# Supplementary material for: MetaDecoder: a novel method for clustering metagenomic contigs
Source: Microbiome. 2022 Mar 10;10:46. doi: 10.1186/s40168-022-01237-8 (PMC8908641; doi:10.1186/s40168-022-01237-8)
Supplement: Supplementary file 14 — Additional file 13: Supplementary Table S1. Information of 100 genomes collected from NCBI. [file 40168_2022_1237_MOESM13_ESM.xlsx]

## Sheet: Sheet1
Supplementary Table S1. Information of 100 genomes collected from NCBI.
Genome	Genome index	GenBank assembly accession
Acidithiobacillus_ferrivorans	1	GCA_000214095.3
Acidovorax_citrulli	2	GCA_000015325.1
Actinobacillus_succinogenes	3	GCA_000017245.1
Akkermansia_muciniphila	4	GCA_000020225.1
Alicycliphilus_denitrificans	5	GCA_000204645.1
Aminobacterium_colombiense	6	GCA_000025885.1
Arcobacter_nitrofigilis	7	GCA_000092245.1
Azospira_oryzae	8	GCA_000236665.1
Bacillus_cellulosilyticus	9	GCA_000177235.2
Bacillus_cytotoxicus	10	GCA_000017425.1
Bacillus_thuringiensis	11	GCA_000015065.1
Beijerinckia_indica	12	GCA_000019845.1
Brevundimonas_subvibrioides	13	GCA_000144605.1
Brucella_canis	14	GCA_000018525.1
Burkholderia_cenocepacia	15	GCA_000019505.1
Caldicellulosiruptor_hydrothermalis	16	GCA_000166355.1
Calothrix_parietina	17	GCA_000317435.1
Catenulispora_acidiphila	18	GCA_000024025.1
Caulobacter_segnis	19	GCA_000092285.1
Cellulosilyticum_lentocellum	20	GCA_000178835.2
Chlamydia_trachomatis	21	GCA_000092805.1
Chlorobium_phaeobacteroides	22	GCA_000020545.1
Chloroflexus_aurantiacus	23	GCA_000018865.1
Chromohalobacter_salexigens	24	GCA_000055785.1
Clostridium_botulinum	25	GCA_000017045.1
Conexibacter_woesei	26	GCA_000025265.1
Cryptobacterium_curtum	27	GCA_000023845.1
Cyanobacterium_aponinum	28	GCA_000317675.1
Cyanobium_gracile	29	GCA_000316515.1
Cyclobacterium_marinum	30	GCA_000222485.1
Dactylococcopsis_salina	31	GCA_000317615.1
Dehalococcoides_mccartyi	32	GCA_000016705.1
Desulfobulbus_propionicus	33	GCA_000186885.1
Desulfofarcimen_acetoxidans	34	GCA_000024205.1
Desulfosporosinus_acidiphilus	35	GCA_000255115.3
Desulfovibrio_vulgaris	36	GCA_000021385.1
Desulfurispirillum_indicum	37	GCA_000177635.2
Desulfurivibrio_alkaliphilus	38	GCA_000092205.1
Dickeya_zeae	39	GCA_000025065.1
Dyadobacter_fermentans	40	GCA_000023125.1
Eggerthella_lenta	41	GCA_000024265.1
Fervidobacterium_nodosum	42	GCA_000017545.1
Fluviicola_taffensis	43	GCA_000194605.1
Francisella_tularensis	44	GCA_000016105.1
Geobacter_uraniireducens	45	GCA_000016745.1
Gluconacetobacter_diazotrophicus	46	GCA_000021325.1
Granulicella_tundricola	47	GCA_000178975.2
Halothermothrix_orenii	48	GCA_000020485.1
Herpetosiphon_aurantiacus	49	GCA_000018565.1
Hirschia_baltica	50	GCA_000023785.1
Histophilus_somni	51	GCA_000019405.1
Koribacter_versatilis	52	GCA_000014005.1
Lactobacillus_paracasei	53	GCA_000014525.1
Lactococcus_lactis	54	GCA_000014545.1
Leptothrix_cholodnii	55	GCA_000019785.1
Magnetococcus_marinus	56	GCA_000014865.1
Maricaulis_maris	57	GCA_000014745.1
Marichromatium_purpuratum	58	GCA_000224005.3
Mesorhizobium_australicum	59	GCA_000230995.3
Methylocella_silvestris	60	GCA_000021745.1
Methylorubrum_extorquens	61	GCA_000021845.1
Methylovorus_glucosotrophus	62	GCA_000023745.1
Nakamurella_multipartita	63	GCA_000024365.1
Nitratifractor_salsuginis	64	GCA_000186245.1
Nocardiopsis_dassonvillei	65	GCA_000092985.1
Pediococcus_pentosaceus	66	GCA_000014505.1
Pelodictyon_phaeoclathratiforme	67	GCA_000020645.1
Polynucleobacter_necessarius	68	GCA_000019745.1
Porphyromonas_asaccharolytica	69	GCA_000212375.1
Pseudomonas_putida	70	GCA_000019445.1
Psychromonas_ingrahamii	71	GCA_000015285.1
Rhizobium_leguminosarum	72	GCA_000023185.1
Rhodobacter_sphaeroides	73	GCA_000015985.1
Rhodopseudomonas_palustris	74	GCA_000013365.1
Ruminiclostridium_cellulolyticum	75	GCA_000022065.1
Ruthia_magnifica	76	GCA_000015105.1
Saccharomonospora_viridis	77	GCA_000023865.1
Saccharophagus_degradans	78	GCA_000013665.1
Salinispora_arenicola	79	GCA_000018265.1
Sediminispirochaeta_smaragdinae	80	GCA_000143985.1
Segniliparus_rotundus	81	GCA_000092825.1
Serratia_plymuthica	82	GCA_000214235.1
Shewanella_amazonensis	83	GCA_000015245.1
Shewanella_baltica	84	GCA_000215895.1
Solitalea_canadensis	85	GCA_000242635.3
Sphaerobacter_thermophilus	86	GCA_000024985.1
Sphaerochaeta_pleomorpha	87	GCA_000236685.1
Stanieria_cyanosphaera	88	GCA_000317575.1
Staphylococcus_aureus	89	GCA_000016805.1
Syntrophobacter_fumaroxidans	90	GCA_000014965.1
Terriglobus_saanensis	91	GCA_000179915.2
Thermoanaerobacter_mathranii	92	GCA_000092965.1
Thermoanaerobacterium_thermosaccharolyticum	93	GCA_000145615.1
Thermocrinis_albus	94	GCA_000025605.1
Thermus_thermophilus	95	GCA_000214845.1
Tolumonas_auensis	96	GCA_000023065.1
Trichormus_variabilis	97	GCA_000204075.1
Tsukamurella_paurometabola	98	GCA_000092225.1
Weeksella_virosa	99	GCA_000189415.1
Xylanimonas_cellulosilytica	100	GCA_000024965.1
