# Supplementary material for: MetaDecoder: a novel method for clustering metagenomic contigs
Source: Microbiome. 2022 Mar 10;10:46. doi: 10.1186/s40168-022-01237-8 (PMC8908641; doi:10.1186/s40168-022-01237-8)
Supplement: Supplementary file 15 — Additional file 14: Supplementary Table S2. Clustering benchmarks on a simulated dataset (20,412 contigs). [file 40168_2022_1237_MOESM14_ESM.xlsx]

## Sheet: Per genome
Supplementary Table S2. Clustering benchmarks on a simulated dataset (20,412 contigs).
Program	MetaDecoder								MetaDecoder1000								CONCOCT								MaxBin2								MetaBAT2								VAMB								DASTool (MetaDecoder + MetaBAT2)
Sample	1 sample				2 samples				1 sample				2 samples				1 sample				2 samples				1 sample				2 samples				1 sample				2 samples				1 sample				2 samples				1 sample
Genome	Precision	Recall	F1	Size (MB)	Precision	Recall	F1	Size (MB)	Precision	Recall	F1	Size (MB)	Precision	Recall	F1	Size (MB)	Precision	Recall	F1	Size (MB)	Precision	Recall	F1	Size (MB)	Precision	Recall	F1	Size (MB)	Precision	Recall	F1	Size (MB)	Precision	Recall	F1	Size (MB)	Precision	Recall	F1	Size (MB)	Precision	Recall	F1	Size (MB)	Precision	Recall	F1	Size (MB)	Precision
Acidithiobacillus_ferrivorans	0.956676	0.901564	0.928303	2.96602	0.997968	0.927853	0.961634	2.92621	0.992237	0.930435	0.960343	2.9513	1	0.935924	0.966902	2.94567	0	0	0	0	0	0	0	0	0.850415	0.868205	0.859218	3.21317	0.810177	0.88981	0.848128	3.45669	0.989055	0.901389	0.943189	2.86837	1	0.90033	0.947551	2.83364	1	0.858201	0.92369	2.70105	0.985711	0.927782	0.95587	2.96237	0
Acidovorax_citrulli	0.995788	0.80131	0.888026	4.21485	1	0.937481	0.967732	4.91033	1	0.930958	0.964245	4.87617	1	0.949885	0.974299	4.9753	0.994495	0.87737	0.932268	4.62092	0.994616	0.897074	0.94333	4.72413	0.756947	0.287238	0.416447	1.98758	0.999289	0.929072	0.962902	4.86975	0.511059	0.957661	0.66646	9.81497	1	0.952691	0.975773	4.99	0.52268	0.935439	0.670639	9.37406	1	0.948483	0.973561	4.96796	0
Actinobacillus_succinogenes	1	0.990572	0.995264	2.26743	1	0.990572	0.995264	2.26743	1	0.990572	0.995264	2.26743	1	0.990572	0.995264	2.26743	0.998744	0.991324	0.99502	2.27201	0.998744	0.991324	0.99502	2.27201	1	0.990572	0.995264	2.26743	1	0.990572	0.995264	2.26743	1	0.990572	0.995264	2.26743	1	0.990572	0.995264	2.26743	1	0.990572	0.995264	2.26743	1	0.990572	0.995264	2.26743	1
Akkermansia_muciniphila	1	0.97579	0.987747	2.57736	1	0.97579	0.987747	2.57736	1	0.976225	0.987969	2.57851	1	0.97579	0.987747	2.57736	1	0.978229	0.988994	2.5838	1	0.978229	0.988994	2.5838	1	0.983148	0.991502	2.59679	1	0.986756	0.993334	2.60632	1	0.976297	0.988006	2.5787	1	0.978769	0.989271	2.58522	1	0.974227	0.986946	2.57323	1	0.974227	0.986946	2.57323	1
Alicycliphilus_denitrificans	0.994995	0.821894	0.900199	4.12653	1	0.826702	0.905131	4.12989	0.998307	0.831785	0.90747	4.16233	1	0.824707	0.903933	4.11992	0.923327	0.878036	0.900112	4.75058	0.926953	0.873394	0.899377	4.70698	0.765599	0.7148	0.739328	4.66415	0.998646	0.875502	0.933028	4.37961	0	0	0	0	1	0.827973	0.905892	4.13624	0.912911	0.0383304	0.0735717	0.209751	1	0.975238	0.987464	4.87192	0
Aminobacterium_colombiense	1	0.990661	0.995309	1.94952	1	0.990661	0.995309	1.94952	1	0.987464	0.993693	1.94323	1	0.987464	0.993693	1.94323	0.995128	0.987464	0.991282	1.95274	0.994574	0.987464	0.991006	1.95383	0.971473	0.990661	0.980973	2.00677	0.969237	0.990661	0.979832	2.0114	1	0.987464	0.993693	1.94323	1	0.987464	0.993693	1.94323	1	0.987464	0.993693	1.94323	1	0.987464	0.993693	1.94323	1
Arcobacter_nitrofigilis	0.955528	0.967213	0.961335	3.20574	1	0.974404	0.987036	3.08595	1	0.95964	0.979404	3.03919	1	0.969573	0.984552	3.07065	0.976755	0.977604	0.977179	3.16976	0.976765	0.978064	0.977414	3.17122	0.939485	0.978307	0.958503	3.29788	0.976788	0.983631	0.980197	3.1892	0.981235	0.97686	0.979043	3.15289	1	0.978093	0.988925	3.09763	1	0.94827	0.973448	3.00318	1	0.953318	0.976101	3.01917	0.981235
Azospira_oryzae	1	0.957334	0.978202	3.62489	1	0.957334	0.978202	3.62489	1	0.960466	0.979834	3.63675	1	0.960466	0.979834	3.63675	0.998002	0.952949	0.974955	3.61551	0.998002	0.952949	0.974955	3.61551	0.902191	0.953305	0.927044	4.00097	0.988646	0.953305	0.970654	3.65109	1	0.951364	0.975076	3.60229	1	0.957334	0.978202	3.62489	1	0.952949	0.975908	3.60829	1	0.959095	0.979121	3.63156	1
Bacillus_cellulosilyticus	0.956916	0.962331	0.959616	4.6234	0.997053	0.978101	0.987486	4.51	0.997697	0.970428	0.983873	4.47173	1	0.975108	0.987397	4.48295	0.967146	0.930913	0.948684	4.42515	0.971286	0.94366	0.957274	4.46662	0.709647	0.239683	0.358338	1.55276	0.950581	0.982451	0.966253	4.75152	0.998883	0.914215	0.954675	4.2077	0.9979	0.982487	0.990133	4.52637	1	0.00397574	0.00791999	0.018278	1	0.964627	0.981995	4.43476	0.959879
Bacillus_cytotoxicus	0.983477	0.718684	0.830484	2.95013	1	0.943924	0.971153	3.8107	0.969278	0.907671	0.937463	3.78049	1	0.950258	0.974495	3.83627	0	0	0	0	0	0	0	0	0	0	0	0	0.998002	0.95993	0.978596	3.88308	0	0	0	0	0.994715	0.962775	0.978485	3.90745	0.503556	0.00334994	0.00665561	0.026857	1	0.923541	0.960251	3.72841	0
Bacillus_thuringiensis	0.984268	0.842199	0.907708	4.49345	0.998767	0.796944	0.886514	4.19027	0.998127	0.837242	0.910633	4.40498	1	0.794333	0.885379	4.17139	0.469382	0.959303	0.630341	10.7327	0.466686	0.96385	0.628876	10.8458	0	0	0	0	0.998611	0.975349	0.986843	5.12911	0.534969	0.973815	0.690571	9.5593	0.999418	0.974126	0.98661	5.11854	0.339489	0.959035	0.501464	14.835	1	0.970818	0.985193	5.09819	0
Beijerinckia_indica	0.975941	0.969308	0.972613	4.36715	1	0.972167	0.985887	4.27465	1	0.943972	0.971178	4.15067	1	0.972599	0.986109	4.27655	1	0.915522	0.955898	4.02558	1	0.922672	0.959781	4.05702	0.874372	0.970037	0.919723	4.87811	0.95444	0.978309	0.966227	4.50699	0.994973	0.944329	0.968989	4.17322	1	0.952579	0.975714	4.18852	1	0.952651	0.975752	4.18884	1	0.979993	0.989895	4.30906	0.994973
Brevundimonas_subvibrioides	0.987499	0.907942	0.946051	3.16665	0.999179	0.954164	0.976153	3.28896	0.998609	0.952919	0.975229	3.28655	0.999186	0.962017	0.980249	3.31601	0	0	0	0	0	0	0	0	0.997992	0.957706	0.977434	3.3051	0.997998	0.960663	0.978975	3.31528	0.988137	0.93268	0.959608	3.25083	1	0.955187	0.97708	3.28979	1	0.904588	0.949904	3.11552	1	0.959675	0.979422	3.30524	0.998327
Brucella_canis	1	0.980293	0.990048	3.22804	1	0.980293	0.990048	3.22804	1	0.980906	0.990361	3.23006	1	0.981363	0.990594	3.23157	1	0.982246	0.991043	3.23447	1	0.98179	0.990811	3.23297	0.998105	0.982987	0.990489	3.24306	0.998716	0.984513	0.991564	3.24611	1	0.980293	0.990048	3.22804	1	0.980293	0.990048	3.22804	1	0.979061	0.98942	3.22399	1	0.979061	0.98942	3.22399	1
Burkholderia_cenocepacia	1	0.961257	0.980246	7.60988	1	0.957695	0.978391	7.58168	1	0.93919	0.968641	7.43518	1	0.969733	0.984634	7.67698	1	0.959747	0.97946	7.59793	0.997616	0.959747	0.978315	7.61608	1	0.93965	0.968886	7.43883	1	0.93965	0.968886	7.43883	1	0.938337	0.968188	7.42843	1	0.938337	0.968188	7.42843	1	0.937296	0.967633	7.42019	1	0.937994	0.968005	7.42572	1
Caldicellulosiruptor_hydrothermalis	0.992662	0.964765	0.978515	2.63873	0.998423	0.968799	0.983388	2.63447	1	0.978819	0.989296	2.65752	1	0.978819	0.989296	2.65752	0.999348	0.931776	0.96438	2.53145	0.999342	0.922586	0.959431	2.5065	0.991723	0.978211	0.98492	2.67804	0.992281	0.975366	0.983751	2.66875	0.998387	0.930141	0.963057	2.52944	1	0.97935	0.989568	2.65896	1	0.972654	0.986137	2.64078	1	0.980886	0.990351	2.66313	0.994586
Calothrix_parietina	1	0.93701	0.967481	6.41658	1	0.949476	0.974083	6.50195	1	0.934161	0.96596	6.39706	1	0.94607	0.972288	6.47862	0.978205	0.917773	0.947026	6.42487	0.977589	0.933108	0.95483	6.53634	0	0	0	0	0.991626	0.966434	0.978868	6.67396	0.998313	0.94827	0.972648	6.50466	1	0.94827	0.973448	6.49368	1	0.00381531	0.00760163	0.026127	0.969181	0.942013	0.955404	6.65596	1
Catenulispora_acidiphila	1	0.664843	0.798686	6.94994	1	0.935251	0.966542	9.77664	1	0.663303	0.797573	6.93384	1	0.930844	0.964184	9.73058	0.548375	0.984067	0.704285	18.759	0.545433	0.992421	0.703967	19.0202	0.995097	0.968593	0.981666	10.1751	0.998328	0.978733	0.988434	10.2483	0.999278	0.993365	0.996313	10.3916	0.999724	0.993365	0.996534	10.387	1	0.963521	0.981422	10.0722	1	0.961822	0.98054	10.0544	1
Caulobacter_segnis	1	0.992257	0.996113	4.6096	1	0.992257	0.996113	4.6096	1	0.992767	0.996371	4.61197	1	0.992767	0.996371	4.61197	0	0	0	0	0	0	0	0	0.999715	0.995605	0.997656	4.62647	0.999366	0.994252	0.996803	4.6218	1	0.992257	0.996113	4.6096	1	0.992257	0.996113	4.6096	1	0.989381	0.994662	4.59624	1	0.993193	0.996585	4.61395	1
Cellulosilyticum_lentocellum	0.998575	0.96253	0.980221	4.46345	0.999316	0.968579	0.983708	4.48817	0.997146	0.955738	0.976003	4.4383	0.999311	0.96192	0.980259	4.45733	0.992099	0.957853	0.974675	4.47075	0.992203	0.970709	0.981338	4.53028	0.982831	0.975325	0.979064	4.59523	0.993988	0.978894	0.986383	4.56028	0.998216	0.968609	0.98319	4.49325	0.999316	0.968609	0.983723	4.48831	1	0.954535	0.976739	4.42007	0.999312	0.963281	0.980966	4.46364	0.99897
Chlamydia_trachomatis	1	0.993006	0.996491	1.03064	1	0.993006	0.996491	1.03064	0.998553	0.993006	0.995772	1.03213	1	0.993006	0.996491	1.03064	0.973639	0.994726	0.984069	1.06038	0.99563	0.994726	0.995178	1.03695	0.987792	0.994726	0.991247	1.04518	0.957572	0.994726	0.975795	1.07817	1	0.993006	0.996491	1.03064	1	0.993006	0.996491	1.03064	1	0.989572	0.994759	1.02707	1	0.993006	0.996491	1.03064	1
Chlorobium_phaeobacteroides	0.990221	0.902233	0.944182	2.41864	0.990221	0.902233	0.944182	2.41864	0.998246	0.913611	0.954055	2.42945	1	0.915002	0.955615	2.42889	0.960668	0.892045	0.925086	2.4649	0.960987	0.899649	0.929307	2.48508	0	0	0	0	0	0	0	0	1	0.908595	0.952109	2.41188	1	0.898199	0.94637	2.38428	1	0.0076044	0.015094	0.020186	1	0.00291202	0.00580713	0.00773	1
Chloroflexus_aurantiacus	1	0.949566	0.974131	4.94431	1	0.949566	0.974131	4.94431	1	0.947413	0.972997	4.93311	1	0.950027	0.974373	4.94671	0.98127	0.96134	0.971202	5.10116	0.981245	0.960037	0.970525	5.09438	0.985542	0.973596	0.979532	5.1438	0.986562	0.974673	0.980582	5.14417	1	0.952605	0.975727	4.96014	1	0.952605	0.975727	4.96014	1	0.947706	0.973151	4.93463	1	0.948263	0.973445	4.93753	1
Chromohalobacter_salexigens	0.813254	0.987218	0.891832	4.45915	0.981391	0.980539	0.980965	3.67019	1	0.9776	0.988673	3.59109	1	0.97828	0.989021	3.59359	0.963901	0.987218	0.97542	3.76224	0.962573	0.987218	0.97474	3.76743	0.785601	0.987898	0.875212	4.61929	0.905585	0.988287	0.94513	4.00884	1	0.980539	0.990174	3.60189	1	0.980539	0.990174	3.60189	1	0.967068	0.983258	3.5524	1	0.980495	0.990152	3.60173	1
Clostridium_botulinum	0.996128	0.956777	0.976056	3.57848	0.997478	0.982414	0.989889	3.66939	0.992021	0.971542	0.981675	3.64874	0.999069	0.971542	0.985113	3.62301	0.996232	0.974394	0.985192	3.64398	0.996636	0.976011	0.986216	3.64855	0.979358	0.977859	0.978608	3.71995	0.961655	0.978296	0.969904	3.79012	0.98683	0.971422	0.979065	3.66748	0.990944	0.973005	0.981893	3.65821	0.986529	0.975325	0.980895	3.68334	0.998607	0.981024	0.989738	3.66005	0.999189
Conexibacter_woesei	1	0.996781	0.998388	6.3392	1	0.996781	0.998388	6.3392	1	0.996558	0.998276	6.33778	1	0.996558	0.998276	6.33778	1	0.997051	0.998523	6.34091	1	0.997051	0.998523	6.34091	0.999696	0.998366	0.999031	6.35121	0.999458	0.998366	0.998912	6.35272	1	0.996781	0.998388	6.3392	1	0.996781	0.998388	6.3392	1	0.997051	0.998523	6.34091	1	0.997285	0.998641	6.3424	1
Cryptobacterium_curtum	1	0.989413	0.994678	1.5888	1	0.989413	0.994678	1.5888	1	0.989413	0.994678	1.5888	1	0.989413	0.994678	1.5888	0.908708	0.989413	0.947345	1.74841	0.92043	0.989413	0.953675	1.72615	0.740102	0.992307	0.847847	2.153	0.86298	0.992307	0.923136	1.84644	1	0.989413	0.994678	1.5888	1	0.989413	0.994678	1.5888	1	0.989413	0.994678	1.5888	1	0.989413	0.994678	1.5888	1
Cyanobacterium_aponinum	0.997658	0.97001	0.98364	4.02766	1	0.974884	0.987282	4.03842	0.993066	0.962468	0.977528	4.01483	1	0.974732	0.987204	4.03779	0.99875	0.967077	0.982658	4.01109	0.998487	0.974285	0.986237	4.04205	0.989353	0.968717	0.978926	4.05606	0.98467	0.980329	0.982495	4.1242	0.993771	0.972462	0.983001	4.05364	0.993771	0.972462	0.983001	4.05364	1	0.892494	0.943193	3.69712	0.991758	0.980886	0.986292	4.09706	0.997658
Cyanobium_gracile	1	0.962259	0.980766	3.18268	1	0.962259	0.980766	3.18268	1	0.962113	0.980691	3.1822	1	0.962113	0.980691	3.1822	0.998417	0.953883	0.975642	3.15998	0.991853	0.963001	0.977214	3.2113	0.999631	0.937802	0.96773	3.10294	1	0.947347	0.972961	3.13336	1	0.962259	0.980766	3.18268	1	0.962259	0.980766	3.18268	1	0.962602	0.980945	3.18382	1	0.944504	0.97146	3.12396	1
Cyclobacterium_marinum	1	0.980754	0.990284	6.05108	1	0.983136	0.991496	6.06578	1	0.977098	0.988416	6.02852	1	0.978058	0.988907	6.03444	0.999212	0.963607	0.981087	5.94998	0.999212	0.963607	0.981087	5.94998	0.996087	0.983524	0.989765	6.09201	0.993812	0.986471	0.990128	6.12425	0.999579	0.979026	0.989196	6.04296	1	0.979026	0.989402	6.04042	1	0.97416	0.986911	6.01039	0.999374	0.978582	0.988869	6.04146	1
Dactylococcopsis_salina	0.984156	0.877377	0.927704	3.30932	1	0.893023	0.943489	3.31497	0.993734	0.875479	0.930866	3.27033	1	0.884387	0.938647	3.28291	0.990963	0.890724	0.938173	3.33658	0.990963	0.890724	0.938173	3.33658	0.998547	0.918032	0.956598	3.41276	0.997411	0.923545	0.959058	3.43717	1	0.846412	0.916818	3.14194	1	0.846993	0.917159	3.1441	1	0.79225	0.884084	2.94089	1	0.882783	0.937743	3.27696	1
Dehalococcoides_mccartyi	1	0.913671	0.954888	1.21661	1	0.956919	0.977985	1.2742	1	0.910197	0.952988	1.21198	1	0.959285	0.979219	1.27735	1	0.855401	0.922066	1.13902	1	0.81828	0.900059	1.08959	0.974868	0.924904	0.949229	1.26332	0.956419	0.959873	0.958143	1.33637	1	0.904363	0.94978	1.20422	1	0.898018	0.946269	1.19577	1	0.885618	0.93934	1.17926	1	0.970994	0.985284	1.29294	1
Desulfobulbus_propionicus	0.998591	0.929983	0.963067	3.56121	1	0.933592	0.965655	3.56999	1	0.936972	0.967461	3.58292	1	0.943074	0.970703	3.60625	0.938957	0.88426	0.910788	3.60118	0.928631	0.904197	0.916251	3.72332	0	0	0	0	0.866533	0.763321	0.811659	3.36847	1	0.885548	0.939301	3.38628	1	0.899895	0.94731	3.44114	1	0.818156	0.899984	3.12857	0.999662	0.922443	0.959502	3.52855	1
Desulfofarcimen_acetoxidans	0.998147	0.888481	0.940127	3.89664	0.998861	0.892877	0.9429	3.91312	0.998854	0.887582	0.939936	3.88994	0.998875	0.903481	0.948786	3.95954	0.968384	0.858627	0.910209	3.88145	0.961199	0.837591	0.895148	3.81466	0.986093	0.816477	0.893305	3.62463	0.896899	0.87143	0.883981	4.2533	0.987656	0.907583	0.945928	4.0227	0.998241	0.907583	0.950756	3.98005	0.996869	0.801795	0.888753	3.52097	1	0.861221	0.925437	3.77009	0.998147
Desulfosporosinus_acidiphilus	0.995394	0.973895	0.984527	4.76825	0.999366	0.980264	0.989723	4.78036	0.999707	0.972355	0.985842	4.74017	1	0.972355	0.985984	4.73879	0.982219	0.961421	0.971708	4.77032	0.979229	0.970003	0.974594	4.8276	0.9624	0.957151	0.959768	4.84694	0.950215	0.959042	0.954608	4.91878	0.97877	0.980141	0.979455	4.88034	0.998053	0.977918	0.987883	4.77519	0.95559	0.948611	0.952088	4.83792	1	0.946155	0.972333	4.6111	0.97877
Desulfovibrio_vulgaris	1	0.995632	0.997811	4.00631	1	0.995632	0.997811	4.00631	1	0.99492	0.997454	4.00344	1	0.99492	0.997454	4.00344	0.990004	0.997105	0.993542	4.05274	0.996006	0.997105	0.996555	4.02832	0.998565	0.996514	0.997538	4.01562	0.999705	0.996801	0.998251	4.01219	1	0.99492	0.997454	4.00344	1	0.99492	0.997454	4.00344	1	0.99492	0.997454	4.00344	1	0.99492	0.997454	4.00344	1
Desulfurispirillum_indicum	0.995782	0.942892	0.968615	2.73676	1	0.954862	0.97691	2.75981	1	0.94623	0.972372	2.73487	1	0.95584	0.977421	2.76264	0.989567	0.926681	0.957092	2.7066	0.99756	0.910531	0.952061	2.63812	0.97207	0.897631	0.933369	2.66894	0.990511	0.957311	0.973628	2.7934	1	0.937471	0.967726	2.70955	1	0.93922	0.968657	2.7146	1	0.933949	0.965846	2.69937	0.994039	0.972596	0.983201	2.82793	0.995782
Desulfurivibrio_alkaliphilus	0.998301	0.970415	0.984161	2.97593	1	0.97269	0.986156	2.97784	1	0.963573	0.981449	2.94993	1	0.969729	0.984632	2.96878	0.995258	0.973059	0.984033	2.99317	0.995184	0.957898	0.976185	2.94675	0.982671	0.938289	0.959967	2.92318	0.991379	0.959471	0.975164	2.96292	1	0.91606	0.956192	2.80448	1	0.901564	0.948234	2.7601	1	0.967774	0.983623	2.96279	1	0.97665	0.988187	2.98997	1
Dickeya_zeae	1	0.965549	0.982473	4.61866	1	0.979553	0.989671	4.68564	1	0.974828	0.987253	4.66304	0.988649	0.978235	0.983414	4.73306	0.99296	0.966967	0.979791	4.65824	0	0	0	0	0.966858	0.972459	0.969651	4.81116	0.96438	0.946657	0.955436	4.69554	1	0.975795	0.987749	4.66767	1	0.964707	0.982036	4.61463	1	0.935754	0.966811	4.47614	1	0.968033	0.983757	4.63054	1
Dyadobacter_fermentans	1	0.988067	0.993997	6.8574	1	0.988067	0.993997	6.8574	1	0.988388	0.99416	6.85963	1	0.988388	0.99416	6.85963	0.999725	0.982147	0.990858	6.81819	0.999726	0.98585	0.99274	6.84389	0.997373	0.991666	0.994511	6.9005	0.997237	0.991666	0.994444	6.90144	1	0.989031	0.994485	6.86409	1	0.989031	0.994485	6.86409	1	0.988067	0.993997	6.8574	1	0.991344	0.995653	6.88014	1
Eggerthella_lenta	0.996453	0.983421	0.989894	3.55639	0.992693	0.984485	0.988572	3.57372	1	0.97965	0.98972	3.53018	1	0.97965	0.98972	3.53018	0.999262	0.973417	0.98617	3.51031	0.999257	0.965619	0.98215	3.48221	0.957333	0.95926	0.958295	3.61077	0.857507	0.963031	0.90721	4.04696	1	0.956024	0.977518	3.44505	1	0.956024	0.977518	3.44505	1	0.97965	0.98972	3.53018	1	0.985611	0.992753	3.55166	0.976429
Fervidobacterium_nodosum	0.976429	0.935125	0.955331	1.82647	0.992946	0.955456	0.97384	1.83513	0.99425	0.954744	0.974097	1.83136	0.99425	0.954744	0.974097	1.83136	0	0	0	0	0	0	0	0	0	0	0	0	0.995947	0.909338	0.950674	1.74129	1	0.941514	0.969876	1.7956	0.995083	0.951608	0.97286	1.82382	1	0.0600212	0.113245	0.114469	1	0.966227	0.982823	1.84273	0.98659
Fluviicola_taffensis	0.998639	0.962856	0.980421	4.44206	1	0.968396	0.983944	4.46154	0.999426	0.965944	0.9824	4.4528	1	0.966998	0.983222	4.4551	0.506087	0.97091	0.665357	8.83864	0.50525	0.966903	0.663691	8.81676	0.998884	0.971765	0.985138	4.48207	0.99772	0.977622	0.987568	4.51434	0.98659	0.969117	0.977775	4.52555	1	0.969117	0.984316	4.46486	1	0.965944	0.982677	4.45025	1	0.965944	0.982677	4.45025	0.984097
Francisella_tularensis	0.984097	0.971206	0.977609	1.78438	1	0.971206	0.985393	1.756	1	0.956377	0.977702	1.72919	1	0.971044	0.985309	1.75571	0.999021	0.990854	0.994921	1.79328	0.999021	0.990854	0.994921	1.79328	0.980733	0.978459	0.979594	1.80387	0.991205	0.993125	0.992164	1.81156	0.987534	0.969319	0.978342	1.77471	1	0.971206	0.985393	1.756	1	0.952856	0.975859	1.72282	1	0.976542	0.988132	1.76565	0.985526
Geobacter_uraniireducens	0.985526	0.926762	0.955241	4.70866	0.996491	0.939201	0.966998	4.71935	0.989248	0.939113	0.963529	4.75346	1	0.91322	0.954642	4.5727	0.929204	0.920915	0.925041	4.96256	0.96071	0.871902	0.914154	4.54436	0.49527	0.643774	0.559841	6.50863	0.809147	0.864907	0.836098	5.35229	0.998227	0.900999	0.947124	4.51952	0.997721	0.903015	0.948009	4.53193	0.970007	0.751586	0.846941	3.87972	0.479997	0.9322	0.633698	9.7245	0.994894
Gluconacetobacter_diazotrophicus	0.994894	0.931871	0.962352	3.54727	1	0.936506	0.967212	3.54671	1	0.922476	0.959675	3.49358	1	0.929807	0.963627	3.52134	1	0.880579	0.936498	3.33491	1	0.895786	0.945029	3.3925	0.999106	0.831143	0.907417	3.1505	0.999209	0.846068	0.916283	3.20675	1	0.852274	0.920246	3.22771	1	0.854133	0.921329	3.23475	1	0.840571	0.913381	3.18339	1	0.856291	0.922583	3.24293	1
Granulicella_tundricola	1	0.973614	0.986631	5.31876	1	0.979555	0.989672	5.35121	1	0.880422	0.936409	4.80966	1	0.977014	0.988373	5.33733	0.992308	0.876147	0.930617	4.82341	0.992883	0.848684	0.915138	4.66951	0.95697	0.895218	0.925064	5.11039	0.982576	0.88363	0.93048	4.91278	1	0.851195	0.919617	4.64999	1	0.853035	0.920689	4.66005	1	0.863285	0.926627	4.71604	1	0.87394	0.93273	4.77425	1
Halothermothrix_orenii	1	0.97583	0.987767	2.48155	1	0.981375	0.9906	2.49565	1	0.965757	0.98258	2.45594	1	0.981375	0.9906	2.49565	1	0.981316	0.99057	2.4955	1	0.981316	0.99057	2.4955	1	0.985892	0.992896	2.50714	1	0.986316	0.993111	2.50822	1	0.969483	0.984505	2.46541	1	0.969483	0.984505	2.46541	1	0.985041	0.992464	2.50498	1	0.985041	0.992464	2.50498	1
Herpetosiphon_aurantiacus	1	0.883269	0.938017	5.94193	1	0.883269	0.938017	5.94193	1	0.882836	0.937773	5.93902	1	0.883736	0.93828	5.94507	0.994638	0.893715	0.94148	6.04461	0.994632	0.892816	0.940978	6.03856	1	0.885832	0.93946	5.95917	1	0.885617	0.939339	5.95772	1	0.877528	0.93477	5.90331	1	0.877528	0.93477	5.90331	1	0.890396	0.94202	5.98987	1	0.88237	0.93751	5.93588	0.613017
Hirschia_baltica	0.991392	0.997846	0.994609	3.55797	1	0.997846	0.998922	3.52734	1	0.997846	0.998922	3.52734	1	0.997846	0.998922	3.52734	0.980231	0.997846	0.98896	3.59848	0.987294	0.997846	0.992542	3.57273	0.946228	0.997846	0.971352	3.72779	0.935508	0.997846	0.965672	3.77051	1	0.997846	0.998922	3.52734	1	0.997846	0.998922	3.52734	1	0.997846	0.998922	3.52734	1	0.997846	0.998922	3.52734	0.991392
Histophilus_somni	0.995829	0.954161	0.974549	2.14027	1	0.956758	0.977901	2.13715	0.999122	0.922451	0.959257	2.06232	0.999118	0.917477	0.956559	2.05121	0	0	0	0	0	0	0	0	0.828802	0.95022	0.885367	2.56098	0.9569	0.963036	0.959958	2.24806	0.980209	0.947995	0.963833	2.16033	0.985445	0.941956	0.96321	2.13516	1	0.846934	0.917124	1.89183	1	0.903884	0.949516	2.01904	0.995829
Koribacter_versatilis	0.876169	0.995848	0.932183	6.41451	1	0.995848	0.99792	5.62019	0.95996	0.995848	0.977575	5.8546	1	0.995848	0.99792	5.62019	0.979479	0.996102	0.987721	5.7394	0.978015	0.996102	0.986976	5.74799	0.925969	0.996477	0.95993	6.07336	0	0	0	0	0.998744	0.995848	0.997294	5.62726	0	0	0	0	1	0.995848	0.99792	5.62019	1	0.995848	0.99792	5.62019	0.998744
Lactobacillus_paracasei	1	0.911432	0.953664	2.56453	1	0.91675	0.956567	2.5795	1	0.920968	0.958858	2.59136	1	0.922201	0.959526	2.59483	0.989886	0.901452	0.943602	2.56237	0.997241	0.888634	0.93981	2.5073	0.986475	0.935826	0.960483	2.66927	0.890766	0.953593	0.92111	3.0122	1	0.908791	0.952216	2.5571	1	0.908791	0.952216	2.5571	1	0.893919	0.943989	2.51526	1	0.90901	0.952336	2.55772	1
Lactococcus_lactis	0.981569	0.880267	0.928162	2.21359	0.994283	0.878048	0.932558	2.17977	1	0.880695	0.936564	2.17385	1	0.888791	0.941122	2.19383	0	0	0	0	0	0	0	0	0.969814	0.911424	0.939713	2.31972	0.980617	0.925255	0.952132	2.32898	0.981168	0.906894	0.94257	2.28148	0.991547	0.912331	0.950291	2.27113	1	0.863166	0.926558	2.13058	1	0.855441	0.922089	2.11151	0.998583
Leptothrix_cholodnii	1	0.977354	0.988547	4.77008	1	0.977354	0.988547	4.77008	1	0.972454	0.986035	4.74617	1	0.975418	0.987556	4.76063	0.940945	0.972719	0.956568	5.04542	0.933028	0.972307	0.952262	5.08607	0.999752	0.96052	0.979744	4.68908	1	0.96052	0.979863	4.68792	1	0.9781	0.988929	4.77373	1	0.9781	0.988929	4.77373	1	0.975216	0.987452	4.75965	1	0.942343	0.970316	4.59921	1
Magnetococcus_marinus	0.999102	0.870327	0.930279	3.87415	1	0.878176	0.935137	3.90558	1	0.861625	0.92567	3.83197	1	0.866856	0.92868	3.85523	1	0.845643	0.916367	3.7609	0.991308	0.847218	0.913616	3.80094	0.995681	0.885529	0.93738	3.95537	0.998761	0.89059	0.941579	3.9657	1	0.827618	0.905679	3.68073	1	0.827618	0.905679	3.68073	1	0.860388	0.924956	3.82647	1	0.860032	0.92475	3.82489	0.999102
Maricaulis_maris	1	0.957458	0.978267	3.21815	1	0.986312	0.993109	3.31513	1	0.957458	0.978267	3.21815	1	0.957458	0.978267	3.21815	0.98745	0.952799	0.969815	3.24319	0.98809	0.952799	0.970123	3.24109	0	0	0	0	0.849735	0.960248	0.901618	3.79827	1	0.957458	0.978267	3.21815	1	0.957458	0.978267	3.21815	1	0.952799	0.975829	3.20249	1	0.957458	0.978267	3.21815	1
Marichromatium_purpuratum	1	0.96979	0.984663	3.63841	1	0.96979	0.984663	3.63841	1	0.96979	0.984663	3.63841	1	0.96979	0.984663	3.63841	0.991666	0.963501	0.977381	3.6452	0.991614	0.957425	0.974219	3.6224	0.998928	0.974978	0.986808	3.6618	0.999229	0.974978	0.986955	3.6607	1	0.972744	0.986184	3.6495	1	0.972744	0.986184	3.6495	1	0.971152	0.985365	3.64352	1	0.970241	0.984896	3.6401	1
Mesorhizobium_australicum	0.999357	0.88955	0.941262	5.5118	1	0.88955	0.941547	5.50826	1	0.88955	0.941547	5.50826	1	0.988513	0.994223	6.12105	0.995811	0.847165	0.915494	5.26787	0	0	0	0	0	0	0	0	0.960756	0.923521	0.941771	5.9522	0.99499	0.949616	0.971773	5.90981	1	0.900071	0.947408	5.5734	1	0.88955	0.941547	5.50826	1	0.00109348	0.00218456	0.006771	0.999357
Methylocella_silvestris	1	0.987675	0.9938	4.24497	1	0.987675	0.9938	4.24497	1	0.987675	0.9938	4.24497	1	0.987675	0.9938	4.24497	0.999033	0.98878	0.99388	4.25383	0.998783	0.98878	0.993756	4.2549	1	0.988659	0.994297	4.2492	1	0.988659	0.994297	4.2492	1	0.995479	0.997734	4.27851	1	0.995479	0.997734	4.27851	1	0.987675	0.9938	4.24497	1	0.987675	0.9938	4.24497	1
Methylorubrum_extorquens	0.967335	0.924082	0.945214	5.88034	0.985331	0.939073	0.961646	5.86659	0.98307	0.948204	0.965322	5.93726	0.986597	0.952128	0.969056	5.94051	0.409848	0.922845	0.567612	13.8604	0.41069	0.927657	0.569328	13.9041	0.995479	0.761571	0.862956	4.7092	0.983542	0.822479	0.895828	5.14755	0.96311	0.93716	0.949958	5.98972	0.987091	0.942319	0.964186	5.87638	0.990138	0.772396	0.867817	4.8019	0.984552	0.902491	0.941737	5.64252	0.967335
Methylovorus_glucosotrophus	1	0.890751	0.942219	2.73878	1	0.898012	0.946266	2.7611	1	0.88547	0.939256	2.72254	1	0.937138	0.967549	2.8814	1	0.862757	0.926322	2.6527	1	0.878904	0.93555	2.70235	0.999138	0.908926	0.9519	2.79707	0.999633	0.916854	0.956456	2.82007	1	0.868028	0.929352	2.66891	1	0.869732	0.930328	2.67415	1	0.886452	0.939809	2.72556	1	0.914016	0.955077	2.81031	1
Nakamurella_multipartita	1	0.93854	0.968296	5.48939	1	0.943715	0.971042	5.51965	1	0.939965	0.969054	5.49772	1	0.945418	0.971943	5.52961	0.980122	0.916283	0.947128	5.4679	0.999598	0.917193	0.956624	5.36669	0.997665	0.893821	0.942892	5.24007	0.98969	0.916822	0.951863	5.41822	1	0.95762	0.978351	5.60098	1	0.95762	0.978351	5.60098	0.506378	0.936475	0.657324	10.8166	1	0.00583396	0.0116002	0.034122	1
Nitratifractor_salsuginis	1	0.971347	0.985465	2.02599	1	0.971347	0.985465	2.02599	1	0.971347	0.985465	2.02599	1	0.971347	0.985465	2.02599	0.994899	0.968864	0.981709	2.03117	0.994047	0.968864	0.981294	2.03291	0.981083	0.975979	0.978524	2.0749	0.946421	0.978262	0.962078	2.15593	1	0.969092	0.984304	2.02129	1	0.969092	0.984304	2.02129	1	0.966012	0.982712	2.01486	1	0.963758	0.981545	2.01016	1
Nocardiopsis_dassonvillei	1	0.974932	0.987307	6.36239	1	0.978479	0.989123	6.38554	1	0.967276	0.983366	6.31243	1	0.975329	0.98751	6.36498	0.998164	0.983327	0.99069	6.42898	0.998164	0.983327	0.99069	6.42898	0.999527	0.983396	0.991396	6.42067	0.999349	0.983757	0.991491	6.42417	1	0.979904	0.98985	6.39484	1	0.980667	0.990239	6.39982	1	0.976937	0.988334	6.37548	1	0.978365	0.989064	6.38479	1
Pediococcus_pentosaceus	0.998373	0.964627	0.98121	1.7526	0.998401	0.981582	0.98992	1.78336	1	0.964627	0.981995	1.74975	1	0.964627	0.981995	1.74975	0.978432	0.964627	0.97148	1.78832	0.958956	0.964627	0.961783	1.82464	0.979322	0.968295	0.973777	1.79349	0.978325	0.968295	0.973284	1.79532	1	0.964627	0.981995	1.74975	1	0.964627	0.981995	1.74975	1	0.964627	0.981995	1.74975	1	0.973461	0.986552	1.76578	0.998373
Pelodictyon_phaeoclathratiforme	0.960132	0.935843	0.947832	2.88752	0.960163	0.936891	0.948384	2.89066	0.984074	0.940221	0.961648	2.83045	0.984127	0.943454	0.963361	2.84003	0.972462	0.936249	0.954012	2.85214	0.970438	0.936249	0.953037	2.85809	0	0	0	0	0	0	0	0	0.995966	0.917709	0.955237	2.72969	0.981946	0.930456	0.955508	2.80712	0.533779	0.920603	0.675749	5.10933	0.531331	0.950283	0.681574	5.29836	0.995966
Polynucleobacter_necessarius	0.990834	0.793174	0.881054	1.24829	1	0.961295	0.980265	1.49901	1	0.94894	0.973801	1.47975	1	0.951309	0.975047	1.48344	0.933123	0.975146	0.953672	1.6296	0.956357	0.957488	0.956922	1.56121	0.933449	0.975755	0.954133	1.63004	0.921005	0.975755	0.94759	1.65207	1	0.947005	0.972781	1.47673	1	0.947005	0.972781	1.47673	1	0.942947	0.970636	1.4704	1	0.955459	0.977222	1.48991	1
Porphyromonas_asaccharolytica	1	0.960235	0.979714	2.07085	1	0.971864	0.985731	2.09593	1	0.975345	0.987519	2.10344	1	0.974649	0.987162	2.10194	1	0.969865	0.984702	2.09162	1	0.981495	0.990661	2.1167	0.999441	0.968841	0.983903	2.09058	0.998578	0.96716	0.982618	2.08876	1	0.947285	0.972929	2.04292	1	0.947285	0.972929	2.04292	1	0.960572	0.97989	2.07158	1	0.96824	0.983864	2.08811	1
Pseudomonas_putida	0.990736	0.980687	0.985686	5.67983	0.998623	0.980687	0.989573	5.63497	1	0.984162	0.992018	5.64715	1	0.985035	0.992461	5.65216	0.951943	0.985559	0.968459	5.94066	0.943395	0.982084	0.962351	5.97335	0.956421	0.980687	0.968402	5.88361	0.977647	0.980901	0.979271	5.75713	0.999479	0.980687	0.989994	5.63014	0.999479	0.980687	0.989994	5.63014	1	0.976833	0.988281	5.6051	0.998623	0.980687	0.989573	5.63497	0.990736
Psychromonas_ingrahamii	0.988479	0.95229	0.970047	4.31206	0.992391	0.951477	0.971504	4.29139	1	0.947133	0.972849	4.23929	1	0.953525	0.97621	4.26791	0.951149	0.958072	0.954598	4.5085	0.96914	0.951793	0.960388	4.39581	0.996336	0.932073	0.963134	4.18723	0.983913	0.946935	0.96507	4.30771	0.998788	0.964862	0.981532	4.32389	0.998784	0.961752	0.979918	4.30997	1	0.93607	0.966979	4.18978	1	0.942708	0.970509	4.21949	0.998788
Rhizobium_leguminosarum	0.998243	0.965879	0.981794	7.15667	1	0.97731	0.988525	7.22865	1	0.974746	0.987211	7.20969	1	0.975978	0.987843	7.2188	0.816822	0.979549	0.890815	8.87001	0.522458	0.980905	0.681781	13.8867	0.950662	0.913166	0.931537	7.10475	0.988945	0.922491	0.954563	6.89946	0.995663	0.980081	0.98781	7.28073	1	0.982917	0.991385	7.27013	1	0.888174	0.940775	6.56936	0.528441	0.9807	0.686804	13.7266	0.998242
Rhodobacter_sphaeroides	1	0.961498	0.980371	4.27221	1	0.961498	0.980371	4.27221	1	0.960572	0.979889	4.26809	1	0.960572	0.979889	4.26809	0.998284	0.954842	0.97608	4.24993	1	0.954842	0.9769	4.24263	0.999362	0.968023	0.983443	4.30395	0.998276	0.96374	0.980704	4.28957	1	0.960742	0.979978	4.26885	1	0.969363	0.984443	4.30715	1	0.961498	0.980371	4.27221	1	0.961498	0.980371	4.27221	1
Rhodopseudomonas_palustris	1	0.989082	0.994511	5.26961	1	0.989082	0.994511	5.26961	1	0.989082	0.994511	5.26961	1	0.989082	0.994511	5.26961	0.993894	0.993976	0.993935	5.32821	0.993894	0.993976	0.993935	5.32821	0.999091	0.995516	0.9973	5.30871	0.999323	0.995516	0.997416	5.30748	1	0.993486	0.996732	5.29307	1	0.993486	0.996732	5.29307	1	0.985221	0.992555	5.24903	1	0.985221	0.992555	5.24903	1
Ruminiclostridium_cellulolyticum	0.989098	0.937069	0.962381	3.7121	0.989793	0.951861	0.970456	3.76804	1	0.93253	0.965087	3.65384	1	0.940021	0.969084	3.68319	0.996535	0.917622	0.955452	3.60793	0.995669	0.899531	0.945162	3.53988	0.989159	0.949889	0.969126	3.76265	0.99021	0.948545	0.96893	3.75334	0.999023	0.93133	0.963989	3.65271	0.996538	0.955573	0.975626	3.75713	1	0.870569	0.930807	3.41107	1	0.912082	0.95402	3.57372	0.988812
Ruthia_magnifica	1	1	1	1.16103	1	1	1	1.16103	0.994785	1	0.997386	1.16712	1	1	1	1.16103	0.996476	1	0.998235	1.16514	0.996476	1	0.998235	1.16514	0.991393	1	0.995678	1.17111	0.981237	1	0.99053	1.18323	1	1	1	1.16103	1	1	1	1.16103	1	1	1	1.16103	1	1	1	1.16103	1
Saccharomonospora_viridis	0.995042	0.992363	0.993701	4.28559	1	0.992363	0.996167	4.26434	0.995042	0.992363	0.993701	4.28559	1	0.992363	0.996167	4.26434	0.998001	0.993224	0.995607	4.27659	0.986833	0.993224	0.990018	4.32499	0.921736	0.995423	0.957163	4.64069	0.940998	0.995677	0.967565	4.54686	1	0.99312	0.996548	4.2676	1	0.99312	0.996548	4.2676	1	0.987559	0.99374	4.2437	1	0.992363	0.996167	4.26434	0.995042
Saccharophagus_degradans	1	0.963507	0.981415	4.84007	1	0.963507	0.981415	4.84007	1	0.958232	0.978671	4.81357	1	0.958232	0.978671	4.81357	0.999551	0.955391	0.976972	4.80145	0.999554	0.961216	0.98001	4.83072	0.998602	0.961038	0.97946	4.83442	0.997784	0.961453	0.979282	4.84047	1	0.958232	0.978671	4.81357	1	0.958232	0.978671	4.81357	1	0.957618	0.97835	4.81048	1	0.963507	0.981415	4.84007	1
Salinispora_arenicola	0.999426	0.960721	0.979692	5.49106	1	0.965859	0.982633	5.51726	1	0.959856	0.979517	5.48297	1	0.963572	0.981448	5.50419	0.937583	0.969415	0.953233	5.90621	0.962858	0.959812	0.961332	5.69421	0.947848	0.951406	0.949624	5.73372	0.96066	0.972704	0.966645	5.78389	0.99844	0.974403	0.986275	5.57476	0.999002	0.972186	0.985412	5.55894	0.9163	0.0395637	0.0758523	0.246643	0.500871	0.979092	0.662718	11.1662	0.99897
Sediminispirochaeta_smaragdinae	0.999358	0.936773	0.967054	4.3293	1	0.943218	0.97078	4.35628	1	0.941994	0.970131	4.35063	1	0.946584	0.972559	4.37183	0.98736	0.859665	0.919098	4.02122	0.974415	0.865311	0.916628	4.1014	0.705804	0.833153	0.76421	5.45186	0.907185	0.89831	0.902726	4.57335	0.998139	0.875837	0.932997	4.05262	0.999313	0.875837	0.93351	4.04786	1	0.836303	0.910855	3.86249	1	0.00214765	0.0042861	0.009919	0.999358
Segniliparus_rotundus	0.968783	0.987896	0.978246	3.21468	1	0.987896	0.993911	3.11433	1	0.987896	0.993911	3.11433	1	0.987896	0.993911	3.11433	0.989354	0.989208	0.989281	3.15202	0.989354	0.989208	0.989281	3.15202	0.997613	0.991066	0.994329	3.1318	1	0.991066	0.995513	3.12432	1	0.987896	0.993911	3.11433	1	0.987896	0.993911	3.11433	1	0.984082	0.991977	3.1023	1	0.987896	0.993911	3.11433	0.968783
Serratia_plymuthica	1	0.975411	0.987552	5.27521	1	0.975411	0.987552	5.27521	1	0.981119	0.990469	5.30608	1	0.981119	0.990469	5.30608	0.988849	0.96921	0.978931	5.30078	0.530237	0.977058	0.68742	9.96558	0.994971	0.961032	0.977707	5.22371	0.997672	0.961378	0.979189	5.21145	1	0.966257	0.982839	5.2257	1	0.966257	0.982839	5.2257	1	0.958776	0.978954	5.18524	0.998936	0.991052	0.994978	5.36551	1
Shewanella_amazonensis	1	0.981695	0.990763	4.18037	1	0.987395	0.993657	4.20464	1	0.980863	0.990339	4.17683	1	0.980863	0.990339	4.17683	0.572875	0.985176	0.724473	7.32305	0.580119	0.96351	0.724204	7.07257	0.891093	0.974295	0.930838	4.65592	0.971833	0.977981	0.974897	4.28526	1	0.967788	0.983631	4.12115	1	0.967788	0.983631	4.12115	1	0.980863	0.990339	4.17683	1	0.980863	0.990339	4.17683	0
Shewanella_baltica	0.978048	0.940884	0.959106	5.08604	1	0.945297	0.971879	4.99772	1	0.935378	0.96661	4.94529	1	0.938796	0.968432	4.96335	0.998567	0.893206	0.942953	4.7291	0.99455	0.893206	0.941158	4.7482	0.939038	0.931264	0.935135	5.24316	0.942732	0.951942	0.947314	5.33859	1	0.936957	0.967453	4.95363	1	0.936957	0.967453	4.95363	1	0.930796	0.964158	4.92106	1	0.93659	0.967257	4.95169	0
Solitalea_canadensis	0.993541	0.945863	0.969116	4.91122	0.996858	0.962361	0.979306	4.98025	1	0.956943	0.977998	4.93665	1	0.958505	0.978813	4.94471	0.705449	0.955461	0.811638	6.98706	0.692012	0.955461	0.802673	7.12272	0.966902	0.893151	0.928564	4.76528	0.961513	0.975152	0.968284	5.23196	0.998386	0.966185	0.982021	4.99239	0.994409	0.968756	0.981415	5.02569	1	0.949398	0.974042	4.89773	1	0.946097	0.972302	4.8807	0.998386
Sphaerobacter_thermophilus	0.989959	0.953589	0.971434	3.83799	1	0.95788	0.978487	3.81655	1	0.952522	0.975684	3.7952	1	0.959728	0.97945	3.82391	0	0	0	0	0	0	0	0	0.77104	0.970006	0.859154	5.01253	0.893274	0.981074	0.935118	4.376	0.993399	0.940551	0.966253	3.77241	1	0.958557	0.97884	3.81925	0.996118	0.912556	0.952508	3.65013	0.938841	0.960166	0.949384	4.07487	0.994756
Sphaerochaeta_pleomorpha	1	0.962229	0.980751	3.43185	1	0.962229	0.980751	3.43185	1	0.962229	0.980751	3.43185	1	0.96289	0.981094	3.43421	0.990161	0.993001	0.991579	3.5768	0.989635	0.978485	0.984028	3.52638	0.995795	0.96679	0.981078	3.46268	0.977898	0.967157	0.972498	3.52739	1	0.947713	0.973155	3.38008	1	0.947713	0.973155	3.38008	1	0.947713	0.973155	3.38008	1	0.963945	0.981642	3.43798	1
Stanieria_cyanosphaera	0.999449	0.977831	0.988522	5.37487	1	0.98525	0.99257	5.41267	1	0.977085	0.98841	5.36781	1	0.981192	0.990507	5.39037	0.976212	0.980032	0.978118	5.51519	0.982451	0.980032	0.98124	5.48017	0.998489	0.940193	0.968464	5.17295	0.99861	0.943748	0.970404	5.19189	1	0.977831	0.988791	5.37191	1	0.977831	0.988791	5.37191	1	0.963445	0.981382	5.29288	1	0.92697	0.962101	5.09249	0.999449
Staphylococcus_aureus	1	0.919377	0.957995	2.66145	0.998911	0.939128	0.968098	2.7216	1	0.913975	0.955054	2.64582	1	0.922598	0.959741	2.67078	0.997358	0.919983	0.957109	2.67026	0.997358	0.919983	0.957109	2.67026	0.979246	0.934321	0.956256	2.76204	0.978771	0.941856	0.959959	2.78566	0.997723	0.914694	0.954406	2.65394	0.997764	0.931216	0.963342	2.70177	1	0.914907	0.955563	2.64851	1	0.910909	0.953378	2.63694	1
Syntrophobacter_fumaroxidans	1	0.980239	0.990021	4.82339	1	0.985489	0.992691	4.84922	1	0.94336	0.970855	4.64193	1	0.976157	0.987935	4.8033	0.991739	0.982419	0.987057	4.87439	0.991496	0.983221	0.987341	4.87956	0.97853	0.985605	0.982055	4.95621	0.997867	0.989665	0.993749	4.88018	1	0.949819	0.974264	4.67371	1	0.949819	0.974264	4.67371	1	0.93292	0.965296	4.59055	1	0.98755	0.993736	4.85937	1
Terriglobus_saanensis	0.999137	0.995227	0.997178	5.06797	1	0.995227	0.997608	5.0636	0.998146	0.992252	0.99519	5.05784	0.998153	0.996054	0.997102	5.07719	0.889533	0.997062	0.940233	5.70292	0.856455	0.997062	0.921425	5.92318	0.984907	0.996274	0.990558	5.14661	0.704632	0.293352	0.414245	2.11818	0.998151	0.995227	0.996687	5.07298	0.998151	0.995227	0.996687	5.07298	1	0.991425	0.995694	5.04425	0.996787	0.995707	0.996247	5.08238	0.998151
Thermoanaerobacter_mathranii	0.974246	0.968255	0.971242	2.27363	0.988126	0.968255	0.97809	2.24169	0.996581	0.956991	0.976385	2.19681	0.996587	0.958902	0.977381	2.20119	0.967014	0.965206	0.966109	2.28342	0.969253	0.96624	0.967745	2.28058	0.856092	0.973005	0.910812	2.60011	0.882392	0.972556	0.925283	2.52145	0.98538	0.876452	0.927729	2.0348	0.98515	0.961781	0.973325	2.23343	0.998959	0.958407	0.978263	2.19482	0.997549	0.962815	0.979874	2.20804	0.99161
Thermoanaerobacterium_thermosaccharolyticum	0.985848	0.90674	0.944641	2.5139	0.996604	0.927749	0.960944	2.54439	0.988782	0.907076	0.946169	2.50737	0.994022	0.926825	0.959248	2.54845	0.972582	0.913599	0.942169	2.56746	0.980889	0.913599	0.946049	2.54572	0.915591	0.929502	0.922494	2.77475	0.924732	0.939947	0.932277	2.77819	0.980013	0.922939	0.95062	2.57404	0.990701	0.93071	0.959769	2.56771	0.993688	0.877487	0.931979	2.4136	1	0.914295	0.955229	2.49897	0.990481
Thermocrinis_albus	1	0.976698	0.988212	1.46637	1	0.976698	0.988212	1.46637	1	0.977425	0.988584	1.46746	1	0.977425	0.988584	1.46746	1	0.977425	0.988584	1.46746	1	0.977425	0.988584	1.46746	0.999175	0.977425	0.988181	1.46867	0.997817	0.977425	0.987516	1.47067	1	0.976698	0.988212	1.46637	1	0.976698	0.988212	1.46637	1	0.976698	0.988212	1.46637	1	0.976698	0.988212	1.46637	1
Thermus_thermophilus	1	0.953269	0.976075	2.16699	1	0.95476	0.976857	2.17038	1	0.960359	0.979779	2.18311	1	0.960359	0.979779	2.18311	1	0.977016	0.988374	2.22097	1	0.967627	0.983547	2.19963	1	0.965143	0.982263	2.19399	1	0.965143	0.982263	2.19399	1	0.931417	0.964491	2.11732	1	0.931417	0.964491	2.11732	0.999195	0.976638	0.987788	2.22191	1	0.97629	0.988003	2.21932	1
Tolumonas_auensis	0.996997	0.923734	0.958968	3.17889	1	0.926336	0.96176	3.17827	1	0.928762	0.963066	3.1866	1	0.930427	0.96396	3.19231	0.998296	0.869248	0.929313	2.98749	0.995244	0.868915	0.927799	2.9955	0.997345	0.897359	0.944714	3.08704	0.999522	0.906141	0.950544	3.11047	1	0.875947	0.933872	3.00538	1	0.878599	0.935377	3.01448	1	0.879225	0.935731	3.01663	1	0.875519	0.933628	3.00392	0.996997
Trichormus_variabilis	0.992491	0.740647	0.848271	5.21957	1	0.538642	0.700153	3.76747	1	0.763115	0.865644	5.33752	1	0.53506	0.697119	3.74242	0.977114	0.98193	0.979516	7.02887	0.989923	0.971798	0.980777	6.86633	0	0	0	0	0.96265	0.990084	0.976175	7.19372	0.996702	0.974965	0.985714	6.84184	0.996706	0.975935	0.986211	6.84863	0.515773	0.937535	0.665455	12.7139	1	0.98227	0.991056	6.87038	0.996702
Tsukamurella_paurometabola	0.99918	0.956794	0.977528	4.21594	1	0.957381	0.978226	4.21507	1	0.952108	0.975466	4.19185	1	0.955206	0.97709	4.20549	0	0	0	0	0	0	0	0	0.999508	0.97008	0.984574	4.27308	1	0.975946	0.987827	4.29681	0.999132	0.958603	0.978448	4.22411	1	0.969853	0.984696	4.26998	1	0.952108	0.975466	4.19185	1	0.95615	0.977583	4.20965	1
Weeksella_virosa	0.964664	0.98286	0.973677	2.29212	0.996598	0.97903	0.987736	2.21003	0.999265	0.980007	0.989542	2.20633	1	0.980007	0.989902	2.20471	0	0	0	0	0	0	0	0	0.998618	0.985743	0.992139	2.22068	0.997674	0.985282	0.991439	2.22175	1	0.955885	0.977445	2.15045	1	0.980174	0.989988	2.20509	1	0.953032	0.975951	2.14403	1	0.953032	0.975951	2.14403	1
Xylanimonas_cellulosilytica	0.99931	0.979354	0.989231	3.74089	1	0.979354	0.989569	3.7383	1	0.978393	0.989079	3.73464	1	0.984538	0.992209	3.75809	0.987672	0.92538	0.955512	3.57637	0.987672	0.92538	0.955512	3.57637	0.999142	0.982203	0.9906	3.7524	0.999142	0.983163	0.991088	3.75606	1	0.978393	0.989079	3.73464	1	0.979354	0.989569	3.7383	1	0.978393	0.989079	3.73464	1	0.983163	0.99151	3.75284	0.99931
[truncated: 15 more columns]

## Sheet: Per cluster
Supplementary Table S2. Clustering benchmarks on a simulated dataset (20,412 contigs).
Program	Number of samples	Bin ID	Most abundant genome	Purity (bp)	Completeness (bp)	Bin size (bp)	True positives (bp)	True size of most abundant genome (bp)	Purity (seq)	Completeness (seq)	Bin size (seq)	True positives (seq)	True size of most abundant genome (seq)
CONCOCT	1	56	Ruthia_magnifica	0.996476	1	1165139	1161033	1161033	0.6	1	5	3	3
CONCOCT	1	47	Hirschia_baltica	0.980231	0.997846	3598478	3527339	3534952	0.45	0.6	20	9	15
CONCOCT	1	94	Desulfovibrio_vulgaris	0.990004	0.997105	4052741	4012231	4023882	0.888889	0.551724	18	16	29
CONCOCT	1	19	Terriglobus_saanensis	0.889533	0.997062	5702916	5072934	5087884	0.356164	0.530612	73	26	49
CONCOCT	1	15	Conexibacter_woesei	1	0.997051	6340910	6340910	6359667	1	0.670588	57	57	85
CONCOCT	1	60	Koribacter_versatilis	0.979479	0.996102	5739400	5621624	5643621	0.466667	0.482759	30	14	29
CONCOCT	1	98	Chlamydia_trachomatis	0.973639	0.994726	1060376	1032423	1037897	0.857143	0.947368	21	18	19
CONCOCT	1	44	Rhodopseudomonas_palustris	0.993894	0.993976	5328212	5295679	5327775	0.794872	0.476923	39	31	65
CONCOCT	1	76	Saccharomonospora_viridis	0.998001	0.993224	4276593	4268043	4297161	0.878788	0.42029	33	29	69
CONCOCT	1	28	Sphaerochaeta_pleomorpha	0.990161	0.993001	3576797	3541604	3566568	0.666667	0.45614	39	26	57
CONCOCT	1	62	Actinobacillus_succinogenes	0.998744	0.991324	2272005	2269151	2289011	0.952381	0.357143	21	20	56
CONCOCT	1	45	Francisella_tularensis	0.999021	0.990854	1793283	1791527	1808063	0.985714	0.802326	70	69	86
CONCOCT	1	5	Cryptobacterium_curtum	0.908708	0.989413	1748413	1588797	1605798	0.44	0.333333	25	11	33
CONCOCT	1	1	Segniliparus_rotundus	0.989354	0.989208	3152021	3118464	3152487	0.777778	0.378378	36	28	74
CONCOCT	1	54	Methylocella_silvestris	0.999033	0.98878	4253834	4249720	4297941	0.92	0.469388	25	23	49
CONCOCT	1	67	Aminobacterium_colombiense	0.995128	0.987464	1952744	1943231	1967900	0.761905	0.4	21	16	40
CONCOCT	1	99	Chromohalobacter_salexigens	0.963901	0.987218	3762238	3626424	3673376	0.425532	0.25641	47	20	78
CONCOCT	1	16	Pseudomonas_putida	0.951943	0.985559	5940657	5655166	5738030	0.603774	0.217687	53	32	147
CONCOCT	1	84	Shewanella_amazonensis	0.572875	0.985176	7323053	4195195	4258320	0.281481	0.413043	135	38	92
CONCOCT	1	8	Catenulispora_acidiphila	0.548375	0.984067	18758951	10286941	10453498	0.26652	0.565421	454	121	214
CONCOCT	1	10	Nocardiopsis_dassonvillei	0.998164	0.983327	6428979	6417176	6525986	0.979167	0.338129	96	94	278
CONCOCT	1	77	Syntrophobacter_fumaroxidans	0.991739	0.982419	4874386	4834118	4920629	0.97561	0.555556	82	80	144
CONCOCT	1	4	Brucella_canis	1	0.982246	3234474	3234474	3292938	1	0.533333	40	40	75
CONCOCT	1	85	Dyadobacter_fermentans	0.999725	0.982147	6818186	6816313	6940218	0.958333	0.310811	24	23	74
CONCOCT	1	3	Trichormus_variabilis	0.977114	0.98193	7028868	6868004	6994391	0.866242	0.561983	157	136	242
CONCOCT	1	101	Halothermothrix_orenii	1	0.981316	2495504	2495504	2543019	1	0.391304	27	27	69
CONCOCT	1	59	Stanieria_cyanosphaera	0.976212	0.980032	5515194	5384000	5493698	0.877863	0.539906	131	115	213
CONCOCT	1	14	Rhizobium_leguminosarum	0.816822	0.979549	8870008	7245218	7396480	0.597484	0.333333	159	95	285
CONCOCT	1	74	Akkermansia_muciniphila	1	0.978229	2583798	2583798	2641303	1	0.45977	40	40	87
CONCOCT	1	43	Arcobacter_nitrofigilis	0.976755	0.977604	3169764	3096082	3167010	0.886364	0.421622	88	78	185
CONCOCT	1	24	Thermocrinis_albus	1	0.977425	1467461	1467461	1501354	1	0.38806	26	26	67
CONCOCT	1	6	Thermus_thermophilus	1	0.977016	2220974	2220974	2273222	1	0.40411	59	59	146
CONCOCT	1	80	Polynucleobacter_necessarius	0.933123	0.975146	1629596	1520614	1559370	0.811765	0.71875	85	69	96
CONCOCT	1	25	Clostridium_botulinum	0.996232	0.974394	3643984	3630255	3725654	0.919192	0.517045	99	91	176
CONCOCT	1	70	Eggerthella_lenta	0.999262	0.973417	3510313	3507724	3603516	0.956522	0.468085	46	44	94
CONCOCT	1	39	Desulfurivibrio_alkaliphilus	0.995258	0.973059	2993166	2978973	3061452	0.932432	0.530769	74	69	130
CONCOCT	1	55	Leptothrix_cholodnii	0.940945	0.972719	5045420	4747461	4880609	0.857143	0.375	70	60	160
CONCOCT	1	91	Fluviicola_taffensis	0.506087	0.97091	8838644	4473127	4607148	0.339806	0.330189	206	70	212
CONCOCT	1	42	Porphyromonas_asaccharolytica	1	0.969865	2091621	2091621	2156610	1	0.562874	94	94	167
CONCOCT	1	46	Salinispora_arenicola	0.937583	0.969415	5906215	5537566	5712278	0.646259	0.44186	147	95	215
CONCOCT	1	53	Serratia_plymuthica	0.988849	0.96921	5300785	5241677	5408193	0.846154	0.39759	39	33	83
CONCOCT	1	89	Nitratifractor_salsuginis	0.994899	0.968864	2031173	2020812	2085755	0.842105	0.359551	38	32	89
CONCOCT	1	2	Cyanobacterium_aponinum	0.99875	0.967077	4011092	4006079	4142463	0.987069	0.648725	232	229	353
CONCOCT	1	65	Dickeya_zeae	0.99296	0.966967	4658238	4625443	4783453	0.851064	0.272109	47	40	147
CONCOCT	1	11	Thermoanaerobacter_mathranii	0.967014	0.965206	2283417	2208096	2287694	0.724638	0.318471	69	50	157
CONCOCT	1	90	Pediococcus_pentosaceus	0.978432	0.964627	1788324	1749753	1813917	0.5	0.178571	20	10	56
CONCOCT	1	36	Cyclobacterium_marinum	0.999212	0.963607	5949980	5945289	6169825	0.958333	0.350254	72	69	197
CONCOCT	1	48	Marichromatium_purpuratum	0.991666	0.963501	3645199	3614820	3751755	0.948276	0.381944	58	55	144
CONCOCT	1	17	Desulfosporosinus_acidiphilus	0.982219	0.961421	4770320	4685497	4873514	0.789474	0.45	114	90	200
CONCOCT	1	33	Chloroflexus_aurantiacus	0.98127	0.96134	5101164	5005618	5206920	0.944444	0.356287	126	119	334
CONCOCT	1	57	Burkholderia_cenocepacia	1	0.959747	7597926	7597926	7916594	1	0.356877	96	96	269
CONCOCT	1	34	Bacillus_thuringiensis	0.469382	0.959303	10732674	5037723	5251439	0.377483	0.419118	302	114	272
CONCOCT	1	9	Psychromonas_ingrahamii	0.951149	0.958072	4508504	4288260	4475925	0.809091	0.271341	110	89	328
CONCOCT	1	105	Cellulosilyticum_lentocellum	0.992099	0.957853	4470752	4435429	4630596	0.934307	0.390244	137	128	328
CONCOCT	1	50	Solitalea_canadensis	0.705449	0.955461	6987056	4929011	5158776	0.378788	0.238095	132	50	210
CONCOCT	1	38	Saccharophagus_degradans	0.999551	0.955391	4801455	4799300	5023387	0.960784	0.189189	51	49	259
CONCOCT	1	22	Rhodobacter_sphaeroides	0.998284	0.954842	4249927	4242635	4443284	0.962963	0.376812	27	26	69
CONCOCT	1	102	Cyanobium_gracile	0.998417	0.953883	3159985	3154982	3307513	0.947368	0.28125	38	36	128
CONCOCT	1	72	Azospira_oryzae	0.998002	0.952949	3615513	3608289	3786444	0.84375	0.321429	32	27	84
CONCOCT	1	35	Maricaulis_maris	0.98745	0.952799	3243193	3202490	3361140	0.757576	0.510204	33	25	49
CONCOCT	1	83	Pelodictyon_phaeoclathratiforme	0.972462	0.936249	2852144	2773603	2962464	0.872727	0.3	55	48	160
CONCOCT	1	37	Caldicellulosiruptor_hydrothermalis	0.999348	0.931776	2531448	2529798	2715029	0.980392	0.49505	51	50	101
CONCOCT	1	31	Bacillus_cellulosilyticus	0.967146	0.930913	4425149	4279765	4597383	0.807947	0.486056	151	122	251
CONCOCT	1	103	Desulfurispirillum_indicum	0.989567	0.926681	2706604	2678365	2890276	0.936842	0.369295	95	89	241
CONCOCT	1	82	Xylanimonas_cellulosilytica	0.987672	0.92538	3576370	3532281	3817112	0.965517	0.304348	29	28	92
CONCOCT	1	95	Methylorubrum_extorquens	0.409848	0.922845	13860377	5680644	6155575	0.600871	0.543307	689	414	762
CONCOCT	1	71	Geobacter_uraniireducens	0.929204	0.920915	4962559	4611228	5007226	0.855019	0.539906	269	230	426
CONCOCT	1	73	Staphylococcus_aureus	0.997358	0.919983	2670264	2663208	2894846	0.95082	0.280193	61	58	207
CONCOCT	1	92	Calothrix_parietina	0.978205	0.917773	6424872	6284841	6847929	0.943478	0.357496	230	217	607
CONCOCT	1	97	Ruminiclostridium_cellulolyticum	0.996535	0.917622	3607929	3595429	3918202	0.962963	0.329114	81	78	237
CONCOCT	1	61	Nakamurella_multipartita	0.980122	0.916283	5467900	5359211	5848858	0.973451	0.268293	113	110	410
CONCOCT	1	30	Beijerinckia_indica	1	0.915522	4025578	4025578	4397030	1	0.240876	33	33	137
CONCOCT	1	68	Thermoanaerobacterium_thermosaccharolyticum	0.972582	0.913599	2567465	2497071	2733223	0.909091	0.376712	121	110	292
CONCOCT	1	86	Lactobacillus_paracasei	0.989886	0.901452	2562369	2536452	2813739	0.936842	0.320144	95	89	278
CONCOCT	1	93	Herpetosiphon_aurantiacus	0.994638	0.893715	6044615	6012203	6727203	0.945205	0.237931	73	69	290
CONCOCT	1	79	Shewanella_baltica	0.998567	0.893206	4729101	4722324	5286936	0.970588	0.331658	136	132	398
CONCOCT	1	88	Chlorobium_phaeobacteroides	0.960668	0.892045	2464897	2367947	2654515	0.880435	0.353712	92	81	229
CONCOCT	1	12	Dactylococcopsis_salina	0.990963	0.890724	3336585	3306433	3712075	0.98827	0.405048	341	337	832
CONCOCT	1	41	Desulfobulbus_propionicus	0.938957	0.88426	3601175	3381349	3823932	0.874564	0.601918	287	251	417
CONCOCT	1	81	Gluconacetobacter_diazotrophicus	1	0.880579	3334908	3334908	3787178	1	0.370629	106	106	286
CONCOCT	1	18	Alicycliphilus_denitrificans	0.923327	0.878036	4750582	4386339	4995623	0.740741	0.394089	108	80	203
CONCOCT	1	104	Acidovorax_citrulli	0.994495	0.87737	4620921	4595484	5237795	0.989362	0.233083	94	93	399
CONCOCT	1	26	Granulicella_tundricola	0.992308	0.876147	4823408	4786307	5462903	0.719298	0.231638	57	41	177
CONCOCT	1	29	Tolumonas_auensis	0.998296	0.869248	2987494	2982402	3431012	0.96	0.344498	75	72	209
CONCOCT	1	78	Methylovorus_glucosotrophus	1	0.862757	2652702	2652702	3074682	1	0.615079	155	155	252
CONCOCT	1	66	Sediminispirochaeta_smaragdinae	0.98736	0.859665	4021218	3970390	4618533	0.951754	0.465665	228	217	466
CONCOCT	1	63	Desulfofarcimen_acetoxidans	0.968384	0.858627	3881450	3758734	4377611	0.897638	0.201413	127	114	566
CONCOCT	1	69	Dehalococcoides_mccartyi	1	0.855401	1139020	1139020	1331563	1	0.663265	65	65	98
CONCOCT	1	27	Mesorhizobium_australicum	0.995811	0.847165	5267866	5245801	6192183	0.954545	0.244186	22	21	86
CONCOCT	1	64	Magnetococcus_marinus	1	0.845643	3760896	3760896	4447379	1	0.0934183	88	88	942
CONCOCT	1	7	Sediminispirochaeta_smaragdinae	0.13545	0.0727445	2480416	335973	4618533	0.099768	0.0922747	431	43	466
CONCOCT	1	52	Ruminiclostridium_cellulolyticum	0.0730795	0.0528327	2832653	207009	3918202	0.0450704	0.135021	710	32	237
CONCOCT	1	40	Magnetococcus_marinus	0.243372	0.039854	728293	177246	4447379	0.120603	0.0254777	199	24	942
CONCOCT	1	32	Herpetosiphon_aurantiacus	0.165552	0.0352692	1433165	237263	6727203	0.06	0.0517241	250	15	290
CONCOCT	1	49	Dactylococcopsis_salina	0.564957	0.0347374	228244	128948	3712075	0.652174	0.0540865	69	45	832
CONCOCT	1	87	Methylorubrum_extorquens	0.0918023	0.0115323	773270	70988	6155575	0.100239	0.0551181	419	42	762
CONCOCT	1	75	Thermus_thermophilus	0.0704922	0.00826492	266526	18788	2273222	0.0232558	0.0205479	129	3	146
CONCOCT	1	13	Bacillus_thuringiensis	0.250675	0.00624457	130819	32793	5251439	0.27451	0.0514706	51	14	272
CONCOCT	1	21	Clostridium_botulinum	0.381884	0.00226886	22135	8453	3725654	0.416667	0.0284091	12	5	176
CONCOCT	1	58	Staphylococcus_aureus	1	0.00188887	5468	5468	2894846	1	0.00483092	1	1	207
CONCOCT	1	20	Pediococcus_pentosaceus	1	0.00129995	2358	2358	1813917	1	0.0357143	2	2	56
CONCOCT	1	96	Solitalea_canadensis	0.283649	0.00091262	16598	4708	5158776	0.111111	0.0047619	9	1	210
CONCOCT	1	23	Burkholderia_cenocepacia	1	0.000486573	3852	3852	7916594	1	0.0111524	3	3	269
CONCOCT	1	51	Salinispora_arenicola	1	0.000394764	2255	2255	5712278	1	0.00930233	2	2	215
CONCOCT	1	100	Herpetosiphon_aurantiacus	1	0.000261624	1760	1760	6727203	1	0.00344828	1	1	290
VAMB	1	4210	Ruthia_magnifica	1	1	1161033	1161033	1161033	1	1	3	3	3
VAMB	1	620	Hirschia_baltica	1	0.997846	3527339	3527339	3534952	1	0.6	9	9	15
VAMB	1	58	Conexibacter_woesei	1	0.997051	6340910	6340910	6359667	1	0.670588	57	57	85
VAMB	1	1942	Koribacter_versatilis	1	0.995848	5620188	5620188	5643621	1	0.448276	13	13	29
VAMB	1	35	Desulfovibrio_vulgaris	1	0.99492	4003441	4003441	4023882	1	0.413793	12	12	29
VAMB	1	7780	Terriglobus_saanensis	1	0.991425	5044253	5044253	5087884	1	0.428571	21	21	49
VAMB	1	527	Actinobacillus_succinogenes	1	0.990572	2267431	2267431	2289011	1	0.339286	19	19	56
VAMB	1	174	Chlamydia_trachomatis	1	0.989572	1027074	1027074	1037897	1	0.842105	16	16	19
VAMB	1	1522	Cryptobacterium_curtum	1	0.989413	1588797	1588797	1605798	1	0.333333	11	11	33
VAMB	1	441	Caulobacter_segnis	1	0.989381	4596239	4596239	4645571	1	0.402062	39	39	97
VAMB	1	90	Dyadobacter_fermentans	1	0.988067	6857397	6857397	6940218	1	0.310811	23	23	74
VAMB	1	434	Methylocella_silvestris	1	0.987675	4244971	4244971	4297941	1	0.408163	20	20	49
VAMB	1	7365	Saccharomonospora_viridis	1	0.987559	4243699	4243699	4297161	1	0.376812	26	26	69
VAMB	1	731	Aminobacterium_colombiense	1	0.987464	1943231	1943231	1967900	1	0.4	16	16	40
VAMB	1	147	Rhodopseudomonas_palustris	1	0.985221	5249034	5249034	5327775	1	0.415385	27	27	65
VAMB	1	376	Halothermothrix_orenii	1	0.985041	2504979	2504979	2543019	1	0.405797	28	28	69
VAMB	1	1800	Segniliparus_rotundus	1	0.984082	3102305	3102305	3152487	1	0.337838	25	25	74
VAMB	1	272	Shewanella_amazonensis	1	0.980863	4176829	4176829	4258320	1	0.369565	34	34	92
VAMB	1	92	Eggerthella_lenta	1	0.97965	3530185	3530185	3603516	1	0.446809	42	42	94
VAMB	1	228	Brucella_canis	1	0.979061	3223988	3223988	3292938	1	0.466667	35	35	75
VAMB	1	197	Xylanimonas_cellulosilytica	1	0.978393	3734637	3734637	3817112	1	0.315217	29	29	92
VAMB	1	312	Nocardiopsis_dassonvillei	1	0.976937	6375479	6375479	6525986	1	0.316547	88	88	278
VAMB	1	40	Pseudomonas_putida	1	0.976833	5605096	5605096	5738030	1	0.190476	28	28	147
VAMB	1	1592	Thermocrinis_albus	1	0.976698	1466370	1466370	1501354	1	0.373134	25	25	67
VAMB	1	6928	Thermus_thermophilus	0.999195	0.976638	2221905	2220116	2273222	0.986111	0.486301	72	71	146
VAMB	1	7465	Clostridium_botulinum	0.986529	0.975325	3683343	3633724	3725654	0.939394	0.528409	99	93	176
VAMB	1	716	Leptothrix_cholodnii	1	0.975216	4759647	4759647	4880609	1	0.34375	55	55	160
VAMB	1	125	Akkermansia_muciniphila	1	0.974227	2573230	2573230	2641303	1	0.390805	34	34	87
VAMB	1	281	Cyclobacterium_marinum	1	0.97416	6010394	6010394	6169825	1	0.309645	61	61	197
VAMB	1	7376	Caldicellulosiruptor_hydrothermalis	1	0.972654	2640783	2640783	2715029	1	0.445545	45	45	101
VAMB	1	530	Marichromatium_purpuratum	1	0.971152	3643523	3643523	3751755	1	0.395833	57	57	144
VAMB	1	532	Desulfurivibrio_alkaliphilus	1	0.967774	2962794	2962794	3061452	1	0.507692	66	66	130
VAMB	1	238	Chromohalobacter_salexigens	1	0.967068	3552404	3552404	3673376	1	0.205128	16	16	78
VAMB	1	1397	Nitratifractor_salsuginis	1	0.966012	2014865	2014865	2085755	1	0.337079	30	30	89
VAMB	1	357	Fluviicola_taffensis	1	0.965944	4450249	4450249	4607148	1	0.283019	60	60	212
VAMB	1	3224	Pediococcus_pentosaceus	1	0.964627	1749753	1749753	1813917	1	0.178571	10	10	56
VAMB	1	7497	Catenulispora_acidiphila	1	0.963521	10072166	10072166	10453498	1	0.5	107	107	214
VAMB	1	412	Stanieria_cyanosphaera	1	0.963445	5292877	5292877	5493698	1	0.507042	108	108	213
VAMB	1	536	Cyanobium_gracile	1	0.962602	3183820	3183820	3307513	1	0.28125	36	36	128
VAMB	1	482	Rhodobacter_sphaeroides	1	0.961498	4272207	4272207	4443284	1	0.391304	27	27	69
VAMB	1	163	Porphyromonas_asaccharolytica	1	0.960572	2071580	2071580	2156610	1	0.502994	84	84	167
VAMB	1	10351	Bacillus_thuringiensis	0.339489	0.959035	14835000	5036314	5251439	0.285714	0.352941	336	96	272
VAMB	1	7836	Serratia_plymuthica	1	0.958776	5185244	5185244	5408193	1	0.373494	31	31	83
VAMB	1	7576	Thermoanaerobacter_mathranii	0.998959	0.958407	2194825	2192541	2287694	0.978261	0.286624	46	45	157
VAMB	1	494	Saccharophagus_degradans	1	0.957618	4810484	4810484	5023387	1	0.177606	46	46	259
VAMB	1	5768	Cellulosilyticum_lentocellum	1	0.954535	4420066	4420066	4630596	1	0.314024	103	103	328
VAMB	1	255	Weeksella_virosa	1	0.953032	2144027	2144027	2249690	1	0.273973	20	20	73
VAMB	1	490	Azospira_oryzae	1	0.952949	3608289	3608289	3786444	1	0.321429	27	27	84
VAMB	1	436	Francisella_tularensis	1	0.952856	1722823	1722823	1808063	1	0.697674	60	60	86
VAMB	1	1451	Maricaulis_maris	1	0.952799	3202490	3202490	3361140	1	0.510204	25	25	49
VAMB	1	9192	Beijerinckia_indica	1	0.952651	4188836	4188836	4397030	1	0.262774	36	36	137
VAMB	1	4567	Tsukamurella_paurometabola	1	0.952108	4191853	4191853	4402709	1	0.392	49	49	125
VAMB	1	623	Solitalea_canadensis	1	0.949398	4897730	4897730	5158776	1	0.209524	44	44	210
VAMB	1	7399	Desulfosporosinus_acidiphilus	0.95559	0.948611	4837922	4623069	4873514	0.97561	0.4	82	80	200
VAMB	1	7393	Arcobacter_nitrofigilis	1	0.94827	3003179	3003179	3167010	1	0.351351	65	65	185
VAMB	1	73	Sphaerochaeta_pleomorpha	1	0.947713	3380083	3380083	3566568	1	0.315789	18	18	57
VAMB	1	259	Chloroflexus_aurantiacus	1	0.947706	4934629	4934629	5206920	1	0.329341	110	110	334
VAMB	1	7404	Polynucleobacter_necessarius	1	0.942947	1470404	1470404	1559370	1	0.604167	58	58	96
VAMB	1	7484	Trichormus_variabilis	0.515773	0.937535	12713890	6557487	6994391	0.388112	0.458678	286	111	242
VAMB	1	574	Burkholderia_cenocepacia	1	0.937296	7420191	7420191	7916594	1	0.289963	78	78	269
VAMB	1	8128	Nakamurella_multipartita	0.506378	0.936475	10816635	5477311	5848858	0.6	0.292683	200	120	410
VAMB	1	769	Psychromonas_ingrahamii	1	0.93607	4189777	4189777	4475925	1	0.234756	77	77	328
VAMB	1	7510	Dickeya_zeae	1	0.935754	4476137	4476137	4783453	1	0.217687	32	32	147
VAMB	1	7375	Acidovorax_citrulli	0.52268	0.935439	9374062	4899639	5237795	0.603448	0.263158	174	105	399
VAMB	1	336	Desulfurispirillum_indicum	1	0.933949	2699370	2699370	2890276	1	0.360996	87	87	241
VAMB	1	1602	Syntrophobacter_fumaroxidans	1	0.93292	4590554	4590554	4920629	1	0.458333	66	66	144
VAMB	1	2513	Shewanella_baltica	1	0.930796	4921058	4921058	5286936	1	0.336683	134	134	398
VAMB	1	8453	Pelodictyon_phaeoclathratiforme	0.533779	0.920603	5109330	2727253	2962464	0.367521	0.26875	117	43	160
VAMB	1	7266	Staphylococcus_aureus	1	0.914907	2648515	2648515	2894846	1	0.236715	49	49	207
VAMB	1	7682	Sphaerobacter_thermophilus	0.996118	0.912556	3650130	3635962	3984373	0.99422	0.456233	173	172	377
VAMB	1	8746	Brevundimonas_subvibrioides	1	0.904588	3115517	3115517	3444127	1	0.485804	154	154	317
VAMB	1	5337	Lactobacillus_paracasei	1	0.893919	2515256	2515256	2813739	1	0.276978	77	77	278
VAMB	1	7435	Cyanobacterium_aponinum	1	0.892494	3697123	3697123	4142463	1	0.501416	177	177	353
VAMB	1	161	Herpetosiphon_aurantiacus	1	0.890396	5989873	5989873	6727203	1	0.231034	67	67	290
VAMB	1	7459	Mesorhizobium_australicum	1	0.88955	5508255	5508255	6192183	1	0.267442	23	23	86
VAMB	1	7373	Rhizobium_leguminosarum	1	0.888174	6569358	6569358	7396480	1	0.196491	56	56	285
VAMB	1	7364	Methylovorus_glucosotrophus	1	0.886452	2725558	2725558	3074682	1	0.551587	139	139	252
VAMB	1	7495	Dehalococcoides_mccartyi	1	0.885618	1179256	1179256	1331563	1	0.571429	56	56	98
VAMB	1	2442	Tolumonas_auensis	1	0.879225	3016631	3016631	3431012	1	0.311005	65	65	209
VAMB	1	7452	Thermoanaerobacterium_thermosaccharolyticum	0.993688	0.877487	2413602	2398367	2733223	0.988889	0.304795	90	89	292
VAMB	1	7522	Ruminiclostridium_cellulolyticum	1	0.870569	3411067	3411067	3918202	1	0.2827	67	67	237
VAMB	1	5552	Granulicella_tundricola	1	0.863285	4716042	4716042	5462903	1	0.19774	35	35	177
VAMB	1	5932	Lactococcus_lactis	1	0.863166	2130580	2130580	2468331	1	0.25	88	88	352
VAMB	1	112	Magnetococcus_marinus	1	0.860388	3826472	3826472	4447379	1	0.0912951	86	86	942
VAMB	1	10183	Acidithiobacillus_ferrivorans	1	0.858201	2701046	2701046	3147334	1	0.197628	50	50	253
VAMB	1	6061	Histophilus_somni	1	0.846934	1891829	1891829	2233738	1	0.285714	48	48	168
VAMB	1	8765	Gluconacetobacter_diazotrophicus	1	0.840571	3183393	3183393	3787178	1	0.307692	88	88	286
VAMB	1	7947	Sediminispirochaeta_smaragdinae	1	0.836303	3862493	3862493	4618533	1	0.390558	182	182	466
VAMB	1	7390	Desulfobulbus_propionicus	1	0.818156	3128571	3128571	3823932	1	0.422062	176	176	417
VAMB	1	7786	Desulfofarcimen_acetoxidans	0.996869	0.801795	3520969	3509945	4377611	0.986301	0.127208	73	72	566
VAMB	1	7417	Dactylococcopsis_salina	1	0.79225	2940892	2940892	3712075	1	0.292067	243	243	832
VAMB	1	7698	Methylorubrum_extorquens	0.990138	0.772396	4801895	4754541	6155575	0.996337	0.356955	273	272	762
VAMB	1	9670	Geobacter_uraniireducens	0.970007	0.751586	3879724	3763360	5007226	0.928105	0.333333	153	142	426
VAMB	1	2995	unknown	1	0.515108	358	358	695	1	0.5	1	1	2
VAMB	1	5272	unknown	1	0.484892	337	337	695	1	0.5	1	1	2
VAMB	1	10593	Granulicella_tundricola	1	0.106781	583333	583333	5462903	1	0.124294	22	22	177
VAMB	1	10474	Mesorhizobium_australicum	1	0.0955489	591656	591656	6192183	1	0.104651	9	9	86
VAMB	1	11229	Methylorubrum_extorquens	0.898004	0.0920754	631152	566777	6155575	0.970588	0.0433071	34	33	762
VAMB	1	10484	Rhizobium_leguminosarum	0.976465	0.081129	614532	600069	7396480	0.941176	0.0561404	17	16	285
VAMB	1	10387	Fervidobacterium_nodosum	1	0.0600212	114469	114469	1907142	1	0.032967	3	3	91
VAMB	1	10452	Herpetosiphon_aurantiacus	1	0.0563445	379041	379041	6727203	1	0.0517241	15	15	290
VAMB	1	10929	Gluconacetobacter_diazotrophicus	1	0.0492966	186695	186695	3787178	1	0.027972	8	8	286
VAMB	1	10392	Sediminispirochaeta_smaragdinae	1	0.0485306	224140	224140	4618533	1	0.0257511	12	12	466
VAMB	1	11576	Salinispora_arenicola	0.9163	0.0395637	246643	225999	5712278	0.909091	0.0465116	11	10	215
VAMB	1	11684	Alicycliphilus_denitrificans	0.912911	0.0383304	209751	191484	4995623	0.875	0.0344828	8	7	203
VAMB	1	11052	Burkholderia_cenocepacia	1	0.0361966	286554	286554	7916594	1	0.0260223	7	7	269
VAMB	1	1418	Dehalococcoides_mccartyi	1	0.0349694	46564	46564	1331563	1	0.0102041	1	1	98
VAMB	1	12212	Tolumonas_auensis	1	0.0297274	101995	101995	3431012	1	0.0143541	3	3	209
VAMB	1	9927	Maricaulis_maris	1	0.0288542	96983	96983	3361140	1	0.0204082	1	1	49
VAMB	1	6714	Sphaerochaeta_pleomorpha	1	0.0268561	95784	95784	3566568	1	0.0175439	1	1	57
VAMB	1	2611	Syntrophobacter_fumaroxidans	1	0.0268533	132135	132135	4920629	1	0.00694444	1	1	144
VAMB	1	2563	Methylovorus_glucosotrophus	1	0.0246669	75843	75843	3074682	1	0.00396825	1	1	252
VAMB	1	1223	Weeksella_virosa	1	0.0242887	54642	54642	2249690	1	0.0136986	1	1	73
VAMB	1	11245	Fervidobacterium_nodosum	1	0.0238996	45580	45580	1907142	1	0.021978	2	2	91
VAMB	1	9347	Histophilus_somni	1	0.021353	47697	47697	2233738	1	0.00595238	1	1	168
VAMB	1	7924	Serratia_plymuthica	0.525395	0.0205699	211738	111246	5408193	0.666667	0.0481928	6	4	83
VAMB	1	7970	Methylovorus_glucosotrophus	1	0.0177361	54533	54533	3074682	1	0.015873	4	4	252
VAMB	1	8853	Alicycliphilus_denitrificans	1	0.0172655	86252	86252	4995623	1	0.00985222	2	2	203
VAMB	1	2306	Polynucleobacter_necessarius	1	0.0164682	25680	25680	1559370	1	0.0104167	1	1	96
VAMB	1	7199	Trichormus_variabilis	1	0.0159957	111880	111880	6994391	1	0.00413223	1	1	242
VAMB	1	6454	Tolumonas_auensis	1	0.0158102	54245	54245	3431012	1	0.00956938	2	2	209
VAMB	1	6331	Francisella_tularensis	1	0.0152583	27588	27588	1808063	1	0.0116279	1	1	86
VAMB	1	1646	Francisella_tularensis	1	0.0146665	26518	26518	1808063	1	0.0116279	1	1	86
VAMB	1	10391	Acidithiobacillus_ferrivorans	1	0.0144786	45569	45569	3147334	1	0.00790514	2	2	253
VAMB	1	6636	Thermoanaerobacterium_thermosaccharolyticum	1	0.0133754	36558	36558	2733223	1	0.00342466	1	1	292
VAMB	1	2869	Staphylococcus_aureus	1	0.0132656	38402	38402	2894846	1	0.0144928	3	3	207
VAMB	1	12216	Arcobacter_nitrofigilis	1	0.0131515	41651	41651	3167010	1	0.0108108	2	2	185
VAMB	1	8275	Solitalea_canadensis	1	0.0118544	61154	61154	5158776	1	0.0142857	3	3	210
VAMB	1	7025	Tolumonas_auensis	1	0.0117033	40154	40154	3431012	1	0.00478469	1	1	209
VAMB	1	9984	Desulfofarcimen_acetoxidans	1	0.0116751	51109	51109	4377611	1	0.00176678	1	1	566
VAMB	1	11464	Histophilus_somni	1	0.0116607	26047	26047	2233738	1	0.00595238	1	1	168
VAMB	1	2544	Porphyromonas_asaccharolytica	1	0.0116294	25080	25080	2156610	1	0.00598802	1	1	167
VAMB	1	791	Desulfobulbus_propionicus	1	0.011092	42415	42415	3823932	1	0.00239808	1	1	417
VAMB	1	11093	Beijerinckia_indica	1	0.0110777	48709	48709	4397030	1	0.0145985	2	2	137
VAMB	1	1443	Fervidobacterium_nodosum	1	0.010855	20702	20702	1907142	1	0.010989	1	1	91
VAMB	1	10877	Chromohalobacter_salexigens	1	0.0105325	38690	38690	3673376	1	0.0128205	1	1	78
VAMB	1	5711	Dehalococcoides_mccartyi	1	0.0101873	13565	13565	1331563	1	0.0102041	1	1	98
VAMB	1	9141	Stanieria_cyanosphaera	1	0.010156	55794	55794	5493698	1	0.00469484	1	1	213
VAMB	1	5034	Polynucleobacter_necessarius	1	0.0100662	15697	15697	1559370	1	0.0104167	1	1	96
VAMB	1	11969	Staphylococcus_aureus	1	0.010043	29073	29073	2894846	1	0.00483092	1	1	207
VAMB	1	2402	Serratia_plymuthica	1	0.00993363	53723	53723	5408193	1	0.0120482	1	1	83
VAMB	1	11355	Cyanobacterium_aponinum	1	0.00990208	41019	41019	4142463	1	0.00283286	1	1	353
VAMB	1	8839	Desulfurispirillum_indicum	1	0.00918701	26553	26553	2890276	1	0.00414938	1	1	241
VAMB	1	1489	Herpetosiphon_aurantiacus	1	0.00912876	61411	61411	6727203	1	0.00344828	1	1	290
VAMB	1	2754	Acidithiobacillus_ferrivorans	1	0.00906386	28527	28527	3147334	1	0.00395257	1	1	253
VAMB	1	11274	Pelodictyon_phaeoclathratiforme	1	0.00906374	26851	26851	2962464	1	0.00625	1	1	160
VAMB	1	11378	Dactylococcopsis_salina	1	0.00821293	30487	30487	3712075	1	0.00120192	1	1	832
VAMB	1	6200	Sphaerochaeta_pleomorpha	1	0.00818882	29206	29206	3566568	1	0.0175439	1	1	57
VAMB	1	8983	Pediococcus_pentosaceus	1	0.0081211	14731	14731	1813917	1	0.0178571	1	1	56
VAMB	1	3543	Methylocella_silvestris	1	0.00780304	33537	33537	4297941	1	0.0204082	1	1	49
VAMB	1	5286	Rhodobacter_sphaeroides	1	0.00776835	34517	34517	4443284	1	0.0144928	1	1	69
VAMB	1	8583	Catenulispora_acidiphila	1	0.00776372	81158	81158	10453498	1	0.0046729	1	1	214
VAMB	1	678	Chlorobium_phaeobacteroides	1	0.0076044	20186	20186	2654515	1	0.00436681	1	1	229
VAMB	1	1556	Gluconacetobacter_diazotrophicus	1	0.00752698	28506	28506	3787178	1	0.0034965	1	1	286
VAMB	1	9221	Tsukamurella_paurometabola	1	0.00745791	32835	32835	4402709	1	0.008	1	1	125
VAMB	1	7240	Methylovorus_glucosotrophus	1	0.00743524	22861	22861	3074682	1	0.00396825	1	1	252
VAMB	1	12095	Fervidobacterium_nodosum	1	0.00734502	14008	14008	1907142	1	0.010989	1	1	91
VAMB	1	6487	Tolumonas_auensis	1	0.00713988	24497	24497	3431012	1	0.00478469	1	1	209
VAMB	1	9117	Gluconacetobacter_diazotrophicus	1	0.0070538	26714	26714	3787178	1	0.0034965	1	1	286
VAMB	1	8390	Geobacter_uraniireducens	1	0.00696234	34862	34862	5007226	1	0.00234742	1	1	426
VAMB	1	8687	Dactylococcopsis_salina	1	0.00695433	25815	25815	3712075	1	0.00480769	4	4	832
VAMB	1	9776	Rhodopseudomonas_palustris	1	0.00692953	36919	36919	5327775	1	0.0307692	2	2	65
VAMB	1	11303	Tolumonas_auensis	1	0.00690729	23699	23699	3431012	1	0.00478469	1	1	209
VAMB	1	995	Geobacter_uraniireducens	1	0.00689623	34531	34531	5007226	1	0.00234742	1	1	426
VAMB	1	2675	Pelodictyon_phaeoclathratiforme	1	0.00680548	20161	20161	2962464	1	0.00625	1	1	160
VAMB	1	8399	Dactylococcopsis_salina	1	0.00680186	25249	25249	3712075	1	0.00120192	1	1	832
VAMB	1	9140	Thermoanaerobacterium_thermosaccharolyticum	1	0.00678174	18536	18536	2733223	1	0.00342466	1	1	292
VAMB	1	4599	Dactylococcopsis_salina	1	0.00668952	24832	24832	3712075	1	0.00120192	1	1	832
VAMB	1	8146	Chromohalobacter_salexigens	1	0.00667887	24534	24534	3673376	1	0.0128205	1	1	78
VAMB	1	333	Rhodobacter_sphaeroides	1	0.00666399	29610	29610	4443284	1	0.0144928	1	1	69
VAMB	1	7571	Shewanella_amazonensis	1	0.00665568	28342	28342	4258320	1	0.0217391	2	2	92
VAMB	1	1238	Solitalea_canadensis	1	0.00665449	34329	34329	5158776	1	0.0047619	1	1	210
VAMB	1	3211	Desulfofarcimen_acetoxidans	1	0.0066148	28957	28957	4377611	1	0.00176678	1	1	566
VAMB	1	2391	Geobacter_uraniireducens	1	0.00645986	32346	32346	5007226	1	0.00234742	1	1	426
VAMB	1	6357	Rhodobacter_sphaeroides	1	0.00642318	28540	28540	4443284	1	0.0144928	1	1	69
VAMB	1	401	Sphaerochaeta_pleomorpha	1	0.00632681	22565	22565	3566568	1	0.0175439	1	1	57
VAMB	1	11164	Nitratifractor_salsuginis	1	0.00628885	13117	13117	2085755	1	0.011236	1	1	89
VAMB	1	5789	Magnetococcus_marinus	1	0.00625222	27806	27806	4447379	1	0.00106157	1	1	942
VAMB	1	8895	Thermus_thermophilus	1	0.00624752	14202	14202	2273222	1	0.00684932	1	1	146
VAMB	1	10696	Desulfofarcimen_acetoxidans	1	0.00621275	27197	27197	4377611	1	0.00353357	2	2	566
VAMB	1	7172	Fluviicola_taffensis	1	0.0062097	28609	28609	4607148	1	0.00943396	2	2	212
VAMB	1	7345	Histophilus_somni	1	0.00605443	13524	13524	2233738	1	0.0119048	2	2	168
VAMB	1	2367	Methylorubrum_extorquens	1	0.00600139	36942	36942	6155575	1	0.00131234	1	1	762
VAMB	1	9596	Geobacter_uraniireducens	1	0.00597437	29915	29915	5007226	1	0.00234742	1	1	426
VAMB	1	2473	Azospira_oryzae	1	0.00597025	22606	22606	3786444	1	0.0119048	1	1	84
VAMB	1	6246	Desulfobulbus_propionicus	1	0.00595565	22774	22774	3823932	1	0.00239808	1	1	417
VAMB	1	8346	Geobacter_uraniireducens	1	0.0058821	29453	29453	5007226	1	0.00234742	1	1	426
VAMB	1	4787	Histophilus_somni	1	0.00588162	13138	13138	2233738	1	0.00595238	1	1	168
VAMB	1	4691	Geobacter_uraniireducens	1	0.00587671	29426	29426	5007226	1	0.00234742	1	1	426
VAMB	1	6401	Dehalococcoides_mccartyi	1	0.00586979	7816	7816	1331563	1	0.0102041	1	1	98
VAMB	1	1072	Acidithiobacillus_ferrivorans	1	0.0058548	18427	18427	3147334	1	0.00395257	1	1	253
VAMB	1	11228	Pediococcus_pentosaceus	1	0.00582662	10569	10569	1813917	1	0.0178571	1	1	56
VAMB	1	5586	Saccharophagus_degradans	1	0.00582495	29261	29261	5023387	1	0.003861	1	1	259
VAMB	1	5023	Fervidobacterium_nodosum	1	0.00579034	11043	11043	1907142	1	0.010989	1	1	91
VAMB	1	7532	Geobacter_uraniireducens	1	0.00576547	28869	28869	5007226	1	0.00234742	1	1	426
VAMB	1	4755	Histophilus_somni	1	0.00576075	12868	12868	2233738	1	0.00595238	1	1	168
VAMB	1	3023	Dickeya_zeae	1	0.00571679	27346	27346	4783453	1	0.00680272	1	1	147
VAMB	1	12217	Arcobacter_nitrofigilis	1	0.00565012	17894	17894	3167010	1	0.00540541	1	1	185
VAMB	1	7526	Pelodictyon_phaeoclathratiforme	1	0.00561425	16632	16632	2962464	1	0.00625	1	1	160
VAMB	1	11762	Lactococcus_lactis	1	0.00556935	13747	13747	2468331	1	0.00284091	1	1	352
VAMB	1	10405	Xylanimonas_cellulosilytica	1	0.00556625	21247	21247	3817112	1	0.0108696	1	1	92
VAMB	1	2197	Gluconacetobacter_diazotrophicus	1	0.00554582	21003	21003	3787178	1	0.0034965	1	1	286
VAMB	1	9302	Histophilus_somni	1	0.00553512	12364	12364	2233738	1	0.00595238	1	1	168
VAMB	1	4212	Acidithiobacillus_ferrivorans	1	0.00548909	17276	17276	3147334	1	0.00395257	1	1	253
VAMB	1	6672	Geobacter_uraniireducens	1	0.00542816	27180	27180	5007226	1	0.00234742	1	1	426
VAMB	1	10932	Geobacter_uraniireducens	1	0.00540798	27079	27079	5007226	1	0.00234742	1	1	426
VAMB	1	9484	Shewanella_baltica	1	0.00536814	28381	28381	5286936	1	0.00502513	2	2	398
VAMB	1	1823	Chlorobium_phaeobacteroides	1	0.00533921	14173	14173	2654515	1	0.00436681	1	1	229
VAMB	1	6376	Gluconacetobacter_diazotrophicus	1	0.00533511	20205	20205	3787178	1	0.0034965	1	1	286
VAMB	1	8926	Desulfobulbus_propionicus	1	0.0053003	20268	20268	3823932	1	0.00239808	1	1	417
VAMB	1	10804	Shewanella_baltica	1	0.00528113	27921	27921	5286936	1	0.00502513	2	2	398
VAMB	1	1906	Saccharophagus_degradans	1	0.00527533	26500	26500	5023387	1	0.003861	1	1	259
VAMB	1	1318	Chlamydia_trachomatis	1	0.00527413	5474	5474	1037897	1	0.0526316	1	1	19
VAMB	1	9583	Syntrophobacter_fumaroxidans	1	0.00524994	25833	25833	4920629	1	0.00694444	1	1	144
VAMB	1	2376	Thermocrinis_albus	1	0.00524527	7875	7875	1501354	1	0.119403	8	8	67
VAMB	1	4502	Magnetococcus_marinus	1	0.00517631	23021	23021	4447379	1	0.00106157	1	1	942
VAMB	1	12044	Pediococcus_pentosaceus	1	0.00516617	9371	9371	1813917	1	0.0178571	1	1	56
VAMB	1	10302	Gluconacetobacter_diazotrophicus	1	0.00515318	19516	19516	3787178	1	0.0034965	1	1	286
VAMB	1	330	Gluconacetobacter_diazotrophicus	1	0.00514658	19491	19491	3787178	1	0.0034965	1	1	286
VAMB	1	4119	Tolumonas_auensis	1	0.00508392	17443	17443	3431012	1	0.00956938	2	2	209
VAMB	1	7904	Geobacter_uraniireducens	1	0.00507766	25425	25425	5007226	1	0.00234742	1	1	426
VAMB	1	224	Dehalococcoides_mccartyi	1	0.00506698	6747	6747	1331563	1	0.0102041	1	1	98
VAMB	1	6999	Dactylococcopsis_salina	1	0.00502845	18666	18666	3712075	1	0.00120192	1	1	832
VAMB	1	12045	Alicycliphilus_denitrificans	1	0.00501799	25068	25068	4995623	1	0.00492611	1	1	203
VAMB	1	2524	Trichormus_variabilis	1	0.00500844	35031	35031	6994391	1	0.00413223	1	1	242
VAMB	1	4696	Thermocrinis_albus	1	0.00500348	7512	7512	1501354	1	0.0149254	1	1	67
VAMB	1	5430	Histophilus_somni	1	0.00499208	11151	11151	2233738	1	0.00595238	1	1	168
VAMB	1	6673	Histophilus_somni	1	0.0049782	11120	11120	2233738	1	0.00595238	1	1	168
VAMB	1	4942	Tolumonas_auensis	1	0.00495685	17007	17007	3431012	1	0.00478469	1	1	209
VAMB	1	4962	Lactobacillus_paracasei	1	0.00493329	13881	13881	2813739	1	0.00359712	1	1	278
VAMB	1	11857	Desulfobulbus_propionicus	1	0.00491327	18788	18788	3823932	1	0.00239808	1	1	417
VAMB	1	3061	Lactococcus_lactis	1	0.00488346	12054	12054	2468331	1	0.00284091	1	1	352
VAMB	1	8816	Desulfobulbus_propionicus	1	0.00484135	18513	18513	3823932	1	0.00239808	1	1	417
VAMB	1	9410	Acidithiobacillus_ferrivorans	1	0.00483711	15224	15224	3147334	1	0.00395257	1	1	253
VAMB	1	10297	Acidovorax_citrulli	1	0.0048171	25231	25231	5237795	1	0.00250627	1	1	399
VAMB	1	1644	Acidithiobacillus_ferrivorans	1	0.00473448	14901	14901	3147334	1	0.00395257	1	1	253
VAMB	1	251	Desulfurivibrio_alkaliphilus	1	0.00470169	14394	14394	3061452	1	0.00769231	1	1	130
VAMB	1	1210	Desulfofarcimen_acetoxidans	1	0.00467173	20451	20451	4377611	1	0.00176678	1	1	566
VAMB	1	233	Histophilus_somni	1	0.00466124	10412	10412	2233738	1	0.00595238	1	1	168
VAMB	1	6941	Maricaulis_maris	1	0.00465943	15661	15661	3361140	1	0.0204082	1	1	49
VAMB	1	6937	Alicycliphilus_denitrificans	1	0.00464286	23194	23194	4995623	1	0.00492611	1	1	203
VAMB	1	11963	Methylovorus_glucosotrophus	1	0.00462942	14234	14234	3074682	1	0.0119048	3	3	252
VAMB	1	5842	Thermoanaerobacterium_thermosaccharolyticum	1	0.00462824	12650	12650	2733223	1	0.00342466	1	1	292
VAMB	1	7000	Dehalococcoides_mccartyi	1	0.00461187	6141	6141	1331563	1	0.0102041	1	1	98
VAMB	1	3603	Herpetosiphon_aurantiacus	1	0.00454676	30587	30587	6727203	1	0.00344828	1	1	290
VAMB	1	9650	Akkermansia_muciniphila	1	0.00454132	11995	11995	2641303	1	0.0229885	2	2	87
VAMB	1	6077	Geobacter_uraniireducens	1	0.00454024	22734	22734	5007226	1	0.00234742	1	1	426
VAMB	1	5573	Desulfofarcimen_acetoxidans	1	0.00439989	19261	19261	4377611	1	0.00176678	1	1	566
VAMB	1	4240	Histophilus_somni	1	0.00438726	9800	9800	2233738	1	0.00595238	1	1	168
VAMB	1	4922	Marichromatium_purpuratum	1	0.00437902	16429	16429	3751755	1	0.00694444	1	1	144
VAMB	1	3399	Geobacter_uraniireducens	1	0.00437767	21920	21920	5007226	1	0.00234742	1	1	426
VAMB	1	5802	Desulfofarcimen_acetoxidans	1	0.00435329	19057	19057	4377611	1	0.00176678	1	1	566
VAMB	1	1015	Dehalococcoides_mccartyi	1	0.0043325	5769	5769	1331563	1	0.0102041	1	1	98
VAMB	1	10179	Geobacter_uraniireducens	1	0.00430138	21538	21538	5007226	1	0.00234742	1	1	426
VAMB	1	7411	Pelodictyon_phaeoclathratiforme	1	0.00429879	12735	12735	2962464	1	0.00625	1	1	160
VAMB	1	10089	Sediminispirochaeta_smaragdinae	1	0.00428166	19775	19775	4618533	1	0.00214592	1	1	466
VAMB	1	5734	Acidovorax_citrulli	1	0.00428062	22421	22421	5237795	1	0.00250627	1	1	399
VAMB	1	4355	Histophilus_somni	1	0.00424311	9478	9478	2233738	1	0.00595238	1	1	168
VAMB	1	7564	Catenulispora_acidiphila	1	0.00422548	44171	44171	10453498	1	0.0046729	1	1	214
VAMB	1	10836	Thermoanaerobacterium_thermosaccharolyticum	1	0.00421371	11517	11517	2733223	1	0.00342466	1	1	292
VAMB	1	11716	Thermoanaerobacterium_thermosaccharolyticum	1	0.00418151	11429	11429	2733223	1	0.00342466	1	1	292
VAMB	1	9383	Nakamurella_multipartita	1	0.0041709	24395	24395	5848858	1	0.00243902	1	1	410
VAMB	1	8171	Azospira_oryzae	1	0.00416486	15770	15770	3786444	1	0.0119048	1	1	84
VAMB	1	4342	Pelodictyon_phaeoclathratiforme	1	0.00416376	12335	12335	2962464	1	0.00625	1	1	160
VAMB	1	1016	Cyclobacterium_marinum	1	0.00413188	25493	25493	6169825	1	0.00507614	1	1	197
VAMB	1	9575	Stanieria_cyanosphaera	1	0.00410689	22562	22562	5493698	1	0.00469484	1	1	213
VAMB	1	4888	Herpetosiphon_aurantiacus	1	0.00410542	27618	27618	6727203	1	0.00344828	1	1	290
VAMB	1	3324	Beijerinckia_indica	1	0.00406206	17861	17861	4397030	1	0.00729927	1	1	137
VAMB	1	6491	Granulicella_tundricola	1	0.00406103	22185	22185	5462903	1	0.00564972	1	1	177
VAMB	1	375	Dactylococcopsis_salina	1	0.00405595	15056	15056	3712075	1	0.00120192	1	1	832
VAMB	1	6229	Geobacter_uraniireducens	1	0.00405354	20297	20297	5007226	1	0.00234742	1	1	426
VAMB	1	9148	Acidithiobacillus_ferrivorans	1	0.00405168	12752	12752	3147334	1	0.00395257	1	1	253
VAMB	1	4762	Tsukamurella_paurometabola	1	0.00403683	17773	17773	4402709	1	0.008	1	1	125
VAMB	1	484	Chloroflexus_aurantiacus	1	0.00403386	21004	21004	5206920	1	0.0329341	11	11	334
VAMB	1	4480	Tolumonas_auensis	1	0.00402301	13803	13803	3431012	1	0.00478469	1	1	209
VAMB	1	11232	Desulfofarcimen_acetoxidans	1	0.00401064	17557	17557	4377611	1	0.00176678	1	1	566
VAMB	1	11919	Clostridium_botulinum	1	0.00400842	14934	14934	3725654	1	0.00568182	1	1	176
VAMB	1	2573	Desulfobulbus_propionicus	1	0.00400478	15314	15314	3823932	1	0.00239808	1	1	417
VAMB	1	1468	Rhodobacter_sphaeroides	1	0.00398422	17703	17703	4443284	1	0.0144928	1	1	69
VAMB	1	4418	Bacillus_cellulosilyticus	1	0.00397574	18278	18278	4597383	1	0.00398406	1	1	251
VAMB	1	8454	Dickeya_zeae	1	0.00396345	18959	18959	4783453	1	0.00680272	1	1	147
VAMB	1	11081	Dehalococcoides_mccartyi	1	0.00393072	5234	5234	1331563	1	0.0102041	1	1	98
VAMB	1	3954	Chlorobium_phaeobacteroides	1	0.00392313	10414	10414	2654515	1	0.00436681	1	1	229
VAMB	1	8397	Bacillus_cellulosilyticus	1	0.00390918	17972	17972	4597383	1	0.00398406	1	1	251
VAMB	1	3028	Geobacter_uraniireducens	1	0.00389837	19520	19520	5007226	1	0.00234742	1	1	426
VAMB	1	3971	Psychromonas_ingrahamii	1	0.00388612	17394	17394	4475925	1	0.00304878	1	1	328
VAMB	1	3966	Beijerinckia_indica	1	0.00388171	17068	17068	4397030	1	0.00729927	1	1	137
VAMB	1	7463	Bacillus_cellulosilyticus	1	0.00385545	17725	17725	4597383	1	0.00398406	1	1	251
VAMB	1	12084	Pseudomonas_putida	1	0.00385394	22114	22114	5738030	1	0.00680272	1	1	147
VAMB	1	537	Magnetococcus_marinus	1	0.00382495	17011	17011	4447379	1	0.00106157	1	1	942
VAMB	1	2392	Desulfofarcimen_acetoxidans	1	0.00381692	16709	16709	4377611	1	0.00176678	1	1	566
VAMB	1	3608	Brevundimonas_subvibrioides	1	0.00381635	13144	13144	3444127	1	0.00315457	1	1	317
VAMB	1	5523	Calothrix_parietina	1	0.00381531	26127	26127	6847929	1	0.00164745	1	1	607
VAMB	1	10060	Segniliparus_rotundus	1	0.00381381	12023	12023	3152487	1	0.0135135	1	1	74
VAMB	1	549	Terriglobus_saanensis	1	0.00380197	19344	19344	5087884	1	0.0204082	1	1	49
VAMB	1	9748	Histophilus_somni	1	0.00378245	8449	8449	2233738	1	0.00595238	1	1	168
VAMB	1	663	Eggerthella_lenta	1	0.00377104	13589	13589	3603516	1	0.0106383	1	1	94
VAMB	1	8794	Lactobacillus_paracasei	1	0.00376403	10591	10591	2813739	1	0.00359712	1	1	278
VAMB	1	5124	Calothrix_parietina	1	0.00374069	25616	25616	6847929	1	0.00164745	1	1	607
VAMB	1	10377	Sphaerobacter_thermophilus	1	0.00373183	14869	14869	3984373	1	0.00265252	1	1	377
VAMB	1	654	Lactococcus_lactis	1	0.00371668	9174	9174	2468331	1	0.00284091	1	1	352
VAMB	1	4401	Salinispora_arenicola	1	0.00371551	21224	21224	5712278	1	0.00465116	1	1	215
VAMB	1	6725	Azospira_oryzae	1	0.00369608	13995	13995	3786444	1	0.0119048	1	1	84
VAMB	1	12213	Thermoanaerobacterium_thermosaccharolyticum	1	0.00369417	10097	10097	2733223	1	0.010274	3	3	292
VAMB	1	9057	Gluconacetobacter_diazotrophicus	1	0.00369378	13989	13989	3787178	1	0.0034965	1	1	286
VAMB	1	7599	Desulfofarcimen_acetoxidans	1	0.00369242	16164	16164	4377611	1	0.00176678	1	1	566
VAMB	1	11945	Acidithiobacillus_ferrivorans	1	0.00368979	11613	11613	3147334	1	0.00395257	1	1	253
VAMB	1	617	Magnetococcus_marinus	1	0.00368554	16391	16391	4447379	1	0.00106157	1	1	942
VAMB	1	3121	Pelodictyon_phaeoclathratiforme	1	0.00368376	10913	10913	2962464	1	0.00625	1	1	160
VAMB	1	6907	Desulfobulbus_propionicus	1	0.00366298	14007	14007	3823932	1	0.00239808	1	1	417
VAMB	1	11324	Lactobacillus_paracasei	1	0.0036599	10298	10298	2813739	1	0.00359712	1	1	278
VAMB	1	1236	Fervidobacterium_nodosum	1	0.00365783	6976	6976	1907142	1	0.010989	1	1	91
VAMB	1	10144	Lactobacillus_paracasei	1	0.00361228	10164	10164	2813739	1	0.00359712	1	1	278
VAMB	1	7066	Ruminiclostridium_cellulolyticum	1	0.00359348	14080	14080	3918202	1	0.00421941	1	1	237
VAMB	1	4244	Maricaulis_maris	1	0.00359313	12077	12077	3361140	1	0.0204082	1	1	49
VAMB	1	2300	Methylorubrum_extorquens	1	0.00357123	21983	21983	6155575	1	0.00131234	1	1	762
VAMB	1	9415	Cyanobacterium_aponinum	1	0.0035701	14789	14789	4142463	1	0.00283286	1	1	353
VAMB	1	4064	Pelodictyon_phaeoclathratiforme	1	0.00356494	10561	10561	2962464	1	0.00625	1	1	160
VAMB	1	11207	Acidithiobacillus_ferrivorans	1	0.00355761	11197	11197	3147334	1	0.00395257	1	1	253
VAMB	1	3012	Cyanobium_gracile	1	0.00354829	11736	11736	3307513	1	0.0078125	1	1	128
VAMB	1	568	Desulfobulbus_propionicus	1	0.00354452	13554	13554	3823932	1	0.00239808	1	1	417
VAMB	1	10803	Trichormus_variabilis	1	0.00354398	24788	24788	6994391	1	0.00413223	1	1	242
VAMB	1	8151	Nakamurella_multipartita	1	0.0035318	20657	20657	5848858	1	0.00487805	2	2	410
VAMB	1	5992	Syntrophobacter_fumaroxidans	1	0.00353024	17371	17371	4920629	1	0.00694444	1	1	144
VAMB	1	12218	Tolumonas_auensis	1	0.0035287	12107	12107	3431012	1	0.00478469	1	1	209
VAMB	1	12162	Eggerthella_lenta	1	0.00351573	12669	12669	3603516	1	0.0106383	1	1	94
VAMB	1	877	Desulfofarcimen_acetoxidans	1	0.00350237	15332	15332	4377611	1	0.00176678	1	1	566
VAMB	1	7234	Methylorubrum_extorquens	1	0.00350089	21550	21550	6155575	1	0.00131234	1	1	762
VAMB	1	131	Chlorobium_phaeobacteroides	1	0.00349141	9268	9268	2654515	1	0.00436681	1	1	229
VAMB	1	8854	Pseudomonas_putida	1	0.00347523	19941	19941	5738030	1	0.00680272	1	1	147
VAMB	1	1173	Cyanobium_gracile	1	0.00347482	11493	11493	3307513	1	0.0078125	1	1	128
VAMB	1	9707	Ruminiclostridium_cellulolyticum	1	0.00346536	13578	13578	3918202	1	0.00421941	1	1	237
VAMB	1	1858	Acidithiobacillus_ferrivorans	1	0.00345689	10880	10880	3147334	1	0.00395257	1	1	253
VAMB	1	8161	Chlamydia_trachomatis	1	0.00343387	3564	3564	1037897	1	0.0526316	1	1	19
VAMB	1	7518	Geobacter_uraniireducens	1	0.00342265	17138	17138	5007226	1	0.00234742	1	1	426
VAMB	1	6659	Polynucleobacter_necessarius	1	0.00340843	5315	5315	1559370	1	0.0104167	1	1	96
VAMB	1	11908	Dickeya_zeae	1	0.00340674	16296	16296	4783453	1	0.00680272	1	1	147
VAMB	1	2648	Chlorobium_phaeobacteroides	1	0.00340137	9029	9029	2654515	1	0.00436681	1	1	229
VAMB	1	11237	Tsukamurella_paurometabola	1	0.00340131	14975	14975	4402709	1	0.008	1	1	125
VAMB	1	8123	Fervidobacterium_nodosum	1	0.00339985	6484	6484	1907142	1	0.010989	1	1	91
VAMB	1	4982	Desulfobulbus_propionicus	1	0.00339598	12986	12986	3823932	1	0.00239808	1	1	417
VAMB	1	2425	Lactobacillus_paracasei	1	0.00338731	9531	9531	2813739	1	0.00359712	1	1	278
VAMB	1	7402	Alicycliphilus_denitrificans	1	0.00337435	16857	16857	4995623	1	0.00492611	1	1	203
VAMB	1	10458	Nakamurella_multipartita	0.0953756	0.00336613	206426	19688	5848858	0.0685484	0.0414634	248	17	410
VAMB	1	11388	Bacillus_cytotoxicus	0.503556	0.00334994	26857	13524	4037085	0.5	0.00289017	2	1	346
VAMB	1	6250	Geobacter_uraniireducens	1	0.00334776	16763	16763	5007226	1	0.00234742	1	1	426
VAMB	1	2928	Sediminispirochaeta_smaragdinae	1	0.00333612	15408	15408	4618533	1	0.00214592	1	1	466
VAMB	1	2117	Histophilus_somni	1	0.00333164	7442	7442	2233738	1	0.00595238	1	1	168
VAMB	1	9405	Dickeya_zeae	1	0.00332626	15911	15911	4783453	1	0.00680272	1	1	147
VAMB	1	3915	Marichromatium_purpuratum	1	0.00332564	12477	12477	3751755	1	0.00694444	1	1	144
VAMB	1	12191	Maricaulis_maris	1	0.00331762	11151	11151	3361140	1	0.0204082	1	1	49
VAMB	1	2158	Cyanobacterium_aponinum	1	0.0033159	13736	13736	4142463	1	0.00283286	1	1	353
VAMB	1	2120	Thermoanaerobacterium_thermosaccharolyticum	1	0.00331477	9060	9060	2733223	1	0.00342466	1	1	292
VAMB	1	9090	Dehalococcoides_mccartyi	1	0.00330964	4407	4407	1331563	1	0.0102041	1	1	98
VAMB	1	11504	Lactococcus_lactis	1	0.00330912	8168	8168	2468331	1	0.00284091	1	1	352
VAMB	1	5913	Lactococcus_lactis	1	0.00329129	8124	8124	2468331	1	0.00284091	1	1	352
VAMB	1	196	Sediminispirochaeta_smaragdinae	1	0.00328199	15158	15158	4618533	1	0.00214592	1	1	466
VAMB	1	7831	Geobacter_uraniireducens	1	0.00325989	16323	16323	5007226	1	0.00234742	1	1	426
VAMB	1	3701	Azospira_oryzae	1	0.00324315	12280	12280	3786444	1	0.0119048	1	1	84
VAMB	1	5670	Caldicellulosiruptor_hydrothermalis	1	0.00323864	8793	8793	2715029	1	0.00990099	1	1	101
VAMB	1	298	Desulfofarcimen_acetoxidans	1	0.00323761	14173	14173	4377611	1	0.00176678	1	1	566
VAMB	1	6441	Desulfofarcimen_acetoxidans	1	0.00323464	14160	14160	4377611	1	0.00176678	1	1	566
VAMB	1	4952	Cyanobacterium_aponinum	1	0.00323069	13383	13383	4142463	1	0.00283286	1	1	353
VAMB	1	4200	Methylovorus_glucosotrophus	1	0.00322017	9901	9901	3074682	1	0.00396825	1	1	252
VAMB	1	2099	Aminobacterium_colombiense	1	0.00319681	6291	6291	1967900	1	0.025	1	1	40
VAMB	1	5215	Geobacter_uraniireducens	1	0.00319438	15995	15995	5007226	1	0.00234742	1	1	426
VAMB	1	7849	Magnetococcus_marinus	1	0.00319154	14194	14194	4447379	1	0.00106157	1	1	942
VAMB	1	36	Cyanobacterium_aponinum	1	0.00318072	13176	13176	4142463	1	0.00283286	1	1	353
VAMB	1	11628	Chromohalobacter_salexigens	1	0.00317855	11676	11676	3673376	1	0.0128205	1	1	78
VAMB	1	6546	Magnetococcus_marinus	1	0.00317693	14129	14129	4447379	1	0.00106157	1	1	942
VAMB	1	363	Dactylococcopsis_salina	1	0.00316238	11739	11739	3712075	1	0.00240385	2	2	832
VAMB	1	10009	Psychromonas_ingrahamii	1	0.00316225	14154	14154	4475925	1	0.00304878	1	1	328
VAMB	1	8624	Cyanobacterium_aponinum	1	0.00315947	13088	13088	4142463	1	0.00283286	1	1	353
VAMB	1	2165	Azospira_oryzae	1	0.0031317	11858	11858	3786444	1	0.0119048	1	1	84
VAMB	1	2784	Ruminiclostridium_cellulolyticum	1	0.00311801	12217	12217	3918202	1	0.00421941	1	1	237
VAMB	1	1218	Psychromonas_ingrahamii	1	0.0031102	13921	13921	4475925	1	0.00304878	1	1	328
VAMB	1	5109	Acidithiobacillus_ferrivorans	1	0.00310803	9782	9782	3147334	1	0.00395257	1	1	253
VAMB	1	459	Beijerinckia_indica	1	0.00310141	13637	13637	4397030	1	0.00729927	1	1	137
VAMB	1	2454	Nitratifractor_salsuginis	1	0.00310104	6468	6468	2085755	1	0.011236	1	1	89
VAMB	1	625	Geobacter_uraniireducens	1	0.00309932	15519	15519	5007226	1	0.00234742	1	1	426
VAMB	1	5813	Tsukamurella_paurometabola	1	0.00309809	13640	13640	4402709	1	0.008	1	1	125
VAMB	1	6355	Polynucleobacter_necessarius	1	0.00309612	4828	4828	1559370	1	0.0104167	1	1	96
VAMB	1	9930	Mesorhizobium_australicum	0.420184	0.00308486	45461	19102	6192183	0.333333	0.0116279	3	1	86
VAMB	1	1993	Cyanobacterium_aponinum	1	0.00308222	12768	12768	4142463	1	0.00283286	1	1	353
VAMB	1	5300	Bacillus_cytotoxicus	1	0.00307821	12427	12427	4037085	1	0.00289017	1	1	346
VAMB	1	8675	Histophilus_somni	1	0.00306795	6853	6853	2233738	1	0.00595238	1	1	168
VAMB	1	2385	Thermocrinis_albus	1	0.0030659	4603	4603	1501354	1	0.0149254	1	1	67
VAMB	1	6314	Geobacter_uraniireducens	1	0.00305239	15284	15284	5007226	1	0.00234742	1	1	426
VAMB	1	1626	Chloroflexus_aurantiacus	1	0.00304787	15870	15870	5206920	1	0.00299401	1	1	334
VAMB	1	2863	Desulfobulbus_propionicus	1	0.00304425	11641	11641	3823932	1	0.00239808	1	1	417
VAMB	1	2030	Chlorobium_phaeobacteroides	1	0.00302956	8042	8042	2654515	1	0.00436681	1	1	229
VAMB	1	9526	Pelodictyon_phaeoclathratiforme	1	0.00302721	8968	8968	2962464	1	0.00625	1	1	160
VAMB	1	11587	Brevundimonas_subvibrioides	1	0.00302631	10423	10423	3444127	1	0.00315457	1	1	317
VAMB	1	9680	Shewanella_amazonensis	1	0.00302561	12884	12884	4258320	1	0.0108696	1	1	92
VAMB	1	5777	Ruminiclostridium_cellulolyticum	1	0.00302128	11838	11838	3918202	1	0.00421941	1	1	237
VAMB	1	9580	Geobacter_uraniireducens	1	0.00300126	15028	15028	5007226	1	0.00234742	1	1	426
VAMB	1	6960	Trichormus_variabilis	1	0.0029944	20944	20944	6994391	1	0.00413223	1	1	242
VAMB	1	11692	Herpetosiphon_aurantiacus	1	0.00299307	20135	20135	6727203	1	0.00344828	1	1	290
VAMB	1	493	Dactylococcopsis_salina	1	0.00299267	11109	11109	3712075	1	0.00120192	1	1	832
VAMB	1	4570	Lactobacillus_paracasei	1	0.00299104	8416	8416	2813739	1	0.00359712	1	1	278
VAMB	1	8246	Geobacter_uraniireducens	1	0.00299008	14972	14972	5007226	1	0.00234742	1	1	426
VAMB	1	4363	Dactylococcopsis_salina	1	0.00296842	11019	11019	3712075	1	0.00120192	1	1	832
VAMB	1	7370	Granulicella_tundricola	1	0.00296839	16216	16216	5462903	1	0.00564972	1	1	177
VAMB	1	9208	Thermoanaerobacterium_thermosaccharolyticum	1	0.00296244	8097	8097	2733223	1	0.00342466	1	1	292
VAMB	1	5105	Desulfobulbus_propionicus	1	0.00296213	11327	11327	3823932	1	0.00239808	1	1	417
VAMB	1	9365	Desulfobulbus_propionicus	1	0.00296187	11326	11326	3823932	1	0.00239808	1	1	417
VAMB	1	11266	Desulfurivibrio_alkaliphilus	1	0.00295317	9041	9041	3061452	1	0.00769231	1	1	130
VAMB	1	341	Methylovorus_glucosotrophus	1	0.00295315	9080	9080	3074682	1	0.00396825	1	1	252
VAMB	1	7958	Methylovorus_glucosotrophus	1	0.00294795	9064	9064	3074682	1	0.00396825	1	1	252
VAMB	1	9970	Sediminispirochaeta_smaragdinae	1	0.00294011	13579	13579	4618533	1	0.00214592	1	1	466
VAMB	1	7603	Dehalococcoides_mccartyi	1	0.00293039	3902	3902	1331563	1	0.0102041	1	1	98
VAMB	1	4312	Cellulosilyticum_lentocellum	1	0.00292317	13536	13536	4630596	1	0.00304878	1	1	328
VAMB	1	10880	Pelodictyon_phaeoclathratiforme	1	0.00291683	8641	8641	2962464	1	0.00625	1	1	160
VAMB	1	11795	Chlorobium_phaeobacteroides	1	0.00291202	7730	7730	2654515	1	0.00436681	1	1	229
VAMB	1	2184	Lactococcus_lactis	1	0.00291087	7185	7185	2468331	1	0.00284091	1	1	352
VAMB	1	4104	Lactobacillus_paracasei	1	0.00291072	8190	8190	2813739	1	0.00359712	1	1	278
VAMB	1	5305	Lactobacillus_paracasei	1	0.00290965	8187	8187	2813739	1	0.00359712	1	1	278
VAMB	1	9314	Acidithiobacillus_ferrivorans	1	0.00290881	9155	9155	3147334	1	0.00395257	1	1	253
VAMB	1	2307	Desulfofarcimen_acetoxidans	1	0.00290752	12728	12728	4377611	1	0.00176678	1	1	566
VAMB	1	260	Acidithiobacillus_ferrivorans	1	0.00289833	9122	9122	3147334	1	0.00395257	1	1	253
VAMB	1	8488	Brevundimonas_subvibrioides	1	0.00289536	9972	9972	3444127	1	0.00315457	1	1	317
VAMB	1	3987	Histophilus_somni	1	0.00289425	6465	6465	2233738	1	0.00595238	1	1	168
VAMB	1	256	Desulfobulbus_propionicus	1	0.00288473	11031	11031	3823932	1	0.00239808	1	1	417
VAMB	1	2748	Lactobacillus_paracasei	1	0.002883	8112	8112	2813739	1	0.00359712	1	1	278
VAMB	1	5144	Lactococcus_lactis	1	0.00288008	7109	7109	2468331	1	0.00284091	1	1	352
VAMB	1	1640	Rhodobacter_sphaeroides	1	0.00287378	12769	12769	4443284	1	0.0144928	1	1	69
VAMB	1	9434	Geobacter_uraniireducens	1	0.00287245	14383	14383	5007226	1	0.00234742	1	1	426
VAMB	1	11488	Methylorubrum_extorquens	1	0.00286131	17613	17613	6155575	1	0.00131234	1	1	762
VAMB	1	5285	Beijerinckia_indica	1	0.0028592	12572	12572	4397030	1	0.00729927	1	1	137
VAMB	1	11242	Lactococcus_lactis	1	0.00285537	7048	7048	2468331	1	0.00284091	1	1	352
VAMB	1	1788	Weeksella_virosa	1	0.00285328	6419	6419	2249690	1	0.0136986	1	1	73
VAMB	1	6570	Desulfobulbus_propionicus	1	0.00285204	10906	10906	3823932	1	0.00239808	1	1	417
VAMB	1	2662	Desulfurispirillum_indicum	1	0.00284471	8222	8222	2890276	1	0.00414938	1	1	241
VAMB	1	2203	Syntrophobacter_fumaroxidans	1	0.00284313	13990	13990	4920629	1	0.00694444	1	1	144
VAMB	1	6969	Leptothrix_cholodnii	1	0.00283919	13857	13857	4880609	1	0.00625	1	1	160
VAMB	1	4616	Desulfofarcimen_acetoxidans	1	0.00282985	12388	12388	4377611	1	0.00176678	1	1	566
VAMB	1	12016	Cyanobacterium_aponinum	1	0.00282127	11687	11687	4142463	1	0.00283286	1	1	353
VAMB	1	4383	Fervidobacterium_nodosum	1	0.00281678	5372	5372	1907142	1	0.010989	1	1	91
VAMB	1	11569	Syntrophobacter_fumaroxidans	1	0.00281041	13829	13829	4920629	1	0.00694444	1	1	144
VAMB	1	1768	Dactylococcopsis_salina	1	0.00280167	10400	10400	3712075	1	0.00120192	1	1	832
VAMB	1	10310	Dehalococcoides_mccartyi	1	0.00279221	3718	3718	1331563	1	0.0102041	1	1	98
VAMB	1	7559	Thermoanaerobacter_mathranii	1	0.00277485	6348	6348	2287694	1	0.00636943	1	1	157
VAMB	1	6511	Alicycliphilus_denitrificans	1	0.00276982	13837	13837	4995623	1	0.00492611	1	1	203
VAMB	1	9654	Acidovorax_citrulli	1	0.00276758	14496	14496	5237795	1	0.00250627	1	1	399
VAMB	1	6249	Pseudomonas_putida	1	0.00273334	15684	15684	5738030	1	0.00680272	1	1	147
VAMB	1	11095	Brevundimonas_subvibrioides	1	0.00272928	9400	9400	3444127	1	0.00630915	2	2	317
VAMB	1	5292	Thermoanaerobacterium_thermosaccharolyticum	1	0.00272499	7448	7448	2733223	1	0.00342466	1	1	292
VAMB	1	4295	Chlorobium_phaeobacteroides	1	0.00271085	7196	7196	2654515	1	0.00436681	1	1	229
VAMB	1	10795	Herpetosiphon_aurantiacus	1	0.00270335	18186	18186	6727203	1	0.00344828	1	1	290
VAMB	1	7703	Desulfobulbus_propionicus	1	0.00270141	10330	10330	3823932	1	0.00239808	1	1	417
VAMB	1	6821	Psychromonas_ingrahamii	1	0.00269777	12075	12075	4475925	1	0.00304878	1	1	328
VAMB	1	10927	Psychromonas_ingrahamii	1	0.00269151	12047	12047	4475925	1	0.00304878	1	1	328
VAMB	1	8287	Desulfofarcimen_acetoxidans	1	0.00269005	11776	11776	4377611	1	0.00176678	1	1	566
VAMB	1	1465	Desulfosporosinus_acidiphilus	1	0.00268738	13097	13097	4873514	1	0.005	1	1	200
VAMB	1	10498	Weeksella_virosa	1	0.0026857	6042	6042	2249690	1	0.0136986	1	1	73
VAMB	1	1266	Fervidobacterium_nodosum	1	0.0026836	5118	5118	1907142	1	0.010989	1	1	91
VAMB	1	3635	Shewanella_amazonensis	1	0.00267382	11386	11386	4258320	1	0.0108696	1	1	92
VAMB	1	9983	Desulfobulbus_propionicus	1	0.00267316	10222	10222	3823932	1	0.00239808	1	1	417
VAMB	1	8708	Methylorubrum_extorquens	1	0.0026727	16452	16452	6155575	1	0.00262467	2	2	762
VAMB	1	9247	Azospira_oryzae	1	0.00266371	10086	10086	3786444	1	0.0119048	1	1	84
VAMB	1	2828	Granulicella_tundricola	1	0.00266159	14540	14540	5462903	1	0.00564972	1	1	177
VAMB	1	4385	Chlorobium_phaeobacteroides	1	0.00264945	7033	7033	2654515	1	0.00436681	1	1	229
VAMB	1	10301	Cyanobium_gracile	1	0.00264035	8733	8733	3307513	1	0.0078125	1	1	128
VAMB	1	7832	Arcobacter_nitrofigilis	1	0.00264035	8362	8362	3167010	1	0.00540541	1	1	185
VAMB	1	8754	Acidithiobacillus_ferrivorans	1	0.00263969	8308	8308	3147334	1	0.00395257	1	1	253
VAMB	1	9278	Cyanobacterium_aponinum	1	0.0026238	10869	10869	4142463	1	0.00283286	1	1	353
VAMB	1	299	Geobacter_uraniireducens	1	0.00261302	13084	13084	5007226	1	0.00234742	1	1	426
VAMB	1	9742	Thermoanaerobacter_mathranii	1	0.0026118	5975	5975	2287694	1	0.0127389	2	2	157
VAMB	1	1803	Tolumonas_auensis	1	0.00260215	8928	8928	3431012	1	0.00478469	1	1	209
VAMB	1	3116	Methylorubrum_extorquens	1	0.00259651	15983	15983	6155575	1	0.00131234	1	1	762
VAMB	1	6555	Desulfurispirillum_indicum	1	0.00258972	7485	7485	2890276	1	0.00414938	1	1	241
VAMB	1	4794	Acidithiobacillus_ferrivorans	1	0.00258536	8137	8137	3147334	1	0.00395257	1	1	253
VAMB	1	8885	Acidithiobacillus_ferrivorans	1	0.00258282	8129	8129	3147334	1	0.00395257	1	1	253
VAMB	1	203	Psychromonas_ingrahamii	1	0.00258137	11554	11554	4475925	1	0.00304878	1	1	328
VAMB	1	11124	Dyadobacter_fermentans	1	0.00257557	17875	17875	6940218	1	0.0135135	1	1	74
VAMB	1	3535	Caldicellulosiruptor_hydrothermalis	1	0.00254178	6901	6901	2715029	1	0.00990099	1	1	101
VAMB	1	7666	Shewanella_baltica	1	0.00253966	13427	13427	5286936	1	0.00251256	1	1	398
VAMB	1	7885	Thermoanaerobacter_mathranii	1	0.0025388	5808	5808	2287694	1	0.00636943	1	1	157
VAMB	1	11286	Lactococcus_lactis	1	0.00253451	6256	6256	2468331	1	0.00568182	2	2	352
VAMB	1	2478	Catenulispora_acidiphila	1	0.00253111	26459	26459	10453498	1	0.0046729	1	1	214
VAMB	1	9040	Bacillus_cytotoxicus	1	0.0025236	10188	10188	4037085	1	0.00289017	1	1	346
VAMB	1	691	Chloroflexus_aurantiacus	1	0.00250935	13066	13066	5206920	1	0.0419162	14	14	334
VAMB	1	7846	Geobacter_uraniireducens	1	0.00250618	12549	12549	5007226	1	0.00234742	1	1	426
VAMB	1	8554	Lactococcus_lactis	1	0.00249966	6170	6170	2468331	1	0.00284091	1	1	352
VAMB	1	8335	Desulfobulbus_propionicus	1	0.00248932	9519	9519	3823932	1	0.00239808	1	1	417
VAMB	1	1560	Desulfurispirillum_indicum	1	0.00248212	7174	7174	2890276	1	0.00414938	1	1	241
VAMB	1	2580	Methylovorus_glucosotrophus	1	0.00247082	7597	7597	3074682	1	0.00396825	1	1	252
VAMB	1	11091	Dickeya_zeae	1	0.002466	11796	11796	4783453	1	0.00680272	1	1	147
VAMB	1	3833	Rhizobium_leguminosarum	1	0.00246428	18227	18227	7396480	1	0.00350877	1	1	285
VAMB	1	4964	Geobacter_uraniireducens	1	0.00246364	12336	12336	5007226	1	0.00234742	1	1	426
VAMB	1	8340	Magnetococcus_marinus	1	0.00245291	10909	10909	4447379	1	0.00106157	1	1	942
VAMB	1	3444	Desulfosporosinus_acidiphilus	1	0.00245182	11949	11949	4873514	1	0.005	1	1	200
VAMB	1	1917	Bacillus_cellulosilyticus	1	0.00244052	11220	11220	4597383	1	0.00398406	1	1	251
VAMB	1	10378	Granulicella_tundricola	1	0.00243314	13292	13292	5462903	1	0.00564972	1	1	177
VAMB	1	9589	Thermoanaerobacterium_thermosaccharolyticum	1	0.00243266	6649	6649	2733223	1	0.00342466	1	1	292
VAMB	1	745	Desulfobulbus_propionicus	1	0.00242473	9272	9272	3823932	1	0.00239808	1	1	417
VAMB	1	2374	Geobacter_uraniireducens	1	0.0024247	12141	12141	5007226	1	0.00234742	1	1	426
VAMB	1	9504	Desulfofarcimen_acetoxidans	1	0.00242324	10608	10608	4377611	1	0.00176678	1	1	566
VAMB	1	4532	Lactococcus_lactis	1	0.00241864	5970	5970	2468331	1	0.00284091	1	1	352
VAMB	1	12089	Desulfobulbus_propionicus	1	0.00241662	9241	9241	3823932	1	0.00239808	1	1	417
VAMB	1	9758	Fervidobacterium_nodosum	1	0.00241146	4599	4599	1907142	1	0.010989	1	1	91
VAMB	1	503	Shewanella_baltica	1	0.00241104	12747	12747	5286936	1	0.00251256	1	1	398
VAMB	1	1424	Geobacter_uraniireducens	1	0.00240273	12031	12031	5007226	1	0.00234742	1	1	426
VAMB	1	1702	Caldicellulosiruptor_hydrothermalis	1	0.00240255	6523	6523	2715029	1	0.00990099	1	1	101
VAMB	1	5680	Syntrophobacter_fumaroxidans	1	0.00239543	11787	11787	4920629	1	0.00694444	1	1	144
VAMB	1	6842	Alicycliphilus_denitrificans	1	0.00239249	11952	11952	4995623	1	0.00492611	1	1	203
VAMB	1	4364	Desulfofarcimen_acetoxidans	1	0.00238669	10448	10448	4377611	1	0.00176678	1	1	566
VAMB	1	9357	Desulfofarcimen_acetoxidans	1	0.00237732	10407	10407	4377611	1	0.00176678	1	1	566
VAMB	1	10240	Brevundimonas_subvibrioides	1	0.00236199	8135	8135	3444127	1	0.00315457	1	1	317
VAMB	1	6188	Dactylococcopsis_salina	1	0.00236175	8767	8767	3712075	1	0.00120192	1	1	832
VAMB	1	5973	Sediminispirochaeta_smaragdinae	1	0.00235421	10873	10873	4618533	1	0.00214592	1	1	466
VAMB	1	7987	Lactobacillus_paracasei	1	0.00234599	6601	6601	2813739	1	0.00359712	1	1	278
VAMB	1	5597	Staphylococcus_aureus	1	0.00234106	6777	6777	2894846	1	0.00483092	1	1	207
VAMB	1	9260	Cyanobium_gracile	1	0.00234043	7741	7741	3307513	1	0.0078125	1	1	128
VAMB	1	8883	Geobacter_uraniireducens	1	0.00233782	11706	11706	5007226	1	0.00234742	1	1	426
VAMB	1	6644	Sphaerobacter_thermophilus	1	0.00233261	9294	9294	3984373	1	0.00265252	1	1	377
VAMB	1	8618	Histophilus_somni	1	0.00232659	5197	5197	2233738	1	0.00595238	1	1	168
VAMB	1	10559	Xylanimonas_cellulosilytica	1	0.00232506	8875	8875	3817112	1	0.0217391	2	2	92
VAMB	1	4507	Chloroflexus_aurantiacus	1	0.00232402	12101	12101	5206920	1	0.00299401	1	1	334
VAMB	1	10149	Tsukamurella_paurometabola	1	0.00232062	10217	10217	4402709	1	0.008	1	1	125
VAMB	1	11040	Clostridium_botulinum	1	0.00231959	8642	8642	3725654	1	0.00568182	1	1	176
VAMB	1	5221	Histophilus_somni	1	0.00231585	5173	5173	2233738	1	0.00595238	1	1	168
VAMB	1	5375	Dyadobacter_fermentans	1	0.00231246	16049	16049	6940218	1	0.0135135	1	1	74
VAMB	1	5130	Francisella_tularensis	1	0.00230855	4174	4174	1808063	1	0.0116279	1	1	86
VAMB	1	2195	Bacillus_cellulosilyticus	1	0.0023074	10608	10608	4597383	1	0.00398406	1	1	251
VAMB	1	5335	Burkholderia_cenocepacia	1	0.00230314	18233	18233	7916594	1	0.00371747	1	1	269
VAMB	1	4093	Bacillus_cellulosilyticus	1	0.00229043	10530	10530	4597383	1	0.00398406	1	1	251
VAMB	1	12180	Beijerinckia_indica	1	0.00228973	10068	10068	4397030	1	0.00729927	1	1	137
VAMB	1	4353	Desulfofarcimen_acetoxidans	1	0.00228709	10012	10012	4377611	1	0.00176678	1	1	566
VAMB	1	9397	Sphaerobacter_thermophilus	1	0.00228367	9099	9099	3984373	1	0.00530504	2	2	377
VAMB	1	11160	Nakamurella_multipartita	1	0.00227378	13299	13299	5848858	1	0.00243902	1	1	410
VAMB	1	7632	Chlorobium_phaeobacteroides	1	0.00226896	6023	6023	2654515	1	0.00436681	1	1	229
VAMB	1	9711	Histophilus_somni	1	0.00226034	5049	5049	2233738	1	0.00595238	1	1	168
VAMB	1	8104	Serratia_plymuthica	0.501708	0.00225399	24297	12190	5408193	0.5	0.0361446	6	3	83
VAMB	1	7175	Sphaerobacter_thermophilus	1	0.00225155	8971	8971	3984373	1	0.00265252	1	1	377
VAMB	1	8912	Desulfofarcimen_acetoxidans	1	0.00224506	9828	9828	4377611	1	0.00176678	1	1	566
VAMB	1	7661	Staphylococcus_aureus	1	0.00224295	6493	6493	2894846	1	0.00483092	1	1	207
VAMB	1	11971	Cryptobacterium_curtum	1	0.00224063	3598	3598	1605798	1	0.030303	1	1	33
VAMB	1	3709	Desulfurispirillum_indicum	1	0.00223819	6469	6469	2890276	1	0.00414938	1	1	241
VAMB	1	7278	Nitratifractor_salsuginis	1	0.00223324	4658	4658	2085755	1	0.011236	1	1	89
VAMB	1	5575	Weeksella_virosa	1	0.00223186	5021	5021	2249690	1	0.0136986	1	1	73
VAMB	1	10554	Staphylococcus_aureus	1	0.00222948	6454	6454	2894846	1	0.00483092	1	1	207
VAMB	1	12181	Chromohalobacter_salexigens	1	0.0022154	8138	8138	3673376	1	0.0128205	1	1	78
VAMB	1	8933	Geobacter_uraniireducens	1	0.0022152	11092	11092	5007226	1	0.00234742	1	1	426
VAMB	1	4186	Psychromonas_ingrahamii	1	0.00221451	9912	9912	4475925	1	0.00304878	1	1	328
VAMB	1	6993	Acidithiobacillus_ferrivorans	1	0.0022133	6966	6966	3147334	1	0.00395257	1	1	253
VAMB	1	9259	Stanieria_cyanosphaera	1	0.00221254	12155	12155	5493698	1	0.00469484	1	1	213
VAMB	1	11067	Acidithiobacillus_ferrivorans	1	0.00220917	6953	6953	3147334	1	0.00395257	1	1	253
VAMB	1	7777	Acidithiobacillus_ferrivorans	1	0.00220822	6950	6950	3147334	1	0.00395257	1	1	253
VAMB	1	10944	Dehalococcoides_mccartyi	1	0.00219817	2927	2927	1331563	1	0.0102041	1	1	98
VAMB	1	1361	Geobacter_uraniireducens	1	0.00219543	10993	10993	5007226	1	0.00234742	1	1	426
VAMB	1	2399	Nitratifractor_salsuginis	1	0.00219393	4576	4576	2085755	1	0.011236	1	1	89
VAMB	1	7847	Lactococcus_lactis	1	0.00219257	5412	5412	2468331	1	0.00284091	1	1	352
VAMB	1	181	Alicycliphilus_denitrificans	1	0.00219252	10953	10953	4995623	1	0.00492611	1	1	203
VAMB	1	9921	Histophilus_somni	1	0.00219005	4892	4892	2233738	1	0.00595238	1	1	168
VAMB	1	9535	Alicycliphilus_denitrificans	1	0.00218832	10932	10932	4995623	1	0.00492611	1	1	203
VAMB	1	4386	Akkermansia_muciniphila	1	0.00218756	5778	5778	2641303	1	0.0114943	1	1	87
VAMB	1	1654	Alicycliphilus_denitrificans	1	0.00218711	10926	10926	4995623	1	0.00492611	1	1	203
VAMB	1	3784	Calothrix_parietina	1	0.00218519	14964	14964	6847929	1	0.00164745	1	1	607
VAMB	1	11767	Desulfobulbus_propionicus	1	0.00218283	8347	8347	3823932	1	0.00239808	1	1	417
VAMB	1	411	Polynucleobacter_necessarius	1	0.00218037	3400	3400	1559370	1	0.0104167	1	1	96
VAMB	1	10416	Methylovorus_glucosotrophus	1	0.00217226	6679	6679	3074682	1	0.00396825	1	1	252
VAMB	1	9080	Acidithiobacillus_ferrivorans	1	0.00217073	6832	6832	3147334	1	0.00395257	1	1	253
VAMB	1	8783	Calothrix_parietina	1	0.00216328	14814	14814	6847929	1	0.00164745	1	1	607
VAMB	1	3392	Pediococcus_pentosaceus	1	0.00216327	3924	3924	1813917	1	0.142857	8	8	56
VAMB	1	11047	Catenulispora_acidiphila	1	0.0021632	22613	22613	10453498	1	0.0046729	1	1	214
VAMB	1	5304	Dactylococcopsis_salina	1	0.00215324	7993	7993	3712075	1	0.00120192	1	1	832
VAMB	1	6943	Geobacter_uraniireducens	1	0.00215229	10777	10777	5007226	1	0.00234742	1	1	426
VAMB	1	1198	Lactococcus_lactis	1	0.00215125	5310	5310	2468331	1	0.00284091	1	1	352
VAMB	1	3192	Dactylococcopsis_salina	1	0.00215055	7983	7983	3712075	1	0.00120192	1	1	832
VAMB	1	6908	Chlorobium_phaeobacteroides	1	0.00214766	5701	5701	2654515	1	0.00436681	1	1	229
VAMB	1	7135	Sediminispirochaeta_smaragdinae	1	0.00214765	9919	9919	4618533	1	0.00214592	1	1	466
VAMB	1	671	Cyanobacterium_aponinum	1	0.00214486	8885	8885	4142463	1	0.00283286	1	1	353
VAMB	1	97	Staphylococcus_aureus	1	0.00214312	6204	6204	2894846	1	0.00483092	1	1	207
VAMB	1	11664	Fervidobacterium_nodosum	1	0.00213985	4081	4081	1907142	1	0.010989	1	1	91
VAMB	1	1230	Lactobacillus_paracasei	1	0.00213879	6018	6018	2813739	1	0.00359712	1	1	278
VAMB	1	245	Desulfofarcimen_acetoxidans	1	0.00213495	9346	9346	4377611	1	0.00176678	1	1	566
VAMB	1	4015	Dactylococcopsis_salina	1	0.00212711	7896	7896	3712075	1	0.00120192	1	1	832
VAMB	1	2183	Methylorubrum_extorquens	1	0.00212637	13089	13089	6155575	1	0.00131234	1	1	762
VAMB	1	4924	Dehalococcoides_mccartyi	1	0.00212457	2829	2829	1331563	1	0.0102041	1	1	98
VAMB	1	3335	Pelodictyon_phaeoclathratiforme	1	0.00211783	6274	6274	2962464	1	0.00625	1	1	160
VAMB	1	6427	Dactylococcopsis_salina	1	0.00211741	7860	7860	3712075	1	0.00120192	1	1	832
VAMB	1	8330	Geobacter_uraniireducens	1	0.00211095	10570	10570	5007226	1	0.00234742	1	1	426
VAMB	1	1216	Chlorobium_phaeobacteroides	1	0.00210999	5601	5601	2654515	1	0.00436681	1	1	229
VAMB	1	7029	Geobacter_uraniireducens	1	0.00210835	10557	10557	5007226	1	0.00234742	1	1	426
VAMB	1	3252	Caldicellulosiruptor_hydrothermalis	1	0.00210753	5722	5722	2715029	1	0.00990099	1	1	101
VAMB	1	761	Cyanobacterium_aponinum	1	0.00210503	8720	8720	4142463	1	0.00283286	1	1	353
VAMB	1	11781	Bacillus_cellulosilyticus	1	0.00210098	9659	9659	4597383	1	0.00398406	1	1	251
VAMB	1	140	Methylorubrum_extorquens	1	0.00209485	12895	12895	6155575	1	0.00131234	1	1	762
VAMB	1	2252	Lactobacillus_paracasei	1	0.00209046	5882	5882	2813739	1	0.00359712	1	1	278
VAMB	1	22	Desulfobulbus_propionicus	1	0.00208738	7982	7982	3823932	1	0.00239808	1	1	417
VAMB	1	11970	Pediococcus_pentosaceus	1	0.00208334	3779	3779	1813917	1	0.0178571	1	1	56
VAMB	1	3165	Calothrix_parietina	1	0.00207931	14239	14239	6847929	1	0.00164745	1	1	607
VAMB	1	9513	Trichormus_variabilis	1	0.00207895	14541	14541	6994391	1	0.00413223	1	1	242
VAMB	1	11046	Nakamurella_multipartita	1	0.00207767	12152	12152	5848858	1	0.00243902	1	1	410
VAMB	1	10778	Lactococcus_lactis	1	0.00207266	5116	5116	2468331	1	0.00284091	1	1	352
VAMB	1	2015	Magnetococcus_marinus	1	0.00207111	9211	9211	4447379	1	0.00106157	1	1	942
VAMB	1	2566	Polynucleobacter_necessarius	1	0.0020675	3224	3224	1559370	1	0.0104167	1	1	96
VAMB	1	8498	Nitratifractor_salsuginis	1	0.00206256	4302	4302	2085755	1	0.011236	1	1	89
VAMB	1	4590	Desulfofarcimen_acetoxidans	1	0.00206208	9027	9027	4377611	1	0.00176678	1	1	566
VAMB	1	987	Bacillus_cytotoxicus	1	0.00205891	8312	8312	4037085	1	0.00289017	1	1	346
VAMB	1	2837	Desulfofarcimen_acetoxidans	1	0.00205797	9009	9009	4377611	1	0.00883392	5	5	566
VAMB	1	4695	Stanieria_cyanosphaera	1	0.00205563	11293	11293	5493698	1	0.00469484	1	1	213
VAMB	1	1866	Geobacter_uraniireducens	1	0.00205523	10291	10291	5007226	1	0.00234742	1	1	426
VAMB	1	4954	Brevundimonas_subvibrioides	1	0.00205248	7069	7069	3444127	1	0.00315457	1	1	317
VAMB	1	5770	Trichormus_variabilis	1	0.00205236	14355	14355	6994391	1	0.00413223	1	1	242
VAMB	1	9369	Histophilus_somni	1	0.00205217	4584	4584	2233738	1	0.00595238	1	1	168
VAMB	1	7458	Geobacter_uraniireducens	1	0.00204405	10235	10235	5007226	1	0.00234742	1	1	426
VAMB	1	10612	Desulfobulbus_propionicus	1	0.00204109	7805	7805	3823932	1	0.00239808	1	1	417
VAMB	1	10453	Gluconacetobacter_diazotrophicus	1	0.00203951	7724	7724	3787178	1	0.0034965	1	1	286
VAMB	1	9846	Methylovorus_glucosotrophus	1	0.00202818	6236	6236	3074682	1	0.00396825	1	1	252
VAMB	1	9773	Acidithiobacillus_ferrivorans	1	0.00201409	6339	6339	3147334	1	0.00395257	1	1	253
VAMB	1	4488	Magnetococcus_marinus	1	0.00201242	8950	8950	4447379	1	0.00106157	1	1	942
VAMB	1	9050	Desulfurispirillum_indicum	1	0.00201053	5811	5811	2890276	1	0.00414938	1	1	241
VAMB	1	6126	Desulfurispirillum_indicum	1	0.00201019	5810	5810	2890276	1	0.00414938	1	1	241
VAMB	1	1918	Chloroflexus_aurantiacus	1	0.00200157	10422	10422	5206920	1	0.00299401	1	1	334
VAMB	1	11577	Histophilus_somni	1	0.00199486	4456	4456	2233738	1	0.00595238	1	1	168
VAMB	1	10384	Brevundimonas_subvibrioides	1	0.00199238	6862	6862	3444127	1	0.00315457	1	1	317
VAMB	1	11255	Arcobacter_nitrofigilis	1	0.00199115	6306	6306	3167010	1	0.00540541	1	1	185
VAMB	1	1325	Dactylococcopsis_salina	1	0.00199026	7388	7388	3712075	1	0.00120192	1	1	832
VAMB	1	3495	Fervidobacterium_nodosum	1	0.00198832	3792	3792	1907142	1	0.010989	1	1	91
VAMB	1	9814	Thermoanaerobacterium_thermosaccharolyticum	1	0.00198776	5433	5433	2733223	1	0.00342466	1	1	292
VAMB	1	11847	Acidithiobacillus_ferrivorans	1	0.00198454	6246	6246	3147334	1	0.00395257	1	1	253
VAMB	1	4003	Desulfofarcimen_acetoxidans	1	0.00198122	8673	8673	4377611	1	0.00176678	1	1	566
VAMB	1	9617	Catenulispora_acidiphila	1	0.00197819	20679	20679	10453498	1	0.0046729	1	1	214
VAMB	1	6680	Cyanobacterium_aponinum	1	0.00195995	8119	8119	4142463	1	0.00283286	1	1	353
VAMB	1	10761	Sediminispirochaeta_smaragdinae	1	0.00195841	9045	9045	4618533	1	0.00214592	1	1	466
VAMB	1	10613	Tsukamurella_paurometabola	1	0.00195675	8615	8615	4402709	1	0.008	1	1	125
VAMB	1	1785	Thermoanaerobacterium_thermosaccharolyticum	1	0.00194825	5325	5325	2733223	1	0.00342466	1	1	292
VAMB	1	6733	Cyanobacterium_aponinum	1	0.00193653	8022	8022	4142463	1	0.00283286	1	1	353
VAMB	1	1767	Thermoanaerobacter_mathranii	1	0.00193645	4430	4430	2287694	1	0.00636943	1	1	157
VAMB	1	267	Tolumonas_auensis	1	0.00193616	6643	6643	3431012	1	0.00478469	1	1	209
VAMB	1	7700	Shewanella_baltica	1	0.0019308	10208	10208	5286936	1	0.00251256	1	1	398
VAMB	1	10462	Psychromonas_ingrahamii	1	0.00193077	8642	8642	4475925	1	0.00304878	1	1	328
VAMB	1	6917	Desulfurivibrio_alkaliphilus	1	0.00192654	5898	5898	3061452	1	0.00769231	1	1	130
VAMB	1	5261	Lactobacillus_paracasei	1	0.00192484	5416	5416	2813739	1	0.00359712	1	1	278
VAMB	1	3681	Chlorobium_phaeobacteroides	1	0.00192314	5105	5105	2654515	1	0.00436681	1	1	229
VAMB	1	8627	Alicycliphilus_denitrificans	1	0.00192268	9605	9605	4995623	1	0.00492611	1	1	203
VAMB	1	8562	Fervidobacterium_nodosum	1	0.00192068	3663	3663	1907142	1	0.010989	1	1	91
VAMB	1	9220	Actinobacillus_succinogenes	1	0.00191699	4388	4388	2289011	1	0.0178571	1	1	56
VAMB	1	11153	Methylorubrum_extorquens	1	0.00191664	11798	11798	6155575	1	0.00131234	1	1	762
VAMB	1	5399	Leptothrix_cholodnii	1	0.0019137	9340	9340	4880609	1	0.00625	1	1	160
VAMB	1	4593	Desulfofarcimen_acetoxidans	1	0.00191337	8376	8376	4377611	1	0.00176678	1	1	566
VAMB	1	5151	Cyanobacterium_aponinum	1	0.00191142	7918	7918	4142463	1	0.00283286	1	1	353
VAMB	1	4904	Geobacter_uraniireducens	1	0.00190964	9562	9562	5007226	1	0.00234742	1	1	426
VAMB	1	3548	Sediminispirochaeta_smaragdinae	1	0.00190775	8811	8811	4618533	1	0.00214592	1	1	466
VAMB	1	10418	Shewanella_baltica	1	0.00190507	10072	10072	5286936	1	0.00251256	1	1	398
VAMB	1	5132	Geobacter_uraniireducens	1	0.00190305	9529	9529	5007226	1	0.00234742	1	1	426
VAMB	1	11130	Cyanobacterium_aponinum	1	0.00190273	7882	7882	4142463	1	0.00283286	1	1	353
VAMB	1	4400	Histophilus_somni	1	0.00190264	4250	4250	2233738	1	0.00595238	1	1	168
VAMB	1	7959	Akkermansia_muciniphila	1	0.00189641	5009	5009	2641303	1	0.0114943	1	1	87
VAMB	1	3787	Brevundimonas_subvibrioides	1	0.0018954	6528	6528	3444127	1	0.00315457	1	1	317
VAMB	1	5546	Sediminispirochaeta_smaragdinae	1	0.00189519	8753	8753	4618533	1	0.00214592	1	1	466
VAMB	1	5847	Chlorobium_phaeobacteroides	1	0.00188961	5016	5016	2654515	1	0.00436681	1	1	229
VAMB	1	1920	Thermoanaerobacterium_thermosaccharolyticum	1	0.00188934	5164	5164	2733223	1	0.00342466	1	1	292
VAMB	1	6586	Staphylococcus_aureus	1	0.00188887	5468	5468	2894846	1	0.00483092	1	1	207
VAMB	1	3085	Dactylococcopsis_salina	1	0.0018887	7011	7011	3712075	1	0.00120192	1	1	832
VAMB	1	865	Francisella_tularensis	1	0.0018871	3412	3412	1808063	1	0.0116279	1	1	86
VAMB	1	4273	Thermoanaerobacter_mathranii	1	0.00188705	4317	4317	2287694	1	0.00636943	1	1	157
VAMB	1	7413	Staphylococcus_aureus	1	0.00188231	5449	5449	2894846	1	0.00483092	1	1	207
VAMB	1	6655	Herpetosiphon_aurantiacus	1	0.00187091	12586	12586	6727203	1	0.00344828	1	1	290
VAMB	1	1140	Fervidobacterium_nodosum	1	0.00187086	3568	3568	1907142	1	0.010989	1	1	91
VAMB	1	11348	Acidithiobacillus_ferrivorans	1	0.00187047	5887	5887	3147334	1	0.00395257	1	1	253
VAMB	1	414	Nakamurella_multipartita	1	0.00186635	10916	10916	5848858	1	0.00243902	1	1	410
VAMB	1	4091	Desulfofarcimen_acetoxidans	1	0.00186175	8150	8150	4377611	1	0.00176678	1	1	566
VAMB	1	3395	Tsukamurella_paurometabola	1	0.00186045	8191	8191	4402709	1	0.008	1	1	125
VAMB	1	11028	Ruminiclostridium_cellulolyticum	1	0.00185825	7281	7281	3918202	1	0.00421941	1	1	237
VAMB	1	2083	Calothrix_parietina	1	0.00185589	12709	12709	6847929	1	0.00164745	1	1	607
VAMB	1	10990	Brevundimonas_subvibrioides	1	0.00185533	6390	6390	3444127	1	0.00315457	1	1	317
VAMB	1	10052	Gluconacetobacter_diazotrophicus	1	0.00185468	7024	7024	3787178	1	0.0034965	1	1	286
VAMB	1	9777	Staphylococcus_aureus	1	0.00185053	5357	5357	2894846	1	0.00483092	1	1	207
VAMB	1	9795	Dickeya_zeae	1	0.00184929	8846	8846	4783453	1	0.00680272	1	1	147
VAMB	1	1281	Calothrix_parietina	1	0.00184727	12650	12650	6847929	1	0.00164745	1	1	607
VAMB	1	6965	Lactobacillus_paracasei	1	0.00184239	5184	5184	2813739	1	0.00359712	1	1	278
VAMB	1	7803	Cellulosilyticum_lentocellum	1	0.00184231	8531	8531	4630596	1	0.00304878	1	1	328
VAMB	1	12086	Acidovorax_citrulli	1	0.00183856	9630	9630	5237795	1	0.00250627	1	1	399
VAMB	1	10837	Desulfofarcimen_acetoxidans	1	0.00183456	8031	8031	4377611	1	0.00176678	1	1	566
VAMB	1	10388	Dehalococcoides_mccartyi	1	0.00183243	2440	2440	1331563	1	0.0102041	1	1	98
VAMB	1	10561	Nakamurella_multipartita	1	0.0018289	10697	10697	5848858	1	0.00243902	1	1	410
VAMB	1	6010	Tolumonas_auensis	1	0.00182803	6272	6272	3431012	1	0.00478469	1	1	209
VAMB	1	6898	Rhizobium_leguminosarum	1	0.00182492	13498	13498	7396480	1	0.00350877	1	1	285
VAMB	1	10262	Methylorubrum_extorquens	1	0.00182485	11233	11233	6155575	1	0.00131234	1	1	762
VAMB	1	2265	Chlorobium_phaeobacteroides	1	0.00182331	4840	4840	2654515	1	0.00436681	1	1	229
VAMB	1	10450	Mesorhizobium_australicum	1	0.00182133	11278	11278	6192183	1	0.0116279	1	1	86
VAMB	1	7379	Desulfurispirillum_indicum	1	0.00182128	5264	5264	2890276	1	0.0788382	19	19	241
VAMB	1	1183	Desulfobulbus_propionicus	1	0.00181959	6958	6958	3823932	1	0.00239808	1	1	417
VAMB	1	4748	Sphaerobacter_thermophilus	1	0.00181911	7248	7248	3984373	1	0.00265252	1	1	377
VAMB	1	8281	Porphyromonas_asaccharolytica	1	0.00181813	3921	3921	2156610	1	0.00598802	1	1	167
VAMB	1	1486	Bacillus_cytotoxicus	1	0.00181591	7331	7331	4037085	1	0.00289017	1	1	346
VAMB	1	10285	Desulfofarcimen_acetoxidans	1	0.00181286	7936	7936	4377611	1	0.00176678	1	1	566
VAMB	1	7739	Desulfofarcimen_acetoxidans	1	0.00181126	7929	7929	4377611	1	0.00176678	1	1	566
VAMB	1	4700	Chlorobium_phaeobacteroides	1	0.00181125	4808	4808	2654515	1	0.00436681	1	1	229
VAMB	1	7148	Lactobacillus_paracasei	1	0.00180791	5087	5087	2813739	1	0.00359712	1	1	278
VAMB	1	9622	Francisella_tularensis	1	0.0017964	3248	3248	1808063	1	0.0116279	1	1	86
VAMB	1	1441	Pelodictyon_phaeoclathratiforme	1	0.00179411	5315	5315	2962464	1	0.00625	1	1	160
VAMB	1	7851	Bacillus_cytotoxicus	1	0.00179189	7234	7234	4037085	1	0.00289017	1	1	346
VAMB	1	1290	Weeksella_virosa	1	0.00179002	4027	4027	2249690	1	0.0136986	1	1	73
VAMB	1	2154	Desulfobulbus_propionicus	1	0.00178795	6837	6837	3823932	1	0.00239808	1	1	417
VAMB	1	5724	Desulfurispirillum_indicum	1	0.00178737	5166	5166	2890276	1	0.00414938	1	1	241
VAMB	1	3995	Calothrix_parietina	1	0.00178667	12235	12235	6847929	1	0.00164745	1	1	607
VAMB	1	2233	Marichromatium_purpuratum	1	0.00178583	6700	6700	3751755	1	0.00694444	1	1	144
VAMB	1	5166	Sphaerobacter_thermophilus	1	0.0017802	7093	7093	3984373	1	0.00265252	1	1	377
VAMB	1	10502	Brevundimonas_subvibrioides	1	0.0017781	6124	6124	3444127	1	0.00315457	1	1	317
VAMB	1	5224	Serratia_plymuthica	1	0.00177324	9590	9590	5408193	1	0.0120482	1	1	83
VAMB	1	3743	Desulfofarcimen_acetoxidans	1	0.00177266	7760	7760	4377611	1	0.00176678	1	1	566
VAMB	1	882	Gluconacetobacter_diazotrophicus	1	0.00177124	6708	6708	3787178	1	0.0034965	1	1	286
VAMB	1	6477	Tsukamurella_paurometabola	1	0.00177027	7794	7794	4402709	1	0.008	1	1	125
VAMB	1	11817	Methylovorus_glucosotrophus	1	0.00176539	5428	5428	3074682	1	0.00396825	1	1	252
VAMB	1	3578	Acidithiobacillus_ferrivorans	1	0.00176467	5554	5554	3147334	1	0.00395257	1	1	253
VAMB	1	7816	Acidithiobacillus_ferrivorans	1	0.00176086	5542	5542	3147334	1	0.00395257	1	1	253
VAMB	1	9805	Thermoanaerobacterium_thermosaccharolyticum	1	0.00176019	4811	4811	2733223	1	0.00342466	1	1	292
VAMB	1	8183	Marichromatium_purpuratum	1	0.00175784	6595	6595	3751755	1	0.00694444	1	1	144
VAMB	1	11481	Geobacter_uraniireducens	1	0.00175407	8783	8783	5007226	1	0.00234742	1	1	426
VAMB	1	8365	Magnetococcus_marinus	1	0.00175092	7787	7787	4447379	1	0.00106157	1	1	942
VAMB	1	10947	Desulfurispirillum_indicum	1	0.00174897	5055	5055	2890276	1	0.00414938	1	1	241
VAMB	1	784	Geobacter_uraniireducens	1	0.00174388	8732	8732	5007226	1	0.00234742	1	1	426
VAMB	1	3230	Dactylococcopsis_salina	1	0.00173919	6456	6456	3712075	1	0.00120192	1	1	832
VAMB	1	11343	Desulfurivibrio_alkaliphilus	1	0.00173774	5320	5320	3061452	1	0.00769231	1	1	130
VAMB	1	4909	Bacillus_cellulosilyticus	1	0.00173773	7989	7989	4597383	1	0.00398406	1	1	251
VAMB	1	7550	Gluconacetobacter_diazotrophicus	1	0.00173454	6569	6569	3787178	1	0.0034965	1	1	286
VAMB	1	2628	Cyanobacterium_aponinum	1	0.00172916	7163	7163	4142463	1	0.00283286	1	1	353
VAMB	1	8711	Shewanella_baltica	1	0.00172822	9137	9137	5286936	1	0.00251256	1	1	398
VAMB	1	4763	Geobacter_uraniireducens	1	0.0017279	8652	8652	5007226	1	0.00234742	1	1	426
VAMB	1	5429	Polynucleobacter_necessarius	1	0.0017257	2691	2691	1559370	1	0.0104167	1	1	96
VAMB	1	3528	Calothrix_parietina	1	0.00172402	11806	11806	6847929	1	0.00164745	1	1	607
VAMB	1	2629	Lactococcus_lactis	1	0.00172019	4246	4246	2468331	1	0.00284091	1	1	352
VAMB	1	4581	Chlamydia_trachomatis	1	0.00171982	1785	1785	1037897	1	0.0526316	1	1	19
VAMB	1	1363	Ruminiclostridium_cellulolyticum	1	0.00171788	6731	6731	3918202	1	0.00421941	1	1	237
VAMB	1	5283	Sphaerobacter_thermophilus	1	0.00171646	6839	6839	3984373	1	0.00265252	1	1	377
VAMB	1	6704	Sphaerobacter_thermophilus	1	0.00171646	6839	6839	3984373	1	0.00265252	1	1	377
VAMB	1	999	Calothrix_parietina	1	0.00171599	11751	11751	6847929	1	0.00164745	1	1	607
VAMB	1	8784	Cyanobacterium_aponinum	1	0.00171492	7104	7104	4142463	1	0.00283286	1	1	353
VAMB	1	3605	Desulfosporosinus_acidiphilus	1	0.00171478	8357	8357	4873514	1	0.005	1	1	200
VAMB	1	5881	Dactylococcopsis_salina	1	0.00171063	6350	6350	3712075	1	0.00120192	1	1	832
VAMB	1	6029	Weeksella_virosa	1	0.00170868	3844	3844	2249690	1	0.0136986	1	1	73
VAMB	1	7171	Desulfofarcimen_acetoxidans	1	0.00170641	7470	7470	4377611	1	0.00176678	1	1	566
VAMB	1	10169	Lactobacillus_paracasei	1	0.00170592	4800	4800	2813739	1	0.00359712	1	1	278
VAMB	1	8645	Methylorubrum_extorquens	1	0.00170512	10496	10496	6155575	1	0.00131234	1	1	762
VAMB	1	2636	Methylovorus_glucosotrophus	1	0.00170359	5238	5238	3074682	1	0.00396825	1	1	252
VAMB	1	9856	Thermoanaerobacterium_thermosaccharolyticum	1	0.00170202	4652	4652	2733223	1	0.00342466	1	1	292
VAMB	1	11359	Sphaerobacter_thermophilus	1	0.00169562	6756	6756	3984373	1	0.00265252	1	1	377
VAMB	1	9529	Bacillus_cytotoxicus	1	0.00169553	6845	6845	4037085	1	0.00289017	1	1	346
VAMB	1	8954	Bacillus_thuringiensis	1	0.00169534	8903	8903	5251439	1	0.00367647	1	1	272
VAMB	1	614	Lactobacillus_paracasei	1	0.00169241	4762	4762	2813739	1	0.00359712	1	1	278
VAMB	1	5123	Desulfofarcimen_acetoxidans	1	0.00169179	7406	7406	4377611	1	0.00176678	1	1	566
VAMB	1	8077	Gluconacetobacter_diazotrophicus	1	0.00169097	6404	6404	3787178	1	0.0034965	1	1	286
VAMB	1	621	Geobacter_uraniireducens	1	0.00169056	8465	8465	5007226	1	0.00234742	1	1	426
VAMB	1	6516	Geobacter_uraniireducens	1	0.00168616	8443	8443	5007226	1	0.00234742	1	1	426
VAMB	1	9904	Acidithiobacillus_ferrivorans	1	0.00168492	5303	5303	3147334	1	0.00395257	1	1	253
VAMB	1	1057	Thermoanaerobacterium_thermosaccharolyticum	1	0.00168226	4598	4598	2733223	1	0.00342466	1	1	292
VAMB	1	6127	Desulfobulbus_propionicus	1	0.00168152	6430	6430	3823932	1	0.00239808	1	1	417
VAMB	1	6875	Porphyromonas_asaccharolytica	1	0.00168088	3625	3625	2156610	1	0.00598802	1	1	167
VAMB	1	1722	Histophilus_somni	1	0.00168059	3754	3754	2233738	1	0.00595238	1	1	168
VAMB	1	2380	Chlorobium_phaeobacteroides	1	0.00167752	4453	4453	2654515	1	0.00436681	1	1	229
VAMB	1	2966	Chromohalobacter_salexigens	1	0.00167611	6157	6157	3673376	1	0.0128205	1	1	78
VAMB	1	3208	Dactylococcopsis_salina	1	0.00167184	6206	6206	3712075	1	0.00120192	1	1	832
VAMB	1	5392	Acidithiobacillus_ferrivorans	1	0.00167062	5258	5258	3147334	1	0.00395257	1	1	253
VAMB	1	1846	Thermoanaerobacterium_thermosaccharolyticum	1	0.00166397	4548	4548	2733223	1	0.00342466	1	1	292
VAMB	1	9627	Gluconacetobacter_diazotrophicus	1	0.00166351	6300	6300	3787178	1	0.0034965	1	1	286
VAMB	1	10197	Koribacter_versatilis	1	0.00166188	9379	9379	5643621	1	0.0344828	1	1	29
VAMB	1	570	Geobacter_uraniireducens	1	0.0016596	8310	8310	5007226	1	0.00234742	1	1	426
VAMB	1	398	Sediminispirochaeta_smaragdinae	1	0.00165724	7654	7654	4618533	1	0.00214592	1	1	466
VAMB	1	10246	Chloroflexus_aurantiacus	1	0.00165549	8620	8620	5206920	1	0.00299401	1	1	334
VAMB	1	4041	Catenulispora_acidiphila	1	0.00165361	17286	17286	10453498	1	0.0046729	1	1	214
VAMB	1	5346	Bacillus_cytotoxicus	1	0.00165119	6666	6666	4037085	1	0.00289017	1	1	346
VAMB	1	1030	Dehalococcoides_mccartyi	1	0.00165069	2198	2198	1331563	1	0.0102041	1	1	98
VAMB	1	677	Solitalea_canadensis	1	0.00164845	8504	8504	5158776	1	0.0047619	1	1	210
VAMB	1	6079	Syntrophobacter_fumaroxidans	1	0.00164796	8109	8109	4920629	1	0.00694444	1	1	144
VAMB	1	8288	Geobacter_uraniireducens	1	0.00164542	8239	8239	5007226	1	0.00234742	1	1	426
VAMB	1	12186	Aminobacterium_colombiense	1	0.00164338	3234	3234	1967900	1	0.025	1	1	40
VAMB	1	6490	Cyanobacterium_aponinum	1	0.00164298	6806	6806	4142463	1	0.00283286	1	1	353
VAMB	1	1164	Cyanobacterium_aponinum	1	0.00164081	6797	6797	4142463	1	0.00283286	1	1	353
VAMB	1	3924	Eggerthella_lenta	1	0.00163784	5902	5902	3603516	1	0.0106383	1	1	94
VAMB	1	11308	Shewanella_baltica	1	0.00163441	8641	8641	5286936	1	0.00251256	1	1	398
VAMB	1	11586	Histophilus_somni	1	0.00163224	3646	3646	2233738	1	0.00595238	1	1	168
VAMB	1	1133	Dactylococcopsis_salina	1	0.00163197	6058	6058	3712075	1	0.00120192	1	1	832
VAMB	1	10170	Caldicellulosiruptor_hydrothermalis	1	0.00163129	4429	4429	2715029	1	0.00990099	1	1	101
VAMB	1	9009	Cyanobium_gracile	1	0.00162993	5391	5391	3307513	1	0.0078125	1	1	128
VAMB	1	1187	Desulfobulbus_propionicus	1	0.00162921	6230	6230	3823932	1	0.00239808	1	1	417
VAMB	1	1446	Syntrophobacter_fumaroxidans	1	0.00162886	8015	8015	4920629	1	0.00694444	1	1	144
VAMB	1	1600	Fervidobacterium_nodosum	1	0.00162809	3105	3105	1907142	1	0.010989	1	1	91
VAMB	1	8674	Sediminispirochaeta_smaragdinae	1	0.00162454	7503	7503	4618533	1	0.00214592	1	1	466
VAMB	1	11074	Cyanobacterium_aponinum	1	0.00162198	6719	6719	4142463	1	0.00283286	1	1	353
VAMB	1	8667	Cellulosilyticum_lentocellum	1	0.00162161	7509	7509	4630596	1	0.00304878	1	1	328
VAMB	1	1466	Chlorobium_phaeobacteroides	1	0.00161875	4297	4297	2654515	1	0.00436681	1	1	229
VAMB	1	5589	Desulfofarcimen_acetoxidans	1	0.00161344	7063	7063	4377611	1	0.00176678	1	1	566
VAMB	1	1396	Desulfobulbus_propionicus	1	0.001613	6168	6168	3823932	1	0.00239808	1	1	417
VAMB	1	3853	Cyanobacterium_aponinum	1	0.00161257	6680	6680	4142463	1	0.00283286	1	1	353
VAMB	1	1390	Lactobacillus_paracasei	1	0.00161245	4537	4537	2813739	1	0.00359712	1	1	278
VAMB	1	648	Arcobacter_nitrofigilis	1	0.00161225	5106	5106	3167010	1	0.00540541	1	1	185
VAMB	1	127	Marichromatium_purpuratum	1	0.00161205	6048	6048	3751755	1	0.00694444	1	1	144
VAMB	1	8350	Chloroflexus_aurantiacus	1	0.00160728	8369	8369	5206920	1	0.00299401	1	1	334
VAMB	1	2663	Histophilus_somni	1	0.00160449	3584	3584	2233738	1	0.00595238	1	1	168
VAMB	1	2606	Chlorobium_phaeobacteroides	1	0.00159879	4244	4244	2654515	1	0.00436681	1	1	229
VAMB	1	3134	Magnetococcus_marinus	1	0.00159667	7101	7101	4447379	1	0.00106157	1	1	942
VAMB	1	6787	Desulfofarcimen_acetoxidans	1	0.00159653	6989	6989	4377611	1	0.00176678	1	1	566
VAMB	1	7693	Calothrix_parietina	1	0.00159625	10931	10931	6847929	1	0.00164745	1	1	607
VAMB	1	1357	Desulfosporosinus_acidiphilus	1	0.00159187	7758	7758	4873514	1	0.005	1	1	200
VAMB	1	6985	Chlorobium_phaeobacteroides	1	0.00158937	4219	4219	2654515	1	0.00436681	1	1	229
VAMB	1	5769	Desulfobulbus_propionicus	0.59799	0.00158711	10149	6069	3823932	0.777778	0.0167866	9	7	417
VAMB	1	328	Lactococcus_lactis	1	0.0015865	3916	3916	2468331	1	0.00284091	1	1	352
VAMB	1	878	Sphaerobacter_thermophilus	1	0.0015862	6320	6320	3984373	1	0.00265252	1	1	377
VAMB	1	2794	Pediococcus_pentosaceus	1	0.00158497	2875	2875	1813917	1	0.0178571	1	1	56
VAMB	1	2368	Dactylococcopsis_salina	1	0.00158456	5882	5882	3712075	1	0.00120192	1	1	832
VAMB	1	751	Geobacter_uraniireducens	1	0.00158371	7930	7930	5007226	1	0.00234742	1	1	426
VAMB	1	8463	Geobacter_uraniireducens	1	0.00158291	7926	7926	5007226	1	0.00234742	1	1	426
VAMB	1	2792	Dactylococcopsis_salina	1	0.00158267	5875	5875	3712075	1	0.00120192	1	1	832
VAMB	1	5241	Desulfofarcimen_acetoxidans	1	0.00157963	6915	6915	4377611	1	0.00176678	1	1	566
VAMB	1	44	Magnetococcus_marinus	1	0.00157464	7003	7003	4447379	1	0.00106157	1	1	942
VAMB	1	9569	Staphylococcus_aureus	1	0.00157349	4555	4555	2894846	1	0.00483092	1	1	207
VAMB	1	8845	Methylovorus_glucosotrophus	1	0.00157317	4837	4837	3074682	1	0.00396825	1	1	252
VAMB	1	6710	Desulfurispirillum_indicum	1	0.00157251	4545	4545	2890276	1	0.00414938	1	1	241
VAMB	1	6587	Histophilus_somni	1	0.00156912	3505	3505	2233738	1	0.00595238	1	1	168
VAMB	1	1543	Thermoanaerobacter_mathranii	1	0.00156708	3585	3585	2287694	1	0.00636943	1	1	157
VAMB	1	11809	Akkermansia_muciniphila	1	0.00156249	4127	4127	2641303	1	0.0114943	1	1	87
VAMB	1	5674	Staphylococcus_aureus	1	0.00156243	4523	4523	2894846	1	0.00483092	1	1	207
VAMB	1	2646	Chlorobium_phaeobacteroides	1	0.00155546	4129	4129	2654515	1	0.00436681	1	1	229
VAMB	1	3451	Dickeya_zeae	1	0.00155369	7432	7432	4783453	1	0.00680272	1	1	147
VAMB	1	955	Desulfofarcimen_acetoxidans	1	0.00155359	6801	6801	4377611	1	0.00176678	1	1	566
VAMB	1	7334	Thermus_thermophilus	1	0.00155242	3529	3529	2273222	1	0.00684932	1	1	146
VAMB	1	8543	Beijerinckia_indica	1	0.00155241	6826	6826	4397030	1	0.00729927	1	1	137
VAMB	1	1583	Cyanobacterium_aponinum	1	0.00155053	6423	6423	4142463	1	0.00283286	1	1	353
VAMB	1	2549	Sediminispirochaeta_smaragdinae	1	0.00154789	7149	7149	4618533	1	0.00214592	1	1	466
VAMB	1	5208	Bacillus_cellulosilyticus	1	0.00154762	7115	7115	4597383	1	0.00398406	1	1	251
VAMB	1	11553	Histophilus_somni	1	0.00154673	3455	3455	2233738	1	0.00595238	1	1	168
VAMB	1	11374	Dehalococcoides_mccartyi	1	0.00154555	2058	2058	1331563	1	0.0102041	1	1	98
VAMB	1	8843	Arcobacter_nitrofigilis	1	0.00154499	4893	4893	3167010	1	0.00540541	1	1	185
VAMB	1	9043	Calothrix_parietina	1	0.00154441	10576	10576	6847929	1	0.00164745	1	1	607
VAMB	1	10468	Methylorubrum_extorquens	1	0.00154039	9482	9482	6155575	1	0.00131234	1	1	762
VAMB	1	8528	Lactococcus_lactis	1	0.0015395	3800	3800	2468331	1	0.00284091	1	1	352
VAMB	1	1083	Ruminiclostridium_cellulolyticum	1	0.00153948	6032	6032	3918202	1	0.00421941	1	1	237
VAMB	1	11155	Rhodopseudomonas_palustris	1	0.00153723	8190	8190	5327775	1	0.0461538	3	3	65
VAMB	1	7260	Sphaerobacter_thermophilus	1	0.0015365	6122	6122	3984373	1	0.00265252	1	1	377
VAMB	1	377	Bacillus_cellulosilyticus	1	0.00153587	7061	7061	4597383	1	0.00398406	1	1	251
VAMB	1	10711	Chlorobium_phaeobacteroides	1	0.00153474	4074	4074	2654515	1	0.00436681	1	1	229
VAMB	1	3700	Polynucleobacter_necessarius	1	0.00153459	2393	2393	1559370	1	0.0104167	1	1	96
VAMB	1	8445	Dehalococcoides_mccartyi	1	0.00153429	2043	2043	1331563	1	0.0102041	1	1	98
VAMB	1	5524	Sediminispirochaeta_smaragdinae	1	0.00153382	7084	7084	4618533	1	0.00214592	1	1	466
VAMB	1	8019	Lactococcus_lactis	1	0.00153099	3779	3779	2468331	1	0.00284091	1	1	352
VAMB	1	3934	Lactococcus_lactis	1	0.00152694	3769	3769	2468331	1	0.00284091	1	1	352
VAMB	1	8101	Thermoanaerobacterium_thermosaccharolyticum	1	0.00151982	4154	4154	2733223	1	0.00342466	1	1	292
VAMB	1	5662	Lactobacillus_paracasei	1	0.00151969	4276	4276	2813739	1	0.00359712	1	1	278
VAMB	1	3401	Desulfobulbus_propionicus	1	0.00151807	5805	5805	3823932	1	0.00239808	1	1	417
VAMB	1	3780	Dickeya_zeae	1	0.00151481	7246	7246	4783453	1	0.00680272	1	1	147
VAMB	1	3084	Dactylococcopsis_salina	1	0.00151209	5613	5613	3712075	1	0.00120192	1	1	832
VAMB	1	4160	Herpetosiphon_aurantiacus	1	0.00151103	10165	10165	6727203	1	0.00689655	2	2	290
VAMB	1	831	Akkermansia_muciniphila	1	0.00151062	3990	3990	2641303	1	0.0114943	1	1	87
VAMB	1	11393	Cyanobium_gracile	1	0.00150687	4984	4984	3307513	1	0.0078125	1	1	128
VAMB	1	5150	Caulobacter_segnis	1	0.00150487	6991	6991	4645571	1	0.0103093	1	1	97
VAMB	1	3572	Acidithiobacillus_ferrivorans	1	0.00150318	4731	4731	3147334	1	0.00395257	1	1	253
VAMB	1	5006	Desulfobulbus_propionicus	1	0.00150264	5746	5746	3823932	1	0.00479616	2	2	417
VAMB	1	2894	Desulfobulbus_propionicus	1	0.00150238	5745	5745	3823932	1	0.00239808	1	1	417
VAMB	1	3045	Fervidobacterium_nodosum	1	0.0015012	2863	2863	1907142	1	0.010989	1	1	91
VAMB	1	10333	Desulfobulbus_propionicus	1	0.00150107	5740	5740	3823932	1	0.00239808	1	1	417
VAMB	1	6631	Desulfobulbus_propionicus	1	0.00150003	5736	5736	3823932	1	0.00239808	1	1	417
VAMB	1	7765	Sediminispirochaeta_smaragdinae	1	0.00149571	6908	6908	4618533	1	0.00214592	1	1	466
VAMB	1	927	Nakamurella_multipartita	1	0.00149431	8740	8740	5848858	1	0.0097561	4	4	410
VAMB	1	509	Akkermansia_muciniphila	1	0.00149358	3945	3945	2641303	1	0.0114943	1	1	87
VAMB	1	3479	Lactococcus_lactis	1	0.00149291	3685	3685	2468331	1	0.00284091	1	1	352
VAMB	1	3580	Pediococcus_pentosaceus	1	0.00149235	2707	2707	1813917	1	0.0178571	1	1	56
VAMB	1	7975	Dehalococcoides_mccartyi	1	0.00149073	1985	1985	1331563	1	0.0102041	1	1	98
VAMB	1	6622	Staphylococcus_aureus	1	0.00149058	4315	4315	2894846	1	0.00483092	1	1	207
VAMB	1	1261	Herpetosiphon_aurantiacus	1	0.00149007	10024	10024	6727203	1	0.00344828	1	1	290
VAMB	1	448	Geobacter_uraniireducens	1	0.00148905	7456	7456	5007226	1	0.00234742	1	1	426
VAMB	1	5964	Calothrix_parietina	1	0.00148833	10192	10192	6847929	1	0.00164745	1	1	607
VAMB	1	5077	Thermoanaerobacter_mathranii	1	0.00148709	3402	3402	2287694	1	0.00636943	1	1	157
VAMB	1	6167	Lactococcus_lactis	1	0.001484	3663	3663	2468331	1	0.00284091	1	1	352
VAMB	1	2945	Nakamurella_multipartita	1	0.00148251	8671	8671	5848858	1	0.00243902	1	1	410
VAMB	1	10255	Acidovorax_citrulli	1	0.00148192	7762	7762	5237795	1	0.00250627	1	1	399
VAMB	1	1827	Calothrix_parietina	1	0.00148118	10143	10143	6847929	1	0.00164745	1	1	607
VAMB	1	3330	Methylovorus_glucosotrophus	1	0.00147853	4546	4546	3074682	1	0.00396825	1	1	252
VAMB	1	894	Calothrix_parietina	1	0.00147811	10122	10122	6847929	1	0.00164745	1	1	607
VAMB	1	9055	Geobacter_uraniireducens	1	0.00147387	7380	7380	5007226	1	0.00234742	1	1	426
VAMB	1	11879	Cyanobacterium_aponinum	1	0.00147038	6091	6091	4142463	1	0.00283286	1	1	353
VAMB	1	640	Desulfosporosinus_acidiphilus	1	0.00146752	7152	7152	4873514	1	0.005	1	1	200
VAMB	1	5140	Sphaerobacter_thermophilus	1	0.00146522	5838	5838	3984373	1	0.00265252	1	1	377
VAMB	1	8577	Geobacter_uraniireducens	1	0.00146488	7335	7335	5007226	1	0.00234742	1	1	426
VAMB	1	5668	Methylorubrum_extorquens	1	0.00146306	9006	9006	6155575	1	0.00131234	1	1	762
VAMB	1	6247	Dehalococcoides_mccartyi	1	0.00146069	1945	1945	1331563	1	0.0102041	1	1	98
VAMB	1	946	Dactylococcopsis_salina	1	0.00145794	5412	5412	3712075	1	0.00120192	1	1	832
VAMB	1	4777	Dactylococcopsis_salina	1	0.00145687	5408	5408	3712075	1	0.00120192	1	1	832
VAMB	1	1380	Sphaerobacter_thermophilus	1	0.00145544	5799	5799	3984373	1	0.00265252	1	1	377
VAMB	1	9217	Cyanobacterium_aponinum	1	0.00145517	6028	6028	4142463	1	0.00283286	1	1	353
VAMB	1	1547	Histophilus_somni	1	0.00145406	3248	3248	2233738	1	0.00595238	1	1	168
VAMB	1	8941	Cellulosilyticum_lentocellum	1	0.00145316	6729	6729	4630596	1	0.00304878	1	1	328
VAMB	1	6191	Lactobacillus_paracasei	1	0.00144967	4079	4079	2813739	1	0.00359712	1	1	278
VAMB	1	1595	Cyclobacterium_marinum	1	0.00144899	8940	8940	6169825	1	0.00507614	1	1	197
VAMB	1	3685	Geobacter_uraniireducens	1	0.00144571	7239	7239	5007226	1	0.00234742	1	1	426
VAMB	1	10946	Methylorubrum_extorquens	1	0.00144373	8887	8887	6155575	1	0.00131234	1	1	762
VAMB	1	8971	Brevundimonas_subvibrioides	1	0.00144158	4965	4965	3444127	1	0.00315457	1	1	317
VAMB	1	6870	Thermus_thermophilus	1	0.00144113	3276	3276	2273222	1	0.00684932	1	1	146
VAMB	1	7768	Pelodictyon_phaeoclathratiforme	1	0.00143833	4261	4261	2962464	1	0.00625	1	1	160
VAMB	1	6169	Methylorubrum_extorquens	1	0.00143821	8853	8853	6155575	1	0.00131234	1	1	762
VAMB	1	3976	Lactobacillus_paracasei	1	0.00143688	4043	4043	2813739	1	0.00359712	1	1	278
VAMB	1	861	Polynucleobacter_necessarius	1	0.00143006	2230	2230	1559370	1	0.0104167	1	1	96
VAMB	1	6594	Pelodictyon_phaeoclathratiforme	1	0.00142989	4236	4236	2962464	1	0.00625	1	1	160
VAMB	1	899	Stanieria_cyanosphaera	1	0.00142855	7848	7848	5493698	1	0.00469484	1	1	213
VAMB	1	1081	Geobacter_uraniireducens	1	0.00142534	7137	7137	5007226	1	0.00234742	1	1	426
VAMB	1	3269	Salinispora_arenicola	1	0.00142255	8126	8126	5712278	1	0.00465116	1	1	215
VAMB	1	8621	Thermoanaerobacterium_thermosaccharolyticum	1	0.0014225	3888	3888	2733223	1	0.00342466	1	1	292
VAMB	1	1678	Syntrophobacter_fumaroxidans	1	0.00142096	6992	6992	4920629	1	0.00694444	1	1	144
VAMB	1	6426	Histophilus_somni	1	0.0014187	3169	3169	2233738	1	0.00595238	1	1	168
VAMB	1	10937	Azospira_oryzae	1	0.00141822	5370	5370	3786444	1	0.0119048	1	1	84
VAMB	1	4227	Solitalea_canadensis	1	0.00141739	7312	7312	5158776	1	0.0047619	1	1	210
VAMB	1	1908	Tolumonas_auensis	1	0.00141533	4856	4856	3431012	1	0.00478469	1	1	209
VAMB	1	8280	Ruminiclostridium_cellulolyticum	1	0.0014106	5527	5527	3918202	1	0.00421941	1	1	237
VAMB	1	2529	Ruminiclostridium_cellulolyticum	1	0.00140932	5522	5522	3918202	1	0.00421941	1	1	237
VAMB	1	3500	Geobacter_uraniireducens	1	0.00140856	7053	7053	5007226	1	0.00234742	1	1	426
VAMB	1	4958	Cyanobacterium_aponinum	1	0.00140786	5832	5832	4142463	1	0.00283286	1	1	353
VAMB	1	9444	Geobacter_uraniireducens	1	0.00140297	7025	7025	5007226	1	0.00234742	1	1	426
VAMB	1	4533	Desulfosporosinus_acidiphilus	1	0.00139981	6822	6822	4873514	1	0.005	1	1	200
VAMB	1	1206	Sediminispirochaeta_smaragdinae	1	0.00139806	6457	6457	4618533	1	0.00214592	1	1	466
VAMB	1	6765	Desulfofarcimen_acetoxidans	1	0.00139757	6118	6118	4377611	1	0.00176678	1	1	566
VAMB	1	588	Sediminispirochaeta_smaragdinae	1	0.00139633	6449	6449	4618533	1	0.00214592	1	1	466
VAMB	1	9843	Desulfofarcimen_acetoxidans	1	0.00139597	6111	6111	4377611	1	0.00176678	1	1	566
VAMB	1	423	Gluconacetobacter_diazotrophicus	1	0.0013955	5285	5285	3787178	1	0.0034965	1	1	286
VAMB	1	3310	Magnetococcus_marinus	1	0.0013952	6205	6205	4447379	1	0.00106157	1	1	942
VAMB	1	6806	Dactylococcopsis_salina	1	0.00139221	5168	5168	3712075	1	0.00120192	1	1	832
VAMB	1	8423	Chlorobium_phaeobacteroides	1	0.00139159	3694	3694	2654515	1	0.00436681	1	1	229
VAMB	1	5423	Dactylococcopsis_salina	1	0.00139087	5163	5163	3712075	1	0.00120192	1	1	832
VAMB	1	1962	Desulfofarcimen_acetoxidans	1	0.00138889	6080	6080	4377611	1	0.00176678	1	1	566
VAMB	1	2498	Gluconacetobacter_diazotrophicus	1	0.0013881	5257	5257	3787178	1	0.0034965	1	1	286
VAMB	1	2880	Leptothrix_cholodnii	1	0.00138589	6764	6764	4880609	1	0.00625	1	1	160
VAMB	1	3707	Bacillus_cellulosilyticus	1	0.00138492	6367	6367	4597383	1	0.00398406	1	1	251
VAMB	1	1008	Chlorobium_phaeobacteroides	1	0.00138368	3673	3673	2654515	1	0.00436681	1	1	229
VAMB	1	888	Geobacter_uraniireducens	1	0.0013832	6926	6926	5007226	1	0.00234742	1	1	426
VAMB	1	9008	Geobacter_uraniireducens	1	0.0013818	6919	6919	5007226	1	0.00234742	1	1	426
VAMB	1	10809	Cyanobacterium_aponinum	1	0.0013813	5722	5722	4142463	1	0.00283286	1	1	353
VAMB	1	4800	Ruminiclostridium_cellulolyticum	1	0.00138022	5408	5408	3918202	1	0.00421941	1	1	237
VAMB	1	9823	Desulfofarcimen_acetoxidans	1	0.00137998	6041	6041	4377611	1	0.00176678	1	1	566
VAMB	1	2474	Shewanella_baltica	1	0.00137868	7289	7289	5286936	1	0.00251256	1	1	398
VAMB	1	3545	Cyanobacterium_aponinum	1	0.00137865	5711	5711	4142463	1	0.00283286	1	1	353
VAMB	1	7784	Acidovorax_citrulli	1	0.00137711	7213	7213	5237795	1	0.00250627	1	1	399
VAMB	1	5565	Bacillus_cytotoxicus	1	0.00137525	5552	5552	4037085	1	0.00289017	1	1	346
VAMB	1	11542	Pseudomonas_putida	1	0.00137399	7884	7884	5738030	1	0.00680272	1	1	147
VAMB	1	11107	Caulobacter_segnis	1	0.0013712	6370	6370	4645571	1	0.0103093	1	1	97
VAMB	1	4108	Calothrix_parietina	1	0.00136961	9379	9379	6847929	1	0.00164745	1	1	607
VAMB	1	8206	Akkermansia_muciniphila	1	0.00136864	3615	3615	2641303	1	0.0114943	1	1	87
VAMB	1	11455	Desulfurivibrio_alkaliphilus	1	0.00136863	4190	4190	3061452	1	0.00769231	1	1	130
VAMB	1	8362	Desulfobulbus_propionicus	1	0.00136823	5232	5232	3823932	1	0.00239808	1	1	417
VAMB	1	4467	Brevundimonas_subvibrioides	1	0.00136813	4712	4712	3444127	1	0.00315457	1	1	317
VAMB	1	3901	Gluconacetobacter_diazotrophicus	1	0.00136619	5174	5174	3787178	1	0.0034965	1	1	286
VAMB	1	2359	Chlorobium_phaeobacteroides	1	0.00136522	3624	3624	2654515	1	0.00436681	1	1	229
VAMB	1	4294	Psychromonas_ingrahamii	1	0.00136419	6106	6106	4475925	1	0.00304878	1	1	328
VAMB	1	8917	Desulfobulbus_propionicus	1	0.00136221	5209	5209	3823932	1	0.00239808	1	1	417
VAMB	1	11282	Fervidobacterium_nodosum	1	0.00136015	2594	2594	1907142	1	0.010989	1	1	91
VAMB	1	468	Psychromonas_ingrahamii	1	0.00135972	6086	6086	4475925	1	0.00304878	1	1	328
VAMB	1	7680	Cellulosilyticum_lentocellum	1	0.00135684	6283	6283	4630596	1	0.0121951	4	4	328
VAMB	1	4149	Nitratifractor_salsuginis	1	0.00135634	2829	2829	2085755	1	0.011236	1	1	89
VAMB	1	248	Sphaerobacter_thermophilus	1	0.0013558	5402	5402	3984373	1	0.00265252	1	1	377
VAMB	1	6084	Histophilus_somni	1	0.00135244	3021	3021	2233738	1	0.00595238	1	1	168
VAMB	1	6287	Calothrix_parietina	1	0.0013499	9244	9244	6847929	1	0.00164745	1	1	607
VAMB	1	6795	Desulfofarcimen_acetoxidans	1	0.00134914	5906	5906	4377611	1	0.00176678	1	1	566
VAMB	1	5656	Histophilus_somni	1	0.00134573	3006	3006	2233738	1	0.00595238	1	1	168
VAMB	1	5075	Trichormus_variabilis	1	0.00134322	9395	9395	6994391	1	0.00413223	1	1	242
VAMB	1	10819	Desulfofarcimen_acetoxidans	1	0.00134274	5878	5878	4377611	1	0.00176678	1	1	566
VAMB	1	2680	Chlorobium_phaeobacteroides	1	0.00134224	3563	3563	2654515	1	0.00436681	1	1	229
VAMB	1	1213	Bacillus_cytotoxicus	1	0.00134107	5414	5414	4037085	1	0.00289017	1	1	346
VAMB	1	1995	Acidovorax_citrulli	1	0.00133969	7017	7017	5237795	1	0.00250627	1	1	399
VAMB	1	8391	Sphaerobacter_thermophilus	1	0.00133923	5336	5336	3984373	1	0.00265252	1	1	377
VAMB	1	4657	Geobacter_uraniireducens	1	0.00133906	6705	6705	5007226	1	0.00234742	1	1	426
VAMB	1	6739	Ruminiclostridium_cellulolyticum	1	0.00133786	5242	5242	3918202	1	0.00421941	1	1	237
VAMB	1	5644	Rhodopseudomonas_palustris	1	0.00133602	7118	7118	5327775	1	0.0153846	1	1	65
VAMB	1	10038	Methylovorus_glucosotrophus	1	0.0013351	4105	4105	3074682	1	0.00396825	1	1	252
VAMB	1	7866	Catenulispora_acidiphila	1	0.00133324	13937	13937	10453498	1	0.0046729	1	1	214
VAMB	1	11868	Chlorobium_phaeobacteroides	1	0.0013332	3539	3539	2654515	1	0.00436681	1	1	229
VAMB	1	11547	Geobacter_uraniireducens	1	0.00133188	6669	6669	5007226	1	0.00234742	1	1	426
VAMB	1	10318	Lactococcus_lactis	1	0.00132883	3280	3280	2468331	1	0.00284091	1	1	352
VAMB	1	3689	Trichormus_variabilis	1	0.00132749	9285	9285	6994391	1	0.00413223	1	1	242
VAMB	1	5581	Francisella_tularensis	1	0.00132683	2399	2399	1808063	1	0.0116279	1	1	86
VAMB	1	10014	Sediminispirochaeta_smaragdinae	1	0.00132683	6128	6128	4618533	1	0.00214592	1	1	466
VAMB	1	5653	Tsukamurella_paurometabola	1	0.00132577	5837	5837	4402709	1	0.008	1	1	125
VAMB	1	4873	Chlorobium_phaeobacteroides	1	0.00132491	3517	3517	2654515	1	0.00436681	1	1	229
VAMB	1	9342	Methylorubrum_extorquens	1	0.001324	8150	8150	6155575	1	0.00131234	1	1	762
VAMB	1	863	Dactylococcopsis_salina	1	0.00132379	4914	4914	3712075	1	0.00120192	1	1	832
VAMB	1	5466	Psychromonas_ingrahamii	1	0.00132375	5925	5925	4475925	1	0.00304878	1	1	328
VAMB	1	9633	Burkholderia_cenocepacia	1	0.00132292	10473	10473	7916594	1	0.00371747	1	1	269
VAMB	1	11215	Methylorubrum_extorquens	1	0.00132287	8143	8143	6155575	1	0.00131234	1	1	762
VAMB	1	4810	Lactobacillus_paracasei	1	0.00131889	3711	3711	2813739	1	0.00359712	1	1	278
VAMB	1	5053	Bacillus_thuringiensis	1	0.00131773	6920	6920	5251439	1	0.00367647	1	1	272
VAMB	1	1730	Desulfobulbus_propionicus	1	0.00131645	5034	5034	3823932	1	0.00239808	1	1	417
VAMB	1	3245	Nakamurella_multipartita	1	0.00131581	7696	7696	5848858	1	0.00243902	1	1	410
VAMB	1	11	Desulfofarcimen_acetoxidans	1	0.0013135	5750	5750	4377611	1	0.00176678	1	1	566
VAMB	1	5816	Sediminispirochaeta_smaragdinae	1	0.00131254	6062	6062	4618533	1	0.00214592	1	1	466
VAMB	1	11807	Clostridium_botulinum	1	0.00131145	4886	4886	3725654	1	0.00568182	1	1	176
VAMB	1	4199	Cyanobacterium_aponinum	1	0.00131081	5430	5430	4142463	1	0.00283286	1	1	353
VAMB	1	5804	Geobacter_uraniireducens	1	0.00130871	6553	6553	5007226	1	0.00234742	1	1	426
VAMB	1	3955	Brucella_canis	1	0.00130795	4307	4307	3292938	1	0.0133333	1	1	75
VAMB	1	10862	Desulfurispirillum_indicum	1	0.00130714	3778	3778	2890276	1	0.00414938	1	1	241
VAMB	1	6264	Methylorubrum_extorquens	1	0.00130305	8021	8021	6155575	1	0.00131234	1	1	762
VAMB	1	2281	Chloroflexus_aurantiacus	1	0.00130269	6783	6783	5206920	1	0.00299401	1	1	334
VAMB	1	11728	Ruminiclostridium_cellulolyticum	1	0.00129855	5088	5088	3918202	1	0.00421941	1	1	237
VAMB	1	7214	Geobacter_uraniireducens	1	0.00129832	6501	6501	5007226	1	0.00234742	1	1	426
VAMB	1	8000	Sediminispirochaeta_smaragdinae	1	0.0012924	5969	5969	4618533	1	0.00214592	1	1	466
VAMB	1	10858	Sphaerobacter_thermophilus	1	0.00129104	5144	5144	3984373	1	0.00265252	1	1	377
VAMB	1	11613	Dehalococcoides_mccartyi	1	0.00129096	1719	1719	1331563	1	0.0102041	1	1	98
VAMB	1	5339	Magnetococcus_marinus	1	0.0012893	5734	5734	4447379	1	0.00106157	1	1	942
VAMB	1	4170	Bacillus_cytotoxicus	1	0.0012836	5182	5182	4037085	1	0.00289017	1	1	346
VAMB	1	7623	Sediminispirochaeta_smaragdinae	1	0.00128266	5924	5924	4618533	1	0.00214592	1	1	466
VAMB	1	5159	Sphaerobacter_thermophilus	1	0.00128201	5108	5108	3984373	1	0.00265252	1	1	377
VAMB	1	11906	Cyanobacterium_aponinum	1	0.00128185	5310	5310	4142463	1	0.00283286	1	1	353
VAMB	1	7584	Sphaerobacter_thermophilus	1	0.00128176	5107	5107	3984373	1	0.00265252	1	1	377
VAMB	1	5047	Cyanobium_gracile	1	0.00128072	4236	4236	3307513	1	0.0078125	1	1	128
VAMB	1	4005	Geobacter_uraniireducens	1	0.00127795	6399	6399	5007226	1	0.00234742	1	1	426
VAMB	1	9073	Sphaerochaeta_pleomorpha	1	0.0012777	4557	4557	3566568	1	0.0175439	1	1	57
VAMB	1	2958	Sediminispirochaeta_smaragdinae	1	0.00127768	5901	5901	4618533	1	0.00214592	1	1	466
VAMB	1	2808	Polynucleobacter_necessarius	1	0.00127423	1987	1987	1559370	1	0.0104167	1	1	96
VAMB	1	1194	Lactobacillus_paracasei	1	0.0012702	3574	3574	2813739	1	0.00359712	1	1	278
VAMB	1	7193	Chloroflexus_aurantiacus	1	0.00126831	6604	6604	5206920	1	0.00299401	1	1	334
VAMB	1	364	Cyanobacterium_aponinum	1	0.00126664	5247	5247	4142463	1	0.00283286	1	1	353
VAMB	1	6136	Brevundimonas_subvibrioides	1	0.00126563	4359	4359	3444127	1	0.00315457	1	1	317
VAMB	1	4422	Methylovorus_glucosotrophus	1	0.00126387	3886	3886	3074682	1	0.00396825	1	1	252
VAMB	1	5039	Methylorubrum_extorquens	1	0.00126178	7767	7767	6155575	1	0.00131234	1	1	762
VAMB	1	6967	Xylanimonas_cellulosilytica	1	0.00126116	4814	4814	3817112	1	0.0217391	2	2	92
VAMB	1	11539	Staphylococcus_aureus	1	0.00126086	3650	3650	2894846	1	0.00483092	1	1	207
VAMB	1	6818	Azospira_oryzae	1	0.00126055	4773	4773	3786444	1	0.0119048	1	1	84
VAMB	1	2531	Magnetococcus_marinus	1	0.00126007	5604	5604	4447379	1	0.00106157	1	1	942
VAMB	1	9394	Desulfobulbus_propionicus	1	0.00125473	4798	4798	3823932	1	0.00239808	1	1	417
VAMB	1	1542	Dyadobacter_fermentans	1	0.00125227	8691	8691	6940218	1	0.0135135	1	1	74
VAMB	1	1439	Psychromonas_ingrahamii	1	0.00125136	5601	5601	4475925	1	0.00304878	1	1	328
VAMB	1	1735	Geobacter_uraniireducens	1	0.00124161	6217	6217	5007226	1	0.00234742	1	1	426
VAMB	1	7093	Lactobacillus_paracasei	1	0.00124141	3493	3493	2813739	1	0.00359712	1	1	278
VAMB	1	9926	Cyanobium_gracile	1	0.00124021	4102	4102	3307513	1	0.0078125	1	1	128
VAMB	1	4150	Cyanobacterium_aponinum	1	0.00123936	5134	5134	4142463	1	0.00283286	1	1	353
VAMB	1	9248	Trichormus_variabilis	1	0.00123914	8667	8667	6994391	1	0.00413223	1	1	242
VAMB	1	10550	Ruminiclostridium_cellulolyticum	1	0.00123909	4855	4855	3918202	1	0.00421941	1	1	237
VAMB	1	10344	Saccharophagus_degradans	1	0.00123841	6221	6221	5023387	1	0.003861	1	1	259
VAMB	1	7224	Desulfurispirillum_indicum	1	0.00123794	3578	3578	2890276	1	0.00414938	1	1	241
VAMB	1	10539	Methylorubrum_extorquens	1	0.00123774	7619	7619	6155575	1	0.00131234	1	1	762
VAMB	1	12214	Thermoanaerobacterium_thermosaccharolyticum	1	0.00123444	3374	3374	2733223	1	0.00342466	1	1	292
VAMB	1	10931	Lactococcus_lactis	1	0.00123322	3044	3044	2468331	1	0.00284091	1	1	352
VAMB	1	8336	Magnetococcus_marinus	1	0.00123309	5484	5484	4447379	1	0.00106157	1	1	942
VAMB	1	6705	Brucella_canis	1	0.00123142	4055	4055	3292938	1	0.0133333	1	1	75
VAMB	1	1339	Acidovorax_citrulli	1	0.00123048	6445	6445	5237795	1	0.00250627	1	1	399
VAMB	1	2289	Brevundimonas_subvibrioides	1	0.00122208	4209	4209	3444127	1	0.00315457	1	1	317
VAMB	1	4496	Tsukamurella_paurometabola	1	0.00122197	5380	5380	4402709	1	0.008	1	1	125
VAMB	1	4642	Methylorubrum_extorquens	1	0.00122133	7518	7518	6155575	1	0.00131234	1	1	762
VAMB	1	2905	Calothrix_parietina	1	0.00122037	8357	8357	6847929	1	0.00164745	1	1	607
VAMB	1	715	Desulfurispirillum_indicum	1	0.00121684	3517	3517	2890276	1	0.00414938	1	1	241
VAMB	1	9487	Methylorubrum_extorquens	1	0.00121678	7490	7490	6155575	1	0.00131234	1	1	762
VAMB	1	7685	Bacillus_thuringiensis	1	0.00121643	6388	6388	5251439	1	0.00367647	1	1	272
VAMB	1	4828	Thermoanaerobacterium_thermosaccharolyticum	1	0.00121505	3321	3321	2733223	1	0.00342466	1	1	292
VAMB	1	6897	Herpetosiphon_aurantiacus	1	0.00121358	8164	8164	6727203	1	0.00689655	2	2	290
VAMB	1	659	Aminobacterium_colombiense	1	0.00121348	2388	2388	1967900	1	0.05	2	2	40
VAMB	1	3618	Desulfofarcimen_acetoxidans	1	0.00121345	5312	5312	4377611	1	0.00176678	1	1	566
VAMB	1	7943	Cellulosilyticum_lentocellum	1	0.00121302	5617	5617	4630596	1	0.00304878	1	1	328
VAMB	1	11629	Chloroflexus_aurantiacus	1	0.001213	6316	6316	5206920	1	0.00299401	1	1	334
VAMB	1	5118	Bacillus_cellulosilyticus	1	0.00121004	5563	5563	4597383	1	0.00398406	1	1	251
VAMB	1	2684	Acidovorax_citrulli	1	0.00120948	6335	6335	5237795	1	0.00250627	1	1	399
VAMB	1	7243	Trichormus_variabilis	1	0.00120925	8458	8458	6994391	1	0.00413223	1	1	242
VAMB	1	693	Desulfurispirillum_indicum	1	0.00120923	3495	3495	2890276	1	0.00414938	1	1	241
VAMB	1	3586	Magnetococcus_marinus	1	0.00120633	5365	5365	4447379	1	0.00106157	1	1	942
VAMB	1	7858	Hirschia_baltica	1	0.00120624	4264	4264	3534952	1	0.0666667	1	1	15
VAMB	1	10175	Tolumonas_auensis	1	0.00120577	4137	4137	3431012	1	0.00478469	1	1	209
VAMB	1	9367	Cellulosilyticum_lentocellum	1	0.00120524	5581	5581	4630596	1	0.00304878	1	1	328
VAMB	1	3179	Methylorubrum_extorquens	1	0.0012046	7415	7415	6155575	1	0.00131234	1	1	762
VAMB	1	2946	Sphaerobacter_thermophilus	1	0.00120395	4797	4797	3984373	1	0.00265252	1	1	377
VAMB	1	9623	Herpetosiphon_aurantiacus	1	0.00120332	8095	8095	6727203	1	0.00344828	1	1	290
VAMB	1	9890	Desulfobulbus_propionicus	1	0.0012006	4591	4591	3823932	1	0.00239808	1	1	417
VAMB	1	8526	Staphylococcus_aureus	1	0.00120041	3475	3475	2894846	1	0.00483092	1	1	207
VAMB	1	2464	Chlorobium_phaeobacteroides	1	0.00119984	3185	3185	2654515	1	0.00436681	1	1	229
VAMB	1	11691	Fervidobacterium_nodosum	1	0.0011997	2288	2288	1907142	1	0.010989	1	1	91
VAMB	1	4823	Cyclobacterium_marinum	1	0.0011989	7397	7397	6169825	1	0.00507614	1	1	197
VAMB	1	10894	Thermoanaerobacter_mathranii	1	0.00119859	2742	2742	2287694	1	0.00636943	1	1	157
VAMB	1	8284	Saccharophagus_degradans	1	0.0011978	6017	6017	5023387	1	0.003861	1	1	259
VAMB	1	1951	Fervidobacterium_nodosum	1	0.0011976	2284	2284	1907142	1	0.010989	1	1	91
VAMB	1	9858	Nocardiopsis_dassonvillei	1	0.00119721	7813	7813	6525986	1	0.00359712	1	1	278
VAMB	1	10652	Lactococcus_lactis	1	0.00119717	2955	2955	2468331	1	0.00284091	1	1	352
VAMB	1	7982	Desulfobulbus_propionicus	1	0.00119537	4571	4571	3823932	1	0.00239808	1	1	417
VAMB	1	2993	Desulfofarcimen_acetoxidans	1	0.00119357	5225	5225	4377611	1	0.00176678	1	1	566
VAMB	1	6164	Desulfobulbus_propionicus	1	0.00119171	4557	4557	3823932	1	0.00239808	1	1	417
VAMB	1	12097	Polynucleobacter_necessarius	1	0.00119022	1856	1856	1559370	1	0.0104167	1	1	96
VAMB	1	7163	Dactylococcopsis_salina	1	0.00119017	4418	4418	3712075	1	0.00120192	1	1	832
VAMB	1	1312	Methylovorus_glucosotrophus	1	0.00119004	3659	3659	3074682	1	0.00396825	1	1	252
VAMB	1	1620	Tsukamurella_paurometabola	1	0.00118972	5238	5238	4402709	1	0.008	1	1	125
VAMB	1	11933	Lactobacillus_paracasei	1	0.00118952	3347	3347	2813739	1	0.00359712	1	1	278
VAMB	1	9567	Desulfofarcimen_acetoxidans	1	0.00118809	5201	5201	4377611	1	0.00176678	1	1	566
VAMB	1	7225	Dehalococcoides_mccartyi	1	0.00118733	1581	1581	1331563	1	0.0204082	2	2	98
VAMB	1	2861	Shewanella_baltica	1	0.00118651	6273	6273	5286936	1	0.00251256	1	1	398
VAMB	1	4476	Desulfosporosinus_acidiphilus	1	0.00118621	5781	5781	4873514	1	0.005	1	1	200
VAMB	1	5293	Methylorubrum_extorquens	1	0.00118413	7289	7289	6155575	1	0.00131234	1	1	762
VAMB	1	4973	Lactobacillus_paracasei	1	0.00118383	3331	3331	2813739	1	0.00359712	1	1	278
VAMB	1	2430	Francisella_tularensis	1	0.00118193	2137	2137	1808063	1	0.0116279	1	1	86
VAMB	1	3461	Trichormus_variabilis	1	0.00117995	8253	8253	6994391	1	0.00413223	1	1	242
VAMB	1	5862	Trichormus_variabilis	1	0.00117866	8244	8244	6994391	1	0.00413223	1	1	242
VAMB	1	6882	Acidithiobacillus_ferrivorans	1	0.00117846	3709	3709	3147334	1	0.00395257	1	1	253
VAMB	1	4261	Rhizobium_leguminosarum	1	0.0011784	8716	8716	7396480	1	0.00350877	1	1	285
VAMB	1	8504	Bacillus_cytotoxicus	1	0.00117288	4735	4735	4037085	1	0.00289017	1	1	346
VAMB	1	5205	Lactobacillus_paracasei	1	0.00117068	3294	3294	2813739	1	0.00359712	1	1	278
VAMB	1	11944	Chloroflexus_aurantiacus	1	0.00117056	6095	6095	5206920	1	0.00299401	1	1	334
VAMB	1	1656	Desulfosporosinus_acidiphilus	1	0.00116959	5700	5700	4873514	1	0.005	1	1	200
VAMB	1	7389	Methylorubrum_extorquens	1	0.00116788	7189	7189	6155575	1	0.00131234	1	1	762
VAMB	1	3801	Caldicellulosiruptor_hydrothermalis	1	0.00116721	3169	3169	2715029	1	0.00990099	1	1	101
VAMB	1	9197	Salinispora_arenicola	1	0.00116696	6666	6666	5712278	1	0.00465116	1	1	215
VAMB	1	9489	Psychromonas_ingrahamii	1	0.00116445	5212	5212	4475925	1	0.00304878	1	1	328
VAMB	1	3542	Salinispora_arenicola	1	0.00116258	6641	6641	5712278	1	0.00465116	1	1	215
VAMB	1	1905	Bacillus_cytotoxicus	1	0.00116247	4693	4693	4037085	1	0.00289017	1	1	346
VAMB	1	3003	Salinispora_arenicola	1	0.00116223	6639	6639	5712278	1	0.00465116	1	1	215
VAMB	1	1725	Desulfosporosinus_acidiphilus	1	0.00115953	5651	5651	4873514	1	0.005	1	1	200
VAMB	1	9897	Salinispora_arenicola	1	0.00115838	6617	6617	5712278	1	0.00465116	1	1	215
VAMB	1	3530	Nocardiopsis_dassonvillei	1	0.00115829	7559	7559	6525986	1	0.00359712	1	1	278
VAMB	1	11812	Thermoanaerobacterium_thermosaccharolyticum	1	0.00115797	3165	3165	2733223	1	0.00342466	1	1	292
VAMB	1	5359	Leptothrix_cholodnii	1	0.00115785	5651	5651	4880609	1	0.00625	1	1	160
VAMB	1	7314	Lactobacillus_paracasei	1	0.00115682	3255	3255	2813739	1	0.00359712	1	1	278
VAMB	1	8312	Psychromonas_ingrahamii	1	0.00115507	5170	5170	4475925	1	0.00304878	1	1	328
VAMB	1	4548	Bacillus_cellulosilyticus	1	0.00115479	5309	5309	4597383	1	0.00398406	1	1	251
VAMB	1	9109	Bacillus_thuringiensis	1	0.00115435	6062	6062	5251439	1	0.00367647	1	1	272
VAMB	1	3382	Sediminispirochaeta_smaragdinae	1	0.0011534	5327	5327	4618533	1	0.00214592	1	1	466
VAMB	1	11949	Solitalea_canadensis	1	0.00115299	5948	5948	5158776	1	0.0047619	1	1	210
VAMB	1	9270	Histophilus_somni	1	0.00115278	2575	2575	2233738	1	0.00595238	1	1	168
VAMB	1	4	Desulfobulbus_propionicus	1	0.00115248	4407	4407	3823932	1	0.00239808	1	1	417
VAMB	1	2677	Bacillus_cytotoxicus	1	0.00115083	4646	4646	4037085	1	0.00289017	1	1	346
VAMB	1	7483	Staphylococcus_aureus	1	0.00114825	3324	3324	2894846	1	0.00483092	1	1	207
VAMB	1	11096	Psychromonas_ingrahamii	1	0.00114658	5132	5132	4475925	1	0.00304878	1	1	328
VAMB	1	2841	Histophilus_somni	1	0.00114651	2561	2561	2233738	1	0.00595238	1	1	168
VAMB	1	2157	Pelodictyon_phaeoclathratiforme	1	0.00114533	3393	3393	2962464	1	0.00625	1	1	160
VAMB	1	1074	Fervidobacterium_nodosum	1	0.0011436	2181	2181	1907142	1	0.010989	1	1	91
VAMB	1	11865	Histophilus_somni	1	0.00114337	2554	2554	2233738	1	0.00595238	1	1	168
VAMB	1	8726	Histophilus_somni	1	0.00114293	2553	2553	2233738	1	0.00595238	1	1	168
VAMB	1	5391	Desulfofarcimen_acetoxidans	1	0.00114263	5002	5002	4377611	1	0.00176678	1	1	566
VAMB	1	11583	Magnetococcus_marinus	1	0.00114225	5080	5080	4447379	1	0.00106157	1	1	942
VAMB	1	3565	Thermoanaerobacterium_thermosaccharolyticum	1	0.00114114	3119	3119	2733223	1	0.00684932	2	2	292
VAMB	1	3722	Geobacter_uraniireducens	1	0.00113975	5707	5707	5007226	1	0.00234742	1	1	426
VAMB	1	8505	Tolumonas_auensis	1	0.00113931	3909	3909	3431012	1	0.00478469	1	1	209
VAMB	1	2481	Trichormus_variabilis	1	0.00113605	7946	7946	6994391	1	0.00413223	1	1	242
VAMB	1	2323	Rhodopseudomonas_palustris	1	0.00113593	6052	6052	5327775	1	0.0153846	1	1	65
VAMB	1	778	Nitratifractor_salsuginis	1	0.0011358	2369	2369	2085755	1	0.011236	1	1	89
VAMB	1	10495	Acidovorax_citrulli	1	0.00113502	5945	5945	5237795	1	0.00250627	1	1	399
VAMB	1	9538	Methylorubrum_extorquens	1	0.00113458	6984	6984	6155575	1	0.00131234	1	1	762
VAMB	1	6272	Bacillus_cytotoxicus	1	0.001133	4574	4574	4037085	1	0.00289017	1	1	346
VAMB	1	11647	Dehalococcoides_mccartyi	1	0.00113175	1507	1507	1331563	1	0.0102041	1	1	98
VAMB	1	885	Acidithiobacillus_ferrivorans	1	0.00113048	3558	3558	3147334	1	0.00395257	1	1	253
VAMB	1	6321	Acidithiobacillus_ferrivorans	1	0.00112889	3553	3553	3147334	1	0.00395257	1	1	253
VAMB	1	7509	Acidithiobacillus_ferrivorans	1	0.00112857	3552	3552	3147334	1	0.00395257	1	1	253
VAMB	1	11222	Pelodictyon_phaeoclathratiforme	1	0.00112744	3340	3340	2962464	1	0.00625	1	1	160
VAMB	1	9686	Burkholderia_cenocepacia	1	0.00112675	8920	8920	7916594	1	0.00371747	1	1	269
VAMB	1	6436	Saccharophagus_degradans	1	0.00112414	5647	5647	5023387	1	0.003861	1	1	259
VAMB	1	1237	Marichromatium_purpuratum	1	0.00112161	4208	4208	3751755	1	0.00694444	1	1	144
VAMB	1	10280	Desulfurivibrio_alkaliphilus	1	0.00112104	3432	3432	3061452	1	0.00769231	1	1	130
VAMB	1	1747	Sediminispirochaeta_smaragdinae	1	0.0011207	5176	5176	4618533	1	0.00214592	1	1	466
VAMB	1	2875	Lactococcus_lactis	1	0.0011206	2766	2766	2468331	1	0.00284091	1	1	352
VAMB	1	9662	Methylorubrum_extorquens	1	0.00111899	6888	6888	6155575	1	0.00131234	1	1	762
VAMB	1	5727	Sphaerobacter_thermophilus	1	0.00111862	4457	4457	3984373	1	0.00265252	1	1	377
VAMB	1	11493	Sediminispirochaeta_smaragdinae	1	0.00111767	5162	5162	4618533	1	0.00214592	1	1	466
VAMB	1	9754	Cyanobacterium_aponinum	1	0.00111745	4629	4629	4142463	1	0.00283286	1	1	353
VAMB	1	437	Dactylococcopsis_salina	1	0.00111582	4142	4142	3712075	1	0.00120192	1	1	832
VAMB	1	6531	Geobacter_uraniireducens	1	0.00111539	5585	5585	5007226	1	0.00234742	1	1	426
VAMB	1	2302	Nakamurella_multipartita	1	0.00111441	6518	6518	5848858	1	0.00243902	1	1	410
VAMB	1	6618	Polynucleobacter_necessarius	1	0.00111391	1737	1737	1559370	1	0.0104167	1	1	96
VAMB	1	11976	Leptothrix_cholodnii	1	0.00111298	5432	5432	4880609	1	0.00625	1	1	160
VAMB	1	611	Acidovorax_citrulli	1	0.00111211	5825	5825	5237795	1	0.00250627	1	1	399
VAMB	1	2915	Cellulosilyticum_lentocellum	1	0.00111152	5147	5147	4630596	1	0.00304878	1	1	328
VAMB	1	3081	Lactococcus_lactis	1	0.00111128	2743	2743	2468331	1	0.00284091	1	1	352
VAMB	1	10264	Nakamurella_multipartita	1	0.00111116	6499	6499	5848858	1	0.00243902	1	1	410
VAMB	1	780	Burkholderia_cenocepacia	1	0.0011107	8793	8793	7916594	1	0.0297398	8	8	269
VAMB	1	6750	Lactococcus_lactis	1	0.00110763	2734	2734	2468331	1	0.00284091	1	1	352
VAMB	1	9606	Dactylococcopsis_salina	1	0.00110666	4108	4108	3712075	1	0.00120192	1	1	832
VAMB	1	8782	Geobacter_uraniireducens	1	0.0011042	5529	5529	5007226	1	0.00234742	1	1	426
VAMB	1	1448	Acidovorax_citrulli	1	0.00110409	5783	5783	5237795	1	0.00250627	1	1	399
VAMB	1	7647	Ruminiclostridium_cellulolyticum	1	0.00110331	4323	4323	3918202	1	0.00421941	1	1	237
VAMB	1	6536	Gluconacetobacter_diazotrophicus	1	0.0011032	4178	4178	3787178	1	0.0034965	1	1	286
VAMB	1	1585	Desulfofarcimen_acetoxidans	1	0.0011022	4825	4825	4377611	1	0.00176678	1	1	566
VAMB	1	9274	Sphaerobacter_thermophilus	1	0.0011018	4390	4390	3984373	1	0.00265252	1	1	377
VAMB	1	7609	Bacillus_cytotoxicus	1	0.0011003	4442	4442	4037085	1	0.00289017	1	1	346
VAMB	1	9130	Stanieria_cyanosphaera	1	0.00109981	6042	6042	5493698	1	0.00469484	1	1	213
VAMB	1	11673	Sediminispirochaeta_smaragdinae	1	0.00109883	5075	5075	4618533	1	0.00214592	1	1	466
VAMB	1	9545	Geobacter_uraniireducens	1	0.00109801	5498	5498	5007226	1	0.00234742	1	1	426
VAMB	1	206	Solitalea_canadensis	1	0.00109793	5664	5664	5158776	1	0.0047619	1	1	210
VAMB	1	7250	Brevundimonas_subvibrioides	1	0.00109665	3777	3777	3444127	1	0.00315457	1	1	317
VAMB	1	5682	Desulfosporosinus_acidiphilus	1	0.00109654	5344	5344	4873514	1	0.005	1	1	200
VAMB	1	4397	Cyanobacterium_aponinum	1	0.00109452	4534	4534	4142463	1	0.00283286	1	1	353
VAMB	1	10519	Cyanobium_gracile	1	0.00109418	3619	3619	3307513	1	0.0078125	1	1	128
VAMB	1	6257	Caldicellulosiruptor_hydrothermalis	1	0.00109354	2969	2969	2715029	1	0.00990099	1	1	101
VAMB	1	605	Mesorhizobium_australicum	1	0.00109348	6771	6771	6192183	1	0.0116279	1	1	86
VAMB	1	11231	Sediminispirochaeta_smaragdinae	1	0.00109212	5044	5044	4618533	1	0.00214592	1	1	466
VAMB	1	2487	Catenulispora_acidiphila	1	0.00109188	11414	11414	10453498	1	0.0046729	1	1	214
VAMB	1	6363	Chlorobium_phaeobacteroides	1	0.00109135	2897	2897	2654515	1	0.00436681	1	1	229
VAMB	1	6273	Acidovorax_citrulli	1	0.0010913	5716	5716	5237795	1	0.00250627	1	1	399
VAMB	1	4718	Arcobacter_nitrofigilis	1	0.00108904	3449	3449	3167010	1	0.00540541	1	1	185
VAMB	1	10143	Francisella_tularensis	1	0.00108901	1969	1969	1808063	1	0.0116279	1	1	86
VAMB	1	896	Nakamurella_multipartita	1	0.00108876	6368	6368	5848858	1	0.00243902	1	1	410
VAMB	1	4359	Sphaerobacter_thermophilus	1	0.0010885	4337	4337	3984373	1	0.00265252	1	1	377
VAMB	1	962	Bacillus_cellulosilyticus	1	0.00108758	5000	5000	4597383	1	0.00398406	1	1	251
VAMB	1	771	Chlorobium_phaeobacteroides	1	0.00108683	2885	2885	2654515	1	0.00436681	1	1	229
VAMB	1	8191	Dactylococcopsis_salina	1	0.00108457	4026	4026	3712075	1	0.00120192	1	1	832
VAMB	1	8669	Bacillus_cellulosilyticus	1	0.00108366	4982	4982	4597383	1	0.00398406	1	1	251
VAMB	1	10589	Gluconacetobacter_diazotrophicus	1	0.00108366	4104	4104	3787178	1	0.0034965	1	1	286
VAMB	1	2009	Sphaerobacter_thermophilus	1	0.00108273	4314	4314	3984373	1	0.00265252	1	1	377
VAMB	1	5966	Dehalococcoides_mccartyi	1	0.00108144	1440	1440	1331563	1	0.0102041	1	1	98
VAMB	1	7750	Burkholderia_cenocepacia	1	0.0010814	8561	8561	7916594	1	0.00371747	1	1	269
VAMB	1	361	Conexibacter_woesei	1	0.00108119	6876	6876	6359667	1	0.0117647	1	1	85
VAMB	1	6628	Desulfobulbus_propionicus	1	0.00108056	4132	4132	3823932	1	0.00239808	1	1	417
VAMB	1	5194	Dactylococcopsis_salina	1	0.00107999	4009	4009	3712075	1	0.00120192	1	1	832
VAMB	1	9660	Geobacter_uraniireducens	1	0.00107964	5406	5406	5007226	1	0.00234742	1	1	426
VAMB	1	10687	Lactococcus_lactis	1	0.00107927	2664	2664	2468331	1	0.00284091	1	1	352
VAMB	1	4995	Thermoanaerobacterium_thermosaccharolyticum	1	0.00107858	2948	2948	2733223	1	0.00342466	1	1	292
VAMB	1	9147	Dickeya_zeae	1	0.00107788	5156	5156	4783453	1	0.00680272	1	1	147
VAMB	1	4938	Bacillus_cellulosilyticus	1	0.00107735	4953	4953	4597383	1	0.00398406	1	1	251
VAMB	1	2987	Syntrophobacter_fumaroxidans	1	0.0010773	5301	5301	4920629	1	0.00694444	1	1	144
VAMB	1	1267	Solitalea_canadensis	1	0.00107603	5551	5551	5158776	1	0.0047619	1	1	210
VAMB	1	11913	Bacillus_cytotoxicus	0.503886	0.00107602	8621	4344	4037085	0.5	0.00289017	2	1	346
VAMB	1	11836	Histophilus_somni	1	0.00107578	2403	2403	2233738	1	0.00595238	1	1	168
VAMB	1	6344	Dactylococcopsis_salina	1	0.00107514	3991	3991	3712075	1	0.00120192	1	1	832
VAMB	1	560	Desulfofarcimen_acetoxidans	1	0.00107456	4704	4704	4377611	1	0.00176678	1	1	566
VAMB	1	8993	Lactococcus_lactis	1	0.00107198	2646	2646	2468331	1	0.00284091	1	1	352
VAMB	1	7166	Nocardiopsis_dassonvillei	1	0.0010708	6988	6988	6525986	1	0.00359712	1	1	278
VAMB	1	11700	Brucella_canis	1	0.00106956	3522	3522	3292938	1	0.0133333	1	1	75
VAMB	1	9017	Geobacter_uraniireducens	1	0.00106945	5355	5355	5007226	1	0.00234742	1	1	426
VAMB	1	9508	Ruminiclostridium_cellulolyticum	1	0.00106809	4185	4185	3918202	1	0.00421941	1	1	237
VAMB	1	9845	Desulfofarcimen_acetoxidans	1	0.00106451	4660	4660	4377611	1	0.00176678	1	1	566
VAMB	1	3409	Bacillus_cytotoxicus	1	0.00106438	4297	4297	4037085	1	0.00289017	1	1	346
VAMB	1	9999	Nakamurella_multipartita	1	0.00106397	6223	6223	5848858	1	0.00243902	1	1	410
VAMB	1	11212	Eggerthella_lenta	1	0.00106368	3833	3833	3603516	1	0.0106383	1	1	94
VAMB	1	8646	Desulfosporosinus_acidiphilus	1	0.0010633	5182	5182	4873514	1	0.005	1	1	200
VAMB	1	11604	Thermoanaerobacterium_thermosaccharolyticum	1	0.00106321	2906	2906	2733223	1	0.00342466	1	1	292
VAMB	1	2470	Chlorobium_phaeobacteroides	1	0.00106234	2820	2820	2654515	1	0.00436681	1	1	229
VAMB	1	1792	Bacillus_cellulosilyticus	1	0.00106104	4878	4878	4597383	1	0.00398406	1	1	251
VAMB	1	4726	Calothrix_parietina	1	0.00106061	7263	7263	6847929	1	0.00164745	1	1	607
VAMB	1	2833	Ruminiclostridium_cellulolyticum	1	0.00106044	4155	4155	3918202	1	0.00421941	1	1	237
VAMB	1	386	Desulfobulbus_propionicus	1	0.00106043	4055	4055	3823932	1	0.00239808	1	1	417
VAMB	1	5757	Calothrix_parietina	1	0.00106032	7261	7261	6847929	1	0.00164745	1	1	607
VAMB	1	9429	Bacillus_thuringiensis	1	0.0010599	5566	5566	5251439	1	0.00367647	1	1	272
VAMB	1	11014	Brucella_canis	1	0.00105984	3490	3490	3292938	1	0.0133333	1	1	75
VAMB	1	5848	Acidithiobacillus_ferrivorans	1	0.00105836	3331	3331	3147334	1	0.00395257	1	1	253
VAMB	1	5101	Geobacter_uraniireducens	1	0.00105827	5299	5299	5007226	1	0.00234742	1	1	426
VAMB	1	2082	Thermoanaerobacterium_thermosaccharolyticum	1	0.00105809	2892	2892	2733223	1	0.00342466	1	1	292
VAMB	1	6610	Methylorubrum_extorquens	1	0.00105709	6507	6507	6155575	1	0.00131234	1	1	762
VAMB	1	4774	Salinispora_arenicola	1	0.00105475	6025	6025	5712278	1	0.00465116	1	1	215
VAMB	1	6085	Thermoanaerobacter_mathranii	1	0.00105434	2412	2412	2287694	1	0.00636943	1	1	157
VAMB	1	7965	Sphaerobacter_thermophilus	1	0.00105412	4200	4200	3984373	1	0.00265252	1	1	377
VAMB	1	7448	Fluviicola_taffensis	1	0.00105401	4856	4856	4607148	1	0.00471698	1	1	212
VAMB	1	1933	Methylovorus_glucosotrophus	1	0.00105344	3239	3239	3074682	1	0.00396825	1	1	252
VAMB	1	5507	Lactobacillus_paracasei	1	0.0010534	2964	2964	2813739	1	0.00359712	1	1	278
VAMB	1	4929	Porphyromonas_asaccharolytica	1	0.00105304	2271	2271	2156610	1	0.00598802	1	1	167
VAMB	1	2267	Tolumonas_auensis	1	0.00105071	3605	3605	3431012	1	0.00478469	1	1	209
VAMB	1	10086	Methylovorus_glucosotrophus	1	0.00104954	3227	3227	3074682	1	0.00396825	1	1	252
VAMB	1	3111	Desulfurivibrio_alkaliphilus	1	0.00104852	3210	3210	3061452	1	0.00769231	1	1	130
VAMB	1	9066	Cyanobium_gracile	1	0.00104852	3468	3468	3307513	1	0.0078125	1	1	128
VAMB	1	8914	Pelodictyon_phaeoclathratiforme	1	0.00104811	3105	3105	2962464	1	0.00625	1	1	160
VAMB	1	2514	Staphylococcus_aureus	1	0.00104565	3027	3027	2894846	1	0.00966184	2	2	207
VAMB	1	4259	Geobacter_uraniireducens	1	0.00104549	5235	5235	5007226	1	0.00234742	1	1	426
VAMB	1	3089	Burkholderia_cenocepacia	1	0.0010454	8276	8276	7916594	1	0.00371747	1	1	269
VAMB	1	6577	Desulfobulbus_propionicus	1	0.00104526	3997	3997	3823932	1	0.00239808	1	1	417
VAMB	1	526	Saccharophagus_degradans	1	0.00104312	5240	5240	5023387	1	0.003861	1	1	259
VAMB	1	8404	Dactylococcopsis_salina	1	0.00104308	3872	3872	3712075	1	0.00120192	1	1	832
VAMB	1	8274	Methylovorus_glucosotrophus	1	0.00104271	3206	3206	3074682	1	0.00396825	1	1	252
VAMB	1	6349	Lactococcus_lactis	1	0.00104038	2568	2568	2468331	1	0.00284091	1	1	352
VAMB	1	8565	Fervidobacterium_nodosum	1	0.00103925	1982	1982	1907142	1	0.010989	1	1	91
VAMB	1	6825	Thermocrinis_albus	1	0.00103906	1560	1560	1501354	1	0.0149254	1	1	67
VAMB	1	1540	Sediminispirochaeta_smaragdinae	1	0.00103756	4792	4792	4618533	1	0.00214592	1	1	466
VAMB	1	418	Dactylococcopsis_salina	1	0.00103635	3847	3847	3712075	1	0.00120192	1	1	832
VAMB	1	5791	Cellulosilyticum_lentocellum	1	0.00103615	4798	4798	4630596	1	0.00609756	2	2	328
VAMB	1	9790	Desulfosporosinus_acidiphilus	1	0.00103601	5049	5049	4873514	1	0.005	1	1	200
VAMB	1	9735	Staphylococcus_aureus	1	0.00103563	2998	2998	2894846	1	0.00483092	1	1	207
VAMB	1	194	Lactococcus_lactis	1	0.00103471	2554	2554	2468331	1	0.00284091	1	1	352
VAMB	1	892	Tolumonas_auensis	1	0.00103468	3550	3550	3431012	1	0.00478469	1	1	209
VAMB	1	6926	Dactylococcopsis_salina	1	0.00103446	3840	3840	3712075	1	0.00120192	1	1	832
VAMB	1	4069	Thermoanaerobacter_mathranii	1	0.00103423	2366	2366	2287694	1	0.00636943	1	1	157
VAMB	1	4654	Salinispora_arenicola	1	0.00103339	5903	5903	5712278	1	0.00465116	1	1	215
VAMB	1	6510	Histophilus_somni	1	0.00103325	2308	2308	2233738	1	0.00595238	1	1	168
VAMB	1	138	Thermoanaerobacterium_thermosaccharolyticum	1	0.00103138	2819	2819	2733223	1	0.00342466	1	1	292
VAMB	1	2500	Calothrix_parietina	1	0.00103053	7057	7057	6847929	1	0.00164745	1	1	607
VAMB	1	4298	Bacillus_cellulosilyticus	1	0.00102906	4731	4731	4597383	1	0.00398406	1	1	251
VAMB	1	1444	Acidithiobacillus_ferrivorans	1	0.00102849	3237	3237	3147334	1	0.00395257	1	1	253
VAMB	1	337	Calothrix_parietina	1	0.0010279	7039	7039	6847929	1	0.00164745	1	1	607
VAMB	1	1455	Desulfurispirillum_indicum	1	0.00102758	2970	2970	2890276	1	0.00414938	1	1	241
VAMB	1	3370	Bacillus_cytotoxicus	1	0.00102648	4144	4144	4037085	1	0.00289017	1	1	346
VAMB	1	6402	Cyanobacterium_aponinum	1	0.0010262	4251	4251	4142463	1	0.00283286	1	1	353
VAMB	1	3702	Acidovorax_citrulli	1	0.00102543	5371	5371	5237795	1	0.00250627	1	1	399
VAMB	1	433	Shewanella_baltica	1	0.00102517	5420	5420	5286936	1	0.00251256	1	1	398
VAMB	1	6813	Azospira_oryzae	1	0.00102497	3881	3881	3786444	1	0.0119048	1	1	84
VAMB	1	3919	Rhodobacter_sphaeroides	1	0.00102492	4554	4554	4443284	1	0.0144928	1	1	69
VAMB	1	11687	Sediminispirochaeta_smaragdinae	1	0.00102457	4732	4732	4618533	1	0.00214592	1	1	466
VAMB	1	6403	Tolumonas_auensis	1	0.00102448	3515	3515	3431012	1	0.00956938	2	2	209
VAMB	1	10401	Brevundimonas_subvibrioides	1	0.0010229	3523	3523	3444127	1	0.00315457	1	1	317
VAMB	1	765	Bacillus_cytotoxicus	1	0.00102153	4124	4124	4037085	1	0.00289017	1	1	346
VAMB	1	6266	Sediminispirochaeta_smaragdinae	1	0.00102067	4714	4714	4618533	1	0.00214592	1	1	466
VAMB	1	2234	Calothrix_parietina	1	0.00102016	6986	6986	6847929	1	0.00164745	1	1	607
VAMB	1	2397	Dactylococcopsis_salina	1	0.00101991	3786	3786	3712075	1	0.00120192	1	1	832
VAMB	1	10153	Acidithiobacillus_ferrivorans	1	0.00101928	3208	3208	3147334	1	0.00395257	1	1	253
VAMB	1	686	Lactococcus_lactis	1	0.00101688	2510	2510	2468331	1	0.00284091	1	1	352
VAMB	1	1508	Chlorobium_phaeobacteroides	1	0.00101563	2696	2696	2654515	1	0.00436681	1	1	229
VAMB	1	4627	Psychromonas_ingrahamii	1	0.00101521	4544	4544	4475925	1	0.00304878	1	1	328
VAMB	1	9449	Ruminiclostridium_cellulolyticum	1	0.00101475	3976	3976	3918202	1	0.00421941	1	1	237
VAMB	1	4970	Methylorubrum_extorquens	1	0.00101193	6229	6229	6155575	1	0.00131234	1	1	762
VAMB	1	11782	Desulfovibrio_vulgaris	0.221448	0.00101096	18370	4068	4023882	0.142857	0.0344828	7	1	29
VAMB	1	10531	Geobacter_uraniireducens	1	0.00101094	5062	5062	5007226	1	0.00234742	1	1	426
VAMB	1	7454	Beijerinckia_indica	1	0.00101091	4445	4445	4397030	1	0.00729927	1	1	137
VAMB	1	2056	Dactylococcopsis_salina	1	0.00101076	3752	3752	3712075	1	0.00120192	1	1	832
VAMB	1	2778	Methylorubrum_extorquens	1	0.00100998	6217	6217	6155575	1	0.00131234	1	1	762
VAMB	1	8955	Brevundimonas_subvibrioides	1	0.00100925	3476	3476	3444127	1	0.00315457	1	1	317
VAMB	1	4826	Brevundimonas_subvibrioides	1	0.00100838	3473	3473	3444127	1	0.00315457	1	1	317
VAMB	1	8253	Lactococcus_lactis	1	0.00100837	2489	2489	2468331	1	0.00284091	1	1	352
VAMB	1	721	Sediminispirochaeta_smaragdinae	1	0.00100811	4656	4656	4618533	1	0.00214592	1	1	466
VAMB	1	9409	Dehalococcoides_mccartyi	1	0.00100784	1342	1342	1331563	1	0.0102041	1	1	98
VAMB	1	9165	Desulfosporosinus_acidiphilus	1	0.00100708	4908	4908	4873514	1	0.005	1	1	200
VAMB	1	6562	Nocardiopsis_dassonvillei	1	0.00100705	6572	6572	6525986	1	0.00359712	1	1	278
VAMB	1	10051	Lactococcus_lactis	1	0.00100635	2484	2484	2468331	1	0.00284091	1	1	352
VAMB	1	2836	Dehalococcoides_mccartyi	1	0.00100483	1338	1338	1331563	1	0.0102041	1	1	98
VAMB	1	7215	Lactococcus_lactis	1	0.0010027	2475	2475	2468331	1	0.00284091	1	1	352
VAMB	1	9635	Sediminispirochaeta_smaragdinae	1	0.00100118	4624	4624	4618533	1	0.00214592	1	1	466
VAMB	1	4895	Psychromonas_ingrahamii	1	0.00100002	4476	4476	4475925	1	0.00304878	1	1	328
VAMB	1	10768	Chlorobium_phaeobacteroides	1	0.000997922	2649	2649	2654515	1	0.00436681	1	1	229
VAMB	1	4322	Halothermothrix_orenii	1	0.000997633	2537	2537	2543019	1	0.0144928	1	1	69
VAMB	1	1298	Sphaerobacter_thermophilus	1	0.000995891	3968	3968	3984373	1	0.00265252	1	1	377
VAMB	1	4972	Rhodobacter_sphaeroides	1	0.000995885	4425	4425	4443284	1	0.0144928	1	1	69
VAMB	1	8333	Bacillus_thuringiensis	1	0.000995727	5229	5229	5251439	1	0.00367647	1	1	272
VAMB	1	8100	Chloroflexus_aurantiacus	1	0.000993678	5174	5174	5206920	1	0.00299401	1	1	334
VAMB	1	1728	Gluconacetobacter_diazotrophicus	1	0.000993088	3761	3761	3787178	1	0.0034965	1	1	286
VAMB	1	10308	Bacillus_thuringiensis	1	0.000993061	5215	5215	5251439	1	0.00367647	1	1	272
VAMB	1	8469	Gluconacetobacter_diazotrophicus	1	0.000991503	3755	3755	3787178	1	0.0034965	1	1	286
VAMB	1	3218	Geobacter_uraniireducens	1	0.000991367	4964	4964	5007226	1	0.00234742	1	1	426
VAMB	1	7914	Sediminispirochaeta_smaragdinae	1	0.000990358	4574	4574	4618533	1	0.00214592	1	1	466
VAMB	1	2834	Desulfobulbus_propionicus	1	0.000989557	3784	3784	3823932	1	0.00239808	1	1	417
VAMB	1	763	Cyanobacterium_aponinum	1	0.000989267	4098	4098	4142463	1	0.00283286	1	1	353
VAMB	1	11727	Lactococcus_lactis	1	0.000988522	2440	2440	2468331	1	0.00284091	1	1	352
VAMB	1	34	Desulfobulbus_propionicus	1	0.00098825	3779	3779	3823932	1	0.00239808	1	1	417
VAMB	1	10773	Sphaerochaeta_pleomorpha	1	0.000987784	3523	3523	3566568	1	0.0175439	1	1	57
VAMB	1	5967	Saccharophagus_degradans	1	0.000987382	4960	4960	5023387	1	0.003861	1	1	259
VAMB	1	6651	Catenulispora_acidiphila	1	0.000986273	10310	10310	10453498	1	0.0046729	1	1	214
VAMB	1	2642	Chlorobium_phaeobacteroides	1	0.000986244	2618	2618	2654515	1	0.00436681	1	1	229
VAMB	1	10367	Gluconacetobacter_diazotrophicus	1	0.000985958	3734	3734	3787178	1	0.0034965	1	1	286
VAMB	1	9996	Cyclobacterium_marinum	1	0.000984955	6077	6077	6169825	1	0.00507614	1	1	197
VAMB	1	8086	Methylorubrum_extorquens	1	0.000983336	6053	6053	6155575	1	0.00131234	1	1	762
VAMB	1	2170	Dactylococcopsis_salina	1	0.000982739	3648	3648	3712075	1	0.00120192	1	1	832
VAMB	1	3697	Sphaerobacter_thermophilus	1	0.000982087	3913	3913	3984373	1	0.00265252	1	1	377
VAMB	1	6195	Aminobacterium_colombiense	1	0.000981757	1932	1932	1967900	1	0.025	1	1	40
VAMB	1	10867	Desulfurivibrio_alkaliphilus	1	0.00098058	3002	3002	3061452	1	0.00769231	1	1	130
VAMB	1	2770	Sediminispirochaeta_smaragdinae	1	0.000980398	4528	4528	4618533	1	0.00214592	1	1	466
VAMB	1	9462	Tsukamurella_paurometabola	1	0.000979851	4314	4314	4402709	1	0.008	1	1	125
VAMB	1	3497	Shewanella_baltica	1	0.000979774	5180	5180	5286936	1	0.00251256	1	1	398
VAMB	1	6065	Cyclobacterium_marinum	1	0.000979768	6045	6045	6169825	1	0.00507614	1	1	197
VAMB	1	3145	Methylorubrum_extorquens	1	0.000979112	6027	6027	6155575	1	0.00131234	1	1	762
VAMB	1	10269	Lactobacillus_paracasei	1	0.000978769	2754	2754	2813739	1	0.00359712	1	1	278
VAMB	1	1818	Calothrix_parietina	1	0.00097869	6702	6702	6847929	1	0.00164745	1	1	607
VAMB	1	7442	Gluconacetobacter_diazotrophicus	1	0.000978565	3706	3706	3787178	1	0.0034965	1	1	286
VAMB	1	9391	Bacillus_cytotoxicus	1	0.000977933	3948	3948	4037085	1	0.00289017	1	1	346
VAMB	1	5426	Pelodictyon_phaeoclathratiforme	1	0.000977902	2897	2897	2962464	1	0.00625	1	1	160
VAMB	1	10897	Trichormus_variabilis	1	0.000977783	6839	6839	6994391	1	0.00413223	1	1	242
VAMB	1	1911	Rhizobium_leguminosarum	1	0.000976951	7226	7226	7396480	1	0.00350877	1	1	285
VAMB	1	11511	Chlorobium_phaeobacteroides	1	0.000976826	2593	2593	2654515	1	0.00436681	1	1	229
VAMB	1	10412	Bacillus_cellulosilyticus	1	0.000973162	4474	4474	4597383	1	0.00398406	1	1	251
VAMB	1	9005	Rhizobium_leguminosarum	1	0.000971543	7186	7186	7396480	1	0.00350877	1	1	285
VAMB	1	9494	Desulfofarcimen_acetoxidans	1	0.000971534	4253	4253	4377611	1	0.00176678	1	1	566
VAMB	1	1328	Trichormus_variabilis	1	0.000970206	6786	6786	6994391	1	0.00413223	1	1	242
VAMB	1	10120	Mesorhizobium_australicum	1	0.000970094	6007	6007	6192183	1	0.0116279	1	1	86
VAMB	1	5965	Desulfobulbus_propionicus	1	0.000967067	3698	3698	3823932	1	0.00239808	1	1	417
VAMB	1	4699	Calothrix_parietina	1	0.000967008	6622	6622	6847929	1	0.00164745	1	1	607
VAMB	1	10557	Cellulosilyticum_lentocellum	1	0.000966398	4475	4475	4630596	1	0.00304878	1	1	328
VAMB	1	6523	Methylorubrum_extorquens	1	0.000965954	5946	5946	6155575	1	0.00131234	1	1	762
VAMB	1	122	Desulfofarcimen_acetoxidans	1	0.000965138	4225	4225	4377611	1	0.00176678	1	1	566
VAMB	1	491	Dyadobacter_fermentans	1	0.000964811	6696	6696	6940218	1	0.0135135	1	1	74
VAMB	1	5870	Thermocrinis_albus	1	0.000964463	1448	1448	1501354	1	0.0298507	2	2	67
VAMB	1	369	Geobacter_uraniireducens	1	0.000963208	4823	4823	5007226	1	0.00234742	1	1	426
VAMB	1	168	Sphaerochaeta_pleomorpha	1	0.00096255	3433	3433	3566568	1	0.0175439	1	1	57
VAMB	1	7895	Desulfosporosinus_acidiphilus	1	0.000961934	4688	4688	4873514	1	0.005	1	1	200
VAMB	1	7824	Dehalococcoides_mccartyi	1	0.000961276	1280	1280	1331563	1	0.0102041	1	1	98
VAMB	1	9451	Xylanimonas_cellulosilytica	1	0.000960412	3666	3666	3817112	1	0.0108696	1	1	92
VAMB	1	9267	Thermoanaerobacter_mathranii	1	0.000959919	2196	2196	2287694	1	0.00636943	1	1	157
VAMB	1	873	Rhizobium_leguminosarum	1	0.000959781	7099	7099	7396480	1	0.00350877	1	1	285
VAMB	1	6094	Trichormus_variabilis	1	0.000958196	6702	6702	6994391	1	0.00413223	1	1	242
VAMB	1	4525	Histophilus_somni	1	0.00095714	2138	2138	2233738	1	0.00595238	1	1	168
VAMB	1	9737	Syntrophobacter_fumaroxidans	1	0.000955772	4703	4703	4920629	1	0.00694444	1	1	144
VAMB	1	1714	Methylorubrum_extorquens	1	0.000955719	5883	5883	6155575	1	0.00131234	1	1	762
VAMB	1	7809	Sediminispirochaeta_smaragdinae	1	0.000955282	4412	4412	4618533	1	0.00214592	1	1	466
VAMB	1	2716	Brevundimonas_subvibrioides	1	0.000954378	3287	3287	3444127	1	0.00315457	1	1	317
VAMB	1	7186	Porphyromonas_asaccharolytica	1	0.000954275	2058	2058	2156610	1	0.00598802	1	1	167
VAMB	1	10156	Syntrophobacter_fumaroxidans	1	0.000953537	4692	4692	4920629	1	0.00694444	1	1	144
VAMB	1	452	Dactylococcopsis_salina	1	0.000952836	3537	3537	3712075	1	0.00120192	1	1	832
VAMB	1	8799	Sphaerobacter_thermophilus	1	0.000951718	3792	3792	3984373	1	0.00265252	1	1	377
VAMB	1	11679	Gluconacetobacter_diazotrophicus	1	0.000950576	3600	3600	3787178	1	0.0034965	1	1	286
VAMB	1	4330	Bacillus_cytotoxicus	1	0.000949943	3835	3835	4037085	1	0.00289017	1	1	346
VAMB	1	1296	Calothrix_parietina	1	0.000948754	6497	6497	6847929	1	0.00164745	1	1	607
VAMB	1	5054	Dactylococcopsis_salina	1	0.00094691	3515	3515	3712075	1	0.00120192	1	1	832
VAMB	1	4860	Dactylococcopsis_salina	1	0.00094691	3515	3515	3712075	1	0.00120192	1	1	832
VAMB	1	893	Polynucleobacter_necessarius	1	0.000946536	1476	1476	1559370	1	0.0104167	1	1	96
VAMB	1	1226	Bacillus_cellulosilyticus	1	0.000945103	4345	4345	4597383	1	0.00398406	1	1	251
VAMB	1	3775	Tsukamurella_paurometabola	1	0.000944191	4157	4157	4402709	1	0.008	1	1	125
VAMB	1	8850	Desulfosporosinus_acidiphilus	1	0.000944083	4601	4601	4873514	1	0.005	1	1	200
VAMB	1	8081	Psychromonas_ingrahamii	1	0.000943716	4224	4224	4475925	1	0.00304878	1	1	328
VAMB	1	6432	Francisella_tularensis	1	0.000942998	1705	1705	1808063	1	0.0116279	1	1	86
VAMB	1	9752	Weeksella_virosa	1	0.000941019	2117	2117	2249690	1	0.0136986	1	1	73
VAMB	1	2059	Shewanella_baltica	1	0.00094062	4973	4973	5286936	1	0.00251256	1	1	398
VAMB	1	8670	Chloroflexus_aurantiacus	1	0.000940095	4895	4895	5206920	1	0.00299401	1	1	334
VAMB	1	9817	Caldicellulosiruptor_hydrothermalis	1	0.000939953	2552	2552	2715029	1	0.00990099	1	1	101
VAMB	1	7310	Polynucleobacter_necessarius	1	0.000939482	1465	1465	1559370	1	0.0104167	1	1	96
VAMB	1	2932	Herpetosiphon_aurantiacus	1	0.000939023	6317	6317	6727203	1	0.00344828	1	1	290
VAMB	1	1176	Desulfofarcimen_acetoxidans	1	0.000938868	4110	4110	4377611	1	0.0106007	6	6	566
VAMB	1	10411	Histophilus_somni	1	0.000938785	2097	2097	2233738	1	0.00595238	1	1	168
VAMB	1	6838	Lactococcus_lactis	1	0.000938286	2316	2316	2468331	1	0.00284091	1	1	352
VAMB	1	3644	Stanieria_cyanosphaera	1	0.000937802	5152	5152	5493698	1	0.00469484	1	1	213
VAMB	1	1332	Dactylococcopsis_salina	1	0.000936673	3477	3477	3712075	1	0.00120192	1	1	832
VAMB	1	502	Lactobacillus_paracasei	1	0.000936476	2635	2635	2813739	1	0.00359712	1	1	278
VAMB	1	4684	Acidithiobacillus_ferrivorans	1	0.000936348	2947	2947	3147334	1	0.00395257	1	1	253
VAMB	1	9625	Sediminispirochaeta_smaragdinae	1	0.000935145	4319	4319	4618533	1	0.00214592	1	1	466
VAMB	1	5556	Geobacter_uraniireducens	1	0.000934649	4680	4680	5007226	1	0.00234742	1	1	426
VAMB	1	3171	Sediminispirochaeta_smaragdinae	1	0.000932764	4308	4308	4618533	1	0.00214592	1	1	466
VAMB	1	485	Bacillus_cellulosilyticus	1	0.000932487	4287	4287	4597383	1	0.00398406	1	1	251
VAMB	1	7746	Caldicellulosiruptor_hydrothermalis	1	0.00093185	2530	2530	2715029	1	0.00990099	1	1	101
VAMB	1	6576	Bacillus_cellulosilyticus	1	0.000931399	4282	4282	4597383	1	0.00398406	1	1	251
VAMB	1	6388	Chloroflexus_aurantiacus	1	0.000930685	4846	4846	5206920	1	0.00299401	1	1	334
VAMB	1	11219	Porphyromonas_asaccharolytica	1	0.000930627	2007	2007	2156610	1	0.00598802	1	1	167
VAMB	1	5395	Rhodobacter_sphaeroides	1	0.000929493	4130	4130	4443284	1	0.0144928	1	1	69
VAMB	1	4392	Desulfurivibrio_alkaliphilus	1	0.000929298	2845	2845	3061452	1	0.00769231	1	1	130
VAMB	1	2189	Acidovorax_citrulli	1	0.000928635	4864	4864	5237795	1	0.00250627	1	1	399
VAMB	1	2255	Thermocrinis_albus	1	0.000928495	1394	1394	1501354	1	0.0298507	2	2	67
VAMB	1	9163	Geobacter_uraniireducens	1	0.000928258	4648	4648	5007226	1	0.00234742	1	1	426
VAMB	1	3070	Dactylococcopsis_salina	1	0.000927244	3442	3442	3712075	1	0.00120192	1	1	832
VAMB	1	5511	Caulobacter_segnis	1	0.00092712	4307	4307	4645571	1	0.0103093	1	1	97
VAMB	1	8217	Ruminiclostridium_cellulolyticum	1	0.000926956	3632	3632	3918202	1	0.00421941	1	1	237
VAMB	1	7464	Lactococcus_lactis	1	0.000925727	2285	2285	2468331	1	0.00284091	1	1	352
VAMB	1	1864	Calothrix_parietina	1	0.000925389	6337	6337	6847929	1	0.00164745	1	1	607
VAMB	1	9493	Sediminispirochaeta_smaragdinae	1	0.000924319	4269	4269	4618533	1	0.00214592	1	1	466
VAMB	1	11137	Desulfurispirillum_indicum	1	0.000923095	2668	2668	2890276	1	0.00414938	1	1	241
VAMB	1	1835	Dactylococcopsis_salina	1	0.000921856	3422	3422	3712075	1	0.00120192	1	1	832
VAMB	1	6	Calothrix_parietina	1	0.000921739	6312	6312	6847929	1	0.00164745	1	1	607
VAMB	1	613	Desulfobulbus_propionicus	1	0.000921565	3524	3524	3823932	1	0.00239808	1	1	417
VAMB	1	1272	Marichromatium_purpuratum	1	0.000921169	3456	3456	3751755	1	0.00694444	1	1	144
VAMB	1	7616	Brucella_canis	1	0.000919847	3029	3029	3292938	1	0.0133333	1	1	75
VAMB	1	10736	Thermoanaerobacterium_thermosaccharolyticum	1	0.000919061	2512	2512	2733223	1	0.00342466	1	1	292
VAMB	1	4680	Methylovorus_glucosotrophus	1	0.000918794	2825	2825	3074682	1	0.00396825	1	1	252
VAMB	1	8325	Desulfobulbus_propionicus	1	0.000918165	3511	3511	3823932	1	0.00239808	1	1	417
VAMB	1	3272	Desulfobulbus_propionicus	1	0.000918165	3511	3511	3823932	1	0.00239808	1	1	417
VAMB	1	1946	Gluconacetobacter_diazotrophicus	1	0.000918098	3477	3477	3787178	1	0.0034965	1	1	286
VAMB	1	10065	Porphyromonas_asaccharolytica	1	0.000915325	1974	1974	2156610	1	0.00598802	1	1	167
VAMB	1	9179	Fluviicola_taffensis	1	0.0009151	4216	4216	4607148	1	0.00471698	1	1	212
VAMB	1	4783	Magnetococcus_marinus	1	0.000914021	4065	4065	4447379	1	0.00106157	1	1	942
VAMB	1	6507	Desulfobulbus_propionicus	1	0.000913719	3494	3494	3823932	1	0.00239808	1	1	417
VAMB	1	7673	Gluconacetobacter_diazotrophicus	1	0.000913609	3460	3460	3787178	1	0.0034965	1	1	286
VAMB	1	10488	Solitalea_canadensis	1	0.00091262	4708	4708	5158776	1	0.0047619	1	1	210
VAMB	1	6671	Syntrophobacter_fumaroxidans	1	0.000911875	4487	4487	4920629	1	0.00694444	1	1	144
VAMB	1	9418	Lactobacillus_paracasei	1	0.000911598	2565	2565	2813739	1	0.00359712	1	1	278
VAMB	1	5463	Bacillus_cellulosilyticus	1	0.000911388	4190	4190	4597383	1	0.00398406	1	1	251
VAMB	1	9960	Arcobacter_nitrofigilis	1	0.00091127	2886	2886	3167010	1	0.00540541	1	1	185
VAMB	1	8157	Desulfobulbus_propionicus	1	0.000910581	3482	3482	3823932	1	0.00239808	1	1	417
VAMB	1	5666	Desulfofarcimen_acetoxidans	1	0.000910314	3985	3985	4377611	1	0.00176678	1	1	566
VAMB	1	8425	Acidithiobacillus_ferrivorans	1	0.000910294	2865	2865	3147334	1	0.00395257	1	1	253
VAMB	1	2194	Shewanella_baltica	1	0.000909979	4811	4811	5286936	1	0.00251256	1	1	398
VAMB	1	10200	Granulicella_tundricola	1	0.000909407	4968	4968	5462903	1	0.00564972	1	1	177
VAMB	1	7391	Leptothrix_cholodnii	1	0.000909108	4437	4437	4880609	1	0.00625	1	1	160
VAMB	1	4731	Cyanobium_gracile	1	0.00090884	3006	3006	3307513	1	0.0078125	1	1	128
VAMB	1	8601	Dehalococcoides_mccartyi	1	0.000908707	1210	1210	1331563	1	0.0102041	1	1	98
VAMB	1	4331	Methylorubrum_extorquens	1	0.000908607	5593	5593	6155575	1	0.00131234	1	1	762
VAMB	1	10679	Arcobacter_nitrofigilis	1	0.000908112	2876	2876	3167010	1	0.0108108	2	2	185
VAMB	1	787	Burkholderia_cenocepacia	1	0.000907082	7181	7181	7916594	1	0.00371747	1	1	269
VAMB	1	4258	Cyanobacterium_aponinum	1	0.000904052	3745	3745	4142463	1	0.00283286	1	1	353
VAMB	1	2436	Fervidobacterium_nodosum	1	0.000902922	1722	1722	1907142	1	0.010989	1	1	91
VAMB	1	4452	Desulfobulbus_propionicus	1	0.000900644	3444	3444	3823932	1	0.00239808	1	1	417
VAMB	1	1182	Desulfobulbus_propionicus	1	0.000900121	3442	3442	3823932	1	0.00239808	1	1	417
VAMB	1	6826	Solitalea_canadensis	1	0.000899244	4639	4639	5158776	1	0.0047619	1	1	210
VAMB	1	469	Cyanobacterium_aponinum	1	0.000898258	3721	3721	4142463	1	0.00283286	1	1	353
VAMB	1	9265	Methylorubrum_extorquens	1	0.00089756	5525	5525	6155575	1	0.00131234	1	1	762
VAMB	1	1849	Dactylococcopsis_salina	1	0.000896534	3328	3328	3712075	1	0.00120192	1	1	832
VAMB	1	11572	Histophilus_somni	1	0.000895808	2001	2001	2233738	1	0.00595238	1	1	168
VAMB	1	1452	Calothrix_parietina	1	0.000895745	6134	6134	6847929	1	0.00164745	1	1	607
VAMB	1	2791	Bacillus_thuringiensis	1	0.000895183	4701	4701	5251439	1	0.00367647	1	1	272
VAMB	1	9125	Nakamurella_multipartita	1	0.000895047	5235	5235	5848858	1	0.00243902	1	1	410
VAMB	1	643	Lactococcus_lactis	1	0.000894126	2207	2207	2468331	1	0.00284091	1	1	352
VAMB	1	9139	Lactococcus_lactis	1	0.000893316	2205	2205	2468331	1	0.00284091	1	1	352
VAMB	1	8062	Burkholderia_cenocepacia	1	0.000893061	7070	7070	7916594	1	0.00371747	1	1	269
VAMB	1	7476	Geobacter_uraniireducens	1	0.00089251	4469	4469	5007226	1	0.00234742	1	1	426
VAMB	1	3100	Alicycliphilus_denitrificans	1	0.00089158	4454	4454	4995623	1	0.00492611	1	1	203
VAMB	1	11632	Solitalea_canadensis	1	0.000890521	4594	4594	5158776	1	0.0047619	1	1	210
VAMB	1	4663	Sediminispirochaeta_smaragdinae	1	0.000889893	4110	4110	4618533	1	0.00214592	1	1	466
VAMB	1	4482	Nocardiopsis_dassonvillei	1	0.000889521	5805	5805	6525986	1	0.00359712	1	1	278
VAMB	1	2047	Desulfofarcimen_acetoxidans	1	0.000888384	3889	3889	4377611	1	0.00176678	1	1	566
VAMB	1	2240	Rhizobium_leguminosarum	1	0.00088799	6568	6568	7396480	1	0.00350877	1	1	285
VAMB	1	10695	Dickeya_zeae	1	0.000886598	4241	4241	4783453	1	0.00680272	1	1	147
VAMB	1	970	Bacillus_cytotoxicus	1	0.000886531	3579	3579	4037085	1	0.00289017	1	1	346
VAMB	1	1338	Desulfurivibrio_alkaliphilus	1	0.000884874	2709	2709	3061452	1	0.00769231	1	1	130
VAMB	1	12215	Thermoanaerobacterium_thermosaccharolyticum	1	0.00088467	2418	2418	2733223	1	0.00342466	1	1	292
VAMB	1	1658	Desulfofarcimen_acetoxidans	1	0.000884272	3871	3871	4377611	1	0.00176678	1	1	566
VAMB	1	6262	Sediminispirochaeta_smaragdinae	1	0.00088383	4082	4082	4618533	1	0.00214592	1	1	466
VAMB	1	10726	Dactylococcopsis_salina	1	0.000883064	3278	3278	3712075	1	0.00721154	6	6	832
VAMB	1	5880	Dactylococcopsis_salina	1	0.000881986	3274	3274	3712075	1	0.00120192	1	1	832
VAMB	1	8650	Staphylococcus_aureus	1	0.000881912	2553	2553	2894846	1	0.00483092	1	1	207
VAMB	1	9511	Geobacter_uraniireducens	1	0.000877532	4394	4394	5007226	1	0.00234742	1	1	426
VAMB	1	797	Solitalea_canadensis	1	0.000876952	4524	4524	5158776	1	0.0047619	1	1	210
VAMB	1	972	Shewanella_baltica	1	0.000876689	4635	4635	5286936	1	0.00251256	1	1	398
VAMB	1	902	Fluviicola_taffensis	1	0.000876247	4037	4037	4607148	1	0.0377358	8	8	212
VAMB	1	2613	Methylovorus_glucosotrophus	1	0.000876188	2694	2694	3074682	1	0.00396825	1	1	252
VAMB	1	359	Calothrix_parietina	1	0.000873987	5985	5985	6847929	1	0.00164745	1	1	607
VAMB	1	6984	Thermoanaerobacter_mathranii	1	0.000873369	1998	1998	2287694	1	0.00636943	1	1	157
VAMB	1	3107	Fluviicola_taffensis	1	0.000872991	4022	4022	4607148	1	0.00471698	1	1	212
VAMB	1	8197	Pseudomonas_putida	1	0.000872948	5009	5009	5738030	1	0.00680272	1	1	147
VAMB	1	5416	Brevundimonas_subvibrioides	1	0.00087279	3006	3006	3444127	1	0.00315457	1	1	317
VAMB	1	9563	Cellulosilyticum_lentocellum	1	0.000872242	4039	4039	4630596	1	0.00304878	1	1	328
VAMB	1	2883	Brevundimonas_subvibrioides	1	0.000872209	3004	3004	3444127	1	0.00315457	1	1	317
VAMB	1	10790	Leptothrix_cholodnii	1	0.000871817	4255	4255	4880609	1	0.00625	1	1	160
VAMB	1	2309	Beijerinckia_indica	1	0.000871725	3833	3833	4397030	1	0.00729927	1	1	137
VAMB	1	4565	Sphaerobacter_thermophilus	1	0.000871153	3471	3471	3984373	1	0.00265252	1	1	377
VAMB	1	1513	Geobacter_uraniireducens	1	0.000870342	4358	4358	5007226	1	0.00234742	1	1	426
VAMB	1	3790	Sediminispirochaeta_smaragdinae	1	0.000869973	4018	4018	4618533	1	0.00214592	1	1	466
VAMB	1	5031	Methylorubrum_extorquens	1	0.000868968	5349	5349	6155575	1	0.00131234	1	1	762
VAMB	1	1881	Bacillus_cytotoxicus	1	0.000868448	3506	3506	4037085	1	0.00289017	1	1	346
VAMB	1	10622	Sphaerobacter_thermophilus	1	0.000867891	3458	3458	3984373	1	0.00265252	1	1	377
VAMB	1	10873	Methylorubrum_extorquens	1	0.000867181	5338	5338	6155575	1	0.00131234	1	1	762
VAMB	1	11352	Magnetococcus_marinus	1	0.000866353	3853	3853	4447379	1	0.00106157	1	1	942
VAMB	1	948	Nakamurella_multipartita	1	0.000866152	5066	5066	5848858	1	0.00243902	1	1	410
VAMB	1	9348	Desulfofarcimen_acetoxidans	1	0.000864855	3786	3786	4377611	1	0.00176678	1	1	566
VAMB	1	4869	Sediminispirochaeta_smaragdinae	1	0.000861312	3978	3978	4618533	1	0.0150215	7	7	466
VAMB	1	4113	Calothrix_parietina	1	0.000859822	5888	5888	6847929	1	0.00164745	1	1	607
VAMB	1	65	Granulicella_tundricola	1	0.000859616	4696	4696	5462903	1	0.00564972	1	1	177
VAMB	1	7211	Lactococcus_lactis	1	0.000859285	2121	2121	2468331	1	0.00284091	1	1	352
VAMB	1	6424	Chloroflexus_aurantiacus	1	0.000859049	4473	4473	5206920	1	0.00299401	1	1	334
VAMB	1	736	Leptothrix_cholodnii	1	0.000858704	4191	4191	4880609	1	0.01875	3	3	160
VAMB	1	10971	Tolumonas_auensis	1	0.000858639	2946	2946	3431012	1	0.00478469	1	1	209
VAMB	1	6219	Desulfofarcimen_acetoxidans	1	0.000857774	3755	3755	4377611	1	0.00176678	1	1	566
VAMB	1	4406	Lactococcus_lactis	1	0.000857259	2116	2116	2468331	1	0.00284091	1	1	352
VAMB	1	6552	Desulfobulbus_propionicus	1	0.000856187	3274	3274	3823932	1	0.00239808	1	1	417
VAMB	1	11815	Brevundimonas_subvibrioides	1	0.00085566	2947	2947	3444127	1	0.00315457	1	1	317
VAMB	1	3325	Geobacter_uraniireducens	1	0.000854964	4281	4281	5007226	1	0.00234742	1	1	426
VAMB	1	7514	Desulfofarcimen_acetoxidans	1	0.000854119	3739	3739	4377611	1	0.00176678	1	1	566
VAMB	1	1104	Geobacter_uraniireducens	1	0.000853167	4272	4272	5007226	1	0.00234742	1	1	426
VAMB	1	2818	Brevundimonas_subvibrioides	1	0.000852175	2935	2935	3444127	1	0.00315457	1	1	317
VAMB	1	7103	Desulfurivibrio_alkaliphilus	1	0.000851883	2608	2608	3061452	1	0.00769231	1	1	130
VAMB	1	12085	Psychromonas_ingrahamii	1	0.000850774	3808	3808	4475925	1	0.00304878	1	1	328
VAMB	1	774	Desulfofarcimen_acetoxidans	1	0.000850692	3724	3724	4377611	1	0.00176678	1	1	566
VAMB	1	3072	Chloroflexus_aurantiacus	1	0.000850599	4429	4429	5206920	1	0.00299401	1	1	334
VAMB	1	5924	Halothermothrix_orenii	1	0.000850564	2163	2163	2543019	1	0.0144928	1	1	69
VAMB	1	6743	Chloroflexus_aurantiacus	1	0.000849639	4424	4424	5206920	1	0.00299401	1	1	334
VAMB	1	558	Sediminispirochaeta_smaragdinae	1	0.000849187	3922	3922	4618533	1	0.00214592	1	1	466
VAMB	1	5411	Granulicella_tundricola	1	0.000849182	4639	4639	5462903	1	0.00564972	1	1	177
VAMB	1	7488	Staphylococcus_aureus	1	0.000849095	2458	2458	2894846	1	0.00483092	1	1	207
VAMB	1	10	Thermus_thermophilus	1	0.000848575	1929	1929	2273222	1	0.00684932	1	1	146
VAMB	1	7040	Solitalea_canadensis	1	0.0008471	4370	4370	5158776	1	0.0047619	1	1	210
VAMB	1	2758	Brevundimonas_subvibrioides	1	0.000846949	2917	2917	3444127	1	0.00315457	1	1	317
VAMB	1	3468	Desulfobulbus_propionicus	1	0.000845988	3235	3235	3823932	1	0.00239808	1	1	417
VAMB	1	6392	Cyanobium_gracile	1	0.000845953	2798	2798	3307513	1	0.0078125	1	1	128
VAMB	1	682	Thermoanaerobacter_mathranii	1	0.00084583	1935	1935	2287694	1	0.00636943	1	1	157
VAMB	1	4021	Aminobacterium_colombiense	1	0.000845571	1664	1664	1967900	1	0.025	1	1	40
VAMB	1	1158	Trichormus_variabilis	1	0.000844534	5907	5907	6994391	1	0.00413223	1	1	242
VAMB	1	3783	Desulfurispirillum_indicum	1	0.00084421	2440	2440	2890276	1	0.00414938	1	1	241
VAMB	1	9002	Acidovorax_citrulli	1	0.000843103	4416	4416	5237795	1	0.00250627	1	1	399
VAMB	1	5669	Solitalea_canadensis	1	0.000842836	4348	4348	5158776	1	0.0047619	1	1	210
VAMB	1	1433	Segniliparus_rotundus	1	0.000842827	2657	2657	3152487	1	0.0135135	1	1	74
VAMB	1	10848	Dickeya_zeae	1	0.000842279	4029	4029	4783453	1	0.00680272	1	1	147
VAMB	1	3443	Bacillus_cellulosilyticus	1	0.000841566	3869	3869	4597383	1	0.00398406	1	1	251
VAMB	1	8230	Chlorobium_phaeobacteroides	1	0.000840455	2231	2231	2654515	1	0.00436681	1	1	229
VAMB	1	5960	Dactylococcopsis_salina	1	0.000840231	3119	3119	3712075	1	0.00120192	1	1	832
VAMB	1	9035	Pelodictyon_phaeoclathratiforme	1	0.000837816	2482	2482	2962464	1	0.00625	1	1	160
VAMB	1	4334	Cellulosilyticum_lentocellum	1	0.000836825	3875	3875	4630596	1	0.00304878	1	1	328
VAMB	1	10866	Fervidobacterium_nodosum	1	0.00083633	1595	1595	1907142	1	0.010989	1	1	91
VAMB	1	9875	Cryptobacterium_curtum	1	0.000834476	1340	1340	1605798	1	0.030303	1	1	33
VAMB	1	7460	Alicycliphilus_denitrificans	1	0.000832329	4158	4158	4995623	1	0.00492611	1	1	203
VAMB	1	6580	Shewanella_amazonensis	1	0.000832253	3544	3544	4258320	1	0.0108696	1	1	92
VAMB	1	1707	Lactococcus_lactis	1	0.000831331	2052	2052	2468331	1	0.00568182	2	2	352
VAMB	1	7052	Alicycliphilus_denitrificans	1	0.000831128	4152	4152	4995623	1	0.00492611	1	1	203
VAMB	1	12150	Fervidobacterium_nodosum	1	0.000831087	1585	1585	1907142	1	0.010989	1	1	91
VAMB	1	10350	Sediminispirochaeta_smaragdinae	1	0.000828835	3828	3828	4618533	1	0.00214592	1	1	466
VAMB	1	8332	Bacillus_cytotoxicus	1	0.000828816	3346	3346	4037085	1	0.00289017	1	1	346
VAMB	1	6987	Methylovorus_glucosotrophus	1	0.000828378	2547	2547	3074682	1	0.00396825	1	1	252
VAMB	1	4086	Terriglobus_saanensis	1	0.000827653	4211	4211	5087884	1	0.0204082	1	1	49
VAMB	1	5547	Bacillus_cellulosilyticus	1	0.000825252	3794	3794	4597383	1	0.00398406	1	1	251
VAMB	1	5732	Polynucleobacter_necessarius	1	0.000824692	1286	1286	1559370	1	0.0104167	1	1	96
VAMB	1	10100	Herpetosiphon_aurantiacus	1	0.000824265	5545	5545	6727203	1	0.00344828	1	1	290
VAMB	1	5360	Gluconacetobacter_diazotrophicus	1	0.000823304	3118	3118	3787178	1	0.0034965	1	1	286
VAMB	1	5425	Cellulosilyticum_lentocellum	1	0.00082322	3812	3812	4630596	1	0.00304878	1	1	328
VAMB	1	3910	Desulfurispirillum_indicum	1	0.000823105	2379	2379	2890276	1	0.00414938	1	1	241
VAMB	1	5094	Psychromonas_ingrahamii	1	0.000822847	3683	3683	4475925	1	0.00304878	1	1	328
VAMB	1	4889	Methylorubrum_extorquens	1	0.000822669	5064	5064	6155575	1	0.00131234	1	1	762
VAMB	1	1482	Mesorhizobium_australicum	1	0.000822489	5093	5093	6192183	1	0.0116279	1	1	86
VAMB	1	8598	Herpetosiphon_aurantiacus	1	0.000822036	5530	5530	6727203	1	0.00344828	1	1	290
VAMB	1	6006	Dactylococcopsis_salina	1	0.000821643	3050	3050	3712075	1	0.00120192	1	1	832
VAMB	1	4819	Lactobacillus_paracasei	1	0.000820616	2309	2309	2813739	1	0.00359712	1	1	278
VAMB	1	3576	Ruminiclostridium_cellulolyticum	1	0.000820274	3214	3214	3918202	1	0.00421941	1	1	237
VAMB	1	5154	Desulfosporosinus_acidiphilus	1	0.000819942	3996	3996	4873514	1	0.005	1	1	200
VAMB	1	9862	Methylorubrum_extorquens	1	0.000819907	5047	5047	6155575	1	0.00131234	1	1	762
VAMB	1	8815	Desulfofarcimen_acetoxidans	1	0.000819854	3589	3589	4377611	1	0.00176678	1	1	566
VAMB	1	8780	Sediminispirochaeta_smaragdinae	1	0.000819524	3785	3785	4618533	1	0.00214592	1	1	466
VAMB	1	7204	Calothrix_parietina	1	0.000819226	5610	5610	6847929	1	0.00164745	1	1	607
VAMB	1	1873	Shewanella_baltica	1	0.000819189	4331	4331	5286936	1	0.00251256	1	1	398
VAMB	1	7629	Methylovorus_glucosotrophus	1	0.000818946	2518	2518	3074682	1	0.00396825	1	1	252
VAMB	1	6884	Lactococcus_lactis	1	0.000818772	2021	2021	2468331	1	0.00284091	1	1	352
VAMB	1	12157	Magnetococcus_marinus	1	0.00081801	3638	3638	4447379	1	0.00106157	1	1	942
VAMB	1	190	Cyanobium_gracile	1	0.000817835	2705	2705	3307513	1	0.0078125	1	1	128
VAMB	1	5968	Lactococcus_lactis	1	0.000817151	2017	2017	2468331	1	0.00284091	1	1	352
VAMB	1	983	Calothrix_parietina	1	0.000816451	5591	5591	6847929	1	0.00164745	1	1	607
VAMB	1	10374	Lactococcus_lactis	1	0.000816341	2015	2015	2468331	1	0.00284091	1	1	352
VAMB	1	2437	Lactococcus_lactis	1	0.000815531	2013	2013	2468331	1	0.00284091	1	1	352
VAMB	1	1586	Bacillus_cytotoxicus	1	0.000815192	3291	3291	4037085	1	0.00289017	1	1	346
VAMB	1	932	Saccharophagus_degradans	1	0.000814391	4091	4091	5023387	1	0.003861	1	1	259
VAMB	1	11650	Psychromonas_ingrahamii	1	0.000812569	3637	3637	4475925	1	0.00304878	1	1	328
VAMB	1	1836	Desulfobulbus_propionicus	1	0.000812253	3106	3106	3823932	1	0.00239808	1	1	417
VAMB	1	2887	Dehalococcoides_mccartyi	1	0.000811828	1081	1081	1331563	1	0.0102041	1	1	98
VAMB	1	3256	Maricaulis_maris	1	0.000811332	2727	2727	3361140	1	0.0204082	1	1	49
VAMB	1	6721	Desulfobulbus_propionicus	1	0.000810684	3100	3100	3823932	1	0.00239808	1	1	417
VAMB	1	1717	Arcobacter_nitrofigilis	1	0.000810228	2566	2566	3167010	1	0.00540541	1	1	185
VAMB	1	4597	Histophilus_somni	1	0.000808063	1805	1805	2233738	1	0.00595238	1	1	168
VAMB	1	8553	Desulfosporosinus_acidiphilus	1	0.000806194	3929	3929	4873514	1	0.005	1	1	200
VAMB	1	9581	Desulfofarcimen_acetoxidans	1	0.000805691	3527	3527	4377611	1	0.00176678	1	1	566
VAMB	1	1601	Sediminispirochaeta_smaragdinae	1	0.000805667	3721	3721	4618533	1	0.00214592	1	1	466
VAMB	1	3831	Sediminispirochaeta_smaragdinae	1	0.000804368	3715	3715	4618533	1	0.00214592	1	1	466
VAMB	1	7717	Dehalococcoides_mccartyi	1	0.000804318	1071	1071	1331563	1	0.0102041	1	1	98
VAMB	1	10098	Chlorobium_phaeobacteroides	1	0.000803537	2133	2133	2654515	1	0.00436681	1	1	229
VAMB	1	9517	Methylorubrum_extorquens	1	0.000803174	4944	4944	6155575	1	0.00131234	1	1	762
VAMB	1	11015	Syntrophobacter_fumaroxidans	1	0.00080193	3946	3946	4920629	1	0.00694444	1	1	144
VAMB	1	7244	Granulicella_tundricola	1	0.000801039	4376	4376	5462903	1	0.00564972	1	1	177
VAMB	1	7328	Dactylococcopsis_salina	1	0.0008009	2973	2973	3712075	1	0.00120192	1	1	832
VAMB	1	2150	Beijerinckia_indica	1	0.00080054	3520	3520	4397030	1	0.00729927	1	1	137
VAMB	1	6855	Nakamurella_multipartita	1	0.000799643	4677	4677	5848858	1	0.00243902	1	1	410
VAMB	1	2983	Desulfurivibrio_alkaliphilus	1	0.000799294	2447	2447	3061452	1	0.00769231	1	1	130
VAMB	1	3716	Dactylococcopsis_salina	1	0.000798206	2963	2963	3712075	1	0.00120192	1	1	832
VAMB	1	4435	Dactylococcopsis_salina	1	0.000797936	2962	2962	3712075	1	0.00120192	1	1	832
VAMB	1	46	Methylorubrum_extorquens	1	0.000797651	4910	4910	6155575	1	0.00131234	1	1	762
VAMB	1	2604	Thermoanaerobacter_mathranii	1	0.000797309	1824	1824	2287694	1	0.00636943	1	1	157
VAMB	1	2231	Lactococcus_lactis	1	0.000796895	1967	1967	2468331	1	0.00284091	1	1	352
VAMB	1	7619	Pelodictyon_phaeoclathratiforme	1	0.000796634	2360	2360	2962464	1	0.00625	1	1	160
VAMB	1	1036	Chloroflexus_aurantiacus	1	0.00079644	4147	4147	5206920	1	0.00299401	1	1	334
VAMB	1	6729	Calothrix_parietina	1	0.000795715	5449	5449	6847929	1	0.00164745	1	1	607
VAMB	1	2167	Chloroflexus_aurantiacus	1	0.000795672	4143	4143	5206920	1	0.00299401	1	1	334
VAMB	1	6378	Shewanella_baltica	1	0.000794978	4203	4203	5286936	1	0.00251256	1	1	398
VAMB	1	12015	Porphyromonas_asaccharolytica	1	0.000794302	1713	1713	2156610	1	0.00598802	1	1	167
VAMB	1	6451	Burkholderia_cenocepacia	1	0.000793776	6284	6284	7916594	1	0.00371747	1	1	269
VAMB	1	4505	Rhizobium_leguminosarum	1	0.00079335	5868	5868	7396480	1	0.00350877	1	1	285
VAMB	1	11296	Fervidobacterium_nodosum	1	0.000792809	1512	1512	1907142	1	0.010989	1	1	91
VAMB	1	2582	Dactylococcopsis_salina	1	0.000792279	2941	2941	3712075	1	0.00120192	1	1	832
VAMB	1	1271	Dactylococcopsis_salina	1	0.000790932	2936	2936	3712075	1	0.00120192	1	1	832
VAMB	1	1243	Dickeya_zeae	1	0.000790851	3783	3783	4783453	1	0.00680272	1	1	147
VAMB	1	10555	Acidithiobacillus_ferrivorans	1	0.000790193	2487	2487	3147334	1	0.00395257	1	1	253
VAMB	1	9219	Lactobacillus_paracasei	1	0.000790052	2223	2223	2813739	1	0.00359712	1	1	278
VAMB	1	10390	Desulfurispirillum_indicum	1	0.000789544	2282	2282	2890276	1	0.00414938	1	1	241
VAMB	1	3597	Desulfofarcimen_acetoxidans	1	0.000789243	3455	3455	4377611	1	0.00176678	1	1	566
VAMB	1	4796	Thermocrinis_albus	1	0.000788621	1184	1184	1501354	1	0.0149254	1	1	67
VAMB	1	11371	Aminobacterium_colombiense	1	0.00078815	1551	1551	1967900	1	0.025	1	1	40
VAMB	1	6496	Solitalea_canadensis	1	0.00078759	4063	4063	5158776	1	0.0571429	12	12	210
VAMB	1	596	Lactococcus_lactis	1	0.000786766	1942	1942	2468331	1	0.00284091	1	1	352
VAMB	1	9459	Fervidobacterium_nodosum	1	0.000786517	1500	1500	1907142	1	0.010989	1	1	91
VAMB	1	7501	Sediminispirochaeta_smaragdinae	1	0.000785314	3627	3627	4618533	1	0.00214592	1	1	466
VAMB	1	5328	Cyanobium_gracile	1	0.00078488	2596	2596	3307513	1	0.015625	2	2	128
VAMB	1	2692	Arcobacter_nitrofigilis	1	0.00078402	2483	2483	3167010	1	0.00540541	1	1	185
VAMB	1	11209	Lactobacillus_paracasei	1	0.000783655	2205	2205	2813739	1	0.00359712	1	1	278
VAMB	1	11953	Acidithiobacillus_ferrivorans	1	0.000783203	2465	2465	3147334	1	0.00395257	1	1	253
VAMB	1	6468	Sediminispirochaeta_smaragdinae	1	0.000783149	3617	3617	4618533	1	0.00214592	1	1	466
VAMB	1	11883	Salinispora_arenicola	1	0.000782875	4472	4472	5712278	1	0.00465116	1	1	215
VAMB	1	5611	Gluconacetobacter_diazotrophicus	1	0.000782641	2964	2964	3787178	1	0.0034965	1	1	286
VAMB	1	1435	Staphylococcus_aureus	1	0.000780007	2258	2258	2894846	1	0.00966184	2	2	207
VAMB	1	1224	Psychromonas_ingrahamii	1	0.000779504	3489	3489	4475925	1	0.027439	9	9	328
VAMB	1	12138	Bacillus_cellulosilyticus	1	0.000779139	3582	3582	4597383	1	0.00398406	1	1	251
VAMB	1	5062	Salinispora_arenicola	1	0.000776748	4437	4437	5712278	1	0.00465116	1	1	215
VAMB	1	10506	Lactococcus_lactis	1	0.000775423	1914	1914	2468331	1	0.00284091	1	1	352
VAMB	1	10188	Trichormus_variabilis	1	0.000775336	5423	5423	6994391	1	0.00413223	1	1	242
VAMB	1	2569	Geobacter_uraniireducens	1	0.00077508	3881	3881	5007226	1	0.00234742	1	1	426
VAMB	1	3150	Syntrophobacter_fumaroxidans	1	0.000773072	3804	3804	4920629	1	0.00694444	1	1	144
VAMB	1	6564	Ruminiclostridium_cellulolyticum	1	0.000773059	3029	3029	3918202	1	0.00421941	1	1	237
VAMB	1	906	Polynucleobacter_necessarius	1	0.000772748	1205	1205	1559370	1	0.0104167	1	1	96
VAMB	1	2494	Bacillus_cellulosilyticus	1	0.000771743	3548	3548	4597383	1	0.00398406	1	1	251
VAMB	1	11674	Staphylococcus_aureus	1	0.000771716	2234	2234	2894846	1	0.00483092	1	1	207
VAMB	1	6979	Geobacter_uraniireducens	1	0.000771285	3862	3862	5007226	1	0.00234742	1	1	426
VAMB	1	10057	Desulfurispirillum_indicum	1	0.000770515	2227	2227	2890276	1	0.00414938	1	1	241
VAMB	1	2181	Chloroflexus_aurantiacus	1	0.000770513	4012	4012	5206920	1	0.00299401	1	1	334
VAMB	1	8327	Ruminiclostridium_cellulolyticum	1	0.000769996	3017	3017	3918202	1	0.00421941	1	1	237
VAMB	1	7535	Geobacter_uraniireducens	1	0.000769688	3854	3854	5007226	1	0.00234742	1	1	426
VAMB	1	10624	Methylovorus_glucosotrophus	1	0.00076951	2366	2366	3074682	1	0.00396825	1	1	252
VAMB	1	6042	Francisella_tularensis	1	0.000769332	1391	1391	1808063	1	0.0116279	1	1	86
VAMB	1	6271	Trichormus_variabilis	1	0.000768902	5378	5378	6994391	1	0.00413223	1	1	242
VAMB	1	9185	Porphyromonas_asaccharolytica	1	0.000768799	1658	1658	2156610	1	0.00598802	1	1	167
VAMB	1	2232	Alicycliphilus_denitrificans	1	0.000768473	3839	3839	4995623	1	0.00492611	1	1	203
VAMB	1	4628	Bacillus_cytotoxicus	1	0.000767633	3099	3099	4037085	1	0.00289017	1	1	346
VAMB	1	5349	Sediminispirochaeta_smaragdinae	1	0.000767127	3543	3543	4618533	1	0.00214592	1	1	466
VAMB	1	7094	Sediminispirochaeta_smaragdinae	1	0.000766694	3541	3541	4618533	1	0.00214592	1	1	466
VAMB	1	10316	Fervidobacterium_nodosum	1	0.000766592	1462	1462	1907142	1	0.010989	1	1	91
VAMB	1	5043	Lactobacillus_paracasei	1	0.000765174	2153	2153	2813739	1	0.00359712	1	1	278
VAMB	1	10702	Bacillus_thuringiensis	1	0.000764743	4016	4016	5251439	1	0.00367647	1	1	272
VAMB	1	9442	Bacillus_cytotoxicus	1	0.000764413	3086	3086	4037085	1	0.00289017	1	1	346
VAMB	1	8252	Nocardiopsis_dassonvillei	1	0.00076341	4982	4982	6525986	1	0.00359712	1	1	278
VAMB	1	870	Acidovorax_citrulli	1	0.000763298	3998	3998	5237795	1	0.00250627	1	1	399
VAMB	1	5885	Sediminispirochaeta_smaragdinae	1	0.000763229	3525	3525	4618533	1	0.00214592	1	1	466
VAMB	1	11011	Shewanella_baltica	1	0.000762824	4033	4033	5286936	1	0.00251256	1	1	398
VAMB	1	6621	Methylorubrum_extorquens	1	0.000762398	4693	4693	6155575	1	0.00131234	1	1	762
VAMB	1	2985	Cyclobacterium_marinum	1	0.000762258	4703	4703	6169825	1	0.00507614	1	1	197
VAMB	1	5850	Brucella_canis	1	0.000762237	2510	2510	3292938	1	0.0133333	1	1	75
VAMB	1	2390	Histophilus_somni	1	0.000761951	1702	1702	2233738	1	0.00595238	1	1	168
VAMB	1	1143	Polynucleobacter_necessarius	1	0.000761846	1188	1188	1559370	1	0.0104167	1	1	96
VAMB	1	6991	Geobacter_uraniireducens	1	0.000759502	3803	3803	5007226	1	0.00234742	1	1	426
VAMB	1	3994	Gluconacetobacter_diazotrophicus	1	0.000759404	2876	2876	3787178	1	0.0034965	1	1	286
VAMB	1	7031	Pelodictyon_phaeoclathratiforme	1	0.000758828	2248	2248	2962464	1	0.00625	1	1	160
VAMB	1	3196	Lactococcus_lactis	1	0.000758812	1873	1873	2468331	1	0.00284091	1	1	352
VAMB	1	9822	Cyanobacterium_aponinum	1	0.000758727	3143	3143	4142463	1	0.00283286	1	1	353
VAMB	1	2141	Saccharomonospora_viridis	1	0.000757244	3254	3254	4297161	1	0.0144928	1	1	69
VAMB	1	5149	Pelodictyon_phaeoclathratiforme	1	0.000756465	2241	2241	2962464	1	0.00625	1	1	160
VAMB	1	5692	Calothrix_parietina	1	0.000755995	5177	5177	6847929	1	0.00164745	1	1	607
VAMB	1	1479	Desulfobulbus_propionicus	1	0.000755767	2890	2890	3823932	1	0.00239808	1	1	417
VAMB	1	8193	Dactylococcopsis_salina	1	0.000755642	2805	2805	3712075	1	0.00120192	1	1	832
VAMB	1	2371	Sphaerochaeta_pleomorpha	1	0.000754226	2690	2690	3566568	1	0.0175439	1	1	57
VAMB	1	1124	Desulfobulbus_propionicus	1	0.000753936	2883	2883	3823932	1	0.00239808	1	1	417
VAMB	1	6155	Burkholderia_cenocepacia	1	0.000753354	5964	5964	7916594	1	0.0371747	10	10	269
VAMB	1	7787	Arcobacter_nitrofigilis	1	0.00075276	2384	2384	3167010	1	0.0108108	2	2	185
VAMB	1	5886	Sphaerobacter_thermophilus	1	0.000752189	2997	2997	3984373	1	0.00265252	1	1	377
VAMB	1	10025	Actinobacillus_succinogenes	1	0.000751416	1720	1720	2289011	1	0.0178571	1	1	56
VAMB	1	10436	Rhizobium_leguminosarum	1	0.000751168	5556	5556	7396480	1	0.00350877	1	1	285
VAMB	1	11924	Lactococcus_lactis	1	0.000751115	1854	1854	2468331	1	0.00284091	1	1	352
VAMB	1	2153	Granulicella_tundricola	1	0.000750883	4102	4102	5462903	1	0.00564972	1	1	177
VAMB	1	9634	Bacillus_cytotoxicus	1	0.000750542	3030	3030	4037085	1	0.00289017	1	1	346
VAMB	1	107	Syntrophobacter_fumaroxidans	1	0.000750107	3691	3691	4920629	1	0.00694444	1	1	144
VAMB	1	10172	Thermoanaerobacterium_thermosaccharolyticum	1	0.000749299	2048	2048	2733223	1	0.00342466	1	1	292
VAMB	1	1490	Herpetosiphon_aurantiacus	1	0.000749197	5040	5040	6727203	1	0.0137931	4	4	290
VAMB	1	3289	Calothrix_parietina	1	0.000749132	5130	5130	6847929	1	0.00164745	1	1	607
VAMB	1	4840	Desulfobulbus_propionicus	1	0.000748183	2861	2861	3823932	1	0.00239808	1	1	417
VAMB	1	10341	Nitratifractor_salsuginis	1	0.000747931	1560	1560	2085755	1	0.011236	1	1	89
VAMB	1	7859	Sediminispirochaeta_smaragdinae	1	0.000747857	3454	3454	4618533	1	0.00214592	1	1	466
VAMB	1	1469	Methylorubrum_extorquens	1	0.000747453	4601	4601	6155575	1	0.00131234	1	1	762
VAMB	1	7527	Cyanobium_gracile	1	0.000747087	2471	2471	3307513	1	0.0078125	1	1	128
VAMB	1	3057	Fervidobacterium_nodosum	1	0.000746667	1424	1424	1907142	1	0.010989	1	1	91
VAMB	1	4609	Cellulosilyticum_lentocellum	1	0.000746556	3457	3457	4630596	1	0.00304878	1	1	328
VAMB	1	5530	Leptothrix_cholodnii	1	0.000746423	3643	3643	4880609	1	0.00625	1	1	160
VAMB	1	9269	Sediminispirochaeta_smaragdinae	1	0.000746124	3446	3446	4618533	1	0.00214592	1	1	466
VAMB	1	9779	Stanieria_cyanosphaera	1	0.000745582	4096	4096	5493698	1	0.00469484	1	1	213
VAMB	1	2028	Brevundimonas_subvibrioides	1	0.000745327	2567	2567	3444127	1	0.00315457	1	1	317
VAMB	1	3734	Rhizobium_leguminosarum	1	0.000745219	5512	5512	7396480	1	0.00350877	1	1	285
VAMB	1	7468	Histophilus_somni	1	0.00074494	1664	1664	2233738	1	0.00595238	1	1	168
VAMB	1	7747	Rhodobacter_sphaeroides	1	0.000744719	3309	3309	4443284	1	0.0144928	1	1	69
VAMB	1	6260	Arcobacter_nitrofigilis	1	0.000744551	2358	2358	3167010	1	0.00540541	1	1	185
VAMB	1	4956	Geobacter_uraniireducens	1	0.000744524	3728	3728	5007226	1	0.00234742	1	1	426
VAMB	1	7149	Shewanella_baltica	1	0.000744287	3935	3935	5286936	1	0.00251256	1	1	398
VAMB	1	12140	Nitratifractor_salsuginis	1	0.000743616	1551	1551	2085755	1	0.011236	1	1	89
VAMB	1	8795	Geobacter_uraniireducens	1	0.000743525	3723	3723	5007226	1	0.00234742	1	1	426
VAMB	1	9290	Lactobacillus_paracasei	1	0.000743139	2091	2091	2813739	1	0.00359712	1	1	278
VAMB	1	591	Cyanobacterium_aponinum	1	0.000741588	3072	3072	4142463	1	0.00283286	1	1	353
VAMB	1	2172	Geobacter_uraniireducens	1	0.000741129	3711	3711	5007226	1	0.00234742	1	1	426
VAMB	1	9781	Methylovorus_glucosotrophus	1	0.00074089	2278	2278	3074682	1	0.00396825	1	1	252
VAMB	1	1971	Cyanobacterium_aponinum	1	0.000740864	3069	3069	4142463	1	0.00283286	1	1	353
VAMB	1	3386	Sphaerobacter_thermophilus	1	0.000740644	2951	2951	3984373	1	0.00265252	1	1	377
VAMB	1	5064	Saccharophagus_degradans	1	0.000740536	3720	3720	5023387	1	0.003861	1	1	259
VAMB	1	9692	Dactylococcopsis_salina	1	0.000740017	2747	2747	3712075	1	0.00120192	1	1	832
VAMB	1	632	Sphaerobacter_thermophilus	1	0.000739389	2946	2946	3984373	1	0.00265252	1	1	377
VAMB	1	3601	Nakamurella_multipartita	1	0.000738948	4322	4322	5848858	1	0.00243902	1	1	410
VAMB	1	3908	Burkholderia_cenocepacia	1	0.000738449	5846	5846	7916594	1	0.00371747	1	1	269
VAMB	1	7207	Lactococcus_lactis	1	0.000738151	1822	1822	2468331	1	0.00284091	1	1	352
VAMB	1	1151	Lactobacillus_paracasei	1	0.000737453	2075	2075	2813739	1	0.00359712	1	1	278
VAMB	1	5491	Geobacter_uraniireducens	1	0.000737334	3692	3692	5007226	1	0.00234742	1	1	426
VAMB	1	379	Caulobacter_segnis	1	0.000737261	3425	3425	4645571	1	0.0721649	7	7	97
VAMB	1	2489	Fluviicola_taffensis	1	0.000737115	3396	3396	4607148	1	0.0235849	5	5	212
VAMB	1	7431	Dactylococcopsis_salina	1	0.000736246	2733	2733	3712075	1	0.00120192	1	1	832
VAMB	1	6971	Thermoanaerobacterium_thermosaccharolyticum	1	0.00073503	2009	2009	2733223	1	0.00342466	1	1	292
VAMB	1	10751	Fluviicola_taffensis	1	0.000734945	3386	3386	4607148	1	0.00471698	1	1	212
VAMB	1	5302	Acidithiobacillus_ferrivorans	1	0.000733955	2310	2310	3147334	1	0.00395257	1	1	253
VAMB	1	11002	Nakamurella_multipartita	1	0.000733647	4291	4291	5848858	1	0.00243902	1	1	410
VAMB	1	11217	Lactobacillus_paracasei	1	0.000733188	2063	2063	2813739	1	0.00359712	1	1	278
VAMB	1	10627	Geobacter_uraniireducens	1	0.000732741	3669	3669	5007226	1	0.00234742	1	1	426
VAMB	1	180	Chloroflexus_aurantiacus	1	0.000732679	3815	3815	5206920	1	0.00598802	2	2	334
VAMB	1	9376	Desulfosporosinus_acidiphilus	1	0.000732326	3569	3569	4873514	1	0.005	1	1	200
VAMB	1	10541	Caldicellulosiruptor_hydrothermalis	1	0.000732221	1988	1988	2715029	1	0.00990099	1	1	101
VAMB	1	1348	Staphylococcus_aureus	1	0.000730954	2116	2116	2894846	1	0.00483092	1	1	207
VAMB	1	2355	Methylorubrum_extorquens	1	0.000730557	4497	4497	6155575	1	0.00131234	1	1	762
VAMB	1	6794	Nakamurella_multipartita	1	0.000730399	4272	4272	5848858	1	0.00243902	1	1	410
VAMB	1	6868	Segniliparus_rotundus	1	0.000728314	2296	2296	3152487	1	0.0135135	1	1	74
VAMB	1	1264	Lactococcus_lactis	1	0.000727617	1796	1796	2468331	1	0.00284091	1	1	352
VAMB	1	694	Desulfobulbus_propionicus	1	0.000727262	2781	2781	3823932	1	0.00239808	1	1	417
VAMB	1	5854	Dehalococcoides_mccartyi	1	0.000726965	968	968	1331563	1	0.0102041	1	1	98
VAMB	1	4899	Thermocrinis_albus	1	0.000726677	1091	1091	1501354	1	0.0149254	1	1	67
VAMB	1	12144	Staphylococcus_aureus	1	0.000726464	2103	2103	2894846	1	0.00483092	1	1	207
VAMB	1	6683	Alicycliphilus_denitrificans	1	0.000725835	3626	3626	4995623	1	0.00492611	1	1	203
VAMB	1	2115	Dactylococcopsis_salina	1	0.000724662	2690	2690	3712075	1	0.00120192	1	1	832
VAMB	1	9291	Chromohalobacter_salexigens	1	0.000723585	2658	2658	3673376	1	0.0128205	1	1	78
VAMB	1	1457	Thermoanaerobacterium_thermosaccharolyticum	1	0.000723322	1977	1977	2733223	1	0.00342466	1	1	292
VAMB	1	5160	Syntrophobacter_fumaroxidans	1	0.000723282	3559	3559	4920629	1	0.00694444	1	1	144
VAMB	1	10131	Fluviicola_taffensis	1	0.000720836	3321	3321	4607148	1	0.00471698	1	1	212
VAMB	1	11980	Cryptobacterium_curtum	1	0.000720514	1157	1157	1605798	1	0.030303	1	1	33
VAMB	1	198	Serratia_plymuthica	1	0.000720019	3894	3894	5408193	1	0.0120482	1	1	83
VAMB	1	8115	Tsukamurella_paurometabola	1	0.000720011	3170	3170	4402709	1	0.008	1	1	125
VAMB	1	849	Halothermothrix_orenii	1	0.000718831	1828	1828	2543019	1	0.0144928	1	1	69
VAMB	1	3109	Shewanella_baltica	1	0.000718564	3799	3799	5286936	1	0.00251256	1	1	398
VAMB	1	5613	Azospira_oryzae	1	0.000717296	2716	2716	3786444	1	0.0119048	1	1	84
VAMB	1	676	Solitalea_canadensis	1	0.000717031	3699	3699	5158776	1	0.0047619	1	1	210
VAMB	1	1784	Weeksella_virosa	1	0.000716988	1613	1613	2249690	1	0.0136986	1	1	73
VAMB	1	11284	Sphaerobacter_thermophilus	1	0.0007168	2856	2856	3984373	1	0.00265252	1	1	377
VAMB	1	3327	Histophilus_somni	1	0.00071584	1599	1599	2233738	1	0.00595238	1	1	168
VAMB	1	9356	Dactylococcopsis_salina	1	0.000715503	2656	2656	3712075	1	0.00120192	1	1	832
VAMB	1	3240	Porphyromonas_asaccharolytica	1	0.000714547	1541	1541	2156610	1	0.00598802	1	1	167
VAMB	1	9086	Thermoanaerobacterium_thermosaccharolyticum	1	0.000714175	1952	1952	2733223	1	0.00342466	1	1	292
VAMB	1	12053	Thermoanaerobacterium_thermosaccharolyticum	1	0.000714175	1952	1952	2733223	1	0.00342466	1	1	292
VAMB	1	6066	Methylovorus_glucosotrophus	1	0.000713244	2193	2193	3074682	1	0.00396825	1	1	252
VAMB	1	5419	Calothrix_parietina	1	0.000712624	4880	4880	6847929	1	0.00164745	1	1	607
VAMB	1	9222	Desulfurispirillum_indicum	1	0.000712389	2059	2059	2890276	1	0.00414938	1	1	241
VAMB	1	1056	Desulfovibrio_vulgaris	1	0.000711999	2865	2865	4023882	1	0.0344828	1	1	29
VAMB	1	2297	Bacillus_thuringiensis	1	0.000711805	3738	3738	5251439	1	0.00367647	1	1	272
VAMB	1	7759	Pelodictyon_phaeoclathratiforme	1	0.00071157	2108	2108	2962464	1	0.00625	1	1	160
VAMB	1	9726	Lactobacillus_paracasei	1	0.000711509	2002	2002	2813739	1	0.00359712	1	1	278
VAMB	1	4097	Bacillus_cellulosilyticus	1	0.000711492	3271	3271	4597383	1	0.00398406	1	1	251
VAMB	1	7466	Staphylococcus_aureus	1	0.000711264	2059	2059	2894846	1	0.00483092	1	1	207
VAMB	1	7134	Methylorubrum_extorquens	1	0.000710413	4373	4373	6155575	1	0.00131234	1	1	762
VAMB	1	706	Methylorubrum_extorquens	1	0.000709763	4369	4369	6155575	1	0.00131234	1	1	762
VAMB	1	9193	Alicycliphilus_denitrificans	1	0.000709421	3544	3544	4995623	1	0.00492611	1	1	203
VAMB	1	10886	Magnetococcus_marinus	1	0.000709407	3155	3155	4447379	1	0.00106157	1	1	942
VAMB	1	7498	Methylorubrum_extorquens	1	0.000708301	4360	4360	6155575	1	0.00131234	1	1	762
VAMB	1	2050	Gluconacetobacter_diazotrophicus	1	0.000707651	2680	2680	3787178	1	0.0034965	1	1	286
VAMB	1	11824	Lactobacillus_paracasei	1	0.000707244	1990	1990	2813739	1	0.00359712	1	1	278
VAMB	1	9034	Francisella_tularensis	1	0.000706834	1278	1278	1808063	1	0.0116279	1	1	86
VAMB	1	9426	Magnetococcus_marinus	1	0.000706708	3143	3143	4447379	1	0.00106157	1	1	942
VAMB	1	3524	Solitalea_canadensis	1	0.000706563	3645	3645	5158776	1	0.0047619	1	1	210
VAMB	1	5675	Lactococcus_lactis	1	0.00070655	1744	1744	2468331	1	0.00284091	1	1	352
VAMB	1	5763	Bacillus_thuringiensis	1	0.000706092	3708	3708	5251439	1	0.00367647	1	1	272
VAMB	1	1912	Dactylococcopsis_salina	1	0.000705266	2618	2618	3712075	1	0.00120192	1	1	832
VAMB	1	5598	Desulfosporosinus_acidiphilus	1	0.000705241	3437	3437	4873514	1	0.005	1	1	200
VAMB	1	10845	Desulfurispirillum_indicum	1	0.000703739	2034	2034	2890276	1	0.00414938	1	1	241
VAMB	1	10665	Staphylococcus_aureus	1	0.000702973	2035	2035	2894846	1	0.00483092	1	1	207
VAMB	1	5665	Thermoanaerobacterium_thermosaccharolyticum	1	0.000702467	1920	1920	2733223	1	0.00342466	1	1	292
VAMB	1	134	Methylorubrum_extorquens	1	0.00070164	4319	4319	6155575	1	0.00131234	1	1	762
VAMB	1	9201	Aminobacterium_colombiense	1	0.000700747	1379	1379	1967900	1	0.025	1	1	40
VAMB	1	10936	Terriglobus_saanensis	1	0.000700488	3564	3564	5087884	1	0.0204082	1	1	49
VAMB	1	11019	Sphaerobacter_thermophilus	1	0.000699985	2789	2789	3984373	1	0.00265252	1	1	377
VAMB	1	9150	Shewanella_baltica	1	0.000699838	3700	3700	5286936	1	0.00251256	1	1	398
VAMB	1	8012	Tsukamurella_paurometabola	1	0.000699569	3080	3080	4402709	1	0.008	1	1	125
VAMB	1	4425	Dactylococcopsis_salina	1	0.000699339	2596	2596	3712075	1	0.00120192	1	1	832
VAMB	1	8329	Lactococcus_lactis	1	0.000699258	1726	1726	2468331	1	0.00284091	1	1	352
VAMB	1	806	Pelodictyon_phaeoclathratiforme	1	0.00069908	2071	2071	2962464	1	0.00625	1	1	160
VAMB	1	4487	Methylorubrum_extorquens	1	0.000698716	4301	4301	6155575	1	0.00131234	1	1	762
VAMB	1	2506	Dactylococcopsis_salina	1	0.000697992	2591	2591	3712075	1	0.00120192	1	1	832
VAMB	1	1052	Methylovorus_glucosotrophus	1	0.000697633	2145	2145	3074682	1	0.00396825	1	1	252
VAMB	1	8499	Rhodobacter_sphaeroides	1	0.000697232	3098	3098	4443284	1	0.0144928	1	1	69
VAMB	1	9727	Porphyromonas_asaccharolytica	1	0.000696463	1502	1502	2156610	1	0.00598802	1	1	167
VAMB	1	8223	Chloroflexus_aurantiacus	1	0.000696189	3625	3625	5206920	1	0.00299401	1	1	334
VAMB	1	282	Akkermansia_muciniphila	1	0.00069549	1837	1837	2641303	1	0.0114943	1	1	87
VAMB	1	7438	Chlorobium_phaeobacteroides	1	0.000695419	1846	1846	2654515	1	0.00436681	1	1	229
VAMB	1	2812	Desulfofarcimen_acetoxidans	1	0.0006949	3042	3042	4377611	1	0.00176678	1	1	566
VAMB	1	9586	Lactococcus_lactis	1	0.000694801	1715	1715	2468331	1	0.00284091	1	1	352
VAMB	1	2182	Desulfobulbus_propionicus	1	0.000694573	2656	2656	3823932	1	0.00239808	1	1	417
VAMB	1	10279	Caldicellulosiruptor_hydrothermalis	1	0.000693915	1884	1884	2715029	1	0.00990099	1	1	101
VAMB	1	7715	Porphyromonas_asaccharolytica	1	0.000692754	1494	1494	2156610	1	0.00598802	1	1	167
VAMB	1	920	Geobacter_uraniireducens	1	0.000692	3465	3465	5007226	1	0.00234742	1	1	426
VAMB	1	11888	Francisella_tularensis	1	0.000691348	1250	1250	1808063	1	0.0116279	1	1	86
VAMB	1	9905	Desulfobulbus_propionicus	1	0.000689081	2635	2635	3823932	1	0.00239808	1	1	417
VAMB	1	7028	Shewanella_baltica	1	0.000688679	3641	3641	5286936	1	0.00251256	1	1	398
VAMB	1	8010	Dactylococcopsis_salina	1	0.000686678	2549	2549	3712075	1	0.00360577	3	3	832
VAMB	1	7387	Shewanella_baltica	1	0.000686598	3630	3630	5286936	1	0.00251256	1	1	398
VAMB	1	8135	Histophilus_somni	1	0.000686294	1533	1533	2233738	1	0.00595238	1	1	168
VAMB	1	1986	Sediminispirochaeta_smaragdinae	1	0.000686149	3169	3169	4618533	1	0.00214592	1	1	466
VAMB	1	10870	Dactylococcopsis_salina	1	0.000685331	2544	2544	3712075	1	0.00120192	1	1	832
VAMB	1	738	Thermoanaerobacterium_thermosaccharolyticum	1	0.000685272	1873	1873	2733223	1	0.00342466	1	1	292
VAMB	1	6865	Granulicella_tundricola	1	0.000685167	3743	3743	5462903	1	0.00564972	1	1	177
VAMB	1	6959	Thermoanaerobacterium_thermosaccharolyticum	1	0.000684174	1870	1870	2733223	1	0.00342466	1	1	292
VAMB	1	4424	Sphaerobacter_thermophilus	1	0.000682918	2721	2721	3984373	1	0.00265252	1	1	377
VAMB	1	7800	Desulfobulbus_propionicus	1	0.000681497	2606	2606	3823932	1	0.00239808	1	1	417
VAMB	1	10512	Brucella_canis	1	0.00067994	2239	2239	3292938	1	0.0133333	1	1	75
VAMB	1	3488	Bacillus_cellulosilyticus	1	0.000679735	3125	3125	4597383	1	0.00398406	1	1	251
VAMB	1	8584	Desulfurispirillum_indicum	1	0.00067952	1964	1964	2890276	1	0.00414938	1	1	241
VAMB	1	4765	Chromohalobacter_salexigens	1	0.000679484	2496	2496	3673376	1	0.0128205	1	1	78
VAMB	1	9532	Lactococcus_lactis	1	0.000679406	1677	1677	2468331	1	0.00284091	1	1	352
VAMB	1	10053	Lactococcus_lactis	1	0.000679406	1677	1677	2468331	1	0.00284091	1	1	352
VAMB	1	6279	Shewanella_baltica	1	0.000679032	3590	3590	5286936	1	0.00251256	1	1	398
VAMB	1	4234	Geobacter_uraniireducens	1	0.000678819	3399	3399	5007226	1	0.00234742	1	1	426
VAMB	1	2982	Methylovorus_glucosotrophus	1	0.000678444	2086	2086	3074682	1	0.00396825	1	1	252
VAMB	1	10211	Geobacter_uraniireducens	1	0.00067822	3396	3396	5007226	1	0.00234742	1	1	426
VAMB	1	7317	Sphaerobacter_thermophilus	1	0.000677647	2700	2700	3984373	1	0.00265252	1	1	377
VAMB	1	1534	Geobacter_uraniireducens	1	0.000676822	3389	3389	5007226	1	0.00234742	1	1	426
VAMB	1	5307	Nakamurella_multipartita	1	0.000676713	3958	3958	5848858	1	0.00243902	1	1	410
VAMB	1	10334	Desulfurispirillum_indicum	1	0.000676406	1955	1955	2890276	1	0.00414938	1	1	241
VAMB	1	3866	Dactylococcopsis_salina	1	0.000675633	2508	2508	3712075	1	0.00120192	1	1	832
VAMB	1	4498	Geobacter_uraniireducens	1	0.000675024	3380	3380	5007226	1	0.00234742	1	1	426
VAMB	1	741	Sphaerobacter_thermophilus	1	0.000674385	2687	2687	3984373	1	0.00265252	1	1	377
VAMB	1	2140	Desulfofarcimen_acetoxidans	1	0.00067434	2952	2952	4377611	1	0.00176678	1	1	566
VAMB	1	2687	Methylovorus_glucosotrophus	1	0.000673566	2071	2071	3074682	1	0.00396825	1	1	252
VAMB	1	1253	Lactococcus_lactis	1	0.000673329	1662	1662	2468331	1	0.00568182	2	2	352
VAMB	1	1689	Desulfurispirillum_indicum	1	0.000672946	1945	1945	2890276	1	0.00414938	1	1	241
VAMB	1	1110	Chloroflexus_aurantiacus	1	0.000672759	3503	3503	5206920	1	0.00299401	1	1	334
VAMB	1	5231	Geobacter_uraniireducens	1	0.000672428	3367	3367	5007226	1	0.00234742	1	1	426
VAMB	1	2097	Lactobacillus_paracasei	1	0.000671349	1889	1889	2813739	1	0.00359712	1	1	278
VAMB	1	6498	Geobacter_uraniireducens	1	0.00067123	3361	3361	5007226	1	0.00234742	1	1	426
VAMB	1	10136	Geobacter_uraniireducens	1	0.000670831	3359	3359	5007226	1	0.00234742	1	1	426
VAMB	1	11490	Thermoanaerobacterium_thermosaccharolyticum	1	0.000670637	1833	1833	2733223	1	0.00342466	1	1	292
VAMB	1	772	Shewanella_baltica	1	0.000670142	3543	3543	5286936	1	0.00251256	1	1	398
VAMB	1	8659	Thermoanaerobacter_mathranii	1	0.000670107	1533	1533	2287694	1	0.00636943	1	1	157
VAMB	1	7024	Cryptobacterium_curtum	1	0.000670072	1076	1076	1605798	1	0.030303	1	1	33
VAMB	1	1774	Desulfurispirillum_indicum	1	0.000669486	1935	1935	2890276	1	0.00414938	1	1	241
VAMB	1	11329	Fluviicola_taffensis	1	0.000669178	3083	3083	4607148	1	0.00471698	1	1	212
VAMB	1	2567	Desulfofarcimen_acetoxidans	1	0.000669086	2929	2929	4377611	1	0.00176678	1	1	566
VAMB	1	5029	Sediminispirochaeta_smaragdinae	1	0.000669044	3090	3090	4618533	1	0.00214592	1	1	466
VAMB	1	2495	Nakamurella_multipartita	1	0.000669019	3913	3913	5848858	1	0.00243902	1	1	410
VAMB	1	1470	Porphyromonas_asaccharolytica	1	0.000668642	1442	1442	2156610	1	0.00598802	1	1	167
VAMB	1	2525	Cyanobacterium_aponinum	1	0.000667719	2766	2766	4142463	1	0.00283286	1	1	353
VAMB	1	11458	Stanieria_cyanosphaera	1	0.000667674	3668	3668	5493698	1	0.00469484	1	1	213
VAMB	1	2669	Bacillus_thuringiensis	1	0.000666674	3501	3501	5251439	1	0.00367647	1	1	272
VAMB	1	3568	Sediminispirochaeta_smaragdinae	1	0.000666662	3079	3079	4618533	1	0.00214592	1	1	466
VAMB	1	11196	Chloroflexus_aurantiacus	1	0.000666613	3471	3471	5206920	1	0.00299401	1	1	334
VAMB	1	11631	Rhizobium_leguminosarum	1	0.000665992	4926	4926	7396480	1	0.00350877	1	1	285
VAMB	1	4255	Psychromonas_ingrahamii	1	0.000665784	2980	2980	4475925	1	0.00304878	1	1	328
VAMB	1	10296	Sediminispirochaeta_smaragdinae	1	0.000665363	3073	3073	4618533	1	0.00214592	1	1	466
VAMB	1	3555	Cyanobacterium_aponinum	1	0.000665305	2756	2756	4142463	1	0.00283286	1	1	353
VAMB	1	754	Histophilus_somni	1	0.000665253	1486	1486	2233738	1	0.00595238	1	1	168
VAMB	1	8180	Gluconacetobacter_diazotrophicus	1	0.000665139	2519	2519	3787178	1	0.0034965	1	1	286
VAMB	1	9062	Polynucleobacter_necessarius	1	0.000665012	1037	1037	1559370	1	0.0104167	1	1	96
VAMB	1	12001	Psychromonas_ingrahamii	1	0.000664667	2975	2975	4475925	1	0.00304878	1	1	328
VAMB	1	10373	Ruminiclostridium_cellulolyticum	1	0.000664591	2604	2604	3918202	1	0.00421941	1	1	237
VAMB	1	6620	Chloroflexus_aurantiacus	1	0.000663732	3456	3456	5206920	1	0.00299401	1	1	334
VAMB	1	4361	Solitalea_canadensis	1	0.000663529	3423	3423	5158776	1	0.0047619	1	1	210
VAMB	1	10516	Desulfofarcimen_acetoxidans	1	0.000663147	2903	2903	4377611	1	0.0106007	6	6	566
VAMB	1	8314	Staphylococcus_aureus	1	0.000662902	1919	1919	2894846	1	0.00483092	1	1	207
VAMB	1	1915	Fluviicola_taffensis	1	0.000662666	3053	3053	4607148	1	0.00471698	1	1	212
VAMB	1	9172	Lactobacillus_paracasei	1	0.000662464	1864	1864	2813739	1	0.00359712	1	1	278
VAMB	1	10615	Shewanella_baltica	1	0.000660874	3494	3494	5286936	1	0.00251256	1	1	398
VAMB	1	11092	Sphaerochaeta_pleomorpha	1	0.000660859	2357	2357	3566568	1	0.0175439	1	1	57
VAMB	1	6514	Thermoanaerobacterium_thermosaccharolyticum	1	0.000660758	1806	1806	2733223	1	0.00342466	1	1	292
[truncated: 22,587 more rows]
