# Supplementary material for: MetaDecoder: a novel method for clustering metagenomic contigs
Source: Microbiome. 2022 Mar 10;10:46. doi: 10.1186/s40168-022-01237-8 (PMC8908641; doi:10.1186/s40168-022-01237-8)
Supplement: Supplementary file 16 — Additional file 15: Supplementary Table S3. Clustering benchmarks on CAMI I Medium and High Complexity datasets. [file 40168_2022_1237_MOESM15_ESM.xlsx]

## Sheet: MetaDecoder
Supplementary Table S3. Clustering benchmarks on CAMI I Medium and High Complexity datasets. (MetaDecoder)
sample_id	Bin ID	Most abundant genome	Purity (bp)	Completeness (bp)	Bin size (bp)	True positives (bp)	True size of most abundant genome (bp)	Purity (seq)	Completeness (seq)	Bin size (seq)	True positives (seq)	True size of most abundant genome (seq)
cami i medium complexity	209	292805	1	1	1080082	1080082	1080082	1	1	1	1	1
cami i medium complexity	200	134676	1	1	9239838	9239838	9239838	1	1	1	1	1
cami i medium complexity	172	247639	1	1	3567512	3567512	3567512	1	1	22	22	22
cami i medium complexity	176	1.16915e+06	1	1	2911829	2911829	2911829	1	1	4	4	4
cami i medium complexity	182	1.1592e+06	1	1	965508	965508	965508	1	1	1	1	1
cami i medium complexity	183	322710	1	1	5365315	5365315	5365315	1	1	1	1	1
cami i medium complexity	184	640510	1	1	6833722	6833722	6833722	1	1	2	2	2
cami i medium complexity	186	316058	1	1	5331637	5331637	5331637	1	1	2	2	2
cami i medium complexity	187	1.15068e+06	1	1	5525637	5525637	5525637	1	1	31	31	31
cami i medium complexity	38	1.11107e+06	1	1	2263277	2263277	2263277	1	1	14	14	14
cami i medium complexity	194	1.19811e+06	1	1	5503951	5503951	5503951	1	1	6	6	6
cami i medium complexity	201	983545	1	1	5393474	5393474	5393474	1	1	3	3	3
cami i medium complexity	66	485918	1	1	9127137	9127137	9127137	1	1	12	12	12
cami i medium complexity	240	515635	1	1	1855560	1855560	1855560	1	1	1	1	1
cami i medium complexity	239	1.1592e+06	1	1	926647	926647	926647	1	1	1	1	1
cami i medium complexity	235	323259	1	1	3544732	3544732	3544732	1	1	1	1	1
cami i medium complexity	234	1.15643e+06	1	1	2023547	2023547	2023547	1	1	1	1	1
cami i medium complexity	229	543728	1	1	6754991	6754991	6754991	1	1	2	2	2
cami i medium complexity	227	1.04663e+06	1	1	2138798	2138798	2138798	1	1	1	1	1
cami i medium complexity	216	1.39471e+06	1	1	845456	845456	845456	1	1	1	1	1
cami i medium complexity	218	548479	1	1	2146336	2146336	2146336	1	1	5	5	5
cami i medium complexity	21	1.12135e+06	1	1	1959109	1959109	1959109	1	1	4	4	4
cami i medium complexity	224	1.04216e+06	1	1	2835728	2835728	2835728	1	1	1	1	1
cami i medium complexity	220	393305	1	1	4683568	4683568	4683568	1	1	2	2	2
cami i medium complexity	102	234826	1	1	1197683	1197683	1197683	1	1	1	1	1
cami i medium complexity	198	1.22414e+06	1	0.998666	4592157	4592157	4598290	1	0.9375	15	15	16
cami i medium complexity	141	1.04976e+06	1	0.997595	3954765	3954765	3964301	1	0.952381	20	20	21
cami i medium complexity	118	98439.1	1	0.997591	5360559	5360559	5373502	1	0.97561	80	80	82
cami i medium complexity	175	939857	1	0.997428	959629	959629	962104	1	0.909091	10	10	11
cami i medium complexity	4	1.26281e+06	1	0.996882	1236564	1236564	1240432	1	0.914894	43	43	47
cami i medium complexity	156	1.2358e+06	1	0.995382	6825590	6825590	6857257	1	0.809524	17	17	21
cami i medium complexity	196	349106	1	0.995339	2978969	2978969	2992920	1	0.5	1	1	2
cami i medium complexity	202	314254	1	0.994889	3148942	3148942	3165119	1	0.846154	11	11	13
cami i medium complexity	140	1.39914e+06	1	0.994325	5084589	5084589	5113611	1	0.894737	51	51	57
cami i medium complexity	185	313589	1	0.994167	4197894	4197894	4222526	1	0.777778	7	7	9
cami i medium complexity	225	1.21836e+06	1	0.993606	1172240	1172240	1179783	1	0.5	1	1	2
cami i medium complexity	139	1.04238e+06	1	0.993383	3311243	3311243	3333298	1	0.942308	49	49	52
cami i medium complexity	192	1.38306e+06	1	0.992033	3593579	3593579	3622439	1	0.925	37	37	40
cami i medium complexity	116	993516	1	0.991947	7300936	7300936	7360211	1	0.92562	112	112	121
cami i medium complexity	129	997884	1	0.991428	5650524	5650524	5699381	1	0.75	24	24	32
cami i medium complexity	85	1.16932e+06	1	0.990361	5179116	5179116	5229524	1	0.833333	15	15	18
cami i medium complexity	17	1.16915e+06	0.999575	0.99006	6762154	6759277	6827140	0.981132	0.912281	53	52	57
cami i medium complexity	233	1.3457e+06	1	0.98862	3446624	3446624	3486297	1	0.5	1	1	2
cami i medium complexity	134	391937	1	0.988068	4390412	4390412	4443432	1	0.902439	37	37	41
cami i medium complexity	168	1.13728e+06	1	0.987429	2982152	2982152	3020119	1	0.821429	23	23	28
cami i medium complexity	147	391936	1	0.986329	4063462	4063462	4119782	1	0.852941	29	29	34
cami i medium complexity	219	522306	1	0.984921	5226105	5226105	5306117	1	0.5	2	2	4
cami i medium complexity	105	887287	0.962785	0.984142	1593486	1534184	1558905	0.84127	0.946429	63	53	56
cami i medium complexity	43	1.28289e+06	1	0.983883	4697079	4697079	4774023	1	0.906977	78	78	86
cami i medium complexity	148	1.17221e+06	1	0.983781	2052606	2052606	2086447	1	0.893617	42	42	47
cami i medium complexity	126	1.23845e+06	1	0.98198	5897372	5897372	6005590	1	0.926829	114	114	123
cami i medium complexity	121	688246	1	0.981728	3324101	3324101	3385970	1	0.792453	42	42	53
cami i medium complexity	11	1.09767e+06	1	0.980548	4679310	4679310	4772139	1	0.932127	206	206	221
cami i medium complexity	199	1.13244e+06	1	0.98049	3900692	3900692	3978310	1	0.555556	20	20	36
cami i medium complexity	37	1.00712e+06	1	0.980181	1559006	1559006	1590528	1	0.820513	32	32	39
cami i medium complexity	164	883112	0.984376	0.978697	1726399	1699425	1736415	0.969697	0.842105	33	32	38
cami i medium complexity	67	1.05421e+06	1	0.978096	4985343	4985343	5096985	1	0.843137	172	172	204
cami i medium complexity	98	1.16764e+06	0.987461	0.977692	2884251	2848085	2913070	0.983333	0.867647	60	59	68
cami i medium complexity	170	1.24774e+06	0.985906	0.976901	1292173	1273961	1304084	0.978723	0.958333	94	92	96
cami i medium complexity	16	1.26292e+06	1	0.976795	2988683	2988683	3059682	1	0.867021	163	163	188
cami i medium complexity	93	996637	1	0.975664	7513174	7513174	7700578	1	0.9	72	72	80
cami i medium complexity	167	1.09573e+06	1	0.97533	1820813	1820813	1866869	1	0.914286	32	32	35
cami i medium complexity	103	1.28706e+06	1	0.972329	1918275	1918275	1972867	1	0.856031	220	220	257
cami i medium complexity	80	1.22948e+06	1	0.971911	5556611	5556611	5717200	1	0.882353	165	165	187
cami i medium complexity	165	1.26279e+06	1	0.97152	1467905	1467905	1510936	1	0.746269	50	50	67
cami i medium complexity	128	457393	1	0.970819	4423423	4423423	4556383	1	0.820896	110	110	134
cami i medium complexity	120	1.39753e+06	1	0.969821	4120279	4120279	4248495	1	0.779279	173	173	222
cami i medium complexity	96	195250	0.997792	0.969286	4918667	4907807	5063323	0.978495	0.798246	93	91	114
cami i medium complexity	41	1.05022e+06	0.985194	0.96663	5652944	5569248	5761507	0.982906	0.66092	234	230	348
cami i medium complexity	180	1.19301e+06	1	0.966001	3938352	3938352	4076965	1	0.8	48	48	60
cami i medium complexity	95	494419	1	0.965937	3350829	3350829	3468993	1	0.849785	198	198	233
cami i medium complexity	3	310037	1	0.965661	7142393	7142393	7396379	1	0.846906	260	260	307
cami i medium complexity	106	1.38608e+06	1	0.962548	3738244	3738244	3883695	1	0.918728	260	260	283
cami i medium complexity	191	935543	1	0.96184	8697223	8697223	9042274	1	0.489362	46	46	94
cami i medium complexity	47	1.19421e+06	1	0.95796	1667793	1667793	1740984	1	0.895522	60	60	67
cami i medium complexity	36	1.2631e+06	0.99789	0.957105	2340879	2335939	2440631	0.994152	0.794393	171	170	214
cami i medium complexity	94	1.26304e+06	0.999104	0.954378	4357983	4354080	4562217	0.995595	0.753333	227	226	300
cami i medium complexity	60	1.20674e+06	1	0.9542	8744024	8744024	9163725	1	0.858612	334	334	389
cami i medium complexity	31	1.23048e+06	1	0.949869	7236478	7236478	7618393	1	0.789474	75	75	95
cami i medium complexity	112	349966	1	0.949788	4571362	4571362	4813032	1	0.759259	82	82	108
cami i medium complexity	111	1.14467e+06	0.99061	0.94693	3424256	3392101	3582208	0.961538	0.625	52	50	80
cami i medium complexity	6	1.04996e+06	1	0.945097	4121533	4121533	4360962	1	0.708235	301	301	425
cami i medium complexity	51	1.35353e+06	1	0.944968	2370462	2370462	2508510	1	0.911765	186	186	204
cami i medium complexity	10	933266	1	0.944928	2294432	2294432	2428155	1	0.840909	74	74	88
cami i medium complexity	190	545275	1	0.942784	2668219	2668219	2830149	1	0.62963	17	17	27
cami i medium complexity	160	654421	1	0.942767	2392044	2392044	2537260	1	0.719048	151	151	210
cami i medium complexity	149	1.37817e+06	1	0.94036	3426290	3426290	3643595	1	0.583333	21	21	36
cami i medium complexity	65	1.26293e+06	1	0.938931	2395030	2395030	2550805	1	0.739583	142	142	192
cami i medium complexity	125	1.11112e+06	1	0.938323	2003843	2003843	2135558	1	0.746835	59	59	79
cami i medium complexity	28	95618.1	1	0.938174	3245416	3245416	3459291	1	0.821705	212	212	258
cami i medium complexity	158	1.34168e+06	1	0.938126	2950831	2950831	3145452	1	0.6875	11	11	16
cami i medium complexity	133	1.26282e+06	0.98676	0.937202	1149169	1133954	1209936	0.96	0.695652	50	48	69
cami i medium complexity	153	371731	1	0.936804	3262194	3262194	3482257	1	0.846154	33	33	39
cami i medium complexity	70	1.26301e+06	1	0.932584	2110088	2110088	2262624	1	0.730159	230	230	315
cami i medium complexity	12	1.26311e+06	1	0.931982	2504566	2504566	2687354	1	0.686992	169	169	246
cami i medium complexity	8	1.16986e+06	0.992392	0.928212	4586582	4551687	4903717	0.997245	0.607383	363	362	596
cami i medium complexity	215	290399	1	0.926727	4698941	4698941	5070468	1	0.25	1	1	4
cami i medium complexity	101	122587	0.99627	0.924348	2024078	2016529	2181568	0.988235	0.661417	85	84	127
cami i medium complexity	22	1.26685e+06	0.86089	0.919506	2663708	2293160	2493904	0.840336	0.714286	119	100	140
cami i medium complexity	104	1.41284e+06	1	0.918574	1049879	1049879	1142944	1	0.51938	67	67	129
cami i medium complexity	71	1.26306e+06	1	0.916199	1853191	1853191	2022695	1	0.55	55	55	100
cami i medium complexity	68	1.26296e+06	1	0.915175	1656332	1656332	1809853	1	0.66899	192	192	287
cami i medium complexity	77	1.28729e+06	1	0.914622	6040841	6040841	6604739	1	0.560364	246	246	439
cami i medium complexity	32	1.41287e+06	1	0.912504	2512186	2512186	2753069	1	0.615646	181	181	294
cami i medium complexity	90	469598	1	0.908484	4581215	4581215	5042703	1	0.404412	55	55	136
cami i medium complexity	137	1.16967e+06	0.99706	0.907575	2023680	2017730	2223210	0.982759	0.730769	58	57	78
cami i medium complexity	161	97137.1	1	0.905833	1663029	1663029	1835911	1	0.517544	118	118	228
cami i medium complexity	135	766138	1	0.904589	4656701	4656701	5147864	1	0.623377	48	48	77
cami i medium complexity	178	1.38608e+06	1	0.901469	3903282	3903282	4329913	1	0.196429	11	11	56
cami i medium complexity	1	1.15876e+06	0.988068	0.899733	2394553	2365981	2629647	0.961702	0.676647	235	226	334
cami i medium complexity	30	1.13127e+06	0.930069	0.897636	759589	706470	787034	0.939394	0.738095	33	31	42
cami i medium complexity	97	526987	0.956136	0.893434	5353020	5118215	5728701	0.876812	0.357988	138	121	338
cami i medium complexity	56	1.26296e+06	1	0.892501	2044832	2044832	2291125	1	0.610687	160	160	262
cami i medium complexity	122	927677	1	0.891768	4115940	4115940	4615484	1	0.627907	81	81	129
cami i medium complexity	236	710421	1	0.880361	5583709	5583709	6342524	1	0.5	2	2	4
cami i medium complexity	84	95609.1	1	0.875629	3175982	3175982	3627087	1	0.768769	256	256	333
cami i medium complexity	113	1.31658e+06	0.724814	0.874745	2349298	1702803	1946628	0.680982	0.60989	163	111	182
cami i medium complexity	27	1.07407e+06	0.966954	0.86556	1572786	1520811	1757026	0.939655	0.838462	116	109	130
cami i medium complexity	91	985010	1	0.850179	3620825	3620825	4258899	1	0.732782	266	266	363
cami i medium complexity	83	1.23845e+06	0.999446	0.841927	5496862	5493819	6525294	0.996441	0.633484	281	280	442
cami i medium complexity	40	335659	0.997943	0.839897	6042274	6029848	7179271	0.996564	0.540373	873	870	1610
cami i medium complexity	25	1.24318e+06	1	0.836283	1952994	1952994	2335327	1	0.543036	347	347	639
cami i medium complexity	75	590061	0.980045	0.836217	4113352	4031270	4820842	0.971631	0.560901	564	548	977
cami i medium complexity	45	1.22415e+06	0.993766	0.830356	3838452	3814523	4593840	0.991119	0.52891	563	558	1055
cami i medium complexity	53	1.15136e+06	0.979598	0.81968	3366138	3297461	4022866	0.918699	0.579487	123	113	195
cami i medium complexity	35	392917	1	0.819335	3070356	3070356	3747374	1	0.66	264	264	400
cami i medium complexity	73	424182	1	0.80782	4405345	4405345	5453372	1	0.676404	301	301	445
cami i medium complexity	110	673860	1	0.80467	1147718	1147718	1426322	1	0.48433	170	170	351
cami i medium complexity	88	457429	1	0.797555	6080593	6080593	7624046	1	0.517773	437	437	844
cami i medium complexity	42	1.2833e+06	1	0.794771	7265246	7265246	9141311	1	0.745536	334	334	448
cami i medium complexity	144	700750	0.906114	0.790193	812667	736369	931885	0.94186	0.515924	86	81	157
cami i medium complexity	58	1.28724e+06	0.955922	0.772463	5399102	5161118	6681382	0.94385	0.53003	374	353	666
cami i medium complexity	57	1.13406e+06	1	0.771589	2091548	2091548	2710702	1	0.412214	378	378	917
cami i medium complexity	78	1.2358e+06	0.994695	0.763079	3327532	3309880	4337534	0.99002	0.451319	501	496	1099
cami i medium complexity	100	288705	0.980827	0.74244	2362635	2317337	3121245	0.978774	0.414585	424	415	1001
cami i medium complexity	130	1.20937e+06	0.999321	0.737081	4115461	4112668	5579671	0.983051	0.58	59	58	100
cami i medium complexity	2	1.20078e+06	0.960933	0.735506	4842934	4653735	6327260	0.958935	0.381625	901	864	2264
cami i medium complexity	79	939301	0.952079	0.726264	1207436	1149575	1582861	0.957055	0.416	163	156	375
cami i medium complexity	52	1.38586e+06	0.991281	0.715402	2137486	2118850	2961762	0.98995	0.363134	398	394	1085
cami i medium complexity	145	527028	1	0.683506	4081279	4081279	5971098	1	0.357977	92	92	257
cami i medium complexity	195	1.11582e+06	0.997469	0.668958	1191646	1188630	1776838	0.956522	0.536585	23	22	41
cami i medium complexity	9	649724	1	0.667252	2572087	2572087	3854747	1	0.345756	167	167	483
cami i medium complexity	203	485913	1	0.660519	9022522	9022522	13659741	1	0.545455	6	6	11
cami i medium complexity	63	1.21412e+06	0.953314	0.654107	1742387	1661042	2539405	0.964286	0.346558	308	297	857
cami i medium complexity	74	1.26293e+06	0.984102	0.65337	1450220	1427165	2184314	0.983607	0.606061	122	120	198
cami i medium complexity	157	1.12332e+06	0.890874	0.651686	1272250	1133415	1739204	0.888889	0.566929	81	72	127
cami i medium complexity	163	767817	1	0.620424	5917010	5917010	9537038	1	0.361111	13	13	36
cami i medium complexity	205	1.05318e+06	1	0.60869	3362526	3362526	5524197	1	0.469388	23	23	49
cami i medium complexity	72	1.15815e+06	0.987454	0.608628	1717078	1695536	2785835	0.983051	0.289037	354	348	1204
cami i medium complexity	29	245012	0.99492	0.600085	1465247	1457804	2429331	0.997199	0.388222	357	356	917
cami i medium complexity	19	1.07408e+06	0.872835	0.593171	1149814	1003598	1691919	0.828283	0.594203	99	82	138
cami i medium complexity	89	888728	0.972801	0.582075	1104954	1074900	1846668	0.963415	0.260154	246	237	911
cami i medium complexity	114	1.02999e+06	0.801186	0.548937	1725783	1382673	2518817	0.652361	0.525952	233	152	289
cami i medium complexity	62	1.26274e+06	0.809733	0.547752	2223518	1800456	3286990	0.810924	0.25163	476	386	1534
cami i medium complexity	177	1.15876e+06	1	0.454926	1262723	1262723	2775668	1	0.0909091	1	1	11
cami i medium complexity	217	1.15876e+06	1	0.424496	1245020	1245020	2932935	1	0.0909091	1	1	11
cami i medium complexity	81	1.28729e+06	0.606357	0.41546	4492812	2724247	6557188	0.448864	0.246106	176	79	321
cami i medium complexity	214	1.20357e+06	0.620449	0.387856	1566080	971672	2505236	0.625	0.344828	16	10	29
cami i medium complexity	124	1.05318e+06	1	0.369579	2041625	2041625	5524197	1	0.265306	13	13	49
cami i medium complexity	76	1.26294e+06	0.993939	0.368259	842127	837023	2272919	0.995516	0.141401	223	222	1570
cami i medium complexity	138	1.02999e+06	0.873921	0.355364	1024230	895096	2518817	0.732824	0.33218	131	96	289
cami i medium complexity	154	485913	1	0.338207	4619817	4619817	13659741	1	0.363636	4	4	11
cami i medium complexity	204	1.13083e+06	1	0.317266	398032	398032	1254570	1	0.25	2	2	8
cami i medium complexity	237	1.13083e+06	1	0.314878	395036	395036	1254570	1	0.125	1	1	8
cami i medium complexity	14	1.26273e+06	0.90048	0.314549	562382	506414	1609971	0.929577	0.115284	142	132	1145
cami i medium complexity	136	1.28729e+06	0.753774	0.300337	2612677	1969368	6557188	0.569892	0.165109	93	53	321
cami i medium complexity	230	272951	1	0.300236	375225	375225	1249767	1	0.142857	2	2	14
cami i medium complexity	117	1.26293e+06	0.88888	0.296003	727391	646563	2184314	0.75	0.106061	28	21	198
cami i medium complexity	213	1.15876e+06	1	0.293062	813443	813443	2775668	1	0.272727	3	3	11
cami i medium complexity	87	911241	0.985563	0.285964	1952712	1924521	6729933	0.989362	0.111377	282	279	2505
cami i medium complexity	86	527028	1	0.280508	1674938	1674938	5971098	1	0.120623	31	31	257
cami i medium complexity	131	1.00971e+06	0.597392	0.258559	846588	505745	1956012	0.648402	0.0846246	219	142	1678
cami i medium complexity	169	767817	1	0.238154	2271283	2271283	9537038	1	0.333333	12	12	36
cami i medium complexity	109	913063	0.680434	0.226496	526129	357996	1580585	0.744361	0.102378	133	99	967
cami i medium complexity	211	1.11582e+06	0.741093	0.218552	436949	323820	1481659	0.777778	0.0795455	9	7	88
cami i medium complexity	20	742723	0.923051	0.218168	1036817	957035	4386689	0.966292	0.121469	89	86	708
cami i medium complexity	143	742723	1	0.198189	869394	869394	4386689	1	0.0932203	66	66	708
cami i medium complexity	39	1.12332e+06	0.526325	0.19808	654542	344502	1739204	0.534884	0.181102	43	23	127
cami i medium complexity	151	1.21004e+06	0.860601	0.197617	412529	355023	1796516	0.666667	0.114286	6	4	35
cami i medium complexity	179	1.11582e+06	0.981177	0.191887	347493	340952	1776838	0.888889	0.195122	9	8	41
cami i medium complexity	33	1.23845e+06	0.948269	0.190367	1241725	1177489	6185367	0.955975	0.0656304	318	304	4632
cami i medium complexity	146	742723	0.986123	0.189568	843276	831574	4386689	0.961039	0.10452	77	74	708
cami i medium complexity	207	1.15876e+06	1	0.187595	520701	520701	2775668	1	0.0909091	1	1	11
cami i medium complexity	155	1.20937e+06	0.972411	0.185005	1061555	1032268	5579671	0.846154	0.11	13	11	100
cami i medium complexity	23	1.28732e+06	0.81613	0.184709	1474042	1203010	6513004	0.797297	0.110075	74	59	536
cami i medium complexity	193	1.21004e+06	1	0.180517	324302	324302	1796516	1	0.171429	6	6	35
cami i medium complexity	166	1.28724e+06	0.709099	0.174058	1640037	1162949	6681382	0.637931	0.111111	116	74	666
cami i medium complexity	92	649724	0.685659	0.161046	905395	620792	3854747	0.579235	0.219462	183	106	483
cami i medium complexity	50	536227	0.915285	0.155161	1612674	1476057	9513050	0.89	0.0584373	200	178	3046
cami i medium complexity	188	272951	0.874685	0.152044	217244	190020	1249767	0.6	0.214286	5	3	14
cami i medium complexity	24	457429	0.951907	0.147966	1185090	1128096	7624046	0.986928	0.17891	153	151	844
cami i medium complexity	210	1.21004e+06	0.9459	0.147328	279815	264677	1796516	0.75	0.0857143	4	3	35
cami i medium complexity	231	1.13083e+06	0.781146	0.146512	235308	183810	1254570	0.666667	0.25	3	2	8
cami i medium complexity	44	536227	0.871615	0.14476	1579954	1377111	9513050	0.835391	0.0666448	243	203	3046
cami i medium complexity	54	911241	0.723547	0.142604	1326407	959718	6729933	0.702128	0.0526946	188	132	2505
cami i medium complexity	115	1.26275e+06	0.384755	0.142176	1071384	412220	2899356	0.434615	0.0389252	260	113	2903
cami i medium complexity	208	767817	1	0.137316	1309590	1309590	9537038	1	0.166667	6	6	36
cami i medium complexity	13	911241	0.987767	0.135383	922403	911119	6729933	0.987755	0.0966068	245	242	2505
cami i medium complexity	18	1.1586e+06	0.982552	0.131214	910039	894161	6814513	0.991803	0.0372996	244	242	6488
cami i medium complexity	107	1.20356e+06	0.73971	0.129129	430289	318289	2464888	0.5	0.0857143	6	3	35
cami i medium complexity	55	536227	0.774326	0.126654	1556020	1204867	9513050	0.81295	0.0741957	278	226	3046
cami i medium complexity	173	1.11582e+06	0.482122	0.124919	383903	185088	1481659	0.642857	0.102273	14	9	88
cami i medium complexity	5	536227	0.83368	0.119282	1361115	1134734	9513050	0.846457	0.0705844	254	215	3046
cami i medium complexity	197	1.20356e+06	1	0.117734	290201	290201	2464888	1	0.0285714	1	1	35
cami i medium complexity	119	1.2833e+06	1	0.117327	1072525	1072525	9141311	1	0.122768	55	55	448
cami i medium complexity	238	1.20357e+06	1	0.11564	289705	289705	2505236	1	0.0344828	1	1	29
cami i medium complexity	152	1.28732e+06	0.920138	0.113458	803088	738952	6513004	0.918919	0.0634328	37	34	536
cami i medium complexity	59	911241	0.963286	0.112029	782680	753945	6729933	0.969565	0.089022	230	223	2505
cami i medium complexity	82	1.21052e+06	0.5625	0.111769	636663	358123	3204136	0.631285	0.0361484	179	113	3126
cami i medium complexity	222	1.20356e+06	1	0.111092	273830	273830	2464888	1	0.0285714	1	1	35
cami i medium complexity	232	552396	1	0.109411	678954	678954	6205548	1	0.016129	1	1	62
cami i medium complexity	226	1.20357e+06	1	0.10931	273848	273848	2505236	1	0.0344828	1	1	29
cami i medium complexity	171	1.28732e+06	0.502036	0.097298	1262265	633702	6513004	0.656716	0.0820896	67	44	536
cami i medium complexity	162	424182	0.814838	0.0952576	637519	519475	5453372	0.611111	0.0494382	36	22	445
cami i medium complexity	69	927677	0.617494	0.0916025	684687	422790	4615484	0.6	0.255814	55	33	129
cami i medium complexity	34	1.28729e+06	0.459914	0.0909076	1296108	596098	6557188	0.333333	0.0498442	48	16	321
cami i medium complexity	206	1.15876e+06	1	0.0860418	252355	252355	2932935	1	0.181818	2	2	11
cami i medium complexity	127	1.21004e+06	0.562958	0.084754	270468	152262	1796516	0.333333	0.142857	15	5	35
cami i medium complexity	212	1.11582e+06	0.542185	0.0838722	229202	124270	1481659	0.625	0.0568182	8	5	88
cami i medium complexity	241	552396	1	0.0790003	490240	490240	6205548	1	0.016129	1	1	62
cami i medium complexity	181	742723	0.935842	0.077227	361996	338771	4386689	0.867925	0.0649718	53	46	708
cami i medium complexity	221	1.15876e+06	1	0.0770951	226115	226115	2932935	1	0.0909091	1	1	11
cami i medium complexity	15	1.23845e+06	0.823312	0.0700516	526283	433295	6185367	0.875912	0.0259067	137	120	4632
cami i medium complexity	223	1.20356e+06	0.622004	0.067943	269246	167472	2464888	0.5	0.0285714	2	1	35
cami i medium complexity	64	1.2833e+06	0.612223	0.0648476	968262	592792	9141311	0.918367	0.100446	49	45	448
cami i medium complexity	189	1.21004e+06	0.397272	0.0555052	251002	99716	1796516	0.285714	0.0571429	7	2	35
cami i medium complexity	123	536227	0.87467	0.0549589	597742	522827	9513050	0.958333	0.0226527	72	69	3046
cami i medium complexity	150	1.31658e+06	0.400284	0.0527425	256493	102670	1946628	0.243902	0.0549451	41	10	182
cami i medium complexity	7	1.05324e+06	0.564385	0.0523868	554361	312873	5972364	0.577922	0.0159213	154	89	5590
cami i medium complexity	228	552396	1	0.0520429	322955	322955	6205548	1	0.016129	1	1	62
cami i medium complexity	26	1.23845e+06	0.717109	0.0515037	444241	318569	6185367	0.88785	0.0205095	107	95	4632
cami i medium complexity	48	766138	0.428743	0.0467777	561653	240805	5147864	0.333333	0.181818	42	14	77
cami i medium complexity	132	1.20936e+06	0.527918	0.0453342	439443	231990	5117332	0.546218	0.0138063	119	65	4708
cami i medium complexity	159	985010	0.535354	0.0446188	354956	190027	4258899	0.578947	0.0909091	57	33	363
cami i medium complexity	49	1.20674e+06	0.45587	0.0414631	833474	379956	9163725	0.464912	0.136247	114	53	389
cami i medium complexity	142	424182	0.762582	0.0402344	287724	219413	5453372	0.521739	0.0269663	23	12	445
cami i medium complexity	108	536227	0.648013	0.0304244	446641	289429	9513050	0.62963	0.0279054	135	85	3046
cami i medium complexity	174	1.23845e+06	0.59312	0.0263978	275290	163280	6185367	0.728814	0.00928325	59	43	4632
cami i medium complexity	46	424182	0.651343	0.0251962	210955	137404	5453372	0.714286	0.0224719	14	10	445
cami i medium complexity	61	526987	0.152729	0.0235797	884449	135081	5728701	0.0786517	0.0207101	89	7	338
cami i medium complexity	99	1.20936e+06	0.301757	0.0137515	233204	70371	5117332	0.36	0.00382328	50	18	4708
cami i high complexity	366	640510	1	1	6833607	6833607	6833607	1	1	8	8	8
cami i high complexity	548	335659	1	1	7231838	7231838	7231838	1	1	1	1	1
cami i high complexity	526	134676	1	1	9239851	9239851	9239851	1	1	1	1	1
cami i high complexity	370	1.38077e+06	1	1	2043626	2043626	2043626	1	1	1	1	1
cami i high complexity	369	1.39471e+06	1	1	845453	845453	845453	1	1	1	1	1
cami i high complexity	541	316058	1	1	5331649	5331649	5331649	1	1	1	1	1
cami i high complexity	542	40041.1	0.988654	1	2174532	2149860	2149860	0.333333	1	3	1	1
cami i high complexity	545	190485	1	1	5076066	5076066	5076066	1	1	5	5	5
cami i high complexity	553	1.15643e+06	1	1	2023569	2023569	2023569	1	1	1	1	1
cami i high complexity	524	945713	0.99167	1	3689726	3658991	3658991	0.5	1	2	1	1
cami i high complexity	556	351160	1	1	3179890	3179890	3179890	1	1	1	1	1
cami i high complexity	557	543728	1	1	6754985	6754985	6754985	1	1	2	2	2
cami i high complexity	558	889513	1	1	2337717	2337717	2337717	1	1	1	1	1
cami i high complexity	562	983545	1	1	5393480	5393480	5393480	1	1	3	3	3
cami i high complexity	563	653045	1	1	11138280	11138280	11138280	1	1	3	3	3
cami i high complexity	567	749927	1	1	10236708	10236708	10236708	1	1	1	1	1
cami i high complexity	525	712938	1	1	2100440	2100440	2100440	1	1	3	3	3
cami i high complexity	520	312153	1	1	2159455	2159455	2159455	1	1	1	1	1
cami i high complexity	572	96561.1	1	1	3944146	3944146	3944146	1	1	1	1	1
cami i high complexity	477	1.04663e+06	1	1	2138804	2138804	2138804	1	1	1	1	1
cami i high complexity	439	1.14489e+06	0.997496	1	1420536	1416979	1416979	0.8	1	5	4	4
cami i high complexity	451	485918	0.994279	1	9179813	9127297	9127297	0.333333	1	3	1	1
cami i high complexity	433	1.20363e+06	1	1	2567278	2567278	2567278	1	1	6	6	6
cami i high complexity	458	1.04883e+06	1	1	3123847	3123847	3123847	1	1	6	6	6
cami i high complexity	459	548479	1	1	2146477	2146477	2146477	1	1	1	1	1
cami i high complexity	463	386894	1	1	2078114	2078114	2078114	1	1	3	3	3
cami i high complexity	185	743718	1	1	3307698	3307698	3307698	1	1	1	1	1
cami i high complexity	519	318167	1	1	4845216	4845216	4845216	1	1	1	1	1
cami i high complexity	481	519442	1	1	3116756	3116756	3116756	1	1	2	2	2
cami i high complexity	496	342109	1	1	4940214	4940214	4940214	1	1	1	1	1
cami i high complexity	500	1.11107e+06	1	1	2263439	2263439	2263439	1	1	2	2	2
cami i high complexity	382	203119	0.916307	1	4194335	3843297	3843297	0.25	1	4	1	1
cami i high complexity	517	1.1592e+06	0.853736	1	1130927	965513	965513	0.166667	1	6	1	1
cami i high complexity	518	930945	1	1	2522974	2522974	2522974	1	1	1	1	1
cami i high complexity	570	441768	1	1	1496981	1496981	1496981	1	1	1	1	1
cami i high complexity	551	1.16191e+06	1	1	2293457	2293457	2293457	1	1	1	1	1
cami i high complexity	575	383407	1	1	4831725	4831725	4831725	1	1	1	1	1
cami i high complexity	581	907267	1	1	1038773	1038773	1038773	1	1	1	1	1
cami i high complexity	259	589865	1	1	3097754	3097754	3097754	1	1	1	1	1
cami i high complexity	585	666681	1	1	3059866	3059866	3059866	1	1	1	1	1
cami i high complexity	583	1.21908e+06	1	1	2169849	2169849	2169849	1	1	1	1	1
cami i high complexity	578	316057	1	1	4892691	4892691	4892691	1	1	1	1	1
cami i high complexity	586	633148	1	1	1316595	1316595	1316595	1	1	1	1	1
cami i high complexity	588	235279	1	1	1799143	1799143	1799143	1	1	1	1	1
cami i high complexity	579	419610	1	1	5471132	5471132	5471132	1	1	1	1	1
cami i high complexity	277	321956	0.70605	1	2629922	1856857	1856857	0.031746	1	63	2	2
cami i high complexity	469	1.30026e+06	0.998494	0.999537	4399308	4392683	4394716	0.941176	0.941176	17	16	17
cami i high complexity	367	1.12135e+06	1	0.999162	1959124	1959124	1960768	1	0.8	4	4	5
cami i high complexity	87	1.2358e+06	1	0.998795	6851872	6851872	6860141	1	0.826087	19	19	23
cami i high complexity	391	1.17468e+06	1	0.998513	3647176	3647176	3652609	1	0.806452	25	25	31
cami i high complexity	375	1.34496e+06	1	0.998399	3390279	3390279	3395717	1	0.95	19	19	20
cami i high complexity	401	1.15815e+06	0.893252	0.998291	3169442	2831111	2835959	0.576923	0.833333	26	15	18
cami i high complexity	493	536229	0.984942	0.998228	3885611	3827100	3833893	0.866667	0.8125	15	13	16
cami i high complexity	460	1.15795e+06	1	0.998044	1831437	1831437	1835027	1	0.846154	11	11	13
cami i high complexity	445	1.08955e+06	1	0.997657	6527909	6527909	6543238	1	0.619048	13	13	21
cami i high complexity	17	1.34502e+06	1	0.997601	3011282	3011282	3018524	1	0.766667	23	23	30
cami i high complexity	450	195250	0.996103	0.997397	5072416	5052647	5065833	0.75	0.375	4	3	8
cami i high complexity	429	880633	0.994012	0.99695	2141895	2129069	2135582	0.75	0.6	4	3	5
cami i high complexity	415	643562	1	0.996945	3617545	3617545	3628632	1	0.928571	26	26	28
cami i high complexity	476	1.09032e+06	0.994946	0.99613	4100727	4080001	4095851	0.888889	0.8	9	8	10
cami i high complexity	486	1.23818e+06	1	0.996088	3806970	3806970	3821923	1	0.727273	16	16	22
cami i high complexity	485	521460	1	0.995942	2919702	2919702	2931598	1	0.333333	1	1	3
cami i high complexity	65	515635	1	0.995087	1846029	1846029	1855144	1	0.958333	23	23	24
cami i high complexity	150	1.3457e+06	1	0.995085	3468583	3468583	3485714	1	0.892857	25	25	28
cami i high complexity	273	1.22978e+06	1	0.99426	3642608	3642608	3663639	1	0.555556	25	25	45
cami i high complexity	321	1.12294e+06	1	0.994078	4442203	4442203	4468668	1	0.864407	51	51	59
cami i high complexity	428	1.21836e+06	0.716151	0.993637	1636857	1172237	1179744	0.125	0.5	8	1	2
cami i high complexity	256	1.16914e+06	1	0.993545	7331352	7331352	7378986	1	0.909091	50	50	55
cami i high complexity	293	929562	1	0.993464	5185973	5185973	5220092	1	0.833333	5	5	6
cami i high complexity	20	1.0502e+06	1	0.992629	4199045	4199045	4230225	1	0.605263	23	23	38
cami i high complexity	108	535289	1	0.992303	3766983	3766983	3796201	1	0.944444	17	17	18
cami i high complexity	515	1.00505e+06	0.99951	0.992262	5189273	5186730	5227177	0.8	0.8	5	4	5
cami i high complexity	494	999628	1	0.991935	4054208	4054208	4087169	1	0.666667	12	12	18
cami i high complexity	317	591001	1	0.99187	2309281	2309281	2328209	1	0.885246	54	54	61
cami i high complexity	186	1.16915e+06	1	0.991081	6777252	6777252	6838242	1	0.880597	59	59	67
cami i high complexity	286	1.17978e+06	1	0.990583	6249118	6249118	6308523	1	0.54023	47	47	87
cami i high complexity	287	1.39914e+06	0.994801	0.990178	5112275	5085694	5136141	0.929825	0.716216	57	53	74
cami i high complexity	555	626096	1	0.989664	860770	860770	869760	1	0.111111	1	1	9
cami i high complexity	441	1.12339e+06	0.903872	0.988147	3497701	3161475	3199398	0.72	0.6	25	18	30
cami i high complexity	564	269796	1	0.987807	4352813	4352813	4406542	1	0.5	1	1	2
cami i high complexity	378	939857	0.997092	0.987774	970006	967185	979156	0.923077	0.75	13	12	16
cami i high complexity	362	349966	1	0.987107	4809822	4809822	4872643	1	0.512821	60	60	117
cami i high complexity	309	1.22354e+06	1	0.986804	4084656	4084656	4139276	1	0.703125	45	45	64
cami i high complexity	265	1.38306e+06	0.999211	0.985811	3608614	3605768	3657668	0.97561	0.666667	41	40	60
cami i high complexity	24	1.12332e+06	1	0.985648	6996238	6996238	7098111	1	0.862434	163	163	189
cami i high complexity	86	993516	1	0.985236	7375431	7375431	7485954	1	0.677249	128	128	189
cami i high complexity	281	1.05163e+06	0.998037	0.984575	4668119	4658954	4731945	0.992593	0.761364	135	134	176
cami i high complexity	260	314254	1	0.983568	3113403	3113403	3165416	1	0.858407	97	97	113
cami i high complexity	394	1.00415e+06	1	0.982997	3640097	3640097	3703062	1	0.693548	43	43	62
cami i high complexity	191	1.13244e+06	0.997734	0.982918	3919671	3910788	3978753	0.954545	0.583333	22	21	36
cami i high complexity	373	667138	1	0.982902	1658984	1658984	1687842	1	0.666667	4	4	6
cami i high complexity	380	913239	0.928851	0.982854	2253789	2093435	2129955	0.791667	0.59375	24	19	32
cami i high complexity	454	637910	1	0.982076	5346651	5346651	5444233	1	0.25	1	1	4
cami i high complexity	360	1.12261e+06	1	0.981842	5817015	5817015	5924595	1	0.825	33	33	40
cami i high complexity	118	391600	1	0.981706	3566298	3566298	3632755	1	0.835821	56	56	67
cami i high complexity	325	1.16764e+06	1	0.981605	2924614	2924614	2979421	1	0.62069	72	72	116
cami i high complexity	152	411483	1	0.981294	3022848	3022848	3080470	1	0.626087	72	72	115
cami i high complexity	323	391937	1	0.980801	4378826	4378826	4464541	1	0.770492	47	47	61
cami i high complexity	298	1.31658e+06	1	0.98041	1912934	1912934	1951158	1	0.8	8	8	10
cami i high complexity	330	698952	1	0.980389	1674844	1674844	1708347	1	0.764706	13	13	17
cami i high complexity	313	585503	1	0.979928	1998388	1998388	2039322	1	0.607143	34	34	56
cami i high complexity	348	545275	1	0.979743	2786487	2786487	2844100	1	0.676471	23	23	34
cami i high complexity	195	1.26282e+06	0.812336	0.978708	1489458	1209940	1236263	0.675676	0.735294	74	50	68
cami i high complexity	116	1.1233e+06	1	0.978623	1804299	1804299	1843712	1	0.756098	62	62	82
cami i high complexity	502	391616	1	0.978408	5359961	5359961	5478248	1	0.666667	2	2	3
cami i high complexity	290	1.12261e+06	1	0.978063	8793801	8793801	8991037	1	0.666667	96	96	144
cami i high complexity	102	523850	1	0.977722	1805604	1805604	1846745	1	0.909091	40	40	44
cami i high complexity	103	1.11647e+06	1	0.977657	4045466	4045466	4137920	1	0.918478	169	169	184
cami i high complexity	126	1.27313e+06	1	0.977219	4283213	4283213	4383063	1	0.731343	98	98	134
cami i high complexity	10	1.26292e+06	0.997152	0.976863	3078157	3069391	3142090	0.98913	0.774468	184	182	235
cami i high complexity	266	1.07848e+06	0.896948	0.976754	2265007	2031594	2079945	0.666667	0.8	30	20	25
cami i high complexity	14	349101	1	0.976478	4379574	4379574	4485074	1	0.893258	159	159	178
cami i high complexity	96	1.04663e+06	1	0.975167	3195196	3195196	3276564	1	0.620253	49	49	79
cami i high complexity	282	641524	1	0.97492	6125517	6125517	6283100	1	0.521073	136	136	261
cami i high complexity	56	1.11711e+06	1	0.974435	6533211	6533211	6704616	1	0.703704	114	114	162
cami i high complexity	97	1.09767e+06	0.996109	0.974165	4978484	4959112	5090626	0.996337	0.770538	273	272	353
cami i high complexity	6	1.26288e+06	0.971971	0.97208	2448160	2379541	2447886	0.929293	0.70229	99	92	131
cami i high complexity	159	1.05421e+06	1	0.971919	5042847	5042847	5188544	1	0.77459	189	189	244
cami i high complexity	288	706437	0.995535	0.971713	1943377	1934700	1991019	0.962963	0.52	27	26	50
cami i high complexity	421	1.2367e+06	0.67521	0.971414	1461568	986866	1015907	0.166667	0.222222	12	2	9
cami i high complexity	440	629742	1	0.971298	2161594	2161594	2225469	1	0.675676	25	25	37
cami i high complexity	39	590061	0.996486	0.971252	4863755	4846663	4990121	0.993197	0.843931	147	146	173
cami i high complexity	142	1.2631e+06	1	0.970968	2424516	2424516	2497009	1	0.77551	190	190	245
cami i high complexity	145	1.39753e+06	1	0.97093	4171582	4171582	4296482	1	0.631944	91	91	144
cami i high complexity	396	1.19829e+06	1	0.970823	3893888	3893888	4010913	1	0.466667	21	21	45
cami i high complexity	248	548485	0.97322	0.970582	2062305	2007077	2067911	0.555556	0.714286	9	5	7
cami i high complexity	319	679199	0.998941	0.970577	2512087	2509427	2585501	0.984848	0.677083	66	65	96
cami i high complexity	1	1.2036e+06	1	0.969149	2696577	2696577	2782416	1	0.8	24	24	30
cami i high complexity	171	1.26304e+06	0.998521	0.968559	4609223	4602405	4751809	0.995968	0.699717	248	247	353
cami i high complexity	267	1.22414e+06	1	0.968509	4467820	4467820	4613093	1	0.448276	13	13	29
cami i high complexity	242	1.04585e+06	0.997533	0.967531	1397289	1393842	1440618	0.969697	0.842105	33	32	38
cami i high complexity	115	1.26275e+06	1	0.966577	3000603	3000603	3104360	1	0.726115	114	114	157
cami i high complexity	312	866773	0.938013	0.966124	2053072	1925809	1993335	0.75	0.6	44	33	55
cami i high complexity	224	1.09097e+06	0.997176	0.966009	1980038	1974446	2043920	0.970588	0.804878	34	33	41
cami i high complexity	141	911241	1	0.965934	6661490	6661490	6896423	1	0.75	276	276	368
cami i high complexity	125	1.10897e+06	1	0.96593	1865012	1865012	1930794	1	0.552941	47	47	85
cami i high complexity	76	1.26274e+06	1	0.96592	3275952	3275952	3391534	1	0.759259	123	123	162
cami i high complexity	264	1.15068e+06	1	0.965666	5384298	5384298	5575736	1	0.533333	32	32	60
cami i high complexity	216	1.12337e+06	0.987125	0.965261	4103843	4051006	4196798	0.949045	0.689815	157	149	216
cami i high complexity	113	1.13406e+06	1	0.964787	2659109	2659109	2756163	1	0.491124	83	83	169
cami i high complexity	274	1.07797e+06	1	0.9645	4531573	4531573	4698367	1	0.766917	102	102	133
cami i high complexity	237	883112	0.977353	0.963168	1716920	1678037	1742206	0.938776	0.807018	49	46	57
cami i high complexity	199	585530	1	0.96044	2457456	2457456	2558677	1	0.555556	55	55	99
cami i high complexity	342	1.26271e+06	0.998382	0.960335	1725932	1723140	1794311	0.990654	0.658385	107	106	161
cami i high complexity	488	1.21766e+06	1	0.958656	3390473	3390473	3536693	1	0.909091	10	10	11
cami i high complexity	209	1.26306e+06	1	0.957911	1944726	1944726	2030174	1	0.678899	148	148	218
cami i high complexity	137	288705	0.994477	0.95706	3030080	3013346	3148544	0.989899	0.745247	198	196	263
cami i high complexity	278	1.18565e+06	1	0.957019	1824881	1824881	1906839	1	0.772358	95	95	123
cami i high complexity	143	1.26294e+06	0.992966	0.956573	2187880	2172491	2271119	0.987421	0.730233	159	157	215
cami i high complexity	207	1.12218e+06	1	0.956411	3043397	3043397	3182102	1	0.794702	120	120	151
cami i high complexity	349	1.16917e+06	1	0.956396	5321660	5321660	5564283	1	0.603448	35	35	58
cami i high complexity	308	658085	0.988398	0.95586	3226581	3189146	3336414	0.953488	0.640625	43	41	64
cami i high complexity	251	1.28289e+06	1	0.955083	4620675	4620675	4837985	1	0.561151	78	78	139
cami i high complexity	162	1.16919e+06	1	0.954981	5243099	5243099	5490267	1	0.721698	153	153	212
cami i high complexity	270	641147	1	0.954735	2236149	2236149	2342167	1	0.682927	56	56	82
cami i high complexity	167	1.35353e+06	1	0.953785	2830486	2830486	2967636	1	0.701671	294	294	419
cami i high complexity	23	1.20674e+06	1	0.953671	9241821	9241821	9690787	1	0.734486	722	722	983
cami i high complexity	2	1.23048e+06	1	0.953312	7287222	7287222	7644113	1	0.77551	76	76	98
cami i high complexity	409	888801	0.938797	0.951846	1243583	1167472	1226534	0.777778	0.368421	9	7	19
cami i high complexity	203	1.04238e+06	1	0.951729	3220320	3220320	3383654	1	0.675325	52	52	77
cami i high complexity	197	1.40251e+06	1	0.951515	6593910	6593910	6929906	1	0.45	9	9	20
cami i high complexity	331	1.14467e+06	1	0.951016	3429642	3429642	3606294	1	0.52381	33	33	63
cami i high complexity	322	1.26279e+06	0.994601	0.950186	1489968	1481924	1559614	0.966102	0.513514	59	57	111
cami i high complexity	179	1.15876e+06	0.910898	0.950145	2897852	2639648	2778153	0.571429	0.4	7	4	10
cami i high complexity	332	525306	0.980115	0.949504	1932643	1894212	1994949	0.978495	0.623288	93	91	146
cami i high complexity	303	1.37817e+06	0.988066	0.949017	3511530	3469622	3656015	0.896552	0.619048	29	26	42
cami i high complexity	174	1.14986e+06	0.994989	0.948421	4819030	4794884	5055649	0.975207	0.508621	121	118	232
cami i high complexity	276	637911	1	0.947264	2287982	2287982	2415359	1	0.466667	70	70	150
cami i high complexity	140	1.20866e+06	1	0.945994	4695437	4695437	4963493	1	0.851562	218	218	256
cami i high complexity	48	1.41092e+06	1	0.945639	4442436	4442436	4697815	1	0.5	40	40	80
cami i high complexity	71	310037	1	0.945458	7416682	7416682	7844537	1	0.584639	373	373	638
cami i high complexity	93	1.0466e+06	1	0.944706	2507602	2507602	2654372	1	0.546875	70	70	128
cami i high complexity	359	1.0466e+06	0.827195	0.944621	3548164	2935025	3107092	0.642105	0.580952	95	61	105
cami i high complexity	45	927677	1	0.944227	4507747	4507747	4774006	1	0.657754	123	123	187
cami i high complexity	83	1.28718e+06	0.921536	0.943092	7962977	7338167	7780970	0.986301	0.409091	292	288	704
cami i high complexity	114	1.00971e+06	0.814983	0.941935	2491261	2030336	2155494	0.849315	0.342541	73	62	181
cami i high complexity	52	1.03171e+06	1	0.940984	5098802	5098802	5418584	1	0.741784	316	316	426
cami i high complexity	250	1.23441e+06	0.996017	0.93954	1210973	1206150	1283767	0.977778	0.619718	45	44	71
cami i high complexity	400	498738	1	0.939531	1262262	1262262	1343502	1	0.830189	44	44	53
cami i high complexity	130	281090	0.994856	0.938288	2432734	2420221	2579402	0.982906	0.746753	117	115	154
cami i high complexity	170	399739	1	0.937476	4742806	4742806	5059124	1	0.696078	355	355	510
cami i high complexity	42	1.15691e+06	0.999539	0.937457	8419837	8415953	8977427	0.995261	0.871369	211	210	241
cami i high complexity	218	1.19061e+06	0.990085	0.936265	4754333	4707195	5027632	0.985019	0.557203	267	263	472
cami i high complexity	110	1.41287e+06	1	0.933778	2573113	2573113	2755595	1	0.657627	194	194	295
cami i high complexity	101	1.26305e+06	0.98385	0.932081	4357867	4287487	4599908	0.970803	0.611494	274	266	435
cami i high complexity	157	563031	0.994047	0.929574	3726403	3704221	3984858	0.990244	0.630435	205	203	322
cami i high complexity	59	933266	1	0.92887	2337176	2337176	2516149	1	0.547297	81	81	148
cami i high complexity	30	1.19421e+06	0.990761	0.925457	1710183	1694383	1830860	0.981481	0.679487	108	106	156
cami i high complexity	180	1.11112e+06	0.972115	0.924142	2062910	2005385	2169997	0.97619	0.745455	42	41	55
cami i high complexity	63	1.04216e+06	1	0.922884	2612949	2612949	2831285	1	0.727778	131	131	180
cami i high complexity	252	1.12979e+06	1	0.921846	4827789	4827789	5237086	1	0.52381	77	77	147
cami i high complexity	94	1.26301e+06	0.962735	0.920975	2322137	2235603	2427432	0.97048	0.665823	271	263	395
cami i high complexity	461	1.07449e+06	1	0.918583	2122278	2122278	2310382	1	0.5	2	2	4
cami i high complexity	163	522306	0.997377	0.918572	4878962	4866165	5297534	0.991632	0.713855	239	237	332
cami i high complexity	258	863638	0.998634	0.918565	3787471	3782297	4117614	0.997118	0.69899	347	346	495
cami i high complexity	238	1.26273e+06	1	0.91464	1605155	1605155	1754959	1	0.645418	162	162	251
cami i high complexity	205	1.17563e+06	0.99091	0.914214	4749273	4706102	5147705	0.974359	0.506667	39	38	75
cami i high complexity	26	1.2627e+06	0.99878	0.914014	2460503	2457501	2688691	0.995305	0.711409	213	212	298
cami i high complexity	54	575593	0.996895	0.9129	2991156	2981868	3266369	0.986842	0.628492	228	225	358
cami i high complexity	100	391606	1	0.910247	2083795	2083795	2289262	1	0.546341	112	112	205
cami i high complexity	193	1.38406e+06	0.974744	0.909282	5840182	5692684	6260635	0.945455	0.825397	55	52	63
cami i high complexity	291	929704	0.993549	0.908925	3930422	3905068	4296359	0.896552	0.481481	29	26	54
cami i high complexity	3	882082	0.998747	0.903468	4868703	4862602	5382153	0.996269	0.655215	536	534	815
cami i high complexity	350	371731	1	0.903283	3173253	3173253	3513020	1	0.559322	33	33	59
cami i high complexity	43	996637	0.987505	0.902535	7006897	6919343	7666562	0.983146	0.596455	890	875	1467
cami i high complexity	301	1.15876e+06	0.994108	0.902449	2662566	2646879	2932995	0.875	0.636364	8	7	11
cami i high complexity	107	500632	0.960076	0.899606	3615496	3471150	3858524	0.933673	0.579114	196	183	316
cami i high complexity	31	1.26296e+06	1	0.89912	1733276	1733276	1927747	1	0.617391	213	213	345
cami i high complexity	194	1.15876e+06	1	0.897155	2369511	2369511	2641140	1	0.720339	85	85	118
cami i high complexity	34	95618.1	0.998216	0.89574	3723984	3717339	4150020	0.996845	0.48318	317	316	654
cami i high complexity	326	903507	0.998695	0.89304	3746363	3741473	4189594	0.966667	0.426471	30	29	68
cami i high complexity	40	985010	1	0.893035	5073237	5073237	5680896	1	0.548689	586	586	1068
cami i high complexity	430	424182	0.999016	0.892962	4884808	4880003	5464959	0.666667	0.666667	3	2	3
cami i high complexity	95	1.00159e+06	1	0.892667	3479069	3479069	3897387	1	0.628829	349	349	555
cami i high complexity	9	1.26311e+06	0.995768	0.892487	2424222	2413963	2704760	0.989247	0.593548	279	276	465
cami i high complexity	112	1.13127e+06	1	0.892252	1725438	1725438	1933801	1	0.368821	97	97	263
cami i high complexity	75	1.16613e+06	1	0.892235	4588657	4588657	5142879	1	0.684327	310	310	453
cami i high complexity	89	907489	0.983509	0.890636	2020055	1986742	2230701	0.969231	0.53617	130	126	235
cami i high complexity	66	1.26296e+06	1	0.889528	2150888	2150888	2418010	1	0.556231	183	183	329
cami i high complexity	307	97137.1	0.988238	0.887843	1674054	1654364	1863353	0.975	0.479508	120	117	244
cami i high complexity	294	1.08954e+06	1	0.885348	7703572	7703572	8701180	1	0.538462	14	14	26
cami i high complexity	19	1.13726e+06	1	0.885161	5058685	5058685	5714987	1	0.695652	64	64	92
cami i high complexity	27	1.28724e+06	1	0.88259	6039854	6039854	6843330	1	0.463108	590	590	1274
cami i high complexity	176	1.23845e+06	0.9961	0.881323	5848572	5825761	6610247	0.984496	0.628713	129	127	202
cami i high complexity	547	710421	1	0.880361	5583691	5583691	6342500	1	0.333333	1	1	3
cami i high complexity	70	1.14713e+06	0.99783	0.876878	3678035	3670055	4185365	0.977273	0.505882	88	86	170
cami i high complexity	88	997884	0.980696	0.872406	5060862	4963165	5689053	0.973684	0.633956	418	407	642
cami i high complexity	84	469598	0.968781	0.869647	4570778	4428085	5091817	0.978723	0.255556	47	46	180
cami i high complexity	220	1.33709e+06	1	0.866586	3374330	3374330	3893821	1	0.494792	95	95	192
cami i high complexity	178	1.263e+06	1	0.8619	1998423	1998423	2318625	1	0.571839	199	199	348
cami i high complexity	165	1.24318e+06	1	0.861062	3193333	3193333	3708599	1	0.598795	497	497	830
cami i high complexity	212	1.09418e+06	1	0.853826	3996289	3996289	4680449	1	0.479263	104	104	217
cami i high complexity	79	247639	0.977622	0.840718	3046916	2978733	3543082	0.981443	0.506383	485	476	940
cami i high complexity	121	888728	1	0.83866	1605758	1605758	1914671	1	0.415385	27	27	65
cami i high complexity	67	891391	0.944841	0.83814	1850818	1748729	2086440	0.95283	0.582133	212	202	347
cami i high complexity	77	649724	0.997885	0.835303	3642175	3634472	4351080	0.997085	0.424318	343	342	806
cami i high complexity	200	673860	1	0.829164	1182915	1182915	1426636	1	0.507886	161	161	317
cami i high complexity	210	1.23048e+06	0.977811	0.826918	3764807	3681271	4451795	0.890909	0.49	55	49	100
cami i high complexity	55	1.20078e+06	0.987198	0.826025	7040173	6950042	8413840	0.986813	0.355503	910	898	2526
cami i high complexity	490	1.1592e+06	1	0.821434	760934	760934	926348	1	0.5	5	5	10
cami i high complexity	147	1.19313e+06	1	0.818264	1629063	1629063	1990877	1	0.558011	202	202	362
cami i high complexity	155	1.0466e+06	0.994071	0.817566	1854717	1843721	2255133	0.99278	0.455298	277	275	604
cami i high complexity	329	545276	1	0.815539	2291185	2291185	2809413	1	0.571429	64	64	112
cami i high complexity	29	1.05022e+06	0.9774	0.814815	4781475	4673415	5735550	0.972028	0.481969	715	695	1442
cami i high complexity	498	1.15484e+06	0.950582	0.808036	1673064	1590385	1968211	0.6875	0.611111	16	11	18
cami i high complexity	295	1.13127e+06	1	0.806519	674225	674225	835969	1	0.455172	66	66	145
cami i high complexity	148	939301	0.953112	0.804669	1469554	1400650	1740653	0.919355	0.322034	62	57	177
cami i high complexity	33	1.13728e+06	1	0.804435	2433938	2433938	3025650	1	0.470085	385	385	819
cami i high complexity	196	526987	0.988479	0.792116	4591384	4538487	5729572	0.938776	0.272189	98	92	338
cami i high complexity	44	1.26293e+06	0.992797	0.791624	1813826	1800761	2274767	0.976923	0.574661	130	127	221
cami i high complexity	120	98439.1	0.966665	0.779696	4386322	4240102	5438146	0.985075	0.468085	67	66	141
cami i high complexity	208	1.41284e+06	0.84008	0.77637	1055545	886742	1142164	0.791045	0.427419	67	53	124
cami i high complexity	206	1.26685e+06	1	0.774022	1927655	1927655	2490441	1	0.558685	119	119	213
cami i high complexity	123	95609.1	1	0.769319	4053491	4053491	5268933	1	0.424645	479	479	1128
cami i high complexity	50	688246	1	0.769214	2576285	2576285	3349242	1	0.430444	427	427	992
cami i high complexity	122	569881	0.911459	0.768293	1293069	1178579	1534023	0.976562	0.473485	128	125	264
cami i high complexity	49	392917	0.851653	0.756908	3677939	3132329	4138320	0.919003	0.47812	321	295	617
cami i high complexity	269	1.07411e+06	0.938043	0.746204	1445085	1355552	1816598	0.865385	0.348837	52	45	129
cami i high complexity	22	1.16701e+06	0.99795	0.738434	1486015	1482968	2008261	0.996139	0.399381	259	258	646
cami i high complexity	139	1.04993e+06	0.983731	0.717048	3155816	3104473	4329520	0.979845	0.360525	645	632	1753
cami i high complexity	247	991945	0.805488	0.714246	3494580	2814841	3940997	0.0625	0.166667	48	3	18
cami i high complexity	7	358220	0.991305	0.709637	3667398	3635509	5123058	0.991429	0.366034	700	694	1896
cami i high complexity	98	1.24078e+06	0.948733	0.706934	3575115	3391830	4797946	0.936575	0.46194	473	443	959
cami i high complexity	57	888832	0.940768	0.704588	2361981	2222077	3153725	0.957816	0.370797	403	386	1041
cami i high complexity	21	762983	0.993581	0.694594	1866997	1855012	2670644	0.979167	0.508108	96	94	185
cami i high complexity	172	886872	0.982652	0.693489	1196464	1175708	1695352	0.986301	0.344498	219	216	627
cami i high complexity	81	1.18566e+06	0.489615	0.690204	7139021	3495369	5064255	0.102662	0.375	526	54	144
cami i high complexity	190	1.32178e+06	0.99742	0.67647	1797812	1793174	2650780	0.997118	0.336576	347	346	1028
cami i high complexity	452	485913	1	0.665181	9087338	9087338	13661453	1	0.583333	7	7	12
cami i high complexity	528	1.13251e+06	1	0.659366	1776824	1776824	2694746	1	0.5	1	1	2
cami i high complexity	106	1.28729e+06	0.892103	0.652032	4775322	4260078	6533546	0.827051	0.36785	451	373	1014
cami i high complexity	161	1.1299e+06	0.988312	0.639175	2468801	2439946	3817338	0.989648	0.319519	483	478	1496
cami i high complexity	365	1.32834e+06	0.746855	0.636178	2799124	2090539	3286089	0.1	0.25	10	1	4
cami i high complexity	364	698956	0.997303	0.628859	1081592	1078675	1715290	0.909091	0.30303	11	10	33
cami i high complexity	183	434085	1	0.62307	1376393	1376393	2209052	1	0.395092	322	322	815
cami i high complexity	377	1.3526e+06	1	0.615691	1203725	1203725	1955080	1	0.653465	66	66	101
cami i high complexity	138	1.12572e+06	0.987576	0.611377	1379519	1362380	2228380	0.976562	0.362319	128	125	345
cami i high complexity	35	698957	0.976577	0.608141	946133	923972	1519339	0.985714	0.285912	210	207	724
cami i high complexity	12	1.19524e+06	0.998154	0.60288	1441139	1438479	2386014	0.986301	0.230032	73	72	313
cami i high complexity	398	1.09419e+06	1	0.597601	2070017	2070017	3463878	1	0.17	17	17	100
cami i high complexity	484	888819	0.987967	0.588295	1362718	1346320	2288511	0.666667	0.2	3	2	10
cami i high complexity	16	457393	0.959001	0.583674	2728199	2616346	4482547	0.957997	0.261926	619	593	2264
cami i high complexity	320	879297	0.859174	0.583488	874640	751468	1287889	0.854839	0.344156	62	53	154
cami i high complexity	151	1.04991e+06	0.99006	0.582594	2457046	2432622	4175498	0.983051	0.32312	354	348	1077
cami i high complexity	74	245012	0.992867	0.579008	1396867	1386903	2395307	0.991379	0.353122	348	345	977
cami i high complexity	99	1.21492e+06	0.949755	0.577234	4419730	4197662	7272029	0.795031	0.318408	161	128	402
cami i high complexity	169	1.05165e+06	0.633496	0.566723	2876183	1822050	3215062	0.490909	0.355263	55	27	76
cami i high complexity	228	1.22128e+06	0.598995	0.560115	3522416	2109908	3766917	0.470588	0.387097	102	48	124
cami i high complexity	559	320373	1	0.555784	3912931	3912931	7040382	1	0.333333	1	1	3
cami i high complexity	426	911125	0.699186	0.553438	1561093	1091495	1972207	0.3125	0.135135	16	5	37
cami i high complexity	38	1.24073e+06	0.760437	0.545692	3363919	2558049	4687718	0.796438	0.305963	393	313	1023
cami i high complexity	135	857119	1	0.545013	1066681	1066681	1957167	1	0.221239	25	25	113
cami i high complexity	149	370895	0.770512	0.5368	3948725	3042541	5667921	0.90625	0.311828	96	87	279
cami i high complexity	254	1.09573e+06	0.886946	0.515833	1077515	955698	1852726	0.937759	0.218147	241	226	1036
cami i high complexity	219	766138	0.917668	0.483045	2726729	2502231	5180118	0.9375	0.247934	32	30	121
cami i high complexity	522	888814	1	0.464939	1114497	1114497	2397084	1	0.214286	3	3	14
cami i high complexity	13	1.16932e+06	0.802973	0.460691	2939486	2360327	5123445	0.912252	0.196155	604	551	2809
cami i high complexity	389	1.15143e+06	0.638417	0.458586	2894713	1848035	4029853	0.470588	0.190476	17	8	42
cami i high complexity	406	911121	1	0.446253	764351	764351	1712818	1	0.225806	7	7	31
cami i high complexity	129	234826	0.708169	0.441979	746625	528737	1196295	0.344828	0.204082	29	10	49
cami i high complexity	166	700750	1	0.421024	785567	785567	1865849	1	0.0436364	72	72	1650
cami i high complexity	69	1.28732e+06	0.916281	0.407884	2895893	2653452	6505411	0.922353	0.183693	425	392	2134
cami i high complexity	261	1.15486e+06	0.931129	0.405151	964462	898039	2216552	0.90625	0.230159	64	58	252
cami i high complexity	446	280355	0.545162	0.39944	3934813	2145111	5370297	0.176471	0.142857	34	6	42
cami i high complexity	41	326424	0.793958	0.39705	3673427	2916548	7345552	0.749164	0.180258	897	672	3728
cami i high complexity	82	1.26994e+06	1	0.391751	2385400	2385400	6089075	1	0.243182	107	107	440
cami i high complexity	160	339860	1	0.390471	666336	666336	1706494	1	0.138173	177	177	1281
cami i high complexity	78	698758	0.968017	0.377005	966337	935431	2481214	0.964427	0.133043	253	244	1834
cami i high complexity	213	991968	0.83777	0.364859	1750107	1466187	4018504	0.955224	0.127745	67	64	501
cami i high complexity	240	1.14716e+06	0.528678	0.362133	2884246	1524837	4210705	0.305085	0.246575	177	54	219
cami i high complexity	51	1.12295e+06	0.706358	0.362032	1078435	761761	2104125	0.590909	0.178082	22	13	73
cami i high complexity	80	1.26307e+06	0.791389	0.355458	1052814	833185	2343978	0.891129	0.118881	248	221	1859
cami i high complexity	344	1.16016e+06	0.845094	0.351901	1367678	1155817	3284493	0.666667	0.2	12	8	40
cami i high complexity	164	1.12134e+06	0.973862	0.349593	2063884	2009939	5749364	0.943662	0.170918	71	67	392
cami i high complexity	11	290399	0.965234	0.348344	1764830	1703474	4890207	0.972574	0.124966	474	461	3689
cami i high complexity	546	320373	0.900656	0.344242	2690921	2423594	7040382	0.5	0.333333	2	1	3
cami i high complexity	569	1.13251e+06	1	0.340634	917922	917922	2694746	1	0.5	1	1	2
cami i high complexity	506	1.32834e+06	0.620952	0.340401	1801407	1118587	3286089	0.166667	0.25	6	1	4
cami i high complexity	306	698956	0.995058	0.338437	583400	580517	1715290	0.916667	0.333333	12	11	33
cami i high complexity	173	1.12297e+06	0.576538	0.335582	1250604	721021	2148566	0.548701	0.119435	308	169	1415
cami i high complexity	495	1.17563e+06	0.863021	0.335202	1960010	1691529	5046299	0.875	0.170732	8	7	41
cami i high complexity	573	485913	1	0.332769	4546112	4546112	13661453	1	0.166667	2	2	12
cami i high complexity	229	370895	0.938025	0.327244	1977337	1854792	5667921	0.977778	0.157706	45	44	279
cami i high complexity	225	1.14514e+06	0.90861	0.326921	785337	713565	2182682	0.938053	0.15727	113	106	674
cami i high complexity	462	1.17563e+06	0.96699	0.317772	1658314	1603573	5046299	0.75	0.0731707	4	3	41
cami i high complexity	315	1.14716e+06	0.695161	0.31421	1903220	1323044	4210705	0.483333	0.26484	120	58	219
cami i high complexity	253	320483	0.627014	0.313597	599625	375973	1198905	0.659574	0.224638	47	31	138
cami i high complexity	217	561177	0.502952	0.310248	1164946	585912	1888530	0.461538	0.230769	26	12	52
cami i high complexity	296	1.22128e+06	0.524858	0.305672	2193816	1151442	3766917	0.44	0.177419	50	22	124
cami i high complexity	424	911129	0.633037	0.30486	958255	606611	1989800	0.818182	0.134328	11	9	67
cami i high complexity	538	1.20356e+06	0.603078	0.302965	1241404	748663	2471120	0.5	0.0810811	6	3	37
cami i high complexity	105	1.28481e+06	0.904327	0.300673	1840505	1664419	5535645	0.930091	0.290598	329	306	1053
cami i high complexity	466	888814	1	0.293145	702692	702692	2397084	1	0.214286	3	3	14
cami i high complexity	192	879306	0.944726	0.285439	598420	565343	1980611	0.75	0.113208	8	6	53
cami i high complexity	188	888027	1	0.28444	541322	541322	1903116	1	0.0952381	16	16	168
cami i high complexity	62	1.26294e+06	0.991531	0.280333	667718	662063	2361701	0.989362	0.0940344	188	186	1978
cami i high complexity	236	1.26994e+06	1	0.277927	1692316	1692316	6089075	1	0.186364	82	82	440
cami i high complexity	181	1.19058e+06	0.641158	0.275847	971993	623201	2259226	0.62069	0.128571	29	18	140
cami i high complexity	64	1.26306e+06	0.966432	0.275066	573346	554100	2014427	0.959732	0.0984171	149	143	1453
cami i high complexity	91	520453	0.631552	0.271162	1419591	896545	3306307	0.69697	0.176923	33	23	130
cami i high complexity	420	1.20937e+06	0.557694	0.270993	2848037	1588332	5861156	0.454545	0.0343643	22	10	291
cami i high complexity	353	552396	1	0.270107	1684452	1684452	6236239	1	0.0722892	6	6	83
cami i high complexity	566	1.07178e+06	1	0.269981	282368	282368	1045882	1	0.25	2	2	8
cami i high complexity	587	1.1586e+06	1	0.26745	1912076	1912076	7149280	1	0.0263158	1	1	38
cami i high complexity	470	561177	0.960178	0.266496	524159	503286	1888530	0.866667	0.25	15	13	52
cami i high complexity	189	1.15141e+06	0.938876	0.260744	1154506	1083938	4157098	0.913514	0.24564	185	169	688
cami i high complexity	351	1.07408e+06	0.564569	0.259752	972321	548942	2113329	0.506667	0.116923	75	38	325
cami i high complexity	437	911129	0.584149	0.259078	882503	515513	1989800	0.7	0.208955	20	14	67
cami i high complexity	511	1.00172e+06	1	0.252991	1334139	1334139	5273463	1	0.153846	2	2	13
cami i high complexity	412	280355	0.488159	0.25239	2776570	1355409	5370297	0.291667	0.166667	24	7	42
cami i high complexity	523	1.04978e+06	0.836239	0.250988	1166950	975849	3888027	0.6	0.111111	5	3	27
cami i high complexity	491	552396	1	0.247864	1545741	1545741	6236239	1	0.0843373	7	7	83
cami i high complexity	146	1.12134e+06	0.573004	0.247667	2485018	1423926	5749364	0.387821	0.308673	312	121	392
cami i high complexity	109	941429	0.724134	0.245197	1537589	1113420	4540913	0.659375	0.156412	320	211	1349
cami i high complexity	384	1.05166e+06	0.861949	0.239096	852204	734556	3072224	0.785714	0.0733333	14	11	150
cami i high complexity	28	941429	0.81899	0.233102	1292443	1058498	4540913	0.704082	0.102298	196	138	1349
cami i high complexity	58	1.2358e+06	1	0.227487	943695	943695	4148351	1	0.0677765	285	285	4205
cami i high complexity	136	527028	0.468111	0.224436	2831958	1325671	5906681	0.461538	0.0934256	351	162	1734
cami i high complexity	37	941429	0.409338	0.223415	2478409	1014508	4540913	0.390456	0.133432	461	180	1349
cami i high complexity	464	1.17563e+06	0.549906	0.218704	2006974	1103647	5046299	0.5	0.0487805	4	2	41
cami i high complexity	245	981325	0.796385	0.21857	1128283	898548	4111032	0.83871	0.0938628	31	26	277
cami i high complexity	133	1.24073e+06	0.799992	0.218233	1278784	1023017	4687718	0.881579	0.130987	152	134	1023
cami i high complexity	310	1.23843e+06	0.638556	0.215412	2172982	1387570	6441480	0.695652	0.110345	23	16	145
cami i high complexity	390	766159	0.688798	0.214145	1443638	994375	4643467	0.666667	0.08	6	4	50
cami i high complexity	61	1.04991e+06	0.95249	0.213359	935319	890882	4175498	0.938272	0.141133	162	152	1077
cami i high complexity	492	1.1586e+06	1	0.213245	1524547	1524547	7149280	1	0.131579	5	5	38
cami i high complexity	482	98439.1	1	0.211444	1149862	1149862	5438146	1	0.141844	20	20	141
cami i high complexity	434	742723	1	0.210132	927533	927533	4414055	1	0.0932203	11	11	118
cami i high complexity	46	557722	0.438948	0.209003	3059716	1343055	6426011	0.557407	0.0765514	540	301	3932
cami i high complexity	230	742723	1	0.207305	915054	915054	4414055	1	0.110169	13	13	118
cami i high complexity	465	1.04978e+06	0.659642	0.203161	1197458	789894	3888027	0.5	0.0740741	4	2	27
cami i high complexity	90	527028	0.420481	0.202853	2849565	1198188	5906681	0.525424	0.107266	354	186	1734
cami i high complexity	480	1.07178e+06	1	0.198489	207596	207596	1045882	1	0.125	1	1	8
cami i high complexity	456	1.28479e+06	0.521671	0.195106	2052192	1070570	5487127	0.529412	0.0580645	17	9	155
cami i high complexity	540	1148.1	1	0.194416	2200043	2200043	11316182	1	0.128205	5	5	39
cami i high complexity	355	1.21052e+06	1	0.192246	651982	651982	3391390	1	0.186441	11	11	59
cami i high complexity	338	1.1586e+06	1	0.189327	1353555	1353555	7149280	1	0.157895	6	6	38
cami i high complexity	530	1.04976e+06	1	0.186631	740818	740818	3969417	1	0.0810811	3	3	37
cami i high complexity	280	1.22356e+06	0.648705	0.186387	1131230	733835	3937160	0.777778	0.116667	9	7	60
cami i high complexity	244	1.19524e+06	0.646145	0.186221	687658	444327	2386014	0.536232	0.118211	69	37	313
cami i high complexity	343	1.04978e+06	0.518222	0.185517	1391867	721296	3888027	0.6	0.111111	5	3	27
cami i high complexity	168	1.14514e+06	0.559085	0.18539	723767	404647	2182682	0.5	0.133531	180	90	674
cami i high complexity	131	1.05322e+06	0.304302	0.179505	3609492	1098377	6118927	0.195804	0.159544	286	56	351
cami i high complexity	182	1.28609e+06	0.562065	0.178503	1340889	753667	4222153	0.568627	0.180685	102	58	321
cami i high complexity	521	1.04978e+06	1	0.177515	690185	690185	3888027	1	0.0740741	2	2	27
cami i high complexity	18	525341	0.903003	0.176776	386784	349267	1975759	0.911111	0.0681629	90	82	1203
cami i high complexity	533	888819	1	0.176699	404377	404377	2288511	1	0.1	1	1	10
cami i high complexity	233	1.0352e+06	0.933647	0.169989	361791	337785	1987105	0.909091	0.0909091	11	10	110
cami i high complexity	475	1.16016e+06	0.864938	0.165853	629807	544744	3284493	0.777778	0.175	9	7	40
cami i high complexity	418	1.28479e+06	0.547735	0.163658	1639501	898012	5487127	0.6	0.0580645	15	9	155
cami i high complexity	580	879306	1	0.162505	321860	321860	1980611	1	0.0188679	1	1	53
cami i high complexity	300	981325	0.527927	0.161375	1256643	663416	4111032	0.437037	0.212996	135	59	277
cami i high complexity	544	888819	0.701186	0.160588	524122	367507	2288511	0.5	0.1	2	1	10
cami i high complexity	393	1.00172e+06	1	0.157312	829580	829580	5273463	1	0.153846	2	2	13
cami i high complexity	423	1.05322e+06	0.522439	0.156392	1831694	956949	6118927	0.76	0.0541311	25	19	351
cami i high complexity	532	1.22979e+06	1	0.156339	1118549	1118549	7154628	1	0.0322581	1	1	31
cami i high complexity	15	314225	0.939937	0.152628	478334	449604	2945741	0.935252	0.0569676	139	130	2282
cami i high complexity	92	326424	0.907911	0.150334	1216296	1104288	7345552	0.904306	0.0506974	209	189	3728
cami i high complexity	381	1.19058e+06	0.549657	0.149794	615689	338418	2259226	0.538462	0.1	26	14	140
cami i high complexity	53	1.1284e+06	0.83463	0.149602	1151731	961269	6425518	0.839009	0.0646932	323	271	4189
cami i high complexity	413	1.05322e+06	0.836423	0.149129	1090966	912509	6118927	0.764706	0.111111	51	39	351
cami i high complexity	442	1.28479e+06	0.531252	0.147154	1519909	807455	5487127	0.5	0.0580645	18	9	155
cami i high complexity	305	1.07408e+06	0.569577	0.146798	544671	310232	2113329	0.55	0.0676923	40	22	325
cami i high complexity	478	1.22979e+06	1	0.145059	1037842	1037842	7154628	1	0.129032	4	4	31
cami i high complexity	302	1.19058e+06	0.578725	0.14204	554495	320900	2259226	0.526316	0.0714286	19	10	140
cami i high complexity	507	1.23843e+06	0.852085	0.141522	1069861	911612	6441480	0.888889	0.0551724	9	8	145
cami i high complexity	241	1.26293e+06	1	0.138694	315497	315497	2274767	1	0.0497738	11	11	221
cami i high complexity	158	1.12134e+06	0.808013	0.138282	983933	795031	5749364	0.735294	0.0637755	34	25	392
cami i high complexity	283	766159	0.421682	0.138039	1520055	640980	4643467	0.235294	0.08	17	4	50
cami i high complexity	127	1.15486e+06	0.340701	0.137219	892731	304154	2216552	0.218391	0.0753968	87	19	252
cami i high complexity	184	1.38608e+06	1	0.135958	879186	879186	6466583	1	0.119827	249	249	2078
cami i high complexity	372	526982	0.564689	0.135033	1372764	775185	5740729	0.6875	0.0552764	16	11	199
cami i high complexity	432	1.15143e+06	1	0.130637	526447	526447	4029853	1	0.0714286	3	3	42
cami i high complexity	565	1.1586e+06	1	0.130514	933081	933081	7149280	1	0.0263158	1	1	38
cami i high complexity	333	991968	0.607519	0.129982	859780	522333	4018504	0.875	0.0279441	16	14	501
cami i high complexity	410	888814	0.716947	0.129726	433735	310965	2397084	0.5	0.0714286	2	1	14
cami i high complexity	427	234826	0.758471	0.129364	204038	154757	1196295	0.5	0.0816327	8	4	49
cami i high complexity	584	1.15142e+06	1	0.128332	536184	536184	4178114	1	0.0144928	1	1	69
cami i high complexity	257	1.1452e+06	0.34019	0.127735	794447	270263	2115812	0.202247	0.128571	89	18	140
cami i high complexity	392	1.1452e+06	0.729117	0.126816	368004	268318	2115812	0.705882	0.0857143	17	12	140
cami i high complexity	177	766138	0.416205	0.12673	1577293	656477	5180118	0.47619	0.0826446	21	10	121
cami i high complexity	447	1148.1	1	0.125995	1425780	1425780	11316182	1	0.153846	6	6	39
cami i high complexity	560	1.22356e+06	1	0.122694	483066	483066	3937160	1	0.0333333	2	2	60
cami i high complexity	385	320483	0.51298	0.122492	286280	146856	1198905	0.636364	0.0507246	11	7	138
cami i high complexity	4	1.1284e+06	0.498576	0.122021	1572574	784047	6425518	0.540476	0.0541895	420	227	4189
cami i high complexity	471	1.15142e+06	0.70055	0.121742	726075	508652	4178114	0.666667	0.057971	6	4	69
cami i high complexity	36	1.02729e+06	0.416962	0.12148	1045008	435729	3586833	0.435216	0.0408354	301	131	3208
cami i high complexity	543	561177	1	0.121374	229218	229218	1888530	1	0.0192308	1	1	52
cami i high complexity	404	561177	0.65995	0.120674	345323	227896	1888530	0.4	0.0384615	5	2	52
cami i high complexity	272	1.07408e+06	0.556855	0.119961	455266	253517	2113329	0.547945	0.123077	73	40	325
cami i high complexity	32	536227	0.993579	0.118905	1161114	1153658	9702332	0.986111	0.0951743	144	142	1492
cami i high complexity	550	1.20357e+06	1	0.115644	289646	289646	2504625	1	0.0344828	1	1	29
cami i high complexity	374	1.19058e+06	0.491212	0.115309	530337	260508	2259226	0.315789	0.0428571	19	6	140
cami i high complexity	405	991945	0.656616	0.115086	690742	453552	3940997	0.235294	0.222222	17	4	18
cami i high complexity	387	1.07407e+06	0.52636	0.114292	467492	246069	2152991	0.580645	0.0279503	31	18	644
cami i high complexity	403	1.15142e+06	0.523883	0.114179	910611	477054	4178114	0.6	0.0434783	5	3	69
cami i high complexity	368	1.24078e+06	0.95526	0.112667	565889	540571	4797946	0.918919	0.0354536	37	34	959
cami i high complexity	514	903920	1	0.112437	460426	460426	4094967	1	0.00769231	1	1	130
cami i high complexity	111	1.1284e+06	0.608232	0.112074	1183979	720134	6425518	0.640625	0.0293626	192	123	4189
cami i high complexity	425	1.20356e+06	0.547942	0.112072	505426	276944	2471120	0.5	0.0540541	4	2	37
cami i high complexity	352	766159	0.533736	0.111581	970752	518125	4643467	0.416667	0.1	12	5	50
cami i high complexity	134	536227	0.983677	0.110871	1093561	1075711	9702332	0.983051	0.038874	59	58	1492
cami i high complexity	314	1.28609e+06	0.504956	0.110777	933751	471503	4256317	0.55	0.0634006	40	22	347
cami i high complexity	222	766155	1	0.108171	506058	506058	4678295	1	0.0493827	4	4	81
cami i high complexity	474	1148.1	1	0.10766	1218300	1218300	11316182	1	0.153846	6	6	39
cami i high complexity	5	1.16916e+06	1	0.106845	839501	839501	7857214	1	0.0265592	267	267	10053
cami i high complexity	72	1.14716e+06	0.661506	0.106684	679076	449213	4210705	0.538462	0.0958904	39	21	219
cami i high complexity	529	1.04976e+06	1	0.106415	422404	422404	3969417	1	0.0810811	3	3	37
cami i high complexity	243	1.07407e+06	0.691587	0.105895	329665	227992	2152991	0.615385	0.0248447	26	16	644
cami i high complexity	422	1.15484e+06	0.554771	0.105199	373224	207054	1968211	0.4	0.222222	10	4	18
cami i high complexity	457	1.1586e+06	1	0.104911	750040	750040	7149280	1	0.105263	4	4	38
cami i high complexity	204	1.18567e+06	0.5592	0.104503	915200	511780	4897262	0.581818	0.0617761	55	32	518
cami i high complexity	334	1.3526e+06	1	0.103864	203063	203063	1955080	1	0.019802	2	2	101
cami i high complexity	156	1.33709e+06	0.441125	0.103223	911150	401931	3893821	0.252033	0.161458	123	31	192
cami i high complexity	271	1.21492e+06	0.763408	0.102776	979016	747389	7272029	0.724138	0.0522388	29	21	402
cami i high complexity	582	1.22979e+06	1	0.102685	734673	734673	7154628	1	0.0322581	1	1	31
cami i high complexity	467	320373	0.869262	0.0999743	809718	703857	7040382	0.5	0.333333	2	1	3
cami i high complexity	468	1.22356e+06	0.869825	0.0998352	451892	393067	3937160	0.5	0.0166667	2	1	60
cami i high complexity	473	1.05166e+06	1	0.098916	303892	303892	3072224	1	0.02	3	3	150
cami i high complexity	537	1.05165e+06	0.592834	0.0986466	534981	317155	3215062	0.666667	0.0263158	3	2	76
cami i high complexity	379	1.13726e+06	1	0.0975077	557255	557255	5714987	1	0.076087	7	7	92
cami i high complexity	388	1.21492e+06	0.909538	0.0969995	775540	705383	7272029	0.62069	0.0447761	29	18	402
cami i high complexity	340	742723	1	0.0967865	427221	427221	4414055	1	0.0508475	6	6	118
cami i high complexity	318	1.08954e+06	1	0.0957194	832872	832872	8701180	1	0.0769231	2	2	26
cami i high complexity	292	766155	0.56889	0.0953384	784020	446021	4678295	0.6	0.037037	5	3	81
cami i high complexity	552	1148.1	1	0.0944144	1068411	1068411	11316182	1	0.025641	1	1	39
cami i high complexity	508	520453	1	0.0932218	308220	308220	3306307	1	0.0307692	4	4	130
cami i high complexity	549	1.22356e+06	1	0.0926076	364611	364611	3937160	1	0.0333333	2	2	60
cami i high complexity	363	1.18567e+06	0.686291	0.091896	655755	450039	4897262	0.648649	0.046332	37	24	518
cami i high complexity	132	1.28481e+06	0.84832	0.090734	592077	502271	5535645	0.888889	0.0379867	45	40	1053
cami i high complexity	397	1.38406e+06	1	0.0900862	563997	563997	6260635	1	0.15873	10	10	63
cami i high complexity	246	1.15141e+06	0.466253	0.089478	797784	371969	4157098	0.367089	0.0421512	79	29	688
cami i high complexity	68	1.28732e+06	0.432029	0.0894291	1346607	581773	6505411	0.506122	0.0581068	245	124	2134
cami i high complexity	513	1.09419e+06	1	0.0884691	306446	306446	3463878	1	0.04	4	4	100
cami i high complexity	262	742723	1	0.0872554	385150	385150	4414055	1	0.0847458	10	10	118
cami i high complexity	371	1.21492e+06	0.786178	0.0861629	796994	626579	7272029	0.846154	0.0547264	26	22	402
cami i high complexity	399	1.21052e+06	0.963021	0.085927	302602	291412	3391390	0.777778	0.118644	9	7	59
cami i high complexity	289	1.18567e+06	0.594623	0.0848748	699021	415654	4897262	0.492308	0.0617761	65	32	518
cami i high complexity	407	1.07407e+06	0.73115	0.0846878	249377	182332	2152991	0.689655	0.0310559	29	20	644
cami i high complexity	285	1.21052e+06	1	0.0846694	287147	287147	3391390	1	0.0677966	4	4	59
cami i high complexity	361	1.19058e+06	0.431317	0.0830187	434850	187558	2259226	0.390625	0.178571	64	25	140
cami i high complexity	356	1.15141e+06	0.577335	0.0826682	595252	343660	4157098	0.578125	0.0537791	64	37	688
cami i high complexity	411	1.26994e+06	1	0.0816554	497206	497206	6089075	1	0.0545455	24	24	440
cami i high complexity	337	1.15143e+06	0.683831	0.0815424	480534	328604	4029853	0.6	0.0714286	5	3	42
cami i high complexity	328	1.28609e+06	0.503498	0.0802756	673163	338936	4222153	0.470588	0.0249221	17	8	321
cami i high complexity	311	1.21052e+06	1	0.079744	270443	270443	3391390	1	0.0508475	3	3	59
cami i high complexity	117	1.28729e+06	0.34043	0.0797092	1529785	520784	6533546	0.206081	0.0601578	296	61	1014
cami i high complexity	25	1.15141e+06	0.641984	0.0795168	514902	330559	4157098	0.641509	0.0494186	53	34	688
cami i high complexity	448	1148.1	1	0.079048	894522	894522	11316182	1	0.0769231	3	3	39
cami i high complexity	487	1.05322e+06	0.94639	0.077853	503362	476377	6118927	0.909091	0.02849	11	10	351
cami i high complexity	436	1.05166e+06	0.71013	0.07741	334898	237821	3072224	0.833333	0.0333333	6	5	150
cami i high complexity	227	1.22979e+06	1	0.0765892	547967	547967	7154628	1	0.0967742	3	3	31
cami i high complexity	279	991968	0.991562	0.075504	305995	303413	4018504	0.965517	0.0558882	29	28	501
cami i high complexity	497	766159	0.90229	0.075474	388413	350461	4643467	0.75	0.06	4	3	50
cami i high complexity	128	536227	0.840893	0.0747542	862524	725290	9702332	0.911392	0.0482574	79	72	1492
cami i high complexity	395	1.38608e+06	0.936348	0.0720688	497720	466039	6466583	0.87234	0.0197305	47	41	2078
cami i high complexity	214	1.12572e+06	0.786991	0.0707016	200193	157550	2228380	0.791667	0.0550725	24	19	345
cami i high complexity	239	526987	0.442614	0.0704803	912358	403822	5729572	0.258065	0.0710059	93	24	338
cami i high complexity	47	1.28732e+06	0.809534	0.0704209	565902	458117	6505411	0.785714	0.0463918	126	99	2134
cami i high complexity	8	536227	0.981487	0.0702251	694199	681347	9702332	0.96875	0.041555	64	62	1492
cami i high complexity	234	1.12134e+06	0.527293	0.0694324	757059	399192	5749364	0.333333	0.0306122	36	12	392
cami i high complexity	561	1.00172e+06	1	0.0692012	364930	364930	5273463	1	0.0769231	1	1	13
cami i high complexity	408	1.28481e+06	0.459698	0.0689755	830597	381824	5535645	0.770833	0.0351377	48	37	1053
cami i high complexity	358	1.28609e+06	0.547536	0.0684878	528122	289166	4222153	0.526316	0.0623053	38	20	321
cami i high complexity	571	1.20357e+06	0.5197	0.0674512	325072	168940	2504625	0.5	0.0344828	2	1	29
cami i high complexity	346	1.23845e+06	0.646362	0.0660281	661048	427276	6471119	0.5	0.024	6	3	125
cami i high complexity	232	536227	0.965246	0.0659099	662505	639480	9702332	0.939655	0.0730563	116	109	1492
cami i high complexity	202	1.16932e+06	0.429395	0.0649251	774671	332640	5123445	0.436842	0.0295479	190	83	2809
cami i high complexity	263	1.23845e+06	0.499659	0.0633382	837933	418681	6610247	0.372549	0.0940594	51	19	202
cami i high complexity	512	1.28481e+06	0.723783	0.0633255	496522	359374	5675030	0.666667	0.00840336	3	2	238
cami i high complexity	211	526949	0.56686	0.0622968	372990	211433	3393962	0.746835	0.0216593	79	59	2724
cami i high complexity	335	1.07408e+06	0.541938	0.0620126	241823	131053	2113329	0.590909	0.04	22	13	325
cami i high complexity	60	766138	0.558915	0.0610104	565454	316041	5180118	0.5	0.115702	28	14	121
cami i high complexity	297	1.15141e+06	0.644476	0.0604376	389844	251245	4157098	0.684211	0.0377907	38	26	688
cami i high complexity	568	911129	0.53965	0.0595462	219559	118485	1989800	0.666667	0.0298507	3	2	67
cami i high complexity	449	1.23843e+06	0.686513	0.0588197	551899	378886	6441480	0.5	0.0344828	10	5	145
cami i high complexity	336	1.18566e+06	0.5576	0.058798	534017	297768	5064255	0.315789	0.0416667	19	6	144
cami i high complexity	284	1.15691e+06	1	0.058565	525763	525763	8977427	1	0.0788382	19	19	241
cami i high complexity	124	370895	1	0.0583554	330754	330754	5667921	1	0.0501792	14	14	279
cami i high complexity	226	1.23845e+06	0.373123	0.0581474	1008459	376279	6471119	0.314286	0.088	35	11	125
cami i high complexity	154	1.28481e+06	0.564956	0.0561922	550592	311060	5535645	0.714286	0.0237417	35	25	1053
cami i high complexity	527	1.28609e+06	0.91081	0.0554035	258907	235815	4256317	0.777778	0.0201729	9	7	347
cami i high complexity	347	536227	0.722744	0.0550155	738545	533779	9702332	0.71875	0.0308311	64	46	1492
cami i high complexity	501	903920	0.507625	0.0549941	443633	225199	4094967	0.6	0.0230769	5	3	130
cami i high complexity	275	1.38608e+06	0.606543	0.0544093	580078	351842	6466583	0.767442	0.0158807	43	33	2078
cami i high complexity	536	1148.1	1	0.0522768	591574	591574	11316182	1	0.025641	1	1	39
cami i high complexity	431	1.09419e+06	0.42453	0.0522166	426052	180872	3463878	0.421053	0.08	19	8	100
cami i high complexity	504	1.23845e+06	0.833667	0.0514602	399446	333005	6471119	0.5	0.008	2	1	125
cami i high complexity	455	903920	1	0.0511518	209465	209465	4094967	1	0.00769231	1	1	130
cami i high complexity	417	1.23845e+06	1	0.0511092	330734	330734	6471119	1	0.04	5	5	125
cami i high complexity	386	1.23845e+06	1	0.0504335	326361	326361	6471119	1	0.024	3	3	125
cami i high complexity	376	1.28609e+06	0.623502	0.0503736	343874	214406	4256317	0.653846	0.0489914	26	17	347
cami i high complexity	255	1.28609e+06	0.615716	0.0493319	338284	208287	4222153	0.571429	0.0249221	14	8	321
cami i high complexity	345	1.28479e+06	0.46745	0.0490415	575670	269097	5487127	0.424242	0.0903226	33	14	155
cami i high complexity	339	1.15876e+06	0.448288	0.0487104	286983	128651	2641140	0.295455	0.110169	44	13	118
cami i high complexity	299	1.09419e+06	0.522515	0.0481342	319093	166731	3463878	0.230769	0.03	13	3	100
cami i high complexity	534	903920	0.658514	0.047657	296355	195154	4094967	0.666667	0.0153846	3	2	130
cami i high complexity	574	280355	1	0.0473037	254035	254035	5370297	1	0.0238095	1	1	42
cami i high complexity	327	1.14713e+06	0.816378	0.0471328	241638	197268	4185365	0.8	0.0941176	20	16	170
cami i high complexity	577	1.04976e+06	0.739567	0.0470603	252583	186802	3969417	0.666667	0.0540541	3	2	37
cami i high complexity	341	1.28609e+06	0.771929	0.0465208	254451	196418	4222153	0.777778	0.0218069	9	7	321
cami i high complexity	510	903920	0.546386	0.0451117	338096	184731	4094967	0.75	0.0230769	4	3	130
cami i high complexity	479	280355	0.523364	0.0448059	459758	240621	5370297	0.25	0.0238095	4	1	42
cami i high complexity	499	526982	0.712464	0.0446884	360080	256544	5740729	0.75	0.0150754	4	3	199
cami i high complexity	489	1.28609e+06	0.924552	0.0443883	202708	187414	4222153	0.833333	0.0311526	12	10	321
cami i high complexity	357	1.07408e+06	0.347548	0.0437722	266165	92505	2113329	0.2	0.0246154	40	8	325
cami i high complexity	516	1.22356e+06	0.539727	0.0437567	319193	172277	3937160	0.5	0.0333333	4	2	60
cami i high complexity	316	1.23048e+06	0.858645	0.0424604	378005	324572	7644113	0.666667	0.183673	27	18	98
cami i high complexity	268	1.05322e+06	0.641242	0.0424184	404769	259555	6118927	0.469388	0.0655271	49	23	351
cami i high complexity	438	1.20937e+06	0.679091	0.0405246	349763	237521	5861156	0.5	0.00687285	4	2	291
cami i high complexity	354	1.14716e+06	0.62371	0.040436	272986	170264	4210705	0.375	0.0273973	16	6	219
cami i high complexity	419	1.26994e+06	1	0.0404229	246138	246138	6089075	1	0.0181818	8	8	440
cami i high complexity	443	1.28609e+06	0.621596	0.040297	275930	171517	4256317	0.636364	0.0201729	11	7	347
cami i high complexity	535	526982	1	0.0401771	230646	230646	5740729	1	0.0150754	3	3	199
cami i high complexity	187	1.15141e+06	0.557473	0.0394422	294122	163965	4157098	0.527778	0.0276163	36	19	688
cami i high complexity	383	1.28481e+06	0.459394	0.0391584	483735	222225	5675030	0.352941	0.0252101	17	6	238
cami i high complexity	416	1.23845e+06	0.91513	0.0391132	282526	258548	6610247	0.833333	0.049505	12	10	202
cami i high complexity	144	314225	0.268882	0.0390873	428221	115141	2945741	0.295238	0.0135846	105	31	2282
cami i high complexity	198	1.28732e+06	0.405208	0.0387004	621316	251762	6505411	0.505495	0.0215558	91	46	2134
cami i high complexity	215	1.18566e+06	0.560586	0.0386738	349374	195854	5064255	0.166667	0.0347222	30	5	144
cami i high complexity	223	557722	0.761998	0.0378	318771	242903	6426011	0.824176	0.0190743	91	75	3932
cami i high complexity	304	536227	1	0.0376647	365435	365435	9702332	1	0.022118	33	33	1492
cami i high complexity	509	1148.1	1	0.037145	420340	420340	11316182	1	0.025641	1	1	39
cami i high complexity	324	526982	0.426432	0.0365929	492623	210070	5740729	0.4	0.0100503	5	2	199
cami i high complexity	201	326424	0.748409	0.0365879	359106	268758	7345552	0.731481	0.021191	108	79	3728
cami i high complexity	576	1.23843e+06	1	0.0357989	230598	230598	6441480	1	0.00689655	1	1	145
cami i high complexity	73	1.12134e+06	0.801733	0.035685	255903	205166	5749364	0.666667	0.0153061	9	6	392
cami i high complexity	483	1.23843e+06	0.714138	0.0354476	319735	228335	6441480	0.714286	0.0344828	7	5	145
cami i high complexity	472	1148.1	1	0.0346321	391903	391903	11316182	1	0.0512821	2	2	39
cami i high complexity	539	1.16016e+06	0.508226	0.0326912	211272	107374	3284493	0.5	0.025	2	1	40
cami i high complexity	231	536227	1	0.0317649	308194	308194	9702332	1	0.0201072	30	30	1492
cami i high complexity	531	766138	0.413452	0.0316964	397122	164191	5180118	0.2	0.00826446	5	1	121
cami i high complexity	85	1.05322e+06	0.433706	0.0309291	436362	189253	6118927	0.236364	0.037037	55	13	351
cami i high complexity	221	1.38608e+06	0.802046	0.0306367	247012	198115	6466583	0.842105	0.00769971	19	16	2078
cami i high complexity	503	1.23845e+06	0.834996	0.0299977	232479	194119	6471119	0.6	0.024	5	3	125
cami i high complexity	414	469598	0.52035	0.0290983	284737	148163	5091817	0.363636	0.0222222	11	4	180
cami i high complexity	444	1.18566e+06	0.603836	0.0262886	220477	133132	5064255	0.285714	0.0138889	7	2	144
cami i high complexity	119	557722	0.580813	0.02621	289983	168426	6426011	0.636364	0.0142421	88	56	3932
cami i high complexity	175	557722	0.238743	0.0257348	692679	165372	6426011	0.25	0.0122075	192	48	3932
cami i high complexity	435	1.17563e+06	0.415104	0.0238254	289638	120230	5046299	0.157895	0.0731707	19	3	41
cami i high complexity	235	536227	0.587277	0.023699	391529	229936	9702332	0.631579	0.0080429	19	12	1492
cami i high complexity	505	1.28479e+06	0.481026	0.0234959	268021	128925	5487127	0.4	0.0258065	10	4	155
cami i high complexity	104	1.1857e+06	0.355747	0.0223879	290271	103263	4612447	0.311688	0.0100209	77	24	2395
cami i high complexity	402	536227	0.62382	0.0218218	339396	211722	9702332	0.730769	0.0127346	26	19	1492
cami i high complexity	453	1.28479e+06	0.562269	0.0209314	204267	114853	5487127	0.5	0.0129032	4	2	155
cami i high complexity	249	1.18567e+06	0.408833	0.01938	232146	94909	4897262	0.277778	0.00965251	18	5	518
cami i high complexity	554	1148.1	1	0.0185395	209796	209796	11316182	1	0.025641	1	1	39
cami i high complexity	153	527028	0.327303	0.0177738	320755	104984	5906681	0.448276	0.00749712	29	13	1734

## Sheet: MetaDecoder1000
Supplementary Table S3. Clustering benchmarks on CAMI I Medium and High Complexity datasets. (MetaDecoder1000)
sample_id	Bin ID	Most abundant genome	Purity (bp)	Completeness (bp)	Bin size (bp)	True positives (bp)	True size of most abundant genome (bp)	Purity (seq)	Completeness (seq)	Bin size (seq)	True positives (seq)	True size of most abundant genome (seq)
cami i medium complexity	230	1.04216e+06	1	1	2835728	2835728	2835728	1	1	1	1	1
cami i medium complexity	171	939857	1	1	962104	962104	962104	1	1	11	11	11
cami i medium complexity	198	1.19811e+06	1	1	5503951	5503951	5503951	1	1	6	6	6
cami i medium complexity	213	1.39471e+06	0.947317	1	892474	845456	845456	0.333333	1	3	1	1
cami i medium complexity	216	292805	1	1	1080082	1080082	1080082	1	1	1	1	1
cami i medium complexity	217	710421	1	1	6342524	6342524	6342524	1	1	4	4	4
cami i medium complexity	220	290399	1	1	5070468	5070468	5070468	1	1	4	4	4
cami i medium complexity	123	1.1592e+06	0.809263	1	1145051	926647	926647	0.1	1	10	1	1
cami i medium complexity	24	1.12135e+06	1	1	1959109	1959109	1959109	1	1	4	4	4
cami i medium complexity	67	485918	1	1	9127137	9127137	9127137	1	1	12	12	12
cami i medium complexity	223	548479	1	1	2146336	2146336	2146336	1	1	5	5	5
cami i medium complexity	245	515635	1	1	1855560	1855560	1855560	1	1	1	1	1
cami i medium complexity	167	247639	1	1	3567512	3567512	3567512	1	1	22	22	22
cami i medium complexity	185	316058	1	1	5331637	5331637	5331637	1	1	2	2	2
cami i medium complexity	188	1.15068e+06	1	1	5525637	5525637	5525637	1	1	31	31	31
cami i medium complexity	206	134676	1	1	9239838	9239838	9239838	1	1	1	1	1
cami i medium complexity	241	1.15643e+06	1	1	2023547	2023547	2023547	1	1	1	1	1
cami i medium complexity	102	234826	1	1	1197683	1197683	1197683	1	1	1	1	1
cami i medium complexity	234	1.04663e+06	1	1	2138798	2138798	2138798	1	1	1	1	1
cami i medium complexity	236	543728	1	1	6754991	6754991	6754991	1	1	2	2	2
cami i medium complexity	181	1.1592e+06	1	1	965508	965508	965508	1	1	1	1	1
cami i medium complexity	173	1.16915e+06	1	1	2911829	2911829	2911829	1	1	4	4	4
cami i medium complexity	242	323259	1	1	3544732	3544732	3544732	1	1	1	1	1
cami i medium complexity	183	640510	1	1	6833722	6833722	6833722	1	1	2	2	2
cami i medium complexity	182	322710	0.997469	1	5378930	5365315	5365315	0.5	1	2	1	1
cami i medium complexity	149	1.2358e+06	1	0.999222	6851924	6851924	6857257	1	0.904762	19	19	21
cami i medium complexity	209	314254	1	0.999169	3162490	3162490	3165119	1	0.923077	12	12	13
cami i medium complexity	42	1.11107e+06	1	0.998754	2260456	2260456	2263277	1	0.928571	13	13	14
cami i medium complexity	148	371731	1	0.998386	3476637	3476637	3482257	1	0.974359	38	38	39
cami i medium complexity	184	313589	1	0.998296	4215329	4215329	4222526	1	0.888889	8	8	9
cami i medium complexity	112	98439.1	1	0.997591	5360559	5360559	5373502	1	0.97561	80	80	82
cami i medium complexity	199	349106	1	0.995339	2978969	2978969	2992920	1	0.5	1	1	2
cami i medium complexity	133	1.39914e+06	1	0.994325	5084589	5084589	5113611	1	0.894737	51	51	57
cami i medium complexity	195	1.38306e+06	1	0.993886	3600290	3600290	3622439	1	0.95	38	38	40
cami i medium complexity	232	1.21836e+06	1	0.993606	1172240	1172240	1179783	1	0.5	1	1	2
cami i medium complexity	132	1.04238e+06	1	0.993383	3311243	3311243	3333298	1	0.942308	49	49	52
cami i medium complexity	189	522306	0.965553	0.992897	5456383	5268425	5306117	0.5	0.75	6	3	4
cami i medium complexity	5	1.26281e+06	1	0.992618	1231275	1231275	1240432	1	0.893617	42	42	47
cami i medium complexity	154	1.34168e+06	1	0.992228	3121006	3121006	3145452	1	0.8125	13	13	16
cami i medium complexity	20	1.16915e+06	0.999844	0.992127	6774446	6773391	6827140	0.980769	0.894737	52	51	57
cami i medium complexity	111	993516	1	0.991947	7300936	7300936	7360211	1	0.92562	112	112	121
cami i medium complexity	13	1.09767e+06	1	0.991472	4731444	4731444	4772139	1	0.968326	214	214	221
cami i medium complexity	127	997884	1	0.991428	5650524	5650524	5699381	1	0.75	24	24	32
cami i medium complexity	87	1.16932e+06	1	0.990361	5179116	5179116	5229524	1	0.833333	15	15	18
cami i medium complexity	93	996637	1	0.99029	7625806	7625806	7700578	1	0.9125	73	73	80
cami i medium complexity	240	1.3457e+06	1	0.98862	3446624	3446624	3486297	1	0.5	1	1	2
cami i medium complexity	204	1.22414e+06	1	0.988249	4544257	4544257	4598290	1	0.875	14	14	16
cami i medium complexity	129	391937	1	0.988068	4390412	4390412	4443432	1	0.902439	37	37	41
cami i medium complexity	164	1.13728e+06	1	0.987429	2982152	2982152	3020119	1	0.821429	23	23	28
cami i medium complexity	142	1.17221e+06	0.952995	0.987399	2161770	2060155	2086447	0.843137	0.914894	51	43	47
cami i medium complexity	96	195250	1	0.987263	4998830	4998830	5063323	1	0.859649	98	98	114
cami i medium complexity	140	391936	1	0.986329	4063462	4063462	4119782	1	0.852941	29	29	34
cami i medium complexity	225	393305	1	0.985541	4615850	4615850	4683568	1	0.5	1	1	2
cami i medium complexity	91	985010	1	0.98504	4195184	4195184	4258899	1	0.983471	357	357	363
cami i medium complexity	161	883112	0.984474	0.984998	1737339	1710365	1736415	0.969697	0.842105	33	32	38
cami i medium complexity	41	1.00712e+06	1	0.984655	1566121	1566121	1590528	1	0.846154	33	33	39
cami i medium complexity	51	1.28289e+06	1	0.983883	4697079	4697079	4774023	1	0.906977	78	78	86
cami i medium complexity	163	1.09573e+06	1	0.983274	1835643	1835643	1866869	1	0.885714	31	31	35
cami i medium complexity	18	1.26292e+06	1	0.982364	3005720	3005720	3059682	1	0.888298	167	167	188
cami i medium complexity	97	1.16764e+06	1	0.980801	2857143	2857143	2913070	1	0.882353	60	60	68
cami i medium complexity	50	1.28706e+06	1	0.980716	1934823	1934823	1972867	1	0.910506	234	234	257
cami i medium complexity	205	1.13244e+06	1	0.98049	3900692	3900692	3978310	1	0.555556	20	20	36
cami i medium complexity	114	688246	0.989493	0.979407	3351456	3316243	3385970	0.97561	0.754717	41	40	53
cami i medium complexity	68	1.05421e+06	1	0.978613	4987977	4987977	5096985	1	0.857843	175	175	204
cami i medium complexity	58	1.35353e+06	1	0.976072	2448487	2448487	2508510	1	0.946078	193	193	204
cami i medium complexity	70	1.26301e+06	1	0.975643	2207513	2207513	2262624	1	0.898413	283	283	315
cami i medium complexity	122	1.23845e+06	1	0.974151	5850354	5850354	6005590	1	0.910569	112	112	123
cami i medium complexity	113	1.39753e+06	1	0.973588	4136285	4136285	4248495	1	0.788288	175	175	222
cami i medium complexity	95	494419	1	0.972691	3374258	3374258	3468993	1	0.888412	207	207	233
cami i medium complexity	108	1.14467e+06	0.998984	0.972584	3487539	3483997	3582208	0.981818	0.675	55	54	80
cami i medium complexity	66	1.26293e+06	1	0.972316	2480188	2480188	2550805	1	0.828125	159	159	192
cami i medium complexity	126	457393	1	0.970876	4423683	4423683	4556383	1	0.820896	110	110	134
cami i medium complexity	162	1.26279e+06	1	0.969819	1465335	1465335	1510936	1	0.746269	50	50	67
cami i medium complexity	4	310037	1	0.969389	7169972	7169972	7396379	1	0.85342	262	262	307
cami i medium complexity	71	1.26306e+06	1	0.969307	1960613	1960613	2022695	1	0.66	66	66	100
cami i medium complexity	179	1.19301e+06	1	0.968145	3947093	3947093	4076965	1	0.816667	49	49	60
cami i medium complexity	194	935543	1	0.9677	8750209	8750209	9042274	1	0.489362	46	46	94
cami i medium complexity	69	1.26296e+06	1	0.961707	1740548	1740548	1809853	1	0.839721	241	241	287
cami i medium complexity	40	1.2631e+06	1	0.959674	2342210	2342210	2440631	1	0.82243	176	176	214
cami i medium complexity	14	1.26311e+06	1	0.959448	2578376	2578376	2687354	1	0.768293	189	189	246
cami i medium complexity	46	1.05022e+06	0.984485	0.958111	5607155	5520161	5761507	0.990868	0.623563	219	217	348
cami i medium complexity	128	1.26282e+06	0.989979	0.955832	1168201	1156495	1209936	0.980392	0.724638	51	50	69
cami i medium complexity	8	1.04996e+06	1	0.952937	4155721	4155721	4360962	1	0.731765	311	311	425
cami i medium complexity	116	927677	1	0.952701	4397177	4397177	4615484	1	0.775194	100	100	129
cami i medium complexity	35	1.23048e+06	1	0.952281	7254853	7254853	7618393	1	0.8	76	76	95
cami i medium complexity	64	1.20674e+06	1	0.95163	8720480	8720480	9163725	1	0.843188	328	328	389
cami i medium complexity	9	1.16986e+06	0.992574	0.951144	4699037	4664142	4903717	0.997613	0.701342	419	418	596
cami i medium complexity	131	1.16967e+06	0.997193	0.95074	2119644	2113694	2223210	0.984375	0.807692	64	63	78
cami i medium complexity	32	95618.1	1	0.944467	3267185	3267185	3459291	1	0.841085	217	217	258
cami i medium complexity	10	1.24318e+06	0.997162	0.943455	2209547	2203277	2335327	0.991837	0.760563	490	486	639
cami i medium complexity	65	424182	0.993483	0.940771	5164028	5130372	5453372	0.985465	0.761798	344	339	445
cami i medium complexity	12	933266	1	0.939033	2280118	2280118	2428155	1	0.818182	72	72	88
cami i medium complexity	33	245012	0.998413	0.938933	2284605	2280979	2429331	0.996319	0.885496	815	812	917
cami i medium complexity	121	1.11112e+06	1	0.938323	2003843	2003843	2135558	1	0.746835	59	59	79
cami i medium complexity	1	1.15876e+06	0.983404	0.937221	2506153	2464561	2629647	0.94382	0.754491	267	252	334
cami i medium complexity	208	983545	1	0.936734	5052253	5052253	5393474	1	0.666667	2	2	3
cami i medium complexity	193	545275	1	0.935664	2648069	2648069	2830149	1	0.592593	16	16	27
cami i medium complexity	144	1.37817e+06	1	0.933792	3402361	3402361	3643595	1	0.555556	20	20	36
cami i medium complexity	86	95609.1	1	0.92635	3359951	3359951	3627087	1	0.891892	297	297	333
cami i medium complexity	25	1.26685e+06	0.956771	0.925664	2412821	2308518	2493904	0.949495	0.671429	99	94	140
cami i medium complexity	80	1.28729e+06	0.998623	0.924048	6111510	6103093	6604739	0.996078	0.578588	255	254	439
cami i medium complexity	172	887287	0.942837	0.918628	1518877	1432054	1558905	0.758065	0.839286	62	47	56
cami i medium complexity	176	1.38608e+06	1	0.918496	3977009	3977009	4329913	1	0.232143	13	13	56
cami i medium complexity	103	1.41284e+06	1	0.915005	1045799	1045799	1142944	1	0.511628	66	66	129
cami i medium complexity	62	1.26296e+06	1	0.914861	2096060	2096060	2291125	1	0.679389	178	178	262
cami i medium complexity	157	97137.1	1	0.911928	1674218	1674218	1835911	1	0.583333	133	133	228
cami i medium complexity	63	1.13406e+06	0.999474	0.91103	2470830	2469531	2710702	0.998299	0.640131	588	587	917
cami i medium complexity	45	335659	0.998847	0.910795	6546395	6538846	7179271	0.997324	0.69441	1121	1118	1610
cami i medium complexity	90	469598	1	0.907841	4577974	4577974	5042703	1	0.397059	54	54	136
cami i medium complexity	49	590061	0.995173	0.906175	4389713	4368526	4820842	0.994143	0.694985	683	679	977
cami i medium complexity	36	1.41287e+06	1	0.905032	2491615	2491615	2753069	1	0.622449	183	183	294
cami i medium complexity	107	673860	0.99762	0.899715	1286345	1283284	1426322	0.991803	0.689459	244	242	351
cami i medium complexity	47	1.2833e+06	1	0.899547	8223038	8223038	9141311	1	0.870536	390	390	448
cami i medium complexity	98	122587	1	0.893669	1949599	1949599	2181568	1	0.622047	79	79	127
cami i medium complexity	78	1.02999e+06	0.865841	0.893275	2598624	2249995	2518817	0.728358	0.844291	335	244	289
cami i medium complexity	55	1.19421e+06	1	0.890243	1549898	1549898	1740984	1	0.820896	55	55	67
cami i medium complexity	21	288705	0.98977	0.886459	2795454	2766856	3121245	0.989181	0.639361	647	640	1001
cami i medium complexity	156	654421	1	0.886135	2248355	2248355	2537260	1	0.6	126	126	210
cami i medium complexity	60	1.15136e+06	0.996957	0.880722	3553840	3543025	4022866	0.984127	0.635897	126	124	195
cami i medium complexity	39	392917	1	0.859286	3220066	3220066	3747374	1	0.705	282	282	400
cami i medium complexity	212	491079	0.996261	0.856904	980207	976542	1139617	0.5	0.2	2	1	5
cami i medium complexity	59	1.38586e+06	0.994038	0.853498	2543018	2527857	2961762	0.995276	0.582488	635	632	1085
cami i medium complexity	53	1.22415e+06	0.988655	0.852986	3963445	3918481	4593840	0.982732	0.593365	637	626	1055
cami i medium complexity	85	1.23845e+06	0.997815	0.848743	5550429	5538299	6525294	0.986301	0.651584	292	288	442
cami i medium complexity	104	1.24774e+06	0.911391	0.846614	1211396	1104056	1304084	0.924731	0.895833	93	86	96
cami i medium complexity	81	1.2358e+06	0.995655	0.845651	3684050	3668041	4337534	0.992355	0.590537	654	649	1099
cami i medium complexity	73	1.28724e+06	0.968467	0.839214	5789679	5607111	6681382	0.958115	0.54955	382	366	666
cami i medium complexity	2	1.20078e+06	0.986134	0.83533	5359669	5285351	6327260	0.982636	0.549912	1267	1245	2264
cami i medium complexity	130	766138	1	0.825461	4249361	4249361	5147864	1	0.454545	35	35	77
cami i medium complexity	94	1.26304e+06	1	0.820107	3741507	3741507	4562217	1	0.533333	160	160	300
cami i medium complexity	178	1.11582e+06	1	0.819009	1455247	1455247	1776838	1	0.634146	26	26	41
cami i medium complexity	30	1.21412e+06	0.89668	0.806892	2285124	2049025	2539405	0.920543	0.554259	516	475	857
cami i medium complexity	155	1.13127e+06	1	0.80525	633759	633759	787034	1	0.5	21	21	42
cami i medium complexity	109	349966	1	0.803445	3867008	3867008	4813032	1	0.472222	51	51	108
cami i medium complexity	152	1.04976e+06	1	0.799863	3170898	3170898	3964301	1	0.666667	14	14	21
cami i medium complexity	84	1.22948e+06	1	0.774226	4426405	4426405	5717200	1	0.588235	110	110	187
cami i medium complexity	3	1.26274e+06	0.981828	0.763563	2556277	2509824	3286990	0.98153	0.485007	758	744	1534
cami i medium complexity	28	457429	1	0.741897	5656258	5656258	7624046	1	0.584123	493	493	844
cami i medium complexity	16	1.26273e+06	0.919859	0.730255	1278120	1175690	1609971	0.955912	0.416594	499	477	1145
cami i medium complexity	72	1.15815e+06	0.98112	0.71947	2042893	2004324	2785835	0.988571	0.431063	525	519	1204
cami i medium complexity	75	1.26294e+06	0.987709	0.715123	1645643	1625417	2272919	0.994092	0.428662	677	673	1570
cami i medium complexity	74	1.26293e+06	0.991085	0.713568	1572678	1558657	2184314	0.984252	0.631313	127	125	198
cami i medium complexity	136	700750	0.910426	0.680242	696275	633907	931885	0.971831	0.43949	71	69	157
cami i medium complexity	137	527028	1	0.676498	4039435	4039435	5971098	1	0.338521	87	87	257
cami i medium complexity	201	1.15578e+06	0.824414	0.667515	922801	760770	1139704	0.666667	0.333333	3	2	6
cami i medium complexity	210	485913	1	0.660519	9022522	9022522	13659741	1	0.545455	6	6	11
cami i medium complexity	158	767817	1	0.620424	5917010	5917010	9537038	1	0.361111	13	13	36
cami i medium complexity	82	888728	0.856691	0.618416	1333046	1142009	1846668	0.855524	0.331504	353	302	911
cami i medium complexity	83	939301	0.955193	0.614178	1017761	972158	1582861	0.946565	0.330667	131	124	375
cami i medium complexity	214	1.05318e+06	1	0.60869	3362526	3362526	5524197	1	0.469388	23	23	49
cami i medium complexity	11	649724	1	0.597981	2305064	2305064	3854747	1	0.273292	132	132	483
cami i medium complexity	170	1.11582e+06	0.886538	0.561912	939116	832562	1481659	0.869565	0.454545	46	40	88
cami i medium complexity	99	1.20937e+06	0.684439	0.544789	4441217	3039741	5579671	0.55102	0.54	98	54	100
cami i medium complexity	105	1.38608e+06	1	0.527723	2049515	2049515	3883695	1	0.734982	208	208	283
cami i medium complexity	115	1.31658e+06	1	0.517311	1007013	1007013	1946628	1	0.203297	37	37	182
cami i medium complexity	92	1.12332e+06	0.950946	0.483375	884053	840687	1739204	0.931034	0.425197	58	54	127
cami i medium complexity	31	1.07407e+06	1	0.473456	831874	831874	1757026	1	0.438462	57	57	130
cami i medium complexity	147	1.28729e+06	0.840271	0.469535	3664090	3078830	6557188	0.666667	0.23053	111	74	321
cami i medium complexity	146	1.38608e+06	1	0.460337	1787809	1787809	3883695	1	0.250883	71	71	283
cami i medium complexity	174	1.15876e+06	1	0.454926	1262723	1262723	2775668	1	0.0909091	1	1	11
cami i medium complexity	22	1.07408e+06	0.863748	0.44639	874394	755256	1691919	0.805195	0.449275	77	62	138
cami i medium complexity	15	911241	0.980317	0.443693	3045980	2986025	6729933	0.977273	0.308982	792	774	2505
cami i medium complexity	141	526987	0.526796	0.431066	4687674	2469448	5728701	0.666667	0.147929	75	50	338
cami i medium complexity	89	1.00971e+06	0.98142	0.427169	851366	835548	1956012	0.985795	0.206794	352	347	1678
cami i medium complexity	19	911241	0.971951	0.425535	2946470	2863824	6729933	0.969577	0.292615	756	733	2505
cami i medium complexity	221	1.15876e+06	1	0.424496	1245020	1245020	2932935	1	0.0909091	1	1	11
cami i medium complexity	196	1.21004e+06	0.969456	0.397357	736349	713858	1796516	0.909091	0.285714	11	10	35
cami i medium complexity	219	1.20357e+06	0.696667	0.387856	1394744	971672	2505236	0.714286	0.344828	14	10	29
cami i medium complexity	26	1.26306e+06	0.980919	0.376889	702651	689244	1828770	0.986971	0.162466	307	303	1865
cami i medium complexity	120	1.05318e+06	1	0.372938	2060182	2060182	5524197	1	0.285714	14	14	49
cami i medium complexity	231	485913	1	0.337546	4610791	4610791	13659741	1	0.272727	3	3	11
cami i medium complexity	159	1.31658e+06	0.895484	0.321075	697962	625014	1946628	0.810127	0.351648	79	64	182
cami i medium complexity	52	536227	0.904886	0.317914	3342227	3024334	9513050	0.898104	0.124425	422	379	3046
cami i medium complexity	211	1.13083e+06	1	0.317266	398032	398032	1254570	1	0.25	2	2	8
cami i medium complexity	243	1.13083e+06	1	0.314878	395036	395036	1254570	1	0.125	1	1	8
cami i medium complexity	237	272951	1	0.300236	375225	375225	1249767	1	0.142857	2	2	14
cami i medium complexity	6	1.1586e+06	0.962737	0.300205	2124932	2045750	6814513	0.980932	0.142725	944	926	6488
cami i medium complexity	44	1.07408e+06	0.618376	0.284999	779776	482195	1691919	0.561404	0.231884	57	32	138
cami i medium complexity	88	527028	1	0.282786	1688545	1688545	5971098	1	0.128405	33	33	257
cami i medium complexity	27	1.28732e+06	0.774038	0.282512	2377144	1840000	6513004	0.751938	0.18097	129	97	536
cami i medium complexity	169	1.07407e+06	0.971058	0.271946	492057	477816	1757026	0.96875	0.238462	32	31	130
cami i medium complexity	143	1.28732e+06	0.579587	0.266325	2992776	1734573	6513004	0.693548	0.160448	124	86	536
cami i medium complexity	153	1.12332e+06	0.686907	0.262963	665806	457347	1739204	0.681818	0.23622	44	30	127
cami i medium complexity	119	1.26293e+06	0.812389	0.242978	653308	530740	2184314	0.592593	0.0808081	27	16	198
cami i medium complexity	165	767817	1	0.238154	2271283	2271283	9537038	1	0.333333	12	12	36
cami i medium complexity	207	1.15876e+06	0.719913	0.23612	961956	692525	2932935	0.666667	0.181818	3	2	11
cami i medium complexity	43	649724	0.972534	0.231579	917890	892679	3854747	0.983051	0.360248	177	174	483
cami i medium complexity	125	457429	1	0.213496	1627701	1627701	7624046	1	0.169431	143	143	844
cami i medium complexity	29	1.23845e+06	0.931919	0.209097	1387827	1293343	6185367	0.963542	0.119819	576	555	4632
cami i medium complexity	145	1.21004e+06	0.747056	0.205355	493836	368923	1796516	0.4	0.114286	10	4	35
cami i medium complexity	192	1.15876e+06	0.522317	0.202992	1078728	563438	2775668	0.2	0.181818	10	2	11
cami i medium complexity	101	742723	1	0.20051	879574	879574	4386689	1	0.20904	148	148	708
cami i medium complexity	134	1.04976e+06	1	0.197731	783867	783867	3964301	1	0.285714	6	6	21
cami i medium complexity	218	1.15876e+06	1	0.195993	544012	544012	2775668	1	0.181818	2	2	11
cami i medium complexity	38	1.28729e+06	0.44254	0.194104	2876075	1272778	6557188	0.254902	0.121495	153	39	321
cami i medium complexity	168	349966	0.872415	0.191605	1057066	922200	4813032	0.847458	0.462963	59	50	108
cami i medium complexity	203	1.15578e+06	0.977978	0.189875	221274	216401	1139704	0.5	0.166667	2	1	6
cami i medium complexity	48	1.23845e+06	0.953658	0.179177	1162134	1108278	6185367	0.949389	0.117444	573	544	4632
cami i medium complexity	186	1.21004e+06	0.650938	0.177291	489303	318506	1796516	0.555556	0.142857	9	5	35
cami i medium complexity	150	552396	1	0.172771	1072138	1072138	6205548	1	0.0806452	5	5	62
cami i medium complexity	118	1.26304e+06	0.786657	0.171724	995915	783444	4562217	0.677419	0.35	155	105	300
cami i medium complexity	135	742723	1	0.153133	671748	671748	4386689	1	0.0734463	52	52	708
cami i medium complexity	191	272951	0.874685	0.152044	217244	190020	1249767	0.6	0.214286	5	3	14
cami i medium complexity	100	888728	0.758794	0.149581	364033	276226	1846668	0.742222	0.183315	225	167	911
cami i medium complexity	238	1.13083e+06	0.781146	0.146512	235308	183810	1254570	0.666667	0.25	3	2	8
cami i medium complexity	215	767817	1	0.137316	1309590	1309590	9537038	1	0.166667	6	6	36
cami i medium complexity	7	536227	0.872317	0.133983	1461152	1274587	9513050	0.809399	0.101773	383	310	3046
cami i medium complexity	23	742723	0.895393	0.132309	648205	580398	4386689	0.971831	0.0974576	71	69	708
cami i medium complexity	106	1.20356e+06	0.73971	0.129129	430289	318289	2464888	0.5	0.0857143	6	3	35
cami i medium complexity	76	1.07407e+06	0.571514	0.125081	384540	219770	1757026	0.564103	0.169231	39	22	130
cami i medium complexity	224	552396	1	0.123482	766276	766276	6205548	1	0.0483871	3	3	62
cami i medium complexity	180	742723	1	0.119371	523645	523645	4386689	1	0.0748588	53	53	708
cami i medium complexity	202	1.20356e+06	1	0.117734	290201	290201	2464888	1	0.0285714	1	1	35
cami i medium complexity	226	552396	1	0.116592	723520	723520	6205548	1	0.0483871	3	3	62
cami i medium complexity	200	766138	1	0.116519	599825	599825	5147864	1	0.272727	21	21	77
cami i medium complexity	244	1.20357e+06	1	0.11564	289705	289705	2505236	1	0.0344828	1	1	29
cami i medium complexity	151	526987	0.854005	0.114981	771296	658691	5728701	0.727273	0.0236686	11	8	338
cami i medium complexity	177	1.07407e+06	0.982182	0.112317	200924	197344	1757026	0.9375	0.115385	16	15	130
cami i medium complexity	37	1.23845e+06	0.75123	0.11201	922250	692822	6185367	0.826816	0.0319516	179	148	4632
cami i medium complexity	227	1.20356e+06	1	0.111092	273830	273830	2464888	1	0.0285714	1	1	35
cami i medium complexity	17	1.23845e+06	0.940672	0.110519	726717	683602	6185367	0.956113	0.0658463	319	305	4632
cami i medium complexity	239	552396	1	0.109411	678954	678954	6205548	1	0.016129	1	1	62
cami i medium complexity	233	1.20357e+06	1	0.10931	273848	273848	2505236	1	0.0344828	1	1	29
cami i medium complexity	110	526987	0.965758	0.105421	625338	603925	5728701	0.75	0.0443787	20	15	338
cami i medium complexity	235	552396	1	0.0914301	567374	567374	6205548	1	0.0483871	3	3	62
cami i medium complexity	229	1.20356e+06	1	0.0895586	220752	220752	2464888	1	0.0571429	2	2	35
cami i medium complexity	160	1.28732e+06	0.518639	0.0862212	1082756	561559	6513004	0.625	0.0652985	56	35	536
cami i medium complexity	139	1.23845e+06	0.51374	0.0775879	985487	506284	6525294	0.763158	0.0656109	38	29	442
cami i medium complexity	138	742723	1	0.0755401	331371	331371	4386689	1	0.0423729	30	30	708
cami i medium complexity	166	742723	1	0.0739893	324568	324568	4386689	1	0.0310734	22	22	708
cami i medium complexity	57	536227	0.840608	0.069916	791230	665114	9513050	0.8125	0.0426789	160	130	3046
cami i medium complexity	124	939301	0.350008	0.0691969	312933	109529	1582861	0.422535	0.08	71	30	375
cami i medium complexity	228	1.20356e+06	0.622004	0.067943	269246	167472	2464888	0.5	0.0285714	2	1	35
cami i medium complexity	117	95609.1	0.289515	0.0648719	812725	235296	3627087	0.253165	0.0600601	79	20	333
cami i medium complexity	175	552396	1	0.0629674	390747	390747	6205548	1	0.0967742	6	6	62
cami i medium complexity	61	536227	0.818045	0.0623898	725531	593517	9513050	0.805687	0.0558109	211	170	3046
cami i medium complexity	56	766138	0.477721	0.056824	612328	292522	5147864	0.444444	0.25974	45	20	77
cami i medium complexity	187	742723	1	0.0537968	235990	235990	4386689	1	0.0225989	16	16	708
cami i medium complexity	54	1.20674e+06	0.446576	0.0483695	992542	443245	9163725	0.435714	0.156812	140	61	389
cami i medium complexity	34	927677	0.20067	0.0419161	964085	193463	4615484	0.166667	0.170543	132	22	129
cami i medium complexity	222	1.2833e+06	1	0.0383782	350827	350827	9141311	1	0.0267857	12	12	448
cami i medium complexity	77	536227	0.594822	0.0357514	571776	340105	9513050	0.556122	0.0357846	196	109	3046
cami i medium complexity	79	1.20936e+06	0.434777	0.0346597	407945	177365	5117332	0.527778	0.00807137	72	38	4708
cami i medium complexity	197	1.2833e+06	1	0.031317	286278	286278	9141311	1	0.0290179	13	13	448
cami i medium complexity	190	1.28724e+06	0.754665	0.0265463	235026	177366	6681382	0.75	0.0945946	84	63	666
cami i high complexity	377	1.39471e+06	1	1	845453	845453	845453	1	1	1	1	1
cami i high complexity	380	1.38077e+06	1	1	2043626	2043626	2043626	1	1	1	1	1
cami i high complexity	374	640510	1	1	6833607	6833607	6833607	1	1	8	8	8
cami i high complexity	192	743718	1	1	3307698	3307698	3307698	1	1	1	1	1
cami i high complexity	544	316058	1	1	5331649	5331649	5331649	1	1	1	1	1
cami i high complexity	444	1.20363e+06	1	1	2567278	2567278	2567278	1	1	6	6	6
cami i high complexity	466	386894	1	1	2078114	2078114	2078114	1	1	3	3	3
cami i high complexity	549	190485	1	1	5076066	5076066	5076066	1	1	5	5	5
cami i high complexity	433	424182	1	1	5464959	5464959	5464959	1	1	3	3	3
cami i high complexity	585	316057	1	1	4892691	4892691	4892691	1	1	1	1	1
cami i high complexity	551	40041.1	0.988454	1	2174972	2149860	2149860	0.5	1	2	1	1
cami i high complexity	552	335659	1	1	7231838	7231838	7231838	1	1	1	1	1
cami i high complexity	555	1.16191e+06	1	1	2293457	2293457	2293457	1	1	1	1	1
cami i high complexity	556	1.1592e+06	1	1	965513	965513	965513	1	1	1	1	1
cami i high complexity	558	1.15643e+06	1	1	2023569	2023569	2023569	1	1	1	1	1
cami i high complexity	593	235279	1	1	1799143	1799143	1799143	1	1	1	1	1
cami i high complexity	575	410359	1	1	2009238	2009238	2009238	1	1	2	2	2
cami i high complexity	561	543728	1	1	6754985	6754985	6754985	1	1	2	2	2
cami i high complexity	562	889513	1	1	2337717	2337717	2337717	1	1	1	1	1
cami i high complexity	565	633148	0.987421	1	1333368	1316595	1316595	0.5	1	2	1	1
cami i high complexity	566	983545	1	1	5393480	5393480	5393480	1	1	3	3	3
cami i high complexity	492	1.21766e+06	0.969554	1	3647752	3536693	3536693	0.916667	1	12	11	11
cami i high complexity	574	749927	1	1	10236708	10236708	10236708	1	1	1	1	1
cami i high complexity	568	653045	1	1	11138280	11138280	11138280	1	1	3	3	3
cami i high complexity	591	666681	1	1	3059866	3059866	3059866	1	1	1	1	1
cami i high complexity	590	1.21908e+06	1	1	2169849	2169849	2169849	1	1	1	1	1
cami i high complexity	571	485918	1	1	9127297	9127297	9127297	1	1	1	1	1
cami i high complexity	500	342109	1	1	4940214	4940214	4940214	1	1	1	1	1
cami i high complexity	589	907267	1	1	1038773	1038773	1038773	1	1	1	1	1
cami i high complexity	519	945713	1	1	3658991	3658991	3658991	1	1	1	1	1
cami i high complexity	481	1.04663e+06	1	1	2138804	2138804	2138804	1	1	1	1	1
cami i high complexity	484	519442	1	1	3116756	3116756	3116756	1	1	2	2	2
cami i high complexity	289	548479	0.780125	1	2751452	2146477	2146477	0.0588235	1	17	1	1
cami i high complexity	583	383407	1	1	4831725	4831725	4831725	1	1	1	1	1
cami i high complexity	513	318167	1	1	4845216	4845216	4845216	1	1	1	1	1
cami i high complexity	512	930945	1	1	2522974	2522974	2522974	1	1	1	1	1
cami i high complexity	475	1.14489e+06	0.998833	1	1418634	1416979	1416979	0.8	1	5	4	4
cami i high complexity	424	1.07449e+06	1	1	2310382	2310382	2310382	1	1	4	4	4
cami i high complexity	473	1.30026e+06	1	1	4394716	4394716	4394716	1	1	17	17	17
cami i high complexity	520	712938	1	1	2100440	2100440	2100440	1	1	3	3	3
cami i high complexity	581	96561.1	1	1	3944146	3944146	3944146	1	1	1	1	1
cami i high complexity	509	203119	0.957359	1	4014479	3843297	3843297	0.25	1	4	1	1
cami i high complexity	521	134676	0.996558	1	9271764	9239851	9239851	0.5	1	2	1	1
cami i high complexity	194	667138	1	1	1687842	1687842	1687842	1	1	6	6	6
cami i high complexity	586	419610	1	1	5471132	5471132	5471132	1	1	1	1	1
cami i high complexity	580	441768	1	1	1496981	1496981	1496981	1	1	1	1	1
cami i high complexity	503	1.11107e+06	1	1	2263439	2263439	2263439	1	1	2	2	2
cami i high complexity	269	589865	1	1	3097754	3097754	3097754	1	1	1	1	1
cami i high complexity	504	391616	0.999542	1	5480758	5478248	5478248	0.75	1	4	3	3
cami i high complexity	428	351160	0.869176	1	3658513	3179890	3179890	0.142857	1	7	1	1
cami i high complexity	514	312153	1	1	2159455	2159455	2159455	1	1	1	1	1
cami i high complexity	201	1.38406e+06	1	0.999368	6256681	6256681	6260635	1	0.984127	62	62	63
cami i high complexity	423	1.15795e+06	1	0.999356	1833846	1833846	1835027	1	0.923077	12	12	13
cami i high complexity	119	523850	1	0.999288	1845431	1845431	1846745	1	0.954545	42	42	44
cami i high complexity	375	1.12135e+06	1	0.999162	1959124	1959124	1960768	1	0.8	4	4	5
cami i high complexity	478	999628	1	0.998903	4082685	4082685	4087169	1	0.777778	14	14	18
cami i high complexity	383	1.34496e+06	1	0.998399	3390279	3390279	3395717	1	0.95	19	19	20
cami i high complexity	496	536229	1	0.998228	3827100	3827100	3833893	1	0.8125	13	13	16
cami i high complexity	98	1.2358e+06	1	0.997832	6845266	6845266	6860141	1	0.782609	18	18	23
cami i high complexity	157	1.3457e+06	1	0.997459	3476857	3476857	3485714	1	0.928571	26	26	28
cami i high complexity	453	195250	1	0.997397	5052647	5052647	5065833	1	0.375	3	3	8
cami i high complexity	193	1.16915e+06	1	0.997094	6818368	6818368	6838242	1	0.880597	59	59	67
cami i high complexity	439	880633	0.983088	0.99695	2165696	2129069	2135582	0.75	0.6	4	3	5
cami i high complexity	422	643562	1	0.996945	3617545	3617545	3628632	1	0.928571	26	26	28
cami i high complexity	448	1.08955e+06	1	0.996631	6521196	6521196	6543238	1	0.571429	12	12	21
cami i high complexity	490	1.23818e+06	1	0.996088	3806970	3806970	3821923	1	0.727273	16	16	22
cami i high complexity	489	521460	1	0.995942	2919702	2919702	2931598	1	0.333333	1	1	3
cami i high complexity	68	515635	0.937141	0.995087	1969851	1846029	1855144	0.821429	0.958333	28	23	24
cami i high complexity	281	1.22978e+06	1	0.99426	3642608	3642608	3663639	1	0.555556	25	25	45
cami i high complexity	526	1.09032e+06	1	0.993979	4071189	4071189	4095851	1	0.7	7	7	10
cami i high complexity	264	1.16914e+06	1	0.993898	7333956	7333956	7378986	1	0.890909	49	49	55
cami i high complexity	567	1.21836e+06	1	0.993637	1172237	1172237	1179744	1	0.5	1	1	2
cami i high complexity	323	1.12294e+06	1	0.993172	4438155	4438155	4468668	1	0.847458	50	50	59
cami i high complexity	491	1.26022e+06	1	0.992858	1042804	1042804	1050305	1	0.666667	2	2	3
cami i high complexity	273	1.15068e+06	1	0.992658	5534797	5534797	5575736	1	0.6	36	36	60
cami i high complexity	23	1.0502e+06	1	0.992629	4199045	4199045	4230225	1	0.605263	23	23	38
cami i high complexity	336	1.15815e+06	0.837979	0.992547	3359062	2814822	2835959	0.466667	0.777778	30	14	18
cami i high complexity	124	535289	1	0.992303	3766983	3766983	3796201	1	0.944444	17	17	18
cami i high complexity	511	1.00505e+06	1	0.992262	5186730	5186730	5227177	1	0.8	4	4	5
cami i high complexity	317	591001	1	0.99187	2309281	2309281	2328209	1	0.885246	54	54	61
cami i high complexity	295	1.17978e+06	1	0.991793	6256747	6256747	6308523	1	0.551724	48	48	87
cami i high complexity	368	1.12261e+06	1	0.990638	5869127	5869127	5924595	1	0.85	34	34	40
cami i high complexity	134	98439.1	1	0.990508	5386526	5386526	5438146	1	0.602837	85	85	141
cami i high complexity	43	1.12332e+06	1	0.98997	7026918	7026918	7098111	1	0.867725	164	164	189
cami i high complexity	403	1.17468e+06	1	0.989674	3614891	3614891	3652609	1	0.774194	24	24	31
cami i high complexity	560	626096	1	0.989664	860770	860770	869760	1	0.111111	1	1	9
cami i high complexity	361	371731	1	0.989422	3475860	3475860	3513020	1	0.644068	38	38	59
cami i high complexity	111	1.09767e+06	1	0.988252	5030823	5030823	5090626	1	0.872521	308	308	353
cami i high complexity	455	1.12339e+06	1	0.988147	3161475	3161475	3199398	1	0.6	18	18	30
cami i high complexity	569	269796	1	0.987807	4352813	4352813	4406542	1	0.5	1	1	2
cami i high complexity	256	1.26282e+06	0.854114	0.987213	1428913	1220455	1236263	0.739726	0.794118	73	54	68
cami i high complexity	283	1.07797e+06	1	0.987139	4637941	4637941	4698367	1	0.81203	108	108	133
cami i high complexity	248	1.04585e+06	1	0.987044	1421953	1421953	1440618	1	0.842105	32	32	38
cami i high complexity	369	349966	1	0.987021	4809399	4809399	4872643	1	0.521368	61	61	117
cami i high complexity	120	1.11647e+06	1	0.986372	4081528	4081528	4137920	1	0.934783	172	172	184
cami i high complexity	270	314254	1	0.986295	3122035	3122035	3165416	1	0.884956	100	100	113
cami i high complexity	22	1.13726e+06	1	0.986216	5636214	5636214	5714987	1	0.771739	71	71	92
cami i high complexity	387	939857	1	0.986116	965561	965561	979156	1	0.75	12	12	16
cami i high complexity	325	391937	1	0.984678	4396135	4396135	4464541	1	0.786885	48	48	61
cami i high complexity	208	1.04238e+06	1	0.984283	3330473	3330473	3383654	1	0.688312	53	53	77
cami i high complexity	274	1.38306e+06	0.941349	0.984219	3824244	3599948	3657668	0.95	0.633333	40	38	60
cami i high complexity	96	993516	1	0.983593	7363135	7363135	7485954	1	0.666667	126	126	189
cami i high complexity	406	1.00415e+06	1	0.983442	3641748	3641748	3703062	1	0.709677	44	44	62
cami i high complexity	196	1.13244e+06	1	0.982918	3910788	3910788	3978753	1	0.583333	21	21	36
cami i high complexity	185	1.23845e+06	0.975381	0.982275	6656970	6493082	6610247	0.945122	0.767327	164	155	202
cami i high complexity	456	637910	1	0.982076	5346651	5346651	5444233	1	0.25	1	1	4
cami i high complexity	307	1.37817e+06	1	0.981469	3588265	3588265	3656015	1	0.642857	27	27	42
cami i high complexity	298	1.12261e+06	1	0.981186	8821877	8821877	8991037	1	0.666667	96	96	144
cami i high complexity	305	1.31658e+06	1	0.98041	1912934	1912934	1951158	1	0.8	8	8	10
cami i high complexity	133	391600	1	0.979762	3559236	3559236	3632755	1	0.820896	55	55	67
cami i high complexity	447	629742	1	0.979145	2179056	2179056	2225469	1	0.702703	26	26	37
cami i high complexity	19	349101	1	0.978036	4386563	4386563	4485074	1	0.910112	162	162	178
cami i high complexity	331	1.16764e+06	1	0.977783	2913226	2913226	2979421	1	0.612069	71	71	116
cami i high complexity	59	1.11711e+06	1	0.976831	6549277	6549277	6704616	1	0.703704	114	114	162
cami i high complexity	275	1.07848e+06	1	0.976754	2031594	2031594	2079945	1	0.8	20	20	25
cami i high complexity	173	1.35353e+06	1	0.976399	2897598	2897598	2967636	1	0.75895	318	318	419
cami i high complexity	140	1.27313e+06	1	0.976388	4279570	4279570	4383063	1	0.723881	97	97	134
cami i high complexity	292	641524	1	0.976135	6133156	6133156	6283100	1	0.528736	138	138	261
cami i high complexity	337	698952	1	0.975365	1666262	1666262	1708347	1	0.705882	12	12	17
cami i high complexity	110	1.04663e+06	1	0.975167	3195196	3195196	3276564	1	0.620253	49	49	79
cami i high complexity	315	585503	1	0.974523	1987366	1987366	2039322	1	0.571429	32	32	56
cami i high complexity	77	434085	1	0.973932	2151467	2151467	2209052	1	0.947239	772	772	815
cami i high complexity	296	1.39914e+06	1	0.973666	5000887	5000887	5136141	1	0.675676	50	50	74
cami i high complexity	324	1.26279e+06	0.998897	0.972754	1518796	1517121	1559614	0.984615	0.576577	65	64	111
cami i high complexity	6	1.26288e+06	0.998536	0.9713	2381116	2377631	2447886	0.98913	0.694656	92	91	131
cami i high complexity	130	1.26275e+06	1	0.971197	3014945	3014945	3104360	1	0.738854	116	116	157
cami i high complexity	171	1.24318e+06	1	0.970918	3600745	3600745	3708599	1	0.881928	732	732	830
cami i high complexity	407	1.19829e+06	1	0.970823	3893888	3893888	4010913	1	0.466667	21	21	45
cami i high complexity	254	548485	0.992557	0.970582	2022128	2007077	2067911	0.714286	0.714286	7	5	7
cami i high complexity	84	1.26274e+06	1	0.97047	3291382	3291382	3391534	1	0.765432	124	124	162
cami i high complexity	45	590061	1	0.970179	4841312	4841312	4990121	1	0.803468	139	139	173
cami i high complexity	158	411483	0.974001	0.97016	3068321	2988549	3080470	0.986111	0.617391	72	71	115
cami i high complexity	149	1.20866e+06	1	0.970105	4815110	4815110	4963493	1	0.863281	221	221	256
cami i high complexity	150	1.2631e+06	1	0.96927	2420276	2420276	2497009	1	0.783673	192	192	245
cami i high complexity	276	1.22414e+06	1	0.968509	4467820	4467820	4613093	1	0.448276	13	13	29
cami i high complexity	151	1.26294e+06	1	0.9681	2198671	2198671	2271119	1	0.781395	168	168	215
cami i high complexity	259	1.28289e+06	1	0.967558	4681030	4681030	4837985	1	0.582734	81	81	139
cami i high complexity	114	911241	1	0.966661	6666504	6666504	6896423	1	0.769022	283	283	368
cami i high complexity	1	1.2036e+06	0.968573	0.966633	2776843	2689574	2782416	0.958333	0.766667	24	23	30
cami i high complexity	230	1.09097e+06	0.997172	0.96474	1977443	1971851	2043920	0.970588	0.804878	34	33	41
cami i high complexity	198	1.15876e+06	0.988607	0.964705	2577285	2547921	2641140	0.970874	0.847458	103	100	118
cami i high complexity	214	1.10897e+06	1	0.964104	1861487	1861487	1930794	1	0.541176	46	46	85
cami i high complexity	21	1.34502e+06	1	0.963038	2906952	2906952	3018524	1	0.7	21	21	30
cami i high complexity	52	1.41092e+06	1	0.962809	4523100	4523100	4697815	1	0.525	42	42	80
cami i high complexity	360	1.16917e+06	1	0.962636	5356379	5356379	5564283	1	0.62069	36	36	58
cami i high complexity	293	1.0466e+06	0.805595	0.962237	3711244	2989760	3107092	0.715909	0.6	88	63	105
cami i high complexity	131	1.1233e+06	0.96578	0.961724	1835969	1773143	1843712	0.983871	0.743902	62	61	82
cami i high complexity	312	1.22354e+06	1	0.961679	3980656	3980656	4139276	1	0.671875	43	43	64
cami i high complexity	146	288705	1	0.961165	3026271	3026271	3148544	1	0.764259	201	201	263
cami i high complexity	128	1.13406e+06	1	0.959153	2643581	2643581	2756163	1	0.467456	79	79	169
cami i high complexity	2	1.23048e+06	1	0.957997	7323034	7323034	7644113	1	0.795918	78	78	98
cami i high complexity	29	1.2627e+06	1	0.957122	2573405	2573405	2688691	1	0.785235	234	234	298
cami i high complexity	301	929562	0.903291	0.957032	5530658	4995796	5220092	0.285714	0.666667	14	4	6
cami i high complexity	205	585530	1	0.955307	2444322	2444322	2558677	1	0.525253	52	52	99
cami i high complexity	76	310037	1	0.955178	7492929	7492929	7844537	1	0.62069	396	396	638
cami i high complexity	278	641147	1	0.953044	2232189	2232189	2342167	1	0.682927	56	56	82
cami i high complexity	108	1.26301e+06	0.999279	0.952356	2313447	2311780	2427432	0.996753	0.777215	308	307	395
cami i high complexity	417	888801	0.799161	0.951846	1460872	1167472	1226534	0.269231	0.368421	26	7	19
cami i high complexity	349	1.26271e+06	1	0.951651	1707557	1707557	1794311	1	0.652174	105	105	161
cami i high complexity	142	281090	0.996347	0.950267	2460107	2451120	2579402	0.991525	0.75974	118	117	154
cami i high complexity	425	1.14467e+06	1	0.949476	3424089	3424089	3606294	1	0.507937	32	32	63
cami i high complexity	258	1.23441e+06	1	0.94889	1218154	1218154	1283767	1	0.647887	46	46	71
cami i high complexity	168	1.05421e+06	1	0.947899	4918218	4918218	5188544	1	0.704918	172	172	244
cami i high complexity	297	706437	1	0.947246	1885985	1885985	1991019	1	0.48	24	24	50
cami i high complexity	226	1.19061e+06	1	0.946495	4758628	4758628	5027632	1	0.582627	275	275	472
cami i high complexity	221	1.33709e+06	0.962257	0.946013	3828089	3683604	3893821	0.95935	0.614583	123	118	192
cami i high complexity	93	1.28718e+06	0.997944	0.945513	7372167	7357009	7780970	0.996564	0.411932	291	290	704
cami i high complexity	285	637911	1	0.945125	2282815	2282815	2415359	1	0.46	69	69	150
cami i high complexity	117	1.26305e+06	0.991679	0.945104	4383872	4347393	4599908	0.989437	0.645977	284	281	435
cami i high complexity	299	929704	0.998341	0.944951	4066596	4059849	4296359	0.966667	0.537037	30	29	54
cami i high complexity	62	933266	1	0.941897	2369954	2369954	2516149	1	0.554054	82	82	148
cami i high complexity	388	913239	1	0.941882	2006166	2006166	2129955	1	0.5625	18	18	32
cami i high complexity	50	927677	1	0.941801	4496164	4496164	4774006	1	0.652406	122	122	187
cami i high complexity	271	1.18565e+06	1	0.9416	1795480	1795480	1906839	1	0.747967	92	92	123
cami i high complexity	115	391606	0.977241	0.941583	2205732	2155531	2289262	0.971014	0.653659	138	134	205
cami i high complexity	183	1.14986e+06	0.994951	0.941191	4782475	4758329	5055649	0.974138	0.487069	116	113	232
cami i high complexity	107	1.0466e+06	1	0.94065	2496835	2496835	2654372	1	0.539062	69	69	128
cami i high complexity	162	563031	0.994105	0.938687	3762718	3740536	3984858	0.990476	0.645963	210	208	322
cami i high complexity	207	1.26273e+06	1	0.938277	1646638	1646638	1754959	1	0.733068	184	184	251
cami i high complexity	126	1.41287e+06	1	0.937843	2584316	2584316	2755595	1	0.708475	209	209	295
cami i high complexity	178	399739	1	0.937566	4743262	4743262	5059124	1	0.7	357	357	510
cami i high complexity	290	1.05163e+06	1	0.936865	4433192	4433192	4731945	1	0.670455	118	118	176
cami i high complexity	34	1.26296e+06	1	0.936297	1804944	1804944	1927747	1	0.742029	256	256	345
cami i high complexity	164	1.00971e+06	0.999052	0.935392	2018144	2016231	2155494	0.983333	0.325967	60	59	181
cami i high complexity	311	658085	1	0.933205	3113558	3113558	3336414	1	0.59375	38	38	64
cami i high complexity	135	888728	1	0.931976	1784427	1784427	1914671	1	0.461538	30	30	65
cami i high complexity	215	1.26306e+06	1	0.931639	1891389	1891389	2030174	1	0.62844	137	137	218
cami i high complexity	38	95618.1	1	0.931024	3863768	3863768	4150020	1	0.603976	395	395	654
cami i high complexity	3	882082	1	0.929236	5001289	5001289	5382153	1	0.732515	597	597	815
cami i high complexity	33	1.19421e+06	1	0.927851	1698765	1698765	1830860	1	0.698718	109	109	156
cami i high complexity	66	1.04216e+06	1	0.927612	2626335	2626335	2831285	1	0.744444	134	134	180
cami i high complexity	188	1.11112e+06	1	0.924142	2005385	2005385	2169997	1	0.745455	41	41	55
cami i high complexity	56	575593	1	0.923886	3017754	3017754	3266369	1	0.662011	237	237	358
cami i high complexity	81	247639	0.961433	0.923154	3402015	3270811	3543082	0.974006	0.67766	654	637	940
cami i high complexity	109	1.00159e+06	1	0.92233	3594676	3594676	3897387	1	0.726126	403	403	555
cami i high complexity	26	996637	0.995266	0.921338	7097090	7063495	7666562	0.99187	0.665303	984	976	1467
cami i high complexity	244	883112	1	0.918938	1600979	1600979	1742206	1	0.684211	39	39	57
cami i high complexity	262	1.12979e+06	1	0.917365	4804319	4804319	5237086	1	0.517007	76	76	147
cami i high complexity	18	245012	0.966122	0.91696	2273420	2196401	2395307	0.980583	0.827021	824	808	977
cami i high complexity	267	863638	1	0.915372	3769149	3769149	4117614	1	0.723232	358	358	495
cami i high complexity	314	866773	0.99765	0.914631	1827459	1823165	1993335	0.965517	0.509091	29	28	55
cami i high complexity	137	95609.1	1	0.91294	4810219	4810219	5268933	1	0.68617	774	774	1128
cami i high complexity	213	1.12218e+06	1	0.910994	2898877	2898877	3182102	1	0.748344	113	113	151
cami i high complexity	408	498738	0.944076	0.90866	1293102	1220787	1343502	0.957447	0.849057	47	45	53
cami i high complexity	321	679199	1	0.907059	2345203	2345203	2585501	1	0.625	60	60	96
cami i high complexity	69	1.26296e+06	1	0.906229	2191270	2191270	2418010	1	0.610942	201	201	329
cami i high complexity	339	525306	0.979573	0.906103	1845324	1807629	1994949	0.965116	0.568493	86	83	146
cami i high complexity	123	500632	0.967633	0.904926	3608473	3491678	3858524	0.963731	0.588608	193	186	316
cami i high complexity	206	673860	1	0.901017	1285424	1285424	1426636	1	0.675079	214	214	317
cami i high complexity	152	1.39753e+06	1	0.900301	3868129	3868129	4296482	1	0.458333	66	66	144
cami i high complexity	103	907489	1	0.900099	2007852	2007852	2230701	1	0.53617	126	126	235
cami i high complexity	32	1.263e+06	1	0.898195	2082578	2082578	2318625	1	0.666667	232	232	348
cami i high complexity	334	903507	0.998699	0.896213	3759660	3754770	4189594	0.967742	0.441176	31	30	68
cami i high complexity	102	1.17563e+06	0.996961	0.890229	4596603	4582634	5147705	0.944444	0.453333	36	34	75
cami i high complexity	169	1.16919e+06	1	0.888217	4876546	4876546	5490267	1	0.542453	115	115	212
cami i high complexity	37	1.13728e+06	1	0.888147	2687222	2687222	3025650	1	0.619048	507	507	819
cami i high complexity	303	1.08954e+06	1	0.885348	7703572	7703572	8701180	1	0.538462	14	14	26
cami i high complexity	30	1.28724e+06	1	0.882702	6040619	6040619	6843330	1	0.478807	610	610	1274
cami i high complexity	161	1.0466e+06	0.993839	0.881577	2000399	1988074	2255133	0.991549	0.582781	355	352	604
cami i high complexity	83	1.16613e+06	0.999503	0.880795	4532074	4529822	5142879	0.996644	0.655629	298	297	453
cami i high complexity	550	710421	1	0.880361	5583691	5583691	6342500	1	0.333333	1	1	3
cami i high complexity	99	997884	0.984965	0.879869	5082030	5005621	5689053	0.981859	0.674455	441	433	642
cami i high complexity	222	1.12337e+06	1	0.878728	3687845	3687845	4196798	1	0.513889	111	111	216
cami i high complexity	48	1.15691e+06	1	0.878368	7885489	7885489	8977427	1	0.655602	158	158	241
cami i high complexity	277	1.07411e+06	0.909663	0.867388	1732174	1575695	1816598	0.873016	0.426357	63	55	129
cami i high complexity	78	1.1299e+06	0.981951	0.866038	3366728	3305961	3817338	0.985011	0.614973	934	920	1496
cami i high complexity	94	469598	0.968596	0.864355	4543831	4401138	5091817	0.977273	0.238889	44	43	180
cami i high complexity	89	1.05022e+06	0.995972	0.863481	4972568	4952539	5735550	0.995232	0.579057	839	835	1442
cami i high complexity	25	1.16701e+06	1	0.862521	1732167	1732167	2008261	1	0.608359	393	393	646
cami i high complexity	12	1.26292e+06	1	0.862518	2710108	2710108	3142090	1	0.72766	171	171	235
cami i high complexity	127	1.13127e+06	1	0.860444	1663928	1663928	1933801	1	0.376426	99	99	263
cami i high complexity	358	545275	1	0.859807	2445378	2445378	2844100	1	0.382353	13	13	34
cami i high complexity	75	1.14713e+06	0.971372	0.85895	3700970	3595019	4185365	0.9875	0.464706	80	79	170
cami i high complexity	16	688246	0.935323	0.858321	3073508	2874724	3349242	0.981636	0.592742	599	588	992
cami i high complexity	10	1.26311e+06	0.999385	0.851358	2304137	2302720	2704760	0.996078	0.546237	255	254	465
cami i high complexity	95	1.32178e+06	1	0.846434	2243711	2243711	2650780	1	0.593385	610	610	1028
cami i high complexity	154	1.19313e+06	1	0.83507	1662522	1662522	1990877	1	0.607735	220	220	362
cami i high complexity	7	358220	1	0.83222	4263513	4263513	5123058	1	0.568565	1078	1078	1896
cami i high complexity	5	457393	0.91046	0.823383	4053830	3690852	4482547	0.934515	0.535777	1298	1213	2264
cami i high complexity	71	891391	0.987587	0.81676	1725541	1704121	2086440	0.976526	0.599424	213	208	347
cami i high complexity	180	886872	0.989882	0.814282	1394606	1380495	1695352	0.990741	0.511962	324	321	627
cami i high complexity	218	1.09418e+06	1	0.80725	3778291	3778291	4680449	1	0.419355	91	91	217
cami i high complexity	54	1.03171e+06	1	0.805177	4362919	4362919	5418584	1	0.711268	303	303	426
cami i high complexity	396	321956	0.97888	0.803747	1524644	1492443	1856857	0.25	0.5	4	1	2
cami i high complexity	304	1.13127e+06	1	0.801898	670362	670362	835969	1	0.455172	66	66	145
cami i high complexity	212	1.26685e+06	1	0.801458	1995984	1995984	2490441	1	0.57277	122	122	213
cami i high complexity	49	1.26293e+06	0.996691	0.797621	1820426	1814403	2274767	0.992188	0.574661	128	127	221
cami i high complexity	53	392917	0.902724	0.794808	3643605	3289171	4138320	0.953964	0.604538	391	373	617
cami i high complexity	204	1.40251e+06	0.962957	0.794477	5717442	5505652	6929906	0.454545	0.25	11	5	20
cami i high complexity	40	698957	0.969274	0.786197	1232366	1194500	1519339	0.99162	0.490331	358	355	724
cami i high complexity	155	939301	1	0.779482	1356807	1356807	1740653	1	0.316384	56	56	177
cami i high complexity	60	888832	0.944351	0.766995	2561432	2418891	3153725	0.966667	0.473583	510	493	1041
cami i high complexity	338	1.15484e+06	0.831577	0.750515	1776349	1477171	1968211	0.428571	0.666667	28	12	18
cami i high complexity	233	526987	0.964401	0.739282	4392126	4235769	5729572	0.942857	0.195266	70	66	338
cami i high complexity	525	1.04883e+06	1	0.737128	2302676	2302676	3123847	1	0.666667	4	4	6
cami i high complexity	147	1.12572e+06	0.964813	0.732647	1692159	1632617	2228380	0.934132	0.452174	167	156	345
cami i high complexity	67	1.26306e+06	0.964095	0.731876	1529217	1474311	2014427	0.970126	0.424639	636	617	1453
cami i high complexity	253	991945	0.769564	0.714246	3657709	2814841	3940997	0.0508475	0.166667	59	3	18
cami i high complexity	17	1.16932e+06	0.907942	0.707564	3992727	3625166	5123445	0.911011	0.430046	1326	1208	2809
cami i high complexity	13	290399	0.967415	0.707447	3576090	3459562	4890207	0.975801	0.404446	1529	1492	3689
cami i high complexity	138	1.04991e+06	0.96479	0.705753	3054415	2946870	4175498	0.968386	0.54039	601	582	1077
cami i high complexity	39	1.04993e+06	0.998041	0.703177	3050394	3044418	4329520	0.995995	0.425556	749	746	1753
cami i high complexity	55	1.09573e+06	0.953397	0.69996	1360226	1296835	1852726	0.974299	0.40251	428	417	1036
cami i high complexity	24	762983	1	0.698026	1864178	1864178	2670644	1	0.513514	95	95	185
cami i high complexity	412	1.1592e+06	0.648806	0.697792	996289	646398	926348	0.16129	0.5	31	5	10
cami i high complexity	415	911121	0.681719	0.69481	1745708	1190083	1712818	0.941176	0.516129	17	16	31
cami i high complexity	27	1.20674e+06	1	0.686771	6655350	6655350	9690787	1	0.365209	359	359	983
cami i high complexity	15	1.19524e+06	0.941242	0.685209	1736981	1634919	2386014	0.855856	0.303514	111	95	313
cami i high complexity	122	1.28729e+06	0.868267	0.68517	5155777	4476589	6533546	0.784553	0.380671	492	386	1014
cami i high complexity	174	1.20078e+06	1	0.683586	5751583	5751583	8413840	1	0.24228	612	612	2526
cami i high complexity	390	1.09419e+06	1	0.681478	2360557	2360557	3463878	1	0.2	20	20	100
cami i high complexity	454	485913	1	0.665181	9087338	9087338	13661453	1	0.583333	7	7	12
cami i high complexity	211	522306	1	0.662957	3512039	3512039	5297534	1	0.409639	136	136	332
cami i high complexity	524	1.13251e+06	1	0.659366	1776824	1776824	2694746	1	0.5	1	1	2
cami i high complexity	47	326424	0.980431	0.65455	4903998	4808032	7345552	0.978723	0.357833	1363	1334	3728
cami i high complexity	372	1.32834e+06	0.746855	0.636178	2799124	2090539	3286089	0.1	0.25	10	1	4
cami i high complexity	431	1.15876e+06	0.958746	0.63151	1931914	1852215	2932995	0.5	0.181818	4	2	11
cami i high complexity	46	985010	1	0.608538	3457041	3457041	5680896	1	0.588015	628	628	1068
cami i high complexity	332	1.26304e+06	1	0.607128	2884954	2884954	4751809	1	0.240793	85	85	353
cami i high complexity	190	569881	1	0.602012	923500	923500	1534023	1	0.291667	77	77	264
cami i high complexity	113	1.21492e+06	0.910246	0.596868	4768426	4340441	7272029	0.703863	0.40796	233	164	402
cami i high complexity	487	888819	1	0.588295	1346320	1346320	2288511	1	0.2	2	2	10
cami i high complexity	187	1.15876e+06	0.930738	0.566883	1692085	1574887	2778153	0.5	0.1	2	1	10
cami i high complexity	370	698956	1	0.561931	963874	963874	1715290	1	0.242424	8	8	33
cami i high complexity	437	911125	0.700692	0.557419	1568944	1099346	1972207	0.352941	0.162162	17	6	37
cami i high complexity	564	320373	1	0.555784	3912931	3912931	7040382	1	0.333333	1	1	3
cami i high complexity	44	1.24073e+06	0.628167	0.540854	4036143	2535372	4687718	0.711364	0.305963	440	313	1023
cami i high complexity	88	698758	0.978722	0.509184	1290862	1263395	2481214	0.977912	0.26554	498	487	1834
cami i high complexity	91	1.26307e+06	0.885715	0.500919	1325645	1174144	2343978	0.941038	0.214632	424	399	1859
cami i high complexity	234	1.22128e+06	0.500462	0.489442	3683970	1843686	3766917	0.333333	0.362903	135	45	124
cami i high complexity	227	1.41284e+06	0.982412	0.478041	555776	546001	1142164	0.974359	0.306452	39	38	124
cami i high complexity	359	1.18566e+06	0.862186	0.468857	2753944	2374412	5064255	0.707317	0.201389	41	29	144
cami i high complexity	517	888814	1	0.464939	1114497	1114497	2397084	1	0.214286	3	3	14
cami i high complexity	143	1.24078e+06	1	0.463148	2222157	2222157	4797946	1	0.214807	206	206	959
cami i high complexity	86	649724	1	0.459357	1998698	1998698	4351080	1	0.135236	109	109	806
cami i high complexity	410	320373	0.890109	0.444216	3513558	3127451	7040382	0.5	0.666667	4	2	3
cami i high complexity	176	649724	1	0.436046	1897269	1897269	4351080	1	0.426799	344	344	806
cami i high complexity	235	1.15486e+06	1	0.432823	959374	959374	2216552	1	0.238095	60	60	252
cami i high complexity	195	888027	0.691612	0.429433	1181674	817260	1903116	0.979167	0.279762	48	47	168
cami i high complexity	172	700750	0.93283	0.428164	856414	798889	1865849	0.986486	0.0442424	74	73	1650
cami i high complexity	41	1.02729e+06	0.77952	0.424939	1955287	1524185	3586833	0.820606	0.211035	825	677	3208
cami i high complexity	378	545276	1	0.423281	1189170	1189170	2809413	1	0.214286	24	24	112
cami i high complexity	352	97137.1	1	0.420999	784470	784470	1863353	1	0.0901639	22	22	244
cami i high complexity	159	97137.1	0.943176	0.415572	821010	774357	1863353	0.957895	0.372951	95	91	244
cami i high complexity	177	1.05165e+06	0.566988	0.415394	2355460	1335517	3215062	0.363636	0.210526	44	16	76
cami i high complexity	286	888027	1	0.412503	785041	785041	1903116	1	0.291667	49	49	168
cami i high complexity	64	1.12297e+06	0.797005	0.406802	1096655	874040	2148566	0.755501	0.218375	409	309	1415
cami i high complexity	310	698956	1	0.394494	676672	676672	1715290	1	0.363636	12	12	33
cami i high complexity	382	1.23048e+06	0.745533	0.390986	2334692	1740589	4451795	0.6	0.24	40	24	100
cami i high complexity	404	1.21052e+06	1	0.390532	1324446	1324446	3391390	1	0.0677966	4	4	59
cami i high complexity	467	1.17563e+06	0.761243	0.388733	2576922	1961663	5046299	0.8	0.097561	5	4	41
cami i high complexity	542	1.00172e+06	1	0.381396	2011278	2011278	5273463	1	0.153846	2	2	13
cami i high complexity	452	857119	0.867987	0.377387	850945	738609	1957167	0.8	0.141593	20	16	113
cami i high complexity	167	1.26994e+06	1	0.376089	2290036	2290036	6089075	1	0.186364	82	82	440
cami i high complexity	144	857119	0.991947	0.366045	722228	716412	1957167	0.9375	0.132743	16	15	113
cami i high complexity	179	1.26304e+06	0.997497	0.364616	1736933	1732585	4751809	0.994505	0.512748	182	181	353
cami i high complexity	438	280355	0.403972	0.360381	4790804	1935353	5370297	0.138889	0.119048	36	5	42
cami i high complexity	199	1.18567e+06	0.724319	0.354867	2399324	1737875	4897262	0.59596	0.227799	198	118	518
cami i high complexity	148	985010	1	0.34559	1963259	1963259	5680896	1	0.133895	143	143	1068
cami i high complexity	74	1.38608e+06	0.988092	0.342466	2241270	2214582	6466583	0.995495	0.531761	1110	1105	2078
cami i high complexity	186	766138	0.511681	0.342004	3462359	1771623	5180118	0.578947	0.181818	38	22	121
cami i high complexity	578	1.13251e+06	1	0.340634	917922	917922	2694746	1	0.5	1	1	2
cami i high complexity	505	1.32834e+06	0.620952	0.340401	1801407	1118587	3286089	0.166667	0.25	6	1	4
cami i high complexity	121	1.28481e+06	0.849718	0.335182	2183603	1855446	5535645	0.860825	0.317189	388	334	1053
cami i high complexity	522	485913	1	0.33343	4555137	4555137	13661453	1	0.25	3	3	12
cami i high complexity	309	1.07408e+06	0.619963	0.315828	1076595	667449	2113329	0.647059	0.135385	68	44	325
cami i high complexity	229	1.28609e+06	0.587936	0.309862	2243225	1318872	4256317	0.62069	0.259366	145	90	347
cami i high complexity	139	370895	0.985253	0.309374	1779752	1753506	5667921	0.978947	0.333333	95	93	279
cami i high complexity	175	525341	0.911033	0.308474	668988	609470	1975759	0.880165	0.177057	242	213	1203
cami i high complexity	302	370895	0.82269	0.306191	2109503	1735467	5667921	0.909091	0.107527	33	30	279
cami i high complexity	434	911129	0.633037	0.30486	958255	606611	1989800	0.818182	0.134328	11	9	67
cami i high complexity	379	1.15142e+06	0.486733	0.304311	2612200	1271444	4178114	0.333333	0.115942	24	8	69
cami i high complexity	228	766155	1	0.302386	1414651	1414651	4678295	1	0.123457	10	10	81
cami i high complexity	165	522306	0.550844	0.301871	2903128	1599170	5297534	0.444816	0.400602	299	133	332
cami i high complexity	61	1.20674e+06	1	0.299115	2898660	2898660	9690787	1	0.499491	491	491	983
cami i high complexity	362	1.07408e+06	0.645294	0.296513	971077	626630	2113329	0.5875	0.144615	80	47	325
cami i high complexity	141	1.41284e+06	0.516877	0.296158	654432	338261	1142164	0.547619	0.185484	42	23	124
cami i high complexity	197	561177	0.709851	0.294258	782862	555715	1888530	0.545455	0.115385	11	6	52
cami i high complexity	470	888814	1	0.293145	702692	702692	2397084	1	0.214286	3	3	14
cami i high complexity	385	1.3526e+06	1	0.29314	573112	573112	1955080	1	0.158416	16	16	101
cami i high complexity	20	1.1284e+06	0.926854	0.292931	2030780	1882236	6425518	0.900369	0.116496	542	488	4189
cami i high complexity	242	1.26994e+06	1	0.292368	1780253	1780253	6089075	1	0.202273	89	89	440
cami i high complexity	170	1.12134e+06	0.799966	0.282779	2032334	1625799	5749364	0.670732	0.140306	82	55	392
cami i high complexity	272	234826	0.745855	0.271068	434772	324277	1196295	0.625	0.204082	16	10	49
cami i high complexity	106	520453	0.632334	0.270374	1413716	893941	3306307	0.709677	0.169231	31	22	130
cami i high complexity	363	552396	1	0.270107	1684452	1684452	6236239	1	0.0722892	6	6	83
cami i high complexity	573	1.07178e+06	1	0.269981	282368	282368	1045882	1	0.25	2	2	8
cami i high complexity	132	1.24073e+06	0.619084	0.268134	2030313	1256935	4687718	0.620469	0.284457	469	291	1023
cami i high complexity	156	370895	1	0.267862	1518222	1518222	5667921	1	0.0896057	25	25	279
cami i high complexity	592	1.1586e+06	1	0.26745	1912076	1912076	7149280	1	0.0263158	1	1	38
cami i high complexity	219	991968	0.792672	0.266706	1352084	1071759	4018504	0.95122	0.0778443	41	39	501
cami i high complexity	57	1.20078e+06	0.879861	0.263479	2519567	2216868	8413840	0.924897	0.355899	972	899	2526
cami i high complexity	461	1.04883e+06	1	0.262872	821171	821171	3123847	1	0.333333	2	2	6
cami i high complexity	220	1.23793e+06	0.958336	0.262604	810428	776662	2957537	0.968085	0.125344	94	91	726
cami i high complexity	288	903920	0.648584	0.261547	1651334	1071028	4094967	0.461538	0.0461538	13	6	130
cami i high complexity	73	1.28732e+06	0.859678	0.260883	1974170	1697151	6505411	0.842949	0.123243	312	263	2134
cami i high complexity	446	911129	0.584149	0.259078	882503	515513	1989800	0.7	0.208955	20	14	67
cami i high complexity	31	941429	0.569406	0.256004	2041590	1162493	4540913	0.510753	0.140845	372	190	1349
cami i high complexity	189	1.19058e+06	0.540959	0.25507	1065258	576261	2259226	0.364865	0.192857	74	27	140
cami i high complexity	287	1.14514e+06	1	0.254705	555939	555939	2182682	1	0.103858	70	70	674
cami i high complexity	351	1.16016e+06	0.794066	0.252627	1044938	829750	3284493	0.555556	0.125	9	5	40
cami i high complexity	322	879297	1	0.252236	324852	324852	1287889	1	0.0909091	14	14	154
cami i high complexity	518	1.04978e+06	0.836239	0.250988	1166950	975849	3888027	0.6	0.111111	5	3	27
cami i high complexity	493	552396	1	0.247864	1545741	1545741	6236239	1	0.0843373	7	7	83
cami i high complexity	153	1.12134e+06	0.597648	0.247574	2381657	1423393	5749364	0.391975	0.32398	324	127	392
cami i high complexity	345	1.05166e+06	0.600451	0.245944	1258378	755594	3072224	0.555556	0.1	27	15	150
cami i high complexity	426	1.15484e+06	0.828993	0.243429	577954	479120	1968211	0.384615	0.277778	13	5	18
cami i high complexity	72	1.28732e+06	0.791406	0.24306	1997971	1581207	6505411	0.81685	0.104499	273	223	2134
cami i high complexity	300	766138	0.54151	0.238427	2280808	1235081	5180118	0.617647	0.173554	34	21	121
cami i high complexity	284	1.38608e+06	0.876505	0.237529	1752418	1536004	6466583	0.883333	0.0765159	180	159	2078
cami i high complexity	231	1.1452e+06	0.583307	0.236177	856679	499707	2115812	0.463415	0.135714	41	19	140
cami i high complexity	8	1.26307e+06	0.979477	0.226639	542367	531236	2343978	0.980874	0.193115	366	359	1859
cami i high complexity	527	1.22979e+06	1	0.226415	1619914	1619914	7154628	1	0.16129	5	5	31
cami i high complexity	554	1.20357e+06	1	0.224974	563476	563476	2504625	1	0.0689655	2	2	29
cami i high complexity	250	1.07407e+06	0.819256	0.224497	589973	483339	2152991	0.694915	0.0636646	59	41	644
cami i high complexity	249	320483	0.466498	0.220316	566215	264138	1198905	0.558824	0.137681	34	19	138
cami i high complexity	4	1.12297e+06	0.721367	0.220124	655633	472952	2148566	0.687273	0.133569	275	189	1415
cami i high complexity	397	1.19058e+06	0.503096	0.214619	963776	484872	2259226	0.425532	0.142857	47	20	140
cami i high complexity	494	1.1586e+06	1	0.213245	1524547	1524547	7149280	1	0.131579	5	5	38
cami i high complexity	294	1.21052e+06	1	0.210474	713798	713798	3391390	1	0.288136	17	17	59
cami i high complexity	308	1.15141e+06	0.681518	0.210247	1282454	874016	4157098	0.675676	0.109012	111	75	688
cami i high complexity	191	1.28609e+06	0.550975	0.20906	1602035	882682	4222153	0.583333	0.218069	120	70	321
cami i high complexity	224	879306	0.536662	0.208492	769462	412941	1980611	0.333333	0.0566038	9	3	53
cami i high complexity	65	1.04991e+06	0.928459	0.208155	936123	869152	4175498	0.920792	0.172702	202	186	1077
cami i high complexity	445	762983	1	0.204259	545504	545504	2670644	1	0.113514	21	21	185
cami i high complexity	468	1.04978e+06	0.659642	0.203161	1197458	789894	3888027	0.5	0.0740741	4	2	27
cami i high complexity	225	1.23048e+06	0.614039	0.202913	1471122	903326	4451795	0.555556	0.2	36	20	100
cami i high complexity	450	1.15142e+06	0.811445	0.20205	1040351	844188	4178114	0.666667	0.057971	6	4	69
cami i high complexity	499	320483	0.53708	0.201182	449091	241198	1198905	0.75	0.108696	20	15	138
cami i high complexity	471	766159	0.638859	0.200426	1456774	930673	4643467	0.444444	0.08	9	4	50
cami i high complexity	483	1.07178e+06	1	0.198489	207596	207596	1045882	1	0.125	1	1	8
cami i high complexity	112	1.24078e+06	0.965207	0.197482	981665	947510	4797946	0.946154	0.256517	260	246	959
cami i high complexity	313	1.23843e+06	0.715819	0.196521	1768446	1265887	6441480	0.722222	0.0896552	18	13	145
cami i high complexity	104	698758	0.919294	0.196512	530395	487589	2481214	0.928571	0.141767	280	260	1834
cami i high complexity	543	1148.1	1	0.194416	2200043	2200043	11316182	1	0.128205	5	5	39
cami i high complexity	458	1.3526e+06	1	0.193605	378514	378514	1955080	1	0.19802	20	20	101
cami i high complexity	329	1.28481e+06	0.451824	0.189909	2385313	1077742	5675030	0.266667	0.0840336	75	20	238
cami i high complexity	474	1.00172e+06	0.514728	0.189831	1944849	1001069	5273463	0.333333	0.230769	9	3	13
cami i high complexity	347	1.1586e+06	1	0.189327	1353555	1353555	7149280	1	0.157895	6	6	38
cami i high complexity	430	1.05322e+06	0.572436	0.187846	2007942	1149419	6118927	0.78125	0.0712251	32	25	351
cami i high complexity	506	1.15876e+06	1	0.187424	520693	520693	2778153	1	0.1	1	1	10
cami i high complexity	11	527028	0.421994	0.18733	2622070	1106498	5906681	0.435456	0.145905	581	253	1734
cami i high complexity	364	981325	0.489155	0.186928	1571004	768465	4111032	0.606061	0.0722022	33	20	277
cami i high complexity	529	1.04976e+06	1	0.186631	740818	740818	3969417	1	0.0810811	3	3	37
cami i high complexity	501	1.18566e+06	0.767508	0.186083	1227833	942372	5064255	0.583333	0.0972222	24	14	144
cami i high complexity	350	1.04978e+06	0.518222	0.185517	1391867	721296	3888027	0.6	0.111111	5	3	27
cami i high complexity	70	536227	0.963043	0.18508	1864614	1795703	9702332	0.944056	0.0904826	143	135	1492
cami i high complexity	398	1.20357e+06	0.502362	0.184452	919622	461983	2504625	0.375	0.103448	8	3	29
cami i high complexity	216	1.23048e+06	0.810704	0.183696	1008727	817779	4451795	0.764706	0.13	17	13	100
cami i high complexity	80	536227	1	0.182852	1774090	1774090	9702332	1	0.0978552	146	146	1492
cami i high complexity	469	1.40251e+06	0.854623	0.180195	1461150	1248733	6929906	0.75	0.3	8	6	20
cami i high complexity	587	1.15876e+06	1	0.177821	494015	494015	2778153	1	0.1	1	1	10
cami i high complexity	419	280355	0.498232	0.177597	1914259	953746	5370297	0.2	0.0952381	20	4	42
cami i high complexity	516	1.04978e+06	1	0.177515	690185	690185	3888027	1	0.0740741	2	2	27
cami i high complexity	535	888819	1	0.176699	404377	404377	2288511	1	0.1	1	1	10
cami i high complexity	100	234826	0.5225	0.173855	398052	207982	1196295	0.16	0.0816327	25	4	49
cami i high complexity	245	1.14716e+06	0.495393	0.172378	1465166	725833	4210705	0.356061	0.214612	132	47	219
cami i high complexity	480	1.16016e+06	0.864938	0.165853	629807	544744	3284493	0.777778	0.175	9	7	40
cami i high complexity	464	1.15143e+06	0.497457	0.164279	1330811	662021	4029853	0.25	0.142857	24	6	42
cami i high complexity	420	879306	0.723869	0.162985	445951	322810	1980611	0.75	0.113208	8	6	53
cami i high complexity	588	879306	1	0.162505	321860	321860	1980611	1	0.0188679	1	1	53
cami i high complexity	239	941429	0.677405	0.162357	1088343	737249	4540913	0.769231	0.0815419	143	110	1349
cami i high complexity	547	888819	0.701186	0.160588	524122	367507	2288511	0.5	0.1	2	1	10
cami i high complexity	533	1.22979e+06	1	0.156339	1118549	1118549	7154628	1	0.0322581	1	1	31
cami i high complexity	401	903920	0.520408	0.154954	1219294	634530	4094967	0.555556	0.0384615	9	5	130
cami i high complexity	327	1.14716e+06	0.521694	0.154762	1249120	651659	4210705	0.655172	0.086758	29	19	219
cami i high complexity	319	1.09419e+06	1	0.154597	535506	535506	3463878	1	0.09	9	9	100
cami i high complexity	463	1.3526e+06	1	0.153895	300878	300878	1955080	1	0.148515	15	15	101
cami i high complexity	101	1.33207e+06	0.904429	0.152334	759783	687170	4510956	0.894495	0.0552564	436	390	7058
cami i high complexity	246	320483	0.821054	0.151425	221111	181544	1198905	0.764706	0.0942029	17	13	138
cami i high complexity	462	911121	1	0.147275	252256	252256	1712818	1	0.0967742	3	3	31
cami i high complexity	341	1.07407e+06	0.633749	0.145861	495524	314038	2152991	0.651515	0.0667702	66	43	644
cami i high complexity	389	1.22356e+06	0.622856	0.145325	918622	572169	3937160	0.5	0.0833333	10	5	60
cami i high complexity	182	1.19524e+06	0.725758	0.143992	473389	343566	2386014	0.586957	0.086262	46	27	313
cami i high complexity	241	1.22128e+06	0.511804	0.141636	1042451	533531	3766917	0.380952	0.129032	42	16	124
cami i high complexity	232	1.22979e+06	1	0.141106	1009558	1009558	7154628	1	0.129032	4	4	31
cami i high complexity	548	911121	1	0.140745	241071	241071	1712818	1	0.0645161	2	2	31
cami i high complexity	348	1.28609e+06	0.851731	0.139839	693200	590420	4222153	0.88	0.0685358	25	22	321
cami i high complexity	238	742723	1	0.13931	614920	614920	4414055	1	0.0847458	10	10	118
cami i high complexity	472	1.22356e+06	0.765355	0.139268	716424	548319	3937160	0.6	0.05	5	3	60
cami i high complexity	416	1.03171e+06	1	0.136347	738808	738808	5418584	1	0.0516432	22	22	426
cami i high complexity	508	561177	1	0.136152	257127	257127	1888530	1	0.0769231	4	4	52
cami i high complexity	435	280355	0.475899	0.135263	1526382	726403	5370297	0.307692	0.0952381	13	4	42
cami i high complexity	251	766159	0.688441	0.134322	905992	623722	4643467	0.375	0.06	8	3	50
cami i high complexity	79	1.38608e+06	0.685801	0.13326	1256538	861735	6466583	0.731343	0.0471607	134	98	2078
cami i high complexity	333	991968	0.865904	0.1323	613979	531647	4018504	0.9375	0.0299401	16	15	501
cami i high complexity	409	545276	1	0.131601	369722	369722	2809413	1	0.0625	7	7	112
cami i high complexity	357	1.22979e+06	0.987188	0.131346	951929	939733	7154628	0.857143	0.193548	7	6	31
cami i high complexity	209	1.18567e+06	0.4955	0.130969	1294429	641389	4897262	0.51	0.0984556	100	51	518
cami i high complexity	465	1.17563e+06	1	0.130543	658759	658759	5046299	1	0.0243902	1	1	41
cami i high complexity	570	1.1586e+06	1	0.130514	933081	933081	7149280	1	0.0263158	1	1	38
cami i high complexity	260	1.21492e+06	1	0.130104	946122	946122	7272029	1	0.0348259	14	14	402
cami i high complexity	200	1.15141e+06	0.814251	0.130083	664129	540768	4157098	0.766129	0.138081	124	95	688
cami i high complexity	418	888814	0.716947	0.129726	433735	310965	2397084	0.5	0.0714286	2	1	14
cami i high complexity	449	1148.1	1	0.125995	1425780	1425780	11316182	1	0.153846	6	6	39
cami i high complexity	486	857119	1	0.125863	246334	246334	1957167	1	0.0884956	10	10	113
cami i high complexity	237	1.15876e+06	0.783135	0.123543	462694	362352	2932995	0.6	0.272727	5	3	11
cami i high complexity	261	941429	0.495245	0.122942	1127261	558270	4540913	0.589928	0.0607858	139	82	1349
cami i high complexity	441	1.15143e+06	1	0.122275	492750	492750	4029853	1	0.047619	2	2	42
cami i high complexity	546	561177	1	0.121374	229218	229218	1888530	1	0.0192308	1	1	52
cami i high complexity	247	1.26292e+06	0.538368	0.12078	704912	379502	3142090	0.62069	0.0765957	29	18	235
cami i high complexity	36	1.15691e+06	0.449969	0.120435	2402821	1081194	8977427	0.324561	0.307054	228	74	241
cami i high complexity	97	1.12295e+06	1	0.119888	252259	252259	2104125	1	0.0821918	6	6	73
cami i high complexity	35	536227	0.99675	0.118803	1156424	1152666	9702332	0.993103	0.0965147	145	144	1492
cami i high complexity	392	1.05322e+06	0.818067	0.117049	875499	716217	6118927	0.755102	0.105413	49	37	351
cami i high complexity	366	1.15141e+06	0.748046	0.11703	650370	486507	4157098	0.7	0.0712209	70	49	688
cami i high complexity	540	1.15876e+06	1	0.11639	341371	341371	2932995	1	0.181818	2	2	11
cami i high complexity	342	1.18567e+06	0.729944	0.116345	780568	569771	4897262	0.725	0.0559846	40	29	518
cami i high complexity	391	1.19058e+06	0.419358	0.115946	624641	261948	2259226	0.263158	0.0714286	38	10	140
cami i high complexity	402	766155	0.717069	0.114421	746506	535296	4678295	0.6	0.037037	5	3	81
cami i high complexity	414	991945	0.805282	0.114232	559043	450187	3940997	0.363636	0.222222	11	4	18
cami i high complexity	85	1.15143e+06	0.518994	0.112886	876529	454913	4029853	0.272727	0.0714286	11	3	42
cami i high complexity	510	903920	0.819807	0.112437	561627	460426	4094967	0.5	0.00769231	2	1	130
cami i high complexity	436	1.20356e+06	0.547942	0.112072	505426	276944	2471120	0.5	0.0540541	4	2	37
cami i high complexity	572	1.20356e+06	1	0.110818	273844	273844	2471120	1	0.027027	1	1	37
cami i high complexity	477	1148.1	1	0.10766	1218300	1218300	11316182	1	0.153846	6	6	39
cami i high complexity	528	1.04976e+06	1	0.106415	422404	422404	3969417	1	0.0810811	3	3	37
cami i high complexity	485	520453	1	0.10608	350734	350734	3306307	1	0.0384615	5	5	130
cami i high complexity	460	1.1586e+06	1	0.104911	750040	750040	7149280	1	0.105263	4	4	38
cami i high complexity	291	1.0352e+06	0.511154	0.103837	403667	206336	1987105	0.6	0.0545455	10	6	110
cami i high complexity	531	1.05166e+06	1	0.10306	316624	316624	3072224	1	0.0266667	4	4	150
cami i high complexity	495	526982	0.568761	0.102822	1037823	590273	5740729	0.538462	0.0351759	13	7	199
cami i high complexity	268	1.15141e+06	0.794534	0.101711	532162	422821	4157098	0.768519	0.12064	108	83	688
cami i high complexity	166	1.26311e+06	0.647818	0.0996813	416188	269614	2704760	0.708955	0.204301	134	95	465
cami i high complexity	395	1.16016e+06	0.623404	0.0992747	523043	326067	3284493	0.428571	0.075	7	3	40
cami i high complexity	365	1.21052e+06	1	0.0965642	327487	327487	3391390	1	0.101695	6	6	59
cami i high complexity	318	1.08954e+06	1	0.0957194	832872	832872	8701180	1	0.0769231	2	2	26
cami i high complexity	58	1.12295e+06	0.905938	0.0944991	219483	198838	2104125	0.9	0.123288	10	9	73
cami i high complexity	557	1148.1	1	0.0944144	1068411	1068411	11316182	1	0.025641	1	1	39
cami i high complexity	427	1.20937e+06	0.399201	0.0929457	1364649	544769	5861156	0.333333	0.0137457	12	4	291
cami i high complexity	497	1.22356e+06	0.898905	0.0926076	405617	364611	3937160	0.5	0.0333333	4	2	60
cami i high complexity	129	879306	0.498463	0.0921337	366087	182481	1980611	0.4	0.113208	15	6	53
cami i high complexity	163	1.12134e+06	0.734472	0.0896438	701722	515395	5749364	0.512195	0.0535714	41	21	392
cami i high complexity	252	981325	0.659105	0.089623	559005	368443	4111032	0.692308	0.032491	13	9	277
cami i high complexity	579	766159	1	0.0895772	415949	415949	4643467	1	0.02	1	1	50
cami i high complexity	243	392917	0.403537	0.088693	909557	367040	4138320	0.480769	0.0405186	52	25	617
cami i high complexity	429	1.05322e+06	0.912482	0.0883094	592186	540359	6118927	0.851852	0.0655271	27	23	351
cami i high complexity	498	1.23843e+06	1	0.0880839	567391	567391	6441480	1	0.0275862	4	4	145
cami i high complexity	394	903920	0.621674	0.0876254	577188	358823	4094967	0.666667	0.0461538	9	6	130
cami i high complexity	373	526982	0.980645	0.0861413	504274	494514	5740729	0.909091	0.0502513	11	10	199
cami i high complexity	92	1.26994e+06	1	0.0851712	518614	518614	6089075	1	0.0363636	16	16	440
cami i high complexity	376	1.24078e+06	0.661739	0.0849982	616281	407817	4797946	0.625	0.0260688	40	25	959
cami i high complexity	280	1.07408e+06	0.567064	0.0848387	316176	179292	2113329	0.588235	0.123077	68	40	325
cami i high complexity	405	1.19058e+06	0.6415	0.083086	292611	187710	2259226	0.5	0.0785714	22	11	140
cami i high complexity	14	1.20936e+06	0.493139	0.082268	893136	440440	5353720	0.516129	0.0486137	248	128	2633
cami i high complexity	355	1.12134e+06	0.855185	0.0805774	541718	463269	5749364	0.25	0.0280612	44	11	392
cami i high complexity	160	1.24073e+06	1	0.0803252	376542	376542	4687718	1	0.0371457	38	38	1023
cami i high complexity	316	1.12134e+06	0.759511	0.079888	604738	459305	5749364	0.5625	0.0459184	32	18	392
cami i high complexity	223	1.21052e+06	1	0.079642	270097	270097	3391390	1	0.169492	10	10	59
cami i high complexity	400	1.15142e+06	0.582358	0.0791599	567931	330739	4178114	0.666667	0.0289855	3	2	69
cami i high complexity	451	1148.1	1	0.079048	894522	894522	11316182	1	0.0769231	3	3	39
cami i high complexity	515	1.15876e+06	1	0.0770966	226124	226124	2932995	1	0.0909091	1	1	11
cami i high complexity	282	1.28609e+06	0.592136	0.0764003	549171	325184	4256317	0.575758	0.10951	66	38	347
cami i high complexity	343	1.07407e+06	0.544295	0.0747328	295610	160899	2152991	0.564103	0.0341615	39	22	644
cami i high complexity	532	1.00172e+06	0.671804	0.0745338	585068	393051	5273463	0.5	0.230769	6	3	13
cami i high complexity	51	1.28732e+06	0.641949	0.0742131	752065	482787	6505411	0.725322	0.079194	233	169	2134
cami i high complexity	210	1.39753e+06	0.196992	0.0732511	1597642	314722	4296482	0.207692	0.1875	130	27	144
cami i high complexity	125	941429	0.594763	0.0724183	552901	328845	4540913	0.551136	0.0719051	176	97	1349
cami i high complexity	330	1.20937e+06	0.507802	0.0716946	827514	420213	5861156	0.4	0.0137457	10	4	291
cami i high complexity	326	1.14713e+06	0.666444	0.0713596	448149	298666	4185365	0.634146	0.152941	41	26	170
cami i high complexity	577	1.05166e+06	0.580028	0.0709017	375544	217826	3072224	0.333333	0.00666667	3	1	150
cami i high complexity	306	981325	0.747448	0.070015	385089	287834	4111032	0.8	0.0866426	30	24	277
cami i high complexity	440	370895	0.641836	0.0699768	617951	396623	5667921	0.857143	0.0215054	7	6	279
cami i high complexity	442	1.19058e+06	0.570585	0.0697668	276241	157619	2259226	0.5	0.0428571	12	6	140
cami i high complexity	411	1.05166e+06	0.54617	0.0693468	390078	213049	3072224	0.375	0.02	8	3	150
cami i high complexity	523	742723	1	0.069186	305391	305391	4414055	1	0.00847458	1	1	118
cami i high complexity	240	536227	0.986979	0.0683522	671925	663176	9702332	0.973451	0.0737265	113	110	1492
cami i high complexity	367	742723	1	0.0668519	295088	295088	4414055	1	0.0508475	6	6	118
cami i high complexity	353	1.05165e+06	0.802999	0.0666796	266973	214379	3215062	0.666667	0.0263158	3	2	76
cami i high complexity	340	991945	0.60916	0.0655875	424322	258480	3940997	0.125	0.0555556	8	1	18
cami i high complexity	265	527028	0.649311	0.0655165	595993	386985	5906681	0.645161	0.0230681	62	40	1734
cami i high complexity	538	1.05165e+06	1	0.0648501	208497	208497	3215062	1	0.0131579	1	1	76
cami i high complexity	443	1.14716e+06	0.93482	0.0645391	290703	271755	4210705	0.818182	0.0410959	11	9	219
cami i high complexity	459	1.14716e+06	0.983753	0.0639463	273706	269259	4210705	0.857143	0.0273973	7	6	219
cami i high complexity	236	1.21052e+06	1	0.0633584	214873	214873	3391390	1	0.152542	9	9	59
cami i high complexity	118	525306	0.416321	0.0607394	291054	121172	1994949	0.407407	0.0753425	27	11	146
cami i high complexity	576	911129	0.53965	0.0595462	219559	118485	1989800	0.666667	0.0298507	3	2	67
cami i high complexity	145	527028	0.712122	0.0555529	460782	328133	5906681	0.636364	0.0242215	66	42	1734
cami i high complexity	582	1.23845e+06	1	0.0546255	353488	353488	6471119	1	0.008	1	1	125
cami i high complexity	116	1.28732e+06	0.507686	0.0541137	693405	352032	6505411	0.449405	0.0707591	336	151	2134
cami i high complexity	335	1.28609e+06	0.609759	0.0534294	369961	225587	4222153	0.454545	0.0155763	11	5	321
cami i high complexity	346	1.15142e+06	0.484612	0.0524114	451869	218981	4178114	0.4	0.0289855	5	2	69
cami i high complexity	537	1148.1	1	0.0522768	591574	591574	11316182	1	0.025641	1	1	39
cami i high complexity	421	1.28481e+06	0.483984	0.0522697	612896	296632	5675030	0.333333	0.0168067	12	4	238
cami i high complexity	539	1.23845e+06	1	0.0514602	333005	333005	6471119	1	0.008	1	1	125
cami i high complexity	136	1.20936e+06	0.612389	0.0512128	447720	274179	5353720	0.607692	0.0600076	260	158	2633
cami i high complexity	255	1.05166e+06	0.44922	0.0505692	345844	155360	3072224	0.285714	0.0133333	7	2	150
cami i high complexity	328	1.28609e+06	0.538018	0.0502142	394061	212012	4222153	0.533333	0.0249221	15	8	321
cami i high complexity	381	526982	0.710687	0.0473508	382486	271828	5740729	0.666667	0.0201005	6	4	199
cami i high complexity	479	280355	0.698265	0.0473037	363809	254035	5370297	0.5	0.0238095	2	1	42
cami i high complexity	584	1.04976e+06	0.739567	0.0470603	252583	186802	3969417	0.666667	0.0540541	3	2	37
cami i high complexity	266	766155	0.586189	0.04672	372866	218570	4678295	0.444444	0.0493827	9	4	81
cami i high complexity	384	1.28609e+06	0.602823	0.0466697	329518	198641	4256317	0.588235	0.0288184	17	10	347
cami i high complexity	502	1.20937e+06	0.541621	0.0461661	499587	270587	5861156	0.3	0.0103093	10	3	291
cami i high complexity	545	1.28479e+06	0.693766	0.0457912	362171	251262	5487127	0.666667	0.0129032	3	2	155
cami i high complexity	432	1.23843e+06	0.681793	0.0447582	422869	288309	6441480	0.666667	0.0275862	6	4	145
cami i high complexity	413	526982	0.279934	0.0446389	915430	256260	5740729	0.272727	0.0452261	33	9	199
cami i high complexity	344	1.28609e+06	0.690157	0.0430461	265473	183218	4256317	0.545455	0.0172911	11	6	347
cami i high complexity	202	1.20936e+06	0.700701	0.0420272	321110	225002	5353720	0.684211	0.0246867	95	65	2633
cami i high complexity	457	1.15142e+06	0.737557	0.0412354	233590	172286	4178114	0.333333	0.0144928	3	1	69
cami i high complexity	279	1.28732e+06	0.830242	0.0407518	319313	265107	6505411	0.788136	0.0435801	118	93	2134
cami i high complexity	63	766138	0.314163	0.0406136	669662	210383	5180118	0.280702	0.132231	57	16	121
cami i high complexity	217	527028	0.475459	0.0391709	486625	231370	5906681	0.477612	0.0184544	67	32	1734
cami i high complexity	90	1.20356e+06	0.171568	0.0384967	554473	95130	2471120	0.0895522	0.162162	67	6	37
cami i high complexity	553	1.23845e+06	0.599415	0.0380189	410442	246025	6471119	0.666667	0.016	3	2	125
cami i high complexity	488	1.28481e+06	0.656399	0.0377868	326693	214441	5675030	0.666667	0.00840336	3	2	238
cami i high complexity	507	1148.1	1	0.037145	420340	420340	11316182	1	0.025641	1	1	39
cami i high complexity	203	526987	0.776141	0.0365917	270125	209655	5729572	0.6	0.0443787	25	15	338
cami i high complexity	393	1.14716e+06	0.513638	0.0359662	294844	151443	4210705	0.6	0.0136986	5	3	219
cami i high complexity	476	1148.1	1	0.0346321	391903	391903	11316182	1	0.0512821	2	2	39
cami i high complexity	536	1.23048e+06	0.597024	0.0339045	252814	150936	4451795	0.4	0.02	5	2	100
cami i high complexity	386	1.23845e+06	0.745157	0.0336602	292313	217819	6471119	0.75	0.024	4	3	125
cami i high complexity	541	1.16016e+06	0.508226	0.0326912	211272	107374	3284493	0.5	0.025	2	1	40
cami i high complexity	371	941429	0.348961	0.0323723	421250	147000	4540913	0.611111	0.00815419	18	11	1349
cami i high complexity	87	527028	0.384103	0.0305613	469968	180516	5906681	0.4375	0.0161476	64	28	1734
cami i high complexity	399	1.05322e+06	0.661854	0.0299948	277306	183536	6118927	0.6	0.025641	15	9	351
cami i high complexity	257	1.18567e+06	0.591043	0.0299412	248087	146630	4897262	0.5	0.015444	16	8	518
cami i high complexity	9	536227	0.966032	0.0294465	295746	285700	9702332	0.947368	0.0120643	19	18	1492
cami i high complexity	482	1.20937e+06	0.763083	0.0264588	203227	155079	5861156	0.666667	0.00687285	3	2	291
cami i high complexity	184	526982	0.693588	0.0261883	216757	150340	5740729	0.25	0.00502513	4	1	199
cami i high complexity	354	527028	0.629611	0.0259152	243123	153073	5906681	0.666667	0.00922722	24	16	1734
cami i high complexity	105	527028	0.431131	0.0254554	348750	150357	5906681	0.461538	0.0103806	39	18	1734
cami i high complexity	28	536227	0.634737	0.0253481	387461	245936	9702332	0.636364	0.00938338	22	14	1492
cami i high complexity	356	991968	0.325906	0.0245196	302333	98532	4018504	0.230769	0.011976	26	6	501
cami i high complexity	181	1.20936e+06	0.393776	0.0240586	327097	128803	5353720	0.449275	0.0117736	69	31	2633
cami i high complexity	563	1.23845e+06	0.710483	0.0236183	215117	152837	6471119	0.666667	0.016	3	2	125
cami i high complexity	42	941429	0.225068	0.0216655	437116	98381	4540913	0.267857	0.0111193	56	15	1349
cami i high complexity	534	526982	0.539293	0.0211118	224733	121197	5740729	0.75	0.0150754	4	3	199
cami i high complexity	530	1.28481e+06	0.530901	0.0197826	211465	112267	5675030	0.5	0.00420168	2	1	238
cami i high complexity	320	527028	0.50357	0.0194163	227746	114686	5906681	0.413793	0.00692042	29	12	1734
cami i high complexity	82	991968	0.107178	0.0186296	698491	74863	4018504	0.0760234	0.0259481	171	13	501
cami i high complexity	559	1148.1	1	0.0185395	209796	209796	11316182	1	0.025641	1	1	39
cami i high complexity	263	1.20936e+06	0.398801	0.0150318	201795	80476	5353720	0.461538	0.00455754	26	12	2633

## Sheet: CONCOCT
Supplementary Table S3. Clustering benchmarks on CAMI I Medium and High Complexity datasets. (CONCOCT)
sample_id	Bin ID	Most abundant genome	Purity (bp)	Completeness (bp)	Bin size (bp)	True positives (bp)	True size of most abundant genome (bp)	Purity (seq)	Completeness (seq)	Bin size (seq)	True positives (seq)	True size of most abundant genome (seq)
cami i medium complexity	9	1.22414e+06	1	1	4598290	4598290	4598290	1	1	16	16	16
cami i medium complexity	12	1.04663e+06	0.638317	1	3350682	2138798	2138798	0.166667	1	6	1	1
cami i medium complexity	69	1.28289e+06	1	1	4774023	4774023	4774023	1	1	86	86	86
cami i medium complexity	136	1.19811e+06	1	1	5503951	5503951	5503951	1	1	6	6	6
cami i medium complexity	138	1.16915e+06	0.90047	1	3233676	2911829	2911829	0.0930233	1	43	4	4
cami i medium complexity	141	939857	0.9465	1	1016486	962104	962104	0.578947	1	19	11	11
cami i medium complexity	100	1.11107e+06	1	1	2263277	2263277	2263277	1	1	14	14	14
cami i medium complexity	62	391936	1	1	4119782	4119782	4119782	1	1	34	34	34
cami i medium complexity	144	522306	1	1	5306117	5306117	5306117	1	1	4	4	4
cami i medium complexity	60	1.3457e+06	0.998277	1	3492315	3486297	3486297	0.666667	1	3	2	2
cami i medium complexity	59	322710	0.580096	1	9249010	5365315	5365315	0.00352113	1	284	1	1
cami i medium complexity	14	543728	1	1	6754991	6754991	6754991	1	1	2	2	2
cami i medium complexity	58	767817	1	1	9537038	9537038	9537038	1	1	36	36	36
cami i medium complexity	55	1.19301e+06	1	1	4076965	4076965	4076965	1	1	60	60	60
cami i medium complexity	35	1.04976e+06	0.721363	1	5495572	3964301	3964301	0.0205882	1	1020	21	21
cami i medium complexity	161	1.23845e+06	0.999573	1	6008157	6005590	6005590	0.984	1	125	123	123
cami i medium complexity	30	640510	1	1	6833722	6833722	6833722	1	1	2	2	2
cami i medium complexity	163	290399	1	1	5070468	5070468	5070468	1	1	4	4	4
cami i medium complexity	164	1.20674e+06	0.59097	1	15506249	9163725	9163725	0.989822	1	393	389	389
cami i medium complexity	165	1.38306e+06	1	1	3622439	3622439	3622439	1	1	40	40	40
cami i medium complexity	26	1.20357e+06	0.50472	1	4963619	2505236	2505236	0.47541	1	61	29	29
cami i medium complexity	21	1.04216e+06	0.999047	1	2838433	2835728	2835728	0.5	1	2	1	1
cami i medium complexity	170	1.39471e+06	0.972023	1	869790	845456	845456	0.166667	1	6	1	1
cami i medium complexity	20	98439.1	1	1	5373502	5373502	5373502	1	1	82	82	82
cami i medium complexity	19	1.1592e+06	0.510269	1	1892155	965508	965508	0.5	1	2	1	1
cami i medium complexity	180	134676	1	1	9239838	9239838	9239838	1	1	1	1	1
cami i medium complexity	183	485918	1	1	9127137	9127137	9127137	1	1	12	12	12
cami i medium complexity	72	316058	1	1	5331637	5331637	5331637	1	1	2	2	2
cami i medium complexity	64	349106	1	1	2992920	2992920	2992920	1	1	2	2	2
cami i medium complexity	184	314254	1	1	3165119	3165119	3165119	1	1	13	13	13
cami i medium complexity	81	323259	1	1	3544732	3544732	3544732	1	1	1	1	1
cami i medium complexity	84	1.15876e+06	0.498222	1	5886798	2932935	2932935	0.0956522	1	115	11	11
cami i medium complexity	114	548479	0.926212	1	2317328	2146336	2146336	0.192308	1	26	5	5
cami i medium complexity	119	1.13083e+06	0.46659	1	2688806	1254570	1254570	0.0547945	1	146	8	8
cami i medium complexity	83	1.15068e+06	1	1	5525637	5525637	5525637	1	1	31	31	31
cami i medium complexity	89	1.12135e+06	0.936524	1	2091893	1959109	1959109	0.0769231	1	52	4	4
cami i medium complexity	90	1.09767e+06	1	1	4772139	4772139	4772139	1	1	221	221	221
cami i medium complexity	91	1.21004e+06	0.26235	1	6847785	1796516	1796516	0.179487	1	195	35	35
cami i medium complexity	86	515635	1	1	1855560	1855560	1855560	1	1	1	1	1
cami i medium complexity	122	247639	0.886595	1	4023837	3567512	3567512	0.261905	1	84	22	22
cami i medium complexity	95	1.15643e+06	0.716697	1	2823434	2023547	2023547	0.0227273	1	44	1	1
cami i medium complexity	104	234826	0.516932	1	2316906	1197683	1197683	0.0114943	1	87	1	1
cami i medium complexity	77	313589	0.999553	1	4224413	4222526	4222526	0.9	1	10	9	9
cami i medium complexity	116	983545	1	1	5393474	5393474	5393474	1	1	3	3	3
cami i medium complexity	3	1.35353e+06	0.995322	0.999949	2520173	2508383	2508510	0.995098	0.995098	204	203	204
cami i medium complexity	98	1.00712e+06	0.998742	0.999808	1592226	1590223	1590528	0.973684	0.948718	38	37	39
cami i medium complexity	54	1.2358e+06	1	0.999663	6854945	6854945	6857257	1	0.952381	20	20	21
cami i medium complexity	99	883112	0.505325	0.999631	3434968	1735774	1736415	0.203297	0.973684	182	37	38
cami i medium complexity	82	1.15578e+06	0.383945	0.999543	2967050	1139183	1139704	0.0103093	0.666667	388	4	6
cami i medium complexity	79	1.2833e+06	0.541947	0.999529	16859584	9137002	9141311	0.847619	0.993304	525	445	448
cami i medium complexity	25	1.39914e+06	1	0.999467	5110887	5110887	5113611	1	0.947368	54	54	57
cami i medium complexity	150	1.05318e+06	1	0.999453	5521177	5521177	5524197	1	0.897959	44	44	49
cami i medium complexity	96	545275	1	0.99944	2828563	2828563	2830149	1	0.962963	26	26	27
cami i medium complexity	172	997884	1	0.999101	5694260	5694260	5699381	1	0.90625	29	29	32
cami i medium complexity	127	195250	1	0.998981	5058166	5058166	5063323	1	0.95614	109	109	114
cami i medium complexity	181	349966	0.504906	0.998812	9521199	4807315	4813032	0.954128	0.962963	109	104	108
cami i medium complexity	44	993516	1	0.998792	7351320	7351320	7360211	1	0.991736	120	120	121
cami i medium complexity	75	485913	1	0.998726	13642339	13642339	13659741	1	0.909091	10	10	11
cami i medium complexity	65	1.16932e+06	1	0.998488	5221616	5221616	5229524	1	0.888889	16	16	18
cami i medium complexity	179	457393	0.998684	0.998442	4555281	4549286	4556383	0.977778	0.985075	135	132	134
cami i medium complexity	80	1.26281e+06	0.507841	0.998097	2437912	1238071	1240432	0.427184	0.93617	103	44	47
cami i medium complexity	182	1.37817e+06	0.500007	0.998062	7272969	3636535	3643595	0.0883117	0.944444	385	34	36
cami i medium complexity	108	1.34168e+06	1	0.997836	3138646	3138646	3145452	1	0.875	14	14	16
cami i medium complexity	1	766138	1	0.997817	5136627	5136627	5147864	1	0.987013	76	76	77
cami i medium complexity	70	310037	1	0.997531	7378117	7378117	7396379	1	0.973941	299	299	307
cami i medium complexity	166	935543	0.998147	0.997494	9036357	9019617	9042274	0.955224	0.680851	67	64	94
cami i medium complexity	51	933266	0.972729	0.997433	2489820	2421921	2428155	0.887755	0.988636	98	87	88
cami i medium complexity	167	1.41287e+06	1	0.997275	2745567	2745567	2753069	1	0.982993	289	289	294
cami i medium complexity	13	1.26293e+06	0.959063	0.997215	2652277	2543700	2550805	0.978495	0.947917	186	182	192
cami i medium complexity	10	1.17221e+06	0.495497	0.997102	4198614	2080401	2086447	0.256983	0.978723	179	46	47
cami i medium complexity	17	927677	1	0.996872	4601048	4601048	4615484	1	0.968992	125	125	129
cami i medium complexity	145	688246	0.999171	0.996461	3376786	3373988	3385970	0.98	0.924528	50	49	53
cami i medium complexity	140	1.16764e+06	0.725357	0.995855	3999406	2900996	2913070	0.929577	0.970588	71	66	68
cami i medium complexity	93	887287	0.543353	0.995825	2857068	1552396	1558905	0.364238	0.982143	151	55	56
cami i medium complexity	43	1.2631e+06	1	0.995747	2430251	2430251	2440631	1	0.939252	201	201	214
cami i medium complexity	158	1.13244e+06	0.989729	0.995701	4002313	3961207	3978310	0.931034	0.75	29	27	36
cami i medium complexity	36	1.26279e+06	0.983597	0.995495	1529213	1504129	1510936	0.983871	0.910448	62	61	67
cami i medium complexity	190	1.04238e+06	0.525844	0.9951	6307880	3316964	3333298	0.675676	0.961538	74	50	52
cami i medium complexity	102	1.22948e+06	0.99982	0.994914	5689146	5688123	5717200	0.994565	0.97861	184	183	187
cami i medium complexity	174	392917	1	0.994117	3725330	3725330	3747374	1	0.97	388	388	400
cami i medium complexity	88	1.26304e+06	0.999347	0.993456	4535321	4532360	4562217	0.99631	0.9	271	270	300
cami i medium complexity	189	1.26301e+06	1	0.993421	2247739	2247739	2262624	1	0.930159	293	293	315
cami i medium complexity	113	1.23048e+06	0.999696	0.992896	7566570	7564273	7618393	0.988889	0.936842	90	89	95
cami i medium complexity	74	391937	0.986362	0.992256	4469982	4409020	4443432	0.886364	0.95122	44	39	41
cami i medium complexity	61	95609.1	0.912796	0.99202	3941892	3598142	3627087	0.922414	0.963964	348	321	333
cami i medium complexity	134	494419	0.998303	0.991596	3445689	3439840	3468993	0.995575	0.965665	226	225	233
cami i medium complexity	146	1.05022e+06	0.982425	0.991558	5815069	5712867	5761507	0.974729	0.775862	277	270	348
cami i medium complexity	11	457429	0.525486	0.991351	14383070	7558103	7624046	0.932266	0.896919	812	757	844
cami i medium complexity	137	1.28706e+06	0.99874	0.990975	1957529	1955062	1972867	0.995902	0.945525	244	243	257
cami i medium complexity	187	1.26292e+06	0.999437	0.990877	3033477	3031768	3059682	0.994413	0.946809	179	178	188
cami i medium complexity	71	527028	0.999802	0.990621	5916265	5915095	5971098	0.993464	0.59144	153	152	257
cami i medium complexity	32	985010	0.999	0.989113	4216747	4212531	4258899	0.991736	0.991736	363	360	363
cami i medium complexity	6	1.04996e+06	0.999558	0.988954	4314696	4312789	4360962	0.997275	0.861176	367	366	425
cami i medium complexity	186	424182	0.976903	0.988792	5519741	5392249	5453372	0.961832	0.849438	393	378	445
cami i medium complexity	63	1.26296e+06	1	0.988671	1789349	1789349	1809853	1	0.902439	259	259	287
cami i medium complexity	120	1.39753e+06	1	0.986532	4191276	4191276	4248495	1	0.878378	195	195	222
cami i medium complexity	40	654421	0.999211	0.986377	2504671	2502694	2537260	0.994681	0.890476	188	187	210
cami i medium complexity	157	1.05421e+06	0.99936	0.985957	5028624	5025407	5096985	0.989305	0.906863	187	185	204
cami i medium complexity	139	95618.1	1	0.985847	3410330	3410330	3459291	1	0.945736	244	244	258
cami i medium complexity	130	1.26306e+06	1	0.985827	1994028	1994028	2022695	1	0.77	77	77	100
cami i medium complexity	33	526987	0.46498	0.984326	12127204	5638909	5728701	0.0750591	0.751479	3384	254	338
cami i medium complexity	24	1.26293e+06	0.999083	0.984112	2151584	2149610	2184314	0.993902	0.823232	164	163	198
cami i medium complexity	52	1.14467e+06	0.99826	0.983383	3528825	3522684	3582208	0.984375	0.7875	64	63	80
cami i medium complexity	117	1.20937e+06	0.996315	0.983307	5506824	5486531	5579671	0.969388	0.95	98	95	100
cami i medium complexity	87	552396	1	0.979991	6081380	6081380	6205548	1	0.806452	50	50	62
cami i medium complexity	50	1.12332e+06	0.336587	0.979495	5061217	1703541	1739204	0.322835	0.968504	381	123	127
cami i medium complexity	176	1.31658e+06	0.450881	0.976144	4214395	1900189	1946628	0.294004	0.835165	517	152	182
cami i medium complexity	18	1.28729e+06	0.485414	0.974612	13165508	6390717	6557188	0.328197	0.663551	649	213	321
cami i medium complexity	121	1.19421e+06	1	0.966269	1682258	1682258	1740984	1	0.940299	63	63	67
cami i medium complexity	154	1.15876e+06	0.510084	0.963697	4968165	2534182	2629647	0.287056	0.823353	958	275	334
cami i medium complexity	31	469598	0.999273	0.96291	4859202	4855668	5042703	0.987952	0.602941	83	82	136
cami i medium complexity	148	1.16986e+06	0.998866	0.962331	4724357	4718999	4903717	0.993318	0.748322	449	446	596
cami i medium complexity	112	371731	1	0.96144	3347981	3347981	3482257	1	0.923077	36	36	39
cami i medium complexity	143	1.26311e+06	1	0.957594	2573393	2573393	2687354	1	0.796748	196	196	246
cami i medium complexity	152	1.28724e+06	0.996103	0.955537	6409282	6384307	6681382	0.995893	0.728228	487	485	666
cami i medium complexity	73	1.11112e+06	1	0.955317	2040134	2040134	2135558	1	0.911392	72	72	79
cami i medium complexity	159	1.02999e+06	0.823536	0.948945	2902388	2390220	2518817	0.660891	0.923875	404	267	289
cami i medium complexity	129	1.13406e+06	0.997747	0.948382	2576586	2570782	2710702	0.993769	0.695747	642	638	917
cami i medium complexity	0	245012	0.995654	0.945119	2306031	2296008	2429331	0.995198	0.904035	833	829	917
cami i medium complexity	8	288705	0.990092	0.94359	2974649	2945177	3121245	0.986541	0.732268	743	733	1001
cami i medium complexity	29	1.26685e+06	0.517838	0.942038	4536851	2349353	2493904	0.610526	0.828571	190	116	140
cami i medium complexity	171	673860	1	0.941849	1343380	1343380	1426322	1	0.735043	258	258	351
cami i medium complexity	106	1.15136e+06	0.959242	0.939552	3940289	3779690	4022866	0.824176	0.769231	182	150	195
cami i medium complexity	4	1.38608e+06	1	0.923075	3996835	3996835	4329913	1	0.267857	15	15	56
cami i medium complexity	142	1.38586e+06	0.988603	0.922418	2763479	2731983	2961762	0.989305	0.682028	748	740	1085
cami i medium complexity	124	590061	0.872262	0.921483	5092877	4442322	4820842	0.827295	0.701126	828	685	977
cami i medium complexity	156	335659	0.998302	0.919076	6609522	6598299	7179271	0.992989	0.703727	1141	1133	1610
cami i medium complexity	34	1.26296e+06	1	0.912176	2089909	2089909	2291125	1	0.763359	200	200	262
cami i medium complexity	37	1.28729e+06	0.978796	0.898442	6062525	5933976	6604739	0.949324	0.640091	296	281	439
cami i medium complexity	110	888728	0.983332	0.892765	1676587	1648641	1846668	0.975221	0.60483	565	551	911
cami i medium complexity	53	742723	0.99762	0.890177	3914244	3904930	4386689	0.990253	0.717514	513	508	708
cami i medium complexity	67	1.22415e+06	0.980004	0.882035	4134605	4051929	4593840	0.955267	0.627488	693	662	1055
cami i medium complexity	175	911241	0.97201	0.877711	6077027	5906933	6729933	0.966687	0.625549	1621	1567	2505
cami i medium complexity	107	1.2358e+06	0.994828	0.874887	3814582	3794852	4337534	0.987586	0.651501	725	716	1099
cami i medium complexity	66	1.26274e+06	0.951335	0.872159	3013427	2866778	3286990	0.940997	0.602999	983	925	1534
cami i medium complexity	15	1.24318e+06	1	0.865748	2021805	2021805	2335327	1	0.72144	461	461	639
cami i medium complexity	185	1.21412e+06	0.941602	0.854035	2303247	2168742	2539405	0.915952	0.623104	583	534	857
cami i medium complexity	16	1.23845e+06	0.899823	0.853966	6192749	5572376	6525294	0.684783	0.71267	460	315	442
cami i medium complexity	125	1.20078e+06	0.975007	0.826	5360286	5226317	6327260	0.958001	0.584364	1381	1323	2264
cami i medium complexity	149	1.26294e+06	0.99704	0.815356	1858740	1853238	2272919	0.997534	0.515287	811	809	1570
cami i medium complexity	155	1.24773e+06	0.995351	0.778111	1187026	1181508	1518431	0.99182	0.489899	489	485	990
cami i medium complexity	38	1.26273e+06	0.963183	0.777764	1300040	1252177	1609971	0.949367	0.458515	553	525	1145
cami i medium complexity	56	1.00971e+06	0.380102	0.758296	3902208	1483237	1956012	0.338171	0.416567	2067	699	1678
cami i medium complexity	131	498738	0.90454	0.750645	1066844	965003	1285565	0.87315	0.452355	473	413	913
cami i medium complexity	111	1.21052e+06	0.948642	0.704567	2379749	2257530	3204136	0.943503	0.37396	1239	1169	3126
cami i medium complexity	97	700750	0.992176	0.699297	656803	651664	931885	0.965116	0.528662	86	83	157
cami i medium complexity	105	1.15135e+06	0.48848	0.690711	5539940	2706148	3917915	0.532564	0.39761	2687	1431	3599
cami i medium complexity	101	869210	0.989021	0.686451	1496156	1479730	2155623	0.984868	0.351485	793	781	2222
cami i medium complexity	28	536227	0.99672	0.68148	6504291	6482955	9513050	0.997238	0.355548	1086	1083	3046
cami i medium complexity	76	1.26275e+06	0.973924	0.674345	2007514	1955166	2899356	0.96729	0.356528	1070	1035	2903
cami i medium complexity	115	1.23845e+06	0.900453	0.671647	4613661	4154383	6185367	0.9375	0.417746	2064	1935	4632
cami i medium complexity	48	1.1586e+06	0.992419	0.651962	4476745	4442806	6814513	0.994263	0.347256	2266	2253	6488
cami i medium complexity	178	1.2627e+06	0.952825	0.633368	1625868	1549168	2445922	0.947066	0.317393	869	823	2593
cami i medium complexity	128	1.26306e+06	0.878669	0.612876	1275577	1120810	1828770	0.867362	0.312064	671	582	1865
cami i medium complexity	94	1.16916e+06	0.990828	0.608649	4850449	4805963	7896116	0.987615	0.292404	2826	2791	9545
cami i medium complexity	5	1.263e+06	0.983359	0.544401	1102957	1084603	1992286	0.988889	0.254078	630	623	2452
cami i medium complexity	78	523850	0.834324	0.426147	851747	710633	1667579	0.863636	0.175861	550	475	2701
cami i medium complexity	45	1.16613e+06	0.560853	0.357576	2913766	1634193	4570204	0.636103	0.136868	1745	1110	8110
cami i medium complexity	109	658085	0.991382	0.303105	899643	891890	2942513	0.990291	0.116283	618	612	5263
cami i medium complexity	2	1.23793e+06	0.579844	0.289415	1326042	768897	2656728	0.620296	0.118081	877	544	4607
cami i medium complexity	135	1.04883e+06	0.609241	0.287676	1289456	785589	2730813	0.586768	0.102385	922	541	5284
cami i medium complexity	47	1.13127e+06	0.938321	0.244994	383404	359756	1468428	0.931818	0.0885848	264	246	2777
cami i medium complexity	68	1.26307e+06	0.892509	0.195833	430231	383985	1960776	0.948718	0.0637244	312	296	4645
cami i medium complexity	22	519442	0.619167	0.18072	751710	465434	2575446	0.797727	0.0566677	440	351	6194
cami i medium complexity	123	653045	0.922345	0.173964	1722552	1588787	9132859	0.91711	0.0542266	1315	1206	22240
cami i medium complexity	168	1.28718e+06	0.433391	0.0944252	1284983	556900	5897787	0.466527	0.0267018	956	446	16703
cami i medium complexity	103	742723	0.202389	0.082363	1785181	361301	4386689	0.130435	0.110169	598	78	708
cami i medium complexity	126	97137.1	0.60757	0.0754274	227921	138478	1835911	0.548387	0.149123	62	34	228
cami i medium complexity	177	358220	0.702358	0.0573861	310242	217901	3797102	0.824885	0.0150483	217	179	11895
cami i medium complexity	27	1.14515e+06	0.647918	0.0404471	99934	64749	1600832	0.779412	0.0114868	68	53	4614
cami i medium complexity	42	1.09573e+06	0.215563	0.0218992	189657	40883	1866869	0.0588235	0.0571429	34	2	35
cami i medium complexity	151	469598	0.4995	0.0212106	214132	106959	5042703	0.537313	0.264706	67	36	136
cami i medium complexity	160	1.28732e+06	0.270339	0.0207376	499609	135064	6513004	0.265896	0.0858209	173	46	536
cami i medium complexity	147	1.05324e+06	0.127872	0.020075	937615	119895	5972364	0.140984	0.0153846	610	86	5590
cami i medium complexity	188	649724	1	0.0149242	57529	57529	3854747	1	0.00207039	1	1	483
cami i medium complexity	153	563031	0.241538	0.0147915	154274	37263	2519220	0.421053	0.00340824	76	32	9389
cami i medium complexity	132	649724	0.945791	0.00587042	23926	22629	3854747	0.928571	0.0269151	14	13	483
cami i medium complexity	46	552396	1	0.00570119	35379	35379	6205548	1	0.129032	8	8	62
cami i medium complexity	162	911241	0.580017	0.00492546	57150	33148	6729933	0.636364	0.00558882	22	14	2505
cami i medium complexity	41	498738	1	0.00418026	5374	5374	1285565	1	0.00219058	2	2	913
cami i medium complexity	57	927677	1	0.0013745	6344	6344	4615484	1	0.00775194	1	1	129
cami i medium complexity	133	869210	1	0.0012414	2676	2676	2155623	1	0.000450045	1	1	2222
cami i medium complexity	23	1.41287e+06	1	0.00117324	3230	3230	2753069	1	0.00340136	1	1	294
cami i medium complexity	169	1.20936e+06	0.602764	0.001074	9118	5496	5117332	0.666667	0.000849618	6	4	4708
cami i medium complexity	173	457429	0.359051	0.000939396	19947	7162	7624046	0.375	0.007109	16	6	844
cami i medium complexity	49	536227	0.833739	0.000576156	6574	5481	9513050	0.666667	0.000656599	3	2	3046
cami i medium complexity	39	869210	1	0.00057292	1235	1235	2155623	1	0.000450045	1	1	2222
cami i medium complexity	85	1.41287e+06	1	0.000455128	1253	1253	2753069	1	0.00340136	1	1	294
cami i high complexity	36	889513	0.334345	1	6991923	2337717	2337717	0.0588235	1	17	1	1
cami i high complexity	43	1.39471e+06	0.992855	1	851537	845453	845453	0.2	1	5	1	1
cami i high complexity	6	342109	1	1	4940214	4940214	4940214	1	1	1	1	1
cami i high complexity	37	945713	0.99796	1	3666471	3658991	3658991	0.5	1	2	1	1
cami i high complexity	39	548479	0.980892	1	2188291	2146477	2146477	0.2	1	5	1	1
cami i high complexity	2	1.20363e+06	0.579888	1	4427200	2567278	2567278	0.0265487	1	226	6	6
cami i high complexity	16	1.38406e+06	0.530262	1	11806676	6260635	6260635	0.605769	1	104	63	63
cami i high complexity	17	712938	1	1	2100440	2100440	2100440	1	1	3	3	3
cami i high complexity	29	96561.1	1	1	3944146	3944146	3944146	1	1	1	1	1
cami i high complexity	41	666681	1	1	3059866	3059866	3059866	1	1	1	1	1
cami i high complexity	34	314254	0.997293	0.99669	3163500	3154937	3165416	0.972477	0.938053	109	106	113
cami i high complexity	3	993516	1	0.994134	7442038	7442038	7485954	1	0.825397	156	156	189
cami i high complexity	13	866773	0.870703	0.993984	2275568	1981343	1993335	0.55	0.8	80	44	55
cami i high complexity	33	1.27313e+06	1	0.991614	4346306	4346306	4383063	1	0.783582	105	105	134
cami i high complexity	35	515635	0.995534	0.985335	1836139	1827938	1855144	0.958333	0.958333	24	23	24
cami i high complexity	30	1.04238e+06	0.99912	0.984917	3335554	3332620	3383654	0.981818	0.701299	55	54	77
cami i high complexity	32	391606	0.983923	0.982091	2284998	2248263	2289262	0.978142	0.873171	183	179	205
cami i high complexity	44	911241	1	0.980444	6761554	6761554	6896423	1	0.847826	312	312	368
cami i high complexity	9	1.05165e+06	0.341989	0.979528	9208600	3149243	3215062	0.286385	0.802632	213	61	76
cami i high complexity	18	536227	0.99234	0.971069	9494362	9421638	9702332	0.982941	0.810992	1231	1210	1492
cami i high complexity	19	1.26685e+06	0.962384	0.965174	2497661	2403708	2490441	0.933673	0.859155	196	183	213
cami i high complexity	4	1.12218e+06	1	0.96427	3068405	3068405	3182102	1	0.860927	130	130	151
cami i high complexity	42	1.05322e+06	0.172691	0.956881	33904987	5855084	6118927	0.150789	0.789174	1837	277	351
cami i high complexity	14	349101	1	0.955559	4285751	4285751	4485074	1	0.926966	165	165	178
cami i high complexity	10	1.28724e+06	0.969907	0.954509	6734687	6532018	6843330	0.992491	0.622449	799	793	1274
cami i high complexity	21	1.17563e+06	0.155721	0.94509	31242055	4865043	5147705	0.0382096	0.466667	916	35	75
cami i high complexity	20	569881	0.994761	0.94252	1453463	1445848	1534023	0.984127	0.704545	189	186	264
cami i high complexity	23	1.26275e+06	0.993455	0.938149	2931537	2912351	3104360	0.930233	0.764331	129	120	157
cami i high complexity	40	1.12572e+06	0.982676	0.898141	2036682	2001399	2228380	0.968627	0.715942	255	247	345
cami i high complexity	12	424182	0.332574	0.892962	14673438	4880003	5464959	0.017094	0.666667	117	2	3
cami i high complexity	28	1.12295e+06	0.506049	0.881273	3664287	1854308	2104125	0.448598	0.657534	107	48	73
cami i high complexity	25	1.05022e+06	0.980963	0.874967	5115809	5018418	5735550	0.975851	0.616505	911	889	1442
cami i high complexity	15	1.09573e+06	0.976783	0.78712	1492979	1458317	1852726	0.973535	0.497104	529	515	1036
cami i high complexity	1	457429	0.915993	0.534395	4120107	3773988	7062165	0.912162	0.243545	2368	2160	8869
cami i high complexity	24	1.38608e+06	0.961684	0.515779	2517460	2421000	4693868	0.958974	0.242818	1560	1496	6161
cami i high complexity	38	1.22131e+06	0.955013	0.465612	1432748	1368293	2938699	0.953955	0.200945	847	808	4021
cami i high complexity	11	1.33207e+06	0.615306	0.438438	3214296	1977775	4510956	0.663066	0.18263	1944	1289	7058
cami i high complexity	45	1.39173e+06	0.99496	0.368955	974767	969854	2628651	0.995441	0.142608	658	655	4593
cami i high complexity	26	930774	0.898656	0.275283	1245812	1119556	4066934	0.91958	0.100458	858	789	7854
cami i high complexity	27	1.05022e+06	0.123138	0.0329797	1536137	189157	5735550	0.128237	0.0721221	811	104	1442
cami i high complexity	22	1.23793e+06	0.0948189	0.0178466	556661	52782	2957537	0.107256	0.046832	317	34	726
cami i high complexity	7	649724	1	0.0132209	57525	57525	4351080	1	0.00124069	1	1	806
cami i high complexity	5	1.39753e+06	0.161945	0.00966628	256452	41531	4296482	0.057971	0.0277778	69	4	144
cami i high complexity	46	1.1586e+06	0.0441988	0.00734717	1188427	52527	7149280	0.00728155	0.0789474	412	3	38
cami i high complexity	31	1.20936e+06	0.315182	0.00604234	102636	32349	5353720	0.413793	0.00455754	29	12	2633
cami i high complexity	8	1.16916e+06	1	0.000384997	3025	3025	7857214	1	0.000198946	2	2	10053

## Sheet: MaxBin2
Supplementary Table S3. Clustering benchmarks on CAMI I Medium and High Complexity datasets. (MaxBin2)
sample_id	Bin ID	Most abundant genome	Purity (bp)	Completeness (bp)	Bin size (bp)	True positives (bp)	True size of most abundant genome (bp)	Purity (seq)	Completeness (seq)	Bin size (seq)	True positives (seq)	True size of most abundant genome (seq)
cami i medium complexity	9	1.22414e+06	0.994117	1	4625502	4598290	4598290	0.888889	1	18	16	16
cami i medium complexity	148	393305	0.980298	1	4777697	4683568	4683568	0.037037	1	54	2	2
cami i medium complexity	132	640510	0.999847	1	6834768	6833722	6833722	0.666667	1	3	2	2
cami i medium complexity	53	1.15643e+06	0.936628	1	2160460	2023547	2023547	0.05	1	20	1	1
cami i medium complexity	134	316058	0.984994	1	5412864	5331637	5331637	0.0555556	1	36	2	2
cami i medium complexity	135	993516	0.990203	1	7433031	7360211	7360211	0.923664	1	131	121	121
cami i medium complexity	51	134676	0.999582	1	9243705	9239838	9239838	0.25	1	4	1	1
cami i medium complexity	137	313589	0.983348	1	4294030	4222526	4222526	0.5	1	18	9	9
cami i medium complexity	17	322710	0.876631	1	6120381	5365315	5365315	0.0294118	1	34	1	1
cami i medium complexity	139	515635	1	1	1855560	1855560	1855560	1	1	1	1	1
cami i medium complexity	141	1.23845e+06	0.627249	1	9574497	6005590	6005590	0.960938	1	128	123	123
cami i medium complexity	46	1.04663e+06	0.839992	1	2546213	2138798	2138798	0.0188679	1	53	1	1
cami i medium complexity	44	939857	0.800341	1	1202117	962104	962104	0.323529	1	34	11	11
cami i medium complexity	37	234826	0.963494	1	1243062	1197683	1197683	0.125	1	8	1	1
cami i medium complexity	61	1.16915e+06	1	1	2911829	2911829	2911829	1	1	4	4	4
cami i medium complexity	35	1.21836e+06	0.931372	1	1266715	1179783	1179783	0.166667	1	12	2	2
cami i medium complexity	34	1.04216e+06	0.999353	1	2837563	2835728	2835728	0.5	1	2	1	1
cami i medium complexity	33	98439.1	0.978864	1	5489528	5373502	5373502	0.719298	1	114	82	82
cami i medium complexity	32	247639	0.911761	1	3912773	3567512	3567512	0.478261	1	46	22	22
cami i medium complexity	157	1.38306e+06	1	1	3622439	3622439	3622439	1	1	40	40	40
cami i medium complexity	159	485913	0.990173	1	13795307	13659741	13659741	0.268293	1	41	11	11
cami i medium complexity	26	1.1592e+06	1	1	926647	926647	926647	1	1	1	1	1
cami i medium complexity	25	1.1592e+06	1	1	965508	965508	965508	1	1	1	1	1
cami i medium complexity	164	292805	0.611534	1	1766185	1080082	1080082	0.0285714	1	35	1	1
cami i medium complexity	1	1.09767e+06	1	1	4772139	4772139	4772139	1	1	221	221	221
cami i medium complexity	189	1.11107e+06	0.990963	1	2283916	2263277	2263277	0.583333	1	24	14	14
cami i medium complexity	5	314254	1	1	3165119	3165119	3165119	1	1	13	13	13
cami i medium complexity	50	543728	0.997464	1	6772164	6754991	6754991	0.133333	1	15	2	2
cami i medium complexity	181	1.39471e+06	0.930821	1	908291	845456	845456	0.0625	1	16	1	1
cami i medium complexity	80	1.09573e+06	0.864093	1	2160496	1866869	1866869	0.813953	1	43	35	35
cami i medium complexity	102	1.15068e+06	1	1	5525637	5525637	5525637	1	1	31	31	31
cami i medium complexity	66	1.15876e+06	0.875517	1	3349948	2932935	2932935	0.0491071	1	224	11	11
cami i medium complexity	67	485918	0.997892	1	9146418	9127137	9127137	0.545455	1	22	12	12
cami i medium complexity	96	983545	0.932487	1	5783970	5393474	5393474	0.03	1	100	3	3
cami i medium complexity	6	290399	1	1	5070468	5070468	5070468	1	1	4	4	4
cami i medium complexity	78	548479	0.625628	1	3430693	2146336	2146336	0.0292398	1	171	5	5
cami i medium complexity	70	1.12135e+06	0.979247	1	2000629	1959109	1959109	0.153846	1	26	4	4
cami i medium complexity	12	1.35353e+06	0.975029	0.999949	2572623	2508383	2508510	0.962085	0.995098	211	203	204
cami i medium complexity	21	1.2833e+06	1	0.999877	9140189	9140189	9141311	1	0.997768	447	447	448
cami i medium complexity	71	1.16932e+06	0.970319	0.999804	5388433	5228499	5229524	0.653846	0.944444	26	17	18
cami i medium complexity	2	1.39914e+06	1	0.999798	5112579	5112579	5113611	1	0.964912	55	55	57
cami i medium complexity	152	1.2358e+06	0.995514	0.999663	6885837	6854945	6857257	0.555556	0.952381	36	20	21
cami i medium complexity	90	1.26281e+06	0.981523	0.999104	1262650	1239320	1240432	0.9	0.957447	50	45	47
cami i medium complexity	4	494419	1	0.998553	3463974	3463974	3468993	1	0.969957	226	226	233
cami i medium complexity	171	1.16764e+06	0.976852	0.998064	2976326	2907431	2913070	0.788235	0.985294	85	67	68
cami i medium complexity	23	1.26279e+06	0.996615	0.997805	1512740	1507619	1510936	0.953846	0.925373	65	62	67
cami i medium complexity	73	1.04238e+06	0.995971	0.997367	3337972	3324522	3333298	0.927273	0.980769	55	51	52
cami i medium complexity	149	1.00712e+06	0.383884	0.995806	4125878	1583857	1590528	0.0507042	0.923077	710	36	39
cami i medium complexity	41	1.41287e+06	0.997202	0.99565	2748785	2741094	2753069	0.986254	0.97619	291	287	294
cami i medium complexity	186	349106	0.999328	0.995339	2980972	2978969	2992920	0.5	0.5	2	1	2
cami i medium complexity	91	1.19301e+06	1	0.995208	4057430	4057430	4076965	1	0.966667	58	58	60
cami i medium complexity	20	766138	0.995272	0.995165	5147315	5122976	5147864	0.973684	0.961039	76	74	77
cami i medium complexity	3	1.24774e+06	0.992181	0.994525	1307165	1296944	1304084	0.989583	0.989583	96	95	96
cami i medium complexity	69	1.17221e+06	0.990375	0.993677	2093403	2073255	2086447	0.737705	0.957447	61	45	47
cami i medium complexity	93	195250	0.996158	0.99359	5050271	5030866	5063323	0.915254	0.947368	118	108	114
cami i medium complexity	192	1.05421e+06	0.998694	0.993365	5069784	5063164	5096985	0.989744	0.946078	195	193	204
cami i medium complexity	47	391937	0.985043	0.993304	4480694	4413677	4443432	0.829787	0.95122	47	39	41
cami i medium complexity	193	391936	0.997844	0.99327	4100899	4092056	4119782	0.914286	0.941176	35	32	34
cami i medium complexity	59	1.13728e+06	0.996247	0.993202	3010889	2999589	3020119	0.78125	0.892857	32	25	28
cami i medium complexity	38	522306	1	0.992897	5268425	5268425	5306117	1	0.75	3	3	4
cami i medium complexity	190	927677	1	0.992809	4582294	4582294	4615484	1	0.96124	124	124	129
cami i medium complexity	142	545275	0.947623	0.992575	2964399	2809134	2830149	0.806452	0.925926	31	25	27
cami i medium complexity	60	1.34168e+06	0.974979	0.992228	3201100	3121006	3145452	0.464286	0.8125	28	13	16
cami i medium complexity	57	1.13083e+06	0.739542	0.992067	1682956	1244617	1254570	0.12963	0.875	54	7	8
cami i medium complexity	7	883112	0.970701	0.991257	1773185	1721233	1736415	0.9	0.947368	40	36	38
cami i medium complexity	183	310037	0.990962	0.98896	7381443	7314726	7396379	0.904321	0.954397	324	293	307
cami i medium complexity	64	1.26296e+06	1	0.988671	1789349	1789349	1809853	1	0.902439	259	259	287
cami i medium complexity	95	1.3457e+06	1	0.98862	3446624	3446624	3486297	1	0.5	1	1	2
cami i medium complexity	19	1.12332e+06	0.994647	0.988332	1728162	1718911	1739204	0.992	0.976378	125	124	127
cami i medium complexity	77	1.26306e+06	0.823852	0.987706	2424983	1997827	2022695	0.37156	0.81	218	81	100
cami i medium complexity	154	1.28706e+06	0.952695	0.987068	2044048	1947354	1972867	0.805369	0.933852	298	240	257
cami i medium complexity	109	1.11582e+06	0.876564	0.985917	1998502	1751814	1776838	0.425532	0.97561	94	40	41
cami i medium complexity	10	457393	0.98642	0.985901	4553987	4492143	4556383	0.940299	0.940299	134	126	134
cami i medium complexity	129	1.16915e+06	0.992299	0.985822	6782576	6730345	6827140	0.688312	0.929825	77	53	57
cami i medium complexity	75	996637	0.993082	0.985728	7643550	7590672	7700578	0.696429	0.975	112	78	80
cami i medium complexity	88	1.13244e+06	0.983428	0.985237	3985628	3919579	3978310	0.648649	0.666667	37	24	36
cami i medium complexity	11	887287	1	0.985145	1535748	1535748	1558905	1	0.946429	53	53	56
cami i medium complexity	128	1.28732e+06	0.980299	0.982927	6530462	6401806	6513004	0.995465	0.81903	441	439	536
cami i medium complexity	83	935543	1	0.981835	8878025	8878025	9042274	1	0.595745	56	56	94
cami i medium complexity	31	1.19811e+06	0.991129	0.979017	5436690	5388461	5503951	0.555556	0.833333	9	5	6
cami i medium complexity	87	710421	0.823809	0.977365	7524753	6198960	6342524	0.0652174	0.75	46	3	4
cami i medium complexity	182	349966	0.902692	0.977075	5209629	4702691	4813032	0.382812	0.907407	256	98	108
cami i medium complexity	24	1.19421e+06	0.982176	0.976312	1730589	1699743	1740984	0.928571	0.970149	70	65	67
cami i medium complexity	188	1.28724e+06	0.924467	0.972889	7031340	6500243	6681382	0.930403	0.762763	546	508	666
cami i medium complexity	42	1.2631e+06	0.963012	0.972643	2465041	2373863	2440631	0.890909	0.915888	220	196	214
cami i medium complexity	68	1.15876e+06	0.856593	0.97023	3143893	2693037	2775668	0.0229508	0.636364	305	7	11
cami i medium complexity	103	654421	0.993175	0.969538	2476874	2459970	2537260	0.938462	0.871429	195	183	210
cami i medium complexity	97	1.28289e+06	0.999196	0.968993	4629713	4625993	4774023	0.9625	0.895349	80	77	86
cami i medium complexity	98	1.23048e+06	0.994656	0.966094	7399624	7360081	7618393	0.817308	0.894737	104	85	95
cami i medium complexity	84	688246	0.72257	0.965027	4522123	3267551	3385970	0.177686	0.811321	242	43	53
cami i medium complexity	81	95618.1	0.968794	0.9635	3440386	3333027	3459291	0.821678	0.910853	286	235	258
cami i medium complexity	116	457429	0.993626	0.962382	7384315	7337247	7624046	0.998623	0.859005	726	725	844
cami i medium complexity	191	1.04996e+06	0.963692	0.96204	4353487	4195422	4360962	0.759657	0.832941	466	354	425
cami i medium complexity	172	371731	1	0.96144	3347981	3347981	3482257	1	0.923077	36	36	39
cami i medium complexity	15	1.26301e+06	1	0.957494	2166448	2166448	2262624	1	0.911111	287	287	315
cami i medium complexity	54	1.41284e+06	0.972693	0.954627	1121716	1091085	1142944	0.864583	0.643411	96	83	129
cami i medium complexity	126	1.26311e+06	0.864156	0.953256	2964435	2561735	2687354	0.408537	0.817073	492	201	246
cami i medium complexity	178	1.11112e+06	0.996473	0.952242	2040765	2033568	2135558	0.934211	0.898734	76	71	79
cami i medium complexity	65	933266	0.921925	0.952147	2507754	2311961	2428155	0.772277	0.886364	101	78	88
cami i medium complexity	89	1.16986e+06	0.999758	0.947908	4649400	4648275	4903717	0.997835	0.77349	462	461	596
cami i medium complexity	130	1.26282e+06	0.407432	0.94735	2813308	1146233	1209936	0.0625738	0.768116	847	53	69
cami i medium complexity	8	1.13127e+06	0.608609	0.943179	1219689	742314	787034	0.366337	0.880952	101	37	42
cami i medium complexity	169	1.05022e+06	0.55825	0.942113	9723223	5427988	5761507	0.415468	0.663793	556	231	348
cami i medium complexity	177	1.05318e+06	1	0.942013	5203867	5203867	5524197	1	0.693878	34	34	49
cami i medium complexity	48	527028	0.996619	0.939781	5630563	5611524	5971098	0.985816	0.540856	141	139	257
cami i medium complexity	150	424182	0.736756	0.938935	6949875	5120363	5453372	0.586583	0.844944	641	376	445
cami i medium complexity	185	288705	0.928812	0.938628	3154231	2929687	3121245	0.896806	0.729271	814	730	1001
cami i medium complexity	76	469598	0.997109	0.935221	4729714	4716040	5042703	0.923077	0.529412	78	72	136
cami i medium complexity	55	1.37817e+06	0.918696	0.92674	3675499	3376665	3643595	0.41791	0.777778	67	28	36
cami i medium complexity	13	1.38608e+06	0.998242	0.923075	4003874	3996835	4329913	0.9375	0.267857	16	15	56
cami i medium complexity	117	1.04976e+06	0.868162	0.919665	4199479	3645827	3964301	0.0433604	0.761905	369	16	21
cami i medium complexity	106	1.13406e+06	0.983862	0.915181	2521474	2480782	2710702	0.961965	0.661941	631	607	917
cami i medium complexity	176	673860	0.853667	0.915081	1528934	1305200	1426322	0.625616	0.723647	406	254	351
cami i medium complexity	153	1.26293e+06	0.981171	0.910979	2368323	2323731	2550805	0.938547	0.875	179	168	192
cami i medium complexity	85	122587	0.93584	0.910969	2123591	1987341	2181568	0.537634	0.787402	186	100	127
cami i medium complexity	100	1.39753e+06	0.77173	0.905181	4983164	3845657	4248495	0.325234	0.783784	535	174	222
cami i medium complexity	184	1.14467e+06	0.948426	0.901537	3405109	3229494	3582208	0.434426	0.6625	122	53	80
cami i medium complexity	62	245012	0.961829	0.900538	2274528	2187706	2429331	0.997446	0.85169	783	781	917
cami i medium complexity	173	335659	0.911498	0.900017	7088846	6461468	7179271	0.702671	0.735404	1685	1184	1610
cami i medium complexity	63	1.28729e+06	0.942197	0.894093	6267536	5905254	6604739	0.927152	0.637813	302	280	439
cami i medium complexity	72	1.26296e+06	0.997414	0.893877	2053293	2047983	2291125	0.989796	0.740458	196	194	262
cami i medium complexity	112	1.26685e+06	0.531218	0.890987	4182905	2222036	2493904	0.141582	0.792857	784	111	140
cami i medium complexity	140	1.38586e+06	0.900543	0.887752	2919693	2629310	2961762	0.842167	0.658986	849	715	1085
cami i medium complexity	104	1.16967e+06	0.706141	0.886408	2790763	1970672	2223210	0.157895	0.807692	399	63	78
cami i medium complexity	127	1.28729e+06	0.940653	0.879061	6127843	5764171	6557188	0.782609	0.616822	253	198	321
cami i medium complexity	180	1.24318e+06	0.884237	0.868147	2292833	2027408	2335327	0.700152	0.719875	657	460	639
cami i medium complexity	29	997884	1	0.864313	4926047	4926047	5699381	1	0.65625	21	21	32
cami i medium complexity	163	491079	0.818599	0.856904	1192943	976542	1139617	0.5	0.2	2	1	5
cami i medium complexity	105	1.23845e+06	0.603941	0.855698	9245410	5583681	6525294	0.177367	0.737557	1838	326	442
cami i medium complexity	79	1.20674e+06	0.996959	0.85229	7833980	7810155	9163725	0.961644	0.902314	365	351	389
cami i medium complexity	119	888728	0.978654	0.848003	1600136	1565980	1846668	0.953618	0.564215	539	514	911
cami i medium complexity	166	1.26292e+06	0.98862	0.839894	2599388	2569808	3059682	0.916168	0.81383	167	153	188
cami i medium complexity	125	1.11582e+06	0.88802	0.83027	1385303	1230177	1481659	0.863014	0.715909	73	63	88
cami i medium complexity	168	1.22948e+06	0.998963	0.816292	4671751	4666906	5717200	0.977444	0.695187	133	130	187
cami i medium complexity	39	97137.1	0.996687	0.808249	1488807	1483874	1835911	0.992537	0.583333	134	133	228
cami i medium complexity	45	985010	0.508216	0.808067	6771678	3441476	4258899	0.51129	0.873278	620	317	363
cami i medium complexity	16	1.38608e+06	1	0.799314	3104290	3104290	3883695	1	0.876325	248	248	283
cami i medium complexity	170	1.02999e+06	0.703477	0.794529	2844829	2001272	2518817	0.371859	0.768166	597	222	289
cami i medium complexity	27	392917	0.972772	0.765434	2948656	2868369	3747374	0.989831	0.73	295	292	400
cami i medium complexity	124	1.21004e+06	0.930965	0.760386	1467344	1366046	1796516	0.636364	0.6	33	21	35
cami i medium complexity	122	911241	0.926363	0.744551	5409089	5010779	6729933	0.871861	0.540519	1553	1354	2505
cami i medium complexity	158	1.15876e+06	0.719359	0.741285	2709796	1949317	2629647	0.413567	0.565868	457	189	334
cami i medium complexity	58	272951	0.828367	0.741071	1118062	926166	1249767	0.0518519	0.5	135	7	14
cami i medium complexity	74	526987	0.684914	0.740763	6195829	4243610	5728701	0.145833	0.476331	1104	161	338
cami i medium complexity	143	1.21412e+06	0.735423	0.740221	2555972	1879720	2539405	0.586819	0.540257	789	463	857
cami i medium complexity	121	1.24773e+06	0.941126	0.734386	1184872	1115114	1518431	0.919679	0.462626	498	458	990
cami i medium complexity	22	1.20937e+06	0.9972	0.727086	4068294	4056902	5579671	0.872727	0.48	55	48	100
cami i medium complexity	107	590061	0.975904	0.721954	3566359	3480425	4820842	0.93543	0.578301	604	565	977
cami i medium complexity	151	700750	0.279254	0.718986	2399294	670012	931885	0.0972067	0.55414	895	87	157
cami i medium complexity	123	1.26294e+06	0.984134	0.717733	1657649	1631348	2272919	0.978873	0.442675	710	695	1570
cami i medium complexity	92	1.31658e+06	0.573767	0.702556	2383575	1367616	1946628	0.370518	0.510989	251	93	182
cami i medium complexity	118	1.20078e+06	0.955758	0.694717	4599130	4395655	6327260	0.903101	0.514576	1290	1165	2264
cami i medium complexity	30	1.07407e+06	0.587295	0.68543	2050621	1204319	1757026	0.5375	0.661538	160	86	130
cami i medium complexity	138	869210	0.994323	0.644015	1396180	1388254	2155623	0.990476	0.327633	735	728	2222
cami i medium complexity	156	1.21052e+06	0.918792	0.616114	2148594	1974112	3204136	0.906872	0.320857	1106	1003	3126
cami i medium complexity	187	1.1586e+06	0.990767	0.576268	3963585	3926989	6814513	0.987611	0.307182	2018	1993	6488
cami i medium complexity	155	1.15815e+06	0.735694	0.564057	2135902	1571370	2785835	0.783217	0.372093	572	448	1204
cami i medium complexity	86	649724	0.776818	0.546181	2710277	2105391	3854747	0.416107	0.513458	596	248	483
cami i medium complexity	175	1.22415e+06	0.632568	0.524161	3806568	2407913	4593840	0.393414	0.430332	1154	454	1055
cami i medium complexity	114	1.2358e+06	0.372678	0.520433	6057231	2257396	4337534	0.247266	0.370337	1646	407	1099
cami i medium complexity	179	1.00971e+06	0.444758	0.495269	2178153	968752	1956012	0.401297	0.258045	1079	433	1678
cami i medium complexity	145	1.26306e+06	0.826293	0.474343	1049827	867465	1828770	0.778175	0.233244	559	435	1865
cami i medium complexity	101	742723	0.852431	0.472198	2429973	2071385	4386689	0.72335	0.402542	394	285	708
cami i medium complexity	99	742723	0.863218	0.461037	2342892	2022426	4386689	0.692722	0.362994	371	257	708
cami i medium complexity	36	1.07408e+06	0.63561	0.44063	1172904	745510	1691919	0.62069	0.391304	87	54	138
cami i medium complexity	167	1.15578e+06	0.482088	0.427227	1010007	486912	1139704	0.0100503	0.333333	199	2	6
cami i medium complexity	136	1.26275e+06	0.246729	0.426176	5008080	1235637	2899356	0.294118	0.223906	2210	650	2903
cami i medium complexity	94	939301	0.390057	0.403996	1639426	639470	1582861	0.398176	0.349333	329	131	375
cami i medium complexity	110	536227	0.426525	0.383963	8563764	3652663	9513050	0.459267	0.296126	1964	902	3046
cami i medium complexity	162	1.15578e+06	0.899242	0.382441	484708	435870	1139704	0.0322581	0.166667	31	1	6
cami i medium complexity	174	1.22415e+06	0.602325	0.338096	2578609	1553161	4593840	0.320778	0.250237	823	264	1055
cami i medium complexity	111	536227	0.771042	0.332456	4101812	3162671	9513050	0.754028	0.230466	931	702	3046
cami i medium complexity	146	1.2627e+06	0.428286	0.329956	1884366	807047	2445922	0.363792	0.164288	1171	426	2593
cami i medium complexity	82	649724	0.599203	0.31029	1996133	1196089	3854747	0.202632	0.15942	380	77	483
cami i medium complexity	161	552396	0.991586	0.298215	1866290	1850587	6205548	0.84	0.33871	25	21	62
cami i medium complexity	43	1.20936e+06	0.641482	0.276791	2208066	1416434	5117332	0.634561	0.142736	1059	672	4708
cami i medium complexity	131	1.16916e+06	0.923247	0.262531	2245312	2072978	7896116	0.897356	0.120901	1286	1154	9545
cami i medium complexity	18	1.20937e+06	0.994718	0.260668	1462166	1454443	5579671	0.980392	0.5	51	50	100
cami i medium complexity	120	1.04978e+06	0.671241	0.227878	1192261	800294	3511937	0.968577	0.0956379	541	524	5479
cami i medium complexity	56	526987	0.559956	0.221904	2270221	1271223	5728701	0.116487	0.192308	558	65	338
cami i medium complexity	165	491078	1	0.217089	233160	233160	1074032	1	0.106557	130	130	1220
cami i medium complexity	160	552396	0.998708	0.216831	1347294	1345553	6205548	0.947368	0.290323	19	18	62
cami i medium complexity	133	1.16916e+06	0.94434	0.19908	1664608	1571956	7896116	0.925373	0.0974332	1005	930	9545
cami i medium complexity	52	985010	0.779739	0.19041	1040008	810935	4258899	0.523256	0.123967	86	45	363
cami i medium complexity	115	1.20078e+06	0.48115	0.187437	2464853	1185965	6327260	0.382716	0.109541	648	248	2264
cami i medium complexity	144	1.2627e+06	0.362626	0.180528	1217665	441557	2445922	0.355385	0.089086	650	231	2593
cami i medium complexity	28	392917	0.962356	0.16033	624319	600817	3747374	0.957143	0.1675	70	67	400
cami i medium complexity	113	536227	0.815975	0.127134	1482189	1209429	9513050	0.714932	0.103743	442	316	3046
cami i medium complexity	147	653045	0.538412	0.116118	1969661	1060489	9132859	0.597295	0.0357464	1331	795	22240
cami i medium complexity	40	1.20936e+06	0.578661	0.0952412	842256	487381	5117332	0.589681	0.0509771	407	240	4708
cami i medium complexity	14	1.38608e+06	1	0.0769249	333078	333078	4329913	1	0.732143	41	41	56
cami i medium complexity	108	536227	0.434609	0.0658965	1442394	626877	9513050	0.377049	0.0528562	427	161	3046
cami i medium complexity	49	1.05324e+06	0.380132	0.017873	280808	106744	5972364	0.5	0.0101968	114	57	5590
cami i high complexity	66	424182	0.738855	1	7396528	5464959	5464959	0.0189873	1	158	3	3
cami i high complexity	172	743718	0.752133	1	4397759	3307698	3307698	0.00170358	1	587	1	1
cami i high complexity	128	485918	0.984644	1	9269642	9127297	9127297	0.0555556	1	18	1	1
cami i high complexity	129	653045	0.994758	1	11196973	11138280	11138280	0.2	1	15	3	3
cami i high complexity	44	712938	0.99022	1	2121186	2100440	2100440	0.333333	1	9	3	3
cami i high complexity	47	548479	0.891827	1	2406832	2146477	2146477	0.037037	1	27	1	1
cami i high complexity	133	96561.1	0.998779	1	3948967	3944146	3944146	0.25	1	4	1	1
cami i high complexity	134	945713	0.998204	1	3665574	3658991	3658991	0.25	1	4	1	1
cami i high complexity	135	589865	0.999654	1	3098825	3097754	3097754	0.5	1	2	1	1
cami i high complexity	24	907267	0.791527	1	1312366	1038773	1038773	0.2	1	5	1	1
cami i high complexity	21	633148	0.960469	1	1370784	1316595	1316595	0.0625	1	16	1	1
cami i high complexity	216	1.14489e+06	0.580405	1	2441363	1416979	1416979	0.0238095	1	168	4	4
cami i high complexity	4	1.21766e+06	0.988004	1	3579634	3536693	3536693	0.6875	1	16	11	11
cami i high complexity	50	1.15643e+06	0.980286	1	2064264	2023569	2023569	0.0625	1	16	1	1
cami i high complexity	162	40041.1	1	1	2149860	2149860	2149860	1	1	1	1	1
cami i high complexity	142	1.11107e+06	1	1	2263439	2263439	2263439	1	1	2	2	2
cami i high complexity	20	342109	0.999677	1	4941810	4940214	4940214	0.5	1	2	1	1
cami i high complexity	144	351160	0.996218	1	3191961	3179890	3179890	0.142857	1	7	1	1
cami i high complexity	160	1.04883e+06	0.98716	1	3164479	3123847	3123847	0.25	1	24	6	6
cami i high complexity	158	1.20363e+06	0.841757	1	3049905	2567278	2567278	0.0810811	1	74	6	6
cami i high complexity	2	134676	0.999836	1	9241366	9239851	9239851	0.5	1	2	1	1
cami i high complexity	54	1.13251e+06	0.996965	1	2702949	2694746	2694746	0.25	1	8	2	2
cami i high complexity	155	321956	0.997372	1	1861750	1856857	1856857	0.333333	1	6	2	2
cami i high complexity	124	1.07449e+06	0.785211	1	2942370	2310382	2310382	0.0172414	1	232	4	4
cami i high complexity	55	316058	0.994782	1	5359618	5331649	5331649	0.125	1	8	1	1
cami i high complexity	241	515635	0.913225	1	2031420	1855144	1855144	0.328767	1	73	24	24
cami i high complexity	7	548485	0.99107	1	2086543	2067911	2067911	0.636364	1	11	7	7
cami i high complexity	195	410359	1	1	2009238	2009238	2009238	1	1	2	2	2
cami i high complexity	35	1.15795e+06	1	1	1835027	1835027	1835027	1	1	13	13	13
cami i high complexity	37	666681	0.916873	1	3337285	3059866	3059866	0.047619	1	21	1	1
cami i high complexity	18	1.04663e+06	0.978021	1	2186870	2138804	2138804	0.0454545	1	22	1	1
cami i high complexity	186	519442	0.748548	1	4163738	3116756	3116756	0.00391389	1	511	2	2
cami i high complexity	10	391616	0.90071	1	6082146	5478248	5478248	0.0545455	1	55	3	3
cami i high complexity	40	543728	1	1	6754985	6754985	6754985	1	1	2	2	2
cami i high complexity	85	930945	0.964494	1	2615853	2522974	2522974	0.0769231	1	13	1	1
cami i high complexity	173	235279	1	1	1799143	1799143	1799143	1	1	1	1	1
cami i high complexity	181	1.39471e+06	1	1	845453	845453	845453	1	1	1	1	1
cami i high complexity	80	383407	0.975608	1	4952528	4831725	4831725	0.0666667	1	15	1	1
cami i high complexity	182	1.38077e+06	0.892509	1	2289753	2043626	2043626	0.0555556	1	18	1	1
cami i high complexity	79	889513	0.991256	1	2358339	2337717	2337717	0.142857	1	7	1	1
cami i high complexity	17	335659	0.999835	1	7233030	7231838	7231838	0.5	1	2	1	1
cami i high complexity	75	1.21908e+06	0.908956	1	2387187	2169849	2169849	0.0344828	1	29	1	1
cami i high complexity	42	1.00172e+06	0.994803	1	5301014	5273463	5273463	0.590909	1	22	13	13
cami i high complexity	78	1.16191e+06	0.897668	1	2554907	2293457	2293457	0.0120482	1	83	1	1
cami i high complexity	176	312153	0.992873	1	2174957	2159455	2159455	0.111111	1	9	1	1
cami i high complexity	153	1.12135e+06	0.619058	0.999162	3164686	1959124	1960768	0.0526316	0.8	76	4	5
cami i high complexity	201	999628	0.995892	0.998903	4099527	4082685	4087169	0.666667	0.777778	21	14	18
cami i high complexity	157	521460	0.578734	0.998758	5059246	2927957	2931598	0.0116959	0.666667	171	2	3
cami i high complexity	87	195250	0.995667	0.998561	5080559	5058544	5065833	0.416667	0.625	12	5	8
cami i high complexity	242	1.34496e+06	0.754907	0.998399	4490991	3390279	3395717	0.034358	0.95	553	19	20
cami i high complexity	60	536229	0.965316	0.998228	3964609	3827100	3833893	0.8125	0.8125	16	13	16
cami i high complexity	125	993516	0.999301	0.997964	7475940	7470712	7485954	0.977143	0.904762	175	171	189
cami i high complexity	16	1.13244e+06	0.909073	0.997866	4367378	3970264	3978753	0.428571	0.833333	70	30	36
cami i high complexity	8	939857	0.875451	0.997696	1115882	976900	979156	0.357143	0.9375	42	15	16
cami i high complexity	27	1.17563e+06	0.956458	0.997609	5263409	5034231	5046299	0.541667	0.634146	48	26	41
cami i high complexity	26	911121	0.602708	0.997048	2833479	1707761	1712818	0.384615	0.806452	65	25	31
cami i high complexity	1	349966	1	0.995904	4852687	4852687	4872643	1	0.649573	76	76	117
cami i high complexity	14	98439.1	0.987014	0.995674	5485858	5414620	5438146	0.916667	0.702128	108	99	141
cami i high complexity	197	1.0502e+06	0.953033	0.994743	4415361	4207986	4230225	0.272727	0.631579	88	24	38
cami i high complexity	179	1.21836e+06	0.874957	0.993637	1339765	1172237	1179744	0.0243902	0.5	41	1	2
cami i high complexity	51	1.12339e+06	0.933079	0.993603	3406929	3178933	3199398	0.540541	0.666667	37	20	30
cami i high complexity	12	1.26022e+06	0.998776	0.992858	1044082	1042804	1050305	0.666667	0.666667	3	2	3
cami i high complexity	265	535289	0.527166	0.992303	7145731	3766983	3796201	0.0178571	0.944444	952	17	18
cami i high complexity	174	626096	0.955854	0.992223	902853	862996	869760	0.166667	0.333333	18	3	9
cami i high complexity	19	1.05421e+06	1	0.991375	5143794	5143794	5188544	1	0.889344	217	217	244
cami i high complexity	224	391600	0.9404	0.99089	3827794	3599659	3632755	0.288288	0.955224	222	64	67
cami i high complexity	81	1.12261e+06	0.993598	0.989099	5897772	5860012	5924595	0.880952	0.925	42	37	40
cami i high complexity	23	1.16917e+06	0.999482	0.988941	5505600	5502748	5564283	0.962264	0.87931	53	51	58
cami i high complexity	200	1.00415e+06	0.997733	0.988751	3669725	3661406	3703062	0.903846	0.758065	52	47	62
cami i high complexity	132	667138	0.986008	0.988076	1691383	1667717	1687842	0.416667	0.833333	12	5	6
cami i high complexity	90	269796	0.998333	0.987807	4360080	4352813	4406542	0.142857	0.5	7	1	2
cami i high complexity	255	523850	0.931353	0.987503	1958083	1823667	1846745	0.4375	0.954545	96	42	44
cami i high complexity	233	1.12294e+06	0.949901	0.987192	4644101	4411434	4468668	0.273196	0.898305	194	53	59
cami i high complexity	232	1.3457e+06	0.99613	0.986865	3453294	3439930	3485714	0.764706	0.928571	34	26	28
cami i high complexity	108	1.04238e+06	0.981238	0.986698	3402483	3338644	3383654	0.802817	0.74026	71	57	77
cami i high complexity	91	991945	0.998073	0.986087	3893668	3886165	3940997	0.6875	0.611111	16	11	18
cami i high complexity	141	641147	0.991399	0.98506	2327192	2307176	2342167	0.960526	0.890244	76	73	82
cami i high complexity	95	1.15876e+06	0.850628	0.984772	3216265	2735846	2778153	0.0594059	0.6	101	6	10
cami i high complexity	288	288705	0.935507	0.984599	3313770	3100054	3148544	0.701807	0.885932	332	233	263
cami i high complexity	196	1.16915e+06	0.988916	0.983056	6797723	6722374	6838242	0.563107	0.865672	103	58	67
cami i high complexity	67	913239	0.937506	0.982854	2232984	2093435	2129955	0.38	0.59375	50	19	32
cami i high complexity	52	888728	0.999281	0.982755	1883006	1881653	1914671	0.977273	0.661538	44	43	65
cami i high complexity	94	911125	0.993091	0.982345	1950866	1937388	1972207	0.772727	0.459459	22	17	37
cami i high complexity	5	1.26306e+06	1	0.980933	1991465	1991465	2030174	1	0.811927	177	177	218
cami i high complexity	57	1.13406e+06	0.997262	0.980727	2710463	2703043	2756163	0.963303	0.621302	109	105	169
cami i high complexity	36	927677	0.998476	0.980644	4688743	4681598	4774006	0.97619	0.877005	168	164	187
cami i high complexity	59	1.07848e+06	0.904103	0.980469	2255630	2039321	2079945	0.777778	0.84	27	21	25
cami i high complexity	177	698952	0.953295	0.980389	1756900	1674844	1708347	0.65	0.764706	20	13	17
cami i high complexity	175	1.22978e+06	0.991778	0.979644	3618818	3589063	3663639	0.522727	0.511111	44	23	45
cami i high complexity	41	929704	0.994575	0.979502	4231248	4208292	4296359	0.9	0.666667	40	36	54
cami i high complexity	38	1.27313e+06	1	0.978908	4290617	4290617	4383063	1	0.776119	104	104	134
cami i high complexity	74	1.40251e+06	0.998965	0.975638	6768083	6761080	6929906	0.857143	0.6	14	12	20
cami i high complexity	139	1.2036e+06	0.987493	0.974537	2745909	2711567	2782416	0.675676	0.833333	37	25	30
cami i high complexity	73	1.38306e+06	0.867259	0.974506	4109983	3564419	3657668	0.365217	0.7	115	42	60
cami i high complexity	6	1.26273e+06	0.976337	0.974268	1751240	1709801	1754959	0.943231	0.860558	229	216	251
cami i high complexity	204	391937	0.977402	0.974134	4449613	4349061	4464541	0.6	0.786885	80	48	61
cami i high complexity	222	1.17468e+06	0.938756	0.971663	3780644	3549104	3652609	0.147436	0.741935	156	23	31
cami i high complexity	183	1.08955e+06	0.998644	0.970324	6357680	6349059	6543238	0.764706	0.619048	17	13	21
cami i high complexity	194	1.07797e+06	0.722	0.969946	6311859	4557164	4698367	0.582474	0.849624	194	113	133
cami i high complexity	48	1.26288e+06	0.877795	0.969906	2704754	2374220	2447886	0.678082	0.755725	146	99	131
cami i high complexity	150	1.35353e+06	0.990432	0.969805	2905829	2878027	2967636	0.963415	0.754177	328	316	419
cami i high complexity	184	1.15068e+06	0.983825	0.96795	5485766	5397032	5575736	0.886364	0.65	44	39	60
cami i high complexity	86	1.05163e+06	0.903809	0.96672	5061323	4574467	4731945	0.928571	0.8125	154	143	176
cami i high complexity	84	1.15876e+06	0.888121	0.96654	3191974	2834858	2932995	0.130435	0.818182	69	9	11
cami i high complexity	45	1.26279e+06	0.973482	0.965266	1546452	1505443	1559614	0.869048	0.657658	84	73	111
cami i high complexity	202	585530	0.937922	0.964785	2631961	2468573	2558677	0.451852	0.616162	135	61	99
cami i high complexity	275	1.18565e+06	0.957902	0.964297	1919569	1838759	1906839	0.825397	0.845528	126	104	123
cami i high complexity	49	1.09767e+06	1	0.96267	4900594	4900594	5090626	1	0.906516	320	320	353
cami i high complexity	212	1.34502e+06	0.996265	0.960705	2910783	2899910	3018524	0.769231	0.666667	26	20	30
cami i high complexity	131	1.16764e+06	0.959668	0.960256	2981246	2861006	2979421	0.633028	0.594828	109	69	116
cami i high complexity	237	643562	0.982111	0.959825	3546291	3482851	3628632	0.490196	0.892857	51	25	28
cami i high complexity	22	545275	0.995935	0.959656	2740499	2729358	2844100	0.724138	0.617647	29	21	34
cami i high complexity	3	1.26271e+06	1	0.956277	1715859	1715859	1794311	1	0.726708	117	117	161
cami i high complexity	149	1.41284e+06	1	0.956243	1092186	1092186	1142164	1	0.645161	80	80	124
cami i high complexity	65	1.15142e+06	0.932536	0.953264	4270984	3982847	4178114	0.666667	0.695652	72	48	69
cami i high complexity	13	933266	1	0.950809	2392376	2392376	2516149	1	0.635135	94	94	148
cami i high complexity	268	314254	0.960323	0.948708	3127130	3003056	3165416	0.610778	0.902655	167	102	113
cami i high complexity	262	1.1233e+06	0.910851	0.939264	1901226	1731733	1843712	0.552381	0.707317	105	58	82
cami i high complexity	165	1.17978e+06	0.949959	0.93833	6231295	5919476	6308523	0.360656	0.505747	122	44	87
cami i high complexity	28	95618.1	0.998964	0.938052	3896971	3892933	4150020	0.99537	0.657492	432	430	654
cami i high complexity	256	591001	0.998761	0.936502	2183076	2180372	2328209	0.965517	0.918033	58	56	61
cami i high complexity	89	498738	0.944463	0.936241	1331807	1257842	1343502	0.671642	0.849057	67	45	53
cami i high complexity	307	247639	0.883121	0.935697	3754018	3315251	3543082	0.833939	0.731915	825	688	940
cami i high complexity	251	310037	0.977769	0.933651	7490585	7324063	7844537	0.887379	0.716301	515	457	638
cami i high complexity	252	1.39753e+06	0.954051	0.933012	4201737	4008671	4296482	0.483696	0.618056	184	89	144
cami i high complexity	123	590061	0.744171	0.932254	6251328	4652058	4990121	0.357895	0.786127	380	136	173
cami i high complexity	146	911129	0.982226	0.93047	1884953	1851449	1989800	0.6875	0.656716	64	44	67
cami i high complexity	171	762983	0.989999	0.929827	2508324	2483238	2670644	0.930769	0.654054	130	121	185
cami i high complexity	188	1.11112e+06	0.965801	0.92552	2079493	2008376	2169997	0.875	0.763636	48	42	55
cami i high complexity	247	1.16919e+06	0.896641	0.922581	5649099	5065215	5490267	0.424731	0.745283	372	158	212
cami i high complexity	69	1.05165e+06	0.931643	0.920527	3176701	2959552	3215062	0.533333	0.736842	105	56	76
cami i high complexity	267	349101	0.993088	0.92048	4157157	4128421	4485074	0.879121	0.898876	182	160	178
cami i high complexity	61	658085	0.986946	0.919119	3107121	3066561	3336414	0.860465	0.578125	43	37	64
cami i high complexity	152	1.11647e+06	0.969969	0.918151	3916862	3799234	4137920	0.893855	0.869565	179	160	184
cami i high complexity	145	371731	0.993663	0.917491	3243720	3223164	3513020	0.74	0.627119	50	37	59
cami i high complexity	137	1.19829e+06	0.977929	0.91677	3760072	3677083	4010913	0.68	0.377778	25	17	45
cami i high complexity	77	1.12337e+06	0.991054	0.914309	3871807	3837170	4196798	0.932886	0.643519	149	139	216
cami i high complexity	260	1.12332e+06	0.948035	0.909809	6811904	6457926	7098111	0.422343	0.820106	367	155	189
cami i high complexity	143	907489	0.961641	0.909214	2109087	2028185	2230701	0.861272	0.634043	173	149	235
cami i high complexity	276	1.12218e+06	0.940525	0.904098	3058858	2876932	3182102	0.504132	0.807947	242	122	151
cami i high complexity	161	1.26296e+06	0.971785	0.901165	1787657	1737218	1927747	0.972028	0.805797	286	278	345
cami i high complexity	62	903507	0.999726	0.90097	3775734	3774698	4189594	0.970588	0.485294	34	33	68
cami i high complexity	226	1.04663e+06	0.927557	0.898086	3172456	2942635	3276564	0.351145	0.582278	131	46	79
cami i high complexity	193	1.28289e+06	0.994948	0.895526	4354537	4332539	4837985	0.896104	0.496403	77	69	139
cami i high complexity	9	1.13127e+06	0.994945	0.894536	1738642	1729854	1933801	0.978417	0.51711	139	136	263
cami i high complexity	64	991968	0.988945	0.894371	3634210	3594035	4018504	0.983193	0.467066	238	234	501
cami i high complexity	151	1.0466e+06	0.977649	0.892429	2836252	2772860	3107092	0.876923	0.542857	65	57	105
cami i high complexity	96	888027	1	0.888821	1691530	1691530	1903116	1	0.690476	116	116	168
cami i high complexity	112	1.2627e+06	0.665226	0.881654	3563445	2370496	2688691	0.38806	0.785235	603	234	298
cami i high complexity	11	1.20078e+06	0.999637	0.87897	7398200	7395513	8413840	0.998643	0.58274	1474	1472	2526
cami i high complexity	257	1.04585e+06	0.925289	0.871717	1357210	1255811	1440618	0.5625	0.710526	48	27	38
cami i high complexity	166	1.19058e+06	0.749532	0.858448	2587519	1939428	2259226	0.632353	0.614286	136	86	140
cami i high complexity	263	883112	0.646169	0.856176	2308427	1491635	1742206	0.10585	0.666667	359	38	57
cami i high complexity	167	1.19061e+06	0.98861	0.855727	4351846	4302278	5027632	0.941176	0.610169	306	288	472
cami i high complexity	111	392917	0.767795	0.854446	4605363	3535973	4138320	0.922131	0.729335	488	450	617
cami i high complexity	53	1.13726e+06	0.965567	0.852416	5045267	4871545	5714987	0.878378	0.706522	74	65	92
cami i high complexity	315	673860	0.979543	0.85222	1241199	1215808	1426636	0.977064	0.671924	218	213	317
cami i high complexity	220	1.26301e+06	0.98056	0.843794	2088861	2048253	2427432	0.955975	0.76962	318	304	395
cami i high complexity	34	585503	1	0.843788	1720755	1720755	2039322	1	0.642857	36	36	56
cami i high complexity	312	1.00159e+06	0.953849	0.841088	3436653	3278047	3897387	0.760784	0.699099	510	388	555
cami i high complexity	236	1.11711e+06	0.990702	0.840579	5688651	5635759	6704616	0.761905	0.592593	126	96	162
cami i high complexity	189	1.26275e+06	0.897968	0.839529	2902333	2606201	3104360	0.683544	0.687898	158	108	157
cami i high complexity	219	1.26296e+06	0.998175	0.838613	2031482	2027775	2418010	0.985782	0.632219	211	208	329
cami i high complexity	15	1.2631e+06	0.981581	0.837717	2131038	2091787	2497009	0.947644	0.738776	191	181	245
cami i high complexity	294	575593	0.82819	0.836549	3299337	2732477	3266369	0.478541	0.622905	466	223	358
cami i high complexity	203	637911	0.730059	0.831023	2749391	2007219	2415359	0.581633	0.38	98	57	150
cami i high complexity	214	1.14467e+06	0.818873	0.830449	3657277	2994844	3606294	0.0639386	0.396825	391	25	63
cami i high complexity	318	1.1299e+06	0.917783	0.826928	3439444	3156664	3817338	0.885294	0.60361	1020	903	1496
cami i high complexity	278	1.04216e+06	0.557838	0.823145	4177843	2330558	2831285	0.162195	0.738889	820	133	180
cami i high complexity	277	1.16701e+06	0.815617	0.818971	2016521	1644708	2008261	0.677249	0.594427	567	384	646
cami i high complexity	321	1.13728e+06	0.986565	0.818454	2510078	2476356	3025650	0.953935	0.606838	521	497	819
cami i high complexity	309	882082	0.893832	0.814488	4904389	4383699	5382153	0.622146	0.668712	876	545	815
cami i high complexity	187	698956	0.957416	0.810947	1452880	1391010	1715290	0.428571	0.545455	42	18	33
cami i high complexity	231	1.10897e+06	0.974189	0.807947	1601311	1559979	1930794	0.709091	0.458824	55	39	85
cami i high complexity	285	569881	0.487411	0.803944	2530245	1233268	1534023	0.269643	0.57197	560	151	264
cami i high complexity	266	1.24318e+06	0.905724	0.79715	3264026	2956308	3708599	0.76348	0.750602	816	623	830
cami i high complexity	327	886872	0.93461	0.796082	1444067	1349640	1695352	0.88191	0.559809	398	351	627
cami i high complexity	306	1.19313e+06	0.92038	0.791506	1712110	1575792	1990877	0.825623	0.640884	281	232	362
cami i high complexity	43	411483	1	0.789377	2431651	2431651	3080470	1	0.513043	59	59	115
cami i high complexity	248	1.09097e+06	0.680804	0.782561	2349416	1599492	2043920	0.209302	0.658537	129	27	41
cami i high complexity	272	563031	0.888269	0.780706	3502321	3111002	3984858	0.552239	0.574534	335	185	322
cami i high complexity	72	500632	0.969248	0.779989	3105096	3009607	3858524	0.949367	0.474684	158	150	316
cami i high complexity	56	1.26282e+06	0.942582	0.770148	1010103	952105	1236263	0.869565	0.588235	46	40	68
cami i high complexity	185	1.38406e+06	0.974134	0.766385	4925458	4798055	6260635	0.704918	0.68254	61	43	63
cami i high complexity	253	1.03171e+06	0.700413	0.763412	5905964	4136613	5418584	0.479428	0.629108	559	268	426
cami i high complexity	205	1.37817e+06	0.730258	0.752578	3767761	2751438	3656015	0.174312	0.452381	109	19	42
cami i high complexity	154	97137.1	0.720044	0.752514	1947380	1402199	1863353	0.583333	0.459016	192	112	244
cami i high complexity	92	1.05166e+06	0.997706	0.751864	2315206	2309895	3072224	0.957447	0.3	47	45	150
cami i high complexity	136	1.23048e+06	0.902219	0.743922	3670715	3311788	4451795	0.786885	0.48	61	48	100
cami i high complexity	159	1.26292e+06	0.995594	0.737699	2328173	2317916	3142090	0.955696	0.642553	158	151	235
cami i high complexity	328	1.32178e+06	0.986895	0.729952	1960638	1934943	2650780	0.978495	0.531128	558	546	1028
cami i high complexity	25	1.07178e+06	0.961484	0.727802	791688	761195	1045882	0.3	0.375	10	3	8
cami i high complexity	163	1.3526e+06	1	0.727563	1422443	1422443	1955080	1	0.673267	68	68	101
cami i high complexity	147	95609.1	0.925953	0.727313	4138613	3832163	5268933	0.8637	0.550532	719	621	1128
cami i high complexity	71	939301	0.980367	0.723219	1284085	1258874	1740653	0.933333	0.39548	75	70	177
cami i high complexity	63	1.28718e+06	0.994868	0.719915	5630533	5601638	7780970	0.987179	0.328125	234	231	704
cami i high complexity	140	1.09032e+06	0.996922	0.7164	2943326	2934266	4095851	0.4	0.4	10	4	10
cami i high complexity	164	981325	0.827855	0.714178	3546525	2936007	4111032	0.798942	0.545126	189	151	277
cami i high complexity	280	1.0466e+06	0.731209	0.713722	2201202	1609538	2255133	0.577603	0.486755	509	294	604
cami i high complexity	198	1.26294e+06	0.890193	0.711402	1814976	1615679	2271119	0.739884	0.595349	173	128	215
cami i high complexity	313	698957	0.877507	0.70605	1222474	1072730	1519339	0.954802	0.466851	354	338	724
cami i high complexity	261	1.19421e+06	0.952679	0.701538	1348217	1284418	1830860	0.689076	0.525641	119	82	156
cami i high complexity	335	290399	0.893127	0.691281	3785027	3380509	4890207	0.880562	0.407699	1708	1504	3689
cami i high complexity	258	525306	0.843534	0.689512	1630689	1375542	1994949	0.63	0.431507	100	63	146
cami i high complexity	311	399739	0.624593	0.663094	5370972	3354673	5059124	0.196249	0.57451	1493	293	510
cami i high complexity	130	1.21492e+06	0.594811	0.658918	8055787	4791673	7272029	0.153846	0.522388	1365	210	402
cami i high complexity	331	1.09573e+06	0.718172	0.658486	1698749	1219994	1852726	0.589958	0.408301	717	423	1036
cami i high complexity	325	688246	0.862403	0.650444	2526072	2178493	3349242	0.744715	0.461694	615	458	992
cami i high complexity	305	1.05022e+06	0.932073	0.649394	3996074	3724632	5735550	0.85199	0.475035	804	685	1442
cami i high complexity	300	888832	0.647105	0.644904	3143001	2033851	3153725	0.678955	0.424592	651	442	1041
cami i high complexity	169	1.24073e+06	0.526756	0.642918	5721469	3013817	4687718	0.472563	0.564027	1221	577	1023
cami i high complexity	249	866773	0.414988	0.640569	3076879	1276869	1993335	0.0686275	0.381818	306	21	55
cami i high complexity	250	1.04991e+06	0.562532	0.633531	4702502	2645308	4175498	0.446955	0.42247	1018	455	1077
cami i high complexity	329	996637	0.679574	0.60125	6782951	4609520	7666562	0.340745	0.449216	1934	659	1467
cami i high complexity	116	561177	1	0.597795	1128954	1128954	1888530	1	0.423077	22	22	52
cami i high complexity	156	1.20866e+06	0.843059	0.596768	3513460	2962053	4963493	0.483871	0.761719	403	195	256
cami i high complexity	337	1.26294e+06	0.990068	0.590988	1409738	1395737	2361701	0.984985	0.331648	666	656	1978
cami i high complexity	209	1.1452e+06	0.868737	0.590573	1438343	1249542	2115812	0.69	0.492857	100	69	140
cami i high complexity	120	1.33709e+06	1	0.587205	2286473	2286473	3893821	1	0.427083	82	82	192
cami i high complexity	68	1.26274e+06	0.917511	0.572105	2114760	1940315	3391534	0.718447	0.45679	103	74	162
cami i high complexity	244	1.00971e+06	0.716977	0.553643	1664453	1193374	2155494	0.493151	0.198895	73	36	181
cami i high complexity	126	1.26293e+06	0.989371	0.539627	1240713	1227526	2274767	0.977273	0.58371	132	129	221
cami i high complexity	319	457393	0.653106	0.503698	3457093	2257848	4482547	0.712302	0.317138	1008	718	2264
cami i high complexity	88	1.15141e+06	0.902627	0.500112	2303294	2079016	4157098	0.896194	0.376453	289	259	688
cami i high complexity	82	700750	0.789557	0.498817	1178785	930718	1865849	0.757282	0.0945455	206	156	1650
cami i high complexity	239	679199	0.793124	0.494344	1611510	1278128	2585501	0.287129	0.302083	101	29	96
cami i high complexity	269	1.19524e+06	0.537742	0.492903	2187057	1176073	2386014	0.371308	0.28115	237	88	313
cami i high complexity	283	522306	0.954621	0.489334	2715488	2592261	5297534	0.674641	0.424699	209	141	332
cami i high complexity	117	879306	0.995153	0.485923	967113	962425	1980611	0.85	0.320755	20	17	53
cami i high complexity	206	1.07408e+06	0.54062	0.474317	1854144	1002388	2113329	0.53202	0.332308	203	108	325
cami i high complexity	29	1.22356e+06	0.722479	0.466484	2542109	1836621	3937160	0.422535	0.5	71	30	60
cami i high complexity	259	281090	0.566421	0.454785	2071027	1173074	2579402	0.370861	0.363636	151	56	154
cami i high complexity	93	1.12261e+06	0.998795	0.445641	4011612	4006779	8991037	0.934783	0.298611	46	43	144
cami i high complexity	58	1.22128e+06	0.83	0.444924	2019265	1675990	3766917	0.430108	0.322581	93	40	124
cami i high complexity	217	1.263e+06	0.863762	0.442387	1187514	1025729	2318625	0.866667	0.336207	135	117	348
cami i high complexity	240	434085	0.277703	0.434364	3455251	959532	2209052	0.271711	0.38773	1163	316	815
cami i high complexity	274	1.04993e+06	0.651595	0.430896	2863085	1865572	4329520	0.605682	0.30405	880	533	1753
cami i high complexity	308	1.02729e+06	0.525179	0.428332	2925390	1536354	3586833	0.715134	0.225374	1011	723	3208
cami i high complexity	314	1.26311e+06	0.576696	0.427888	2006835	1157334	2704760	0.288462	0.322581	520	150	465
cami i high complexity	339	1.16986e+06	0.797718	0.42609	2485048	1982368	4652466	0.763585	0.206686	1417	1082	5235
cami i high complexity	271	1.12572e+06	0.49895	0.425755	1901485	948745	2228380	0.544186	0.33913	215	117	345
cami i high complexity	238	911241	0.584881	0.424839	5009341	2929867	6896423	0.300712	0.459239	562	169	368
cami i high complexity	299	1.14514e+06	0.402629	0.42341	2295338	924169	2182682	0.225	0.333828	1000	225	674
cami i high complexity	225	649724	0.665359	0.422715	2764320	1839265	4351080	0.735149	0.368486	404	297	806
cami i high complexity	323	1.16932e+06	0.593001	0.422476	3650135	2164535	5123445	0.527642	0.268423	1429	754	2809
cami i high complexity	316	1.26311e+06	0.556324	0.41808	2032639	1130805	2704760	0.295495	0.352688	555	164	465
cami i high complexity	332	395963	0.570959	0.416217	3014679	1721258	4135478	0.626885	0.200293	1525	956	4773
cami i high complexity	70	1.26274e+06	0.866527	0.412082	1612863	1397589	3391534	0.653465	0.407407	101	66	162
cami i high complexity	245	742723	1	0.405687	1790723	1790723	4414055	1	0.29661	35	35	118
cami i high complexity	292	1.16613e+06	0.727572	0.402644	2846105	2070747	5142879	0.26129	0.357616	620	162	453
cami i high complexity	336	326424	0.525141	0.402432	5629134	2956088	7345552	0.38701	0.270118	2602	1007	3728
cami i high complexity	295	891391	0.683243	0.400687	1223590	836009	2086440	0.440758	0.268012	211	93	347
cami i high complexity	293	698758	0.694695	0.398544	1423463	988872	2481214	0.745487	0.225191	554	413	1834
cami i high complexity	213	1.07407e+06	0.525842	0.380497	1557894	819206	2152991	0.491228	0.173913	228	112	644
cami i high complexity	122	879306	0.88514	0.378068	845975	748806	1980611	0.705882	0.226415	17	12	53
cami i high complexity	235	1.14514e+06	0.769064	0.37684	1069509	822521	2182682	0.567308	0.262611	312	177	674
cami i high complexity	282	1.26305e+06	0.464013	0.367448	3642632	1690228	4599908	0.212219	0.303448	622	132	435
cami i high complexity	330	1.2358e+06	0.638526	0.347837	2259812	1442948	4148351	0.752332	0.172652	965	726	4205
cami i high complexity	273	911241	0.60614	0.341121	3881139	2352515	6896423	0.237805	0.211957	328	78	368
cami i high complexity	121	561177	0.738698	0.339894	868961	641900	1888530	0.276596	0.25	47	13	52
cami i high complexity	168	1.20866e+06	0.654465	0.321023	2434652	1593394	4963493	0.216749	0.171875	203	44	256
cami i high complexity	127	526949	0.99615	0.285628	973158	969411	3393962	0.998192	0.202643	553	552	2724
cami i high complexity	31	903920	0.871652	0.283158	1330261	1159524	4094967	0.6	0.0230769	5	3	130
cami i high complexity	83	1.15141e+06	0.88887	0.280347	1311135	1165428	4157098	0.968085	0.264535	188	182	688
cami i high complexity	333	314225	0.583475	0.277453	1400755	817305	2945741	0.513932	0.145486	646	332	2282
cami i high complexity	340	313589	0.833381	0.272159	1260694	1050638	3860390	0.857143	0.113931	749	642	5635
cami i high complexity	334	326424	0.262737	0.268464	7505668	1972018	7345552	0.194462	0.165773	3178	618	3728
cami i high complexity	320	1.1284e+06	0.630238	0.253679	2586355	1630019	6425518	0.680634	0.143471	883	601	4189
cami i high complexity	342	397948	1	0.246936	465177	465177	1883795	1	0.102292	299	299	2923
cami i high complexity	229	1.38608e+06	0.592277	0.243759	2661409	1576291	6466583	0.715789	0.0981713	285	204	2078
cami i high complexity	33	903920	0.646443	0.243727	1543920	998056	4094967	0.475	0.146154	40	19	130
cami i high complexity	324	1.33207e+06	0.393165	0.233291	2676646	1052364	4510956	0.567953	0.0959195	1192	677	7058
cami i high complexity	284	997884	0.638228	0.233078	2077618	1325994	5689053	0.433584	0.26947	399	173	642
cami i high complexity	118	766155	0.706457	0.223101	1477418	1043733	4678295	0.383721	0.407407	86	33	81
cami i high complexity	254	1.20674e+06	0.981245	0.213298	2106532	2067025	9690787	0.930836	0.328586	347	323	983
cami i high complexity	113	1.28609e+06	0.502055	0.209922	1765387	886322	4222153	0.488889	0.205607	135	66	321
cami i high complexity	39	411483	0.644196	0.20161	964074	621053	3080470	0.514286	0.156522	35	18	115
cami i high complexity	301	1.28732e+06	0.339608	0.198242	3797461	1289647	6505411	0.306139	0.177601	1238	379	2134
cami i high complexity	30	903920	0.528023	0.194823	1510903	797792	4094967	0.647059	0.0846154	17	11	130
cami i high complexity	191	1.22354e+06	0.997281	0.193786	804321	802134	4139276	0.894737	0.265625	19	17	64
cami i high complexity	304	997884	0.28771	0.192155	3799577	1093178	5689053	0.109252	0.172897	1016	111	642
cami i high complexity	341	397948	1	0.190084	358079	358079	1883795	1	0.0776599	227	227	2923
cami i high complexity	228	649724	0.365215	0.18801	2239903	818047	4351080	0.282051	0.0955335	273	77	806
cami i high complexity	287	358220	0.51864	0.175231	1730915	897721	5123058	0.643052	0.124473	367	236	1896
cami i high complexity	32	1.22356e+06	0.998007	0.163187	643776	642493	3937160	0.833333	0.0833333	6	5	60
cami i high complexity	289	522306	0.333367	0.156551	2487760	829336	5297534	0.116071	0.156627	448	52	332
cami i high complexity	104	1.0352e+06	0.513458	0.14633	566303	290773	1987105	0.642857	0.0818182	14	9	110
cami i high complexity	119	1.28609e+06	0.462585	0.143017	1315923	608726	4256317	0.419048	0.126801	105	44	347
cami i high complexity	317	1.23046e+06	0.538263	0.142823	852753	459005	3213803	0.772118	0.0623242	373	288	4621
cami i high complexity	190	1.26294e+06	0.643139	0.134811	476059	306172	2271119	0.314815	0.0790698	54	17	215
cami i high complexity	115	1.28609e+06	0.615656	0.134029	926603	570469	4256317	0.574468	0.0778098	47	27	347
cami i high complexity	290	536227	0.787021	0.133877	1650419	1298915	9702332	0.685976	0.150804	328	225	1492
cami i high complexity	100	1.12295e+06	0.86699	0.133117	323065	280094	2104125	0.6	0.0410959	5	3	73
cami i high complexity	227	545276	0.930082	0.127275	384448	357568	2809413	0.818182	0.160714	22	18	112
cami i high complexity	99	1.0352e+06	0.740805	0.126524	339382	251416	1987105	0.714286	0.0454545	7	5	110
cami i high complexity	221	985010	0.408092	0.123818	1723622	703396	5680896	0.410714	0.0646067	168	69	1068
cami i high complexity	114	1.28609e+06	0.564585	0.122998	919820	519317	4222153	0.54386	0.0965732	57	31	321
cami i high complexity	279	1.28724e+06	0.270137	0.119176	3019061	815561	6843330	0.19863	0.0682889	438	87	1274
cami i high complexity	230	1.38608e+06	0.629167	0.117961	1212405	762805	6466583	0.641975	0.0500481	162	104	2078
cami i high complexity	246	742723	0.997316	0.117832	521518	520118	4414055	0.933333	0.118644	15	14	118
cami i high complexity	76	1.41287e+06	0.99183	0.107894	299760	297311	2755595	0.988235	0.284746	85	84	295
cami i high complexity	310	395963	0.190285	0.105743	2298114	437296	4135478	0.288056	0.0515399	854	246	4773
cami i high complexity	281	1.12134e+06	0.620118	0.102094	946554	586975	5749364	0.276596	0.132653	188	52	392
cami i high complexity	110	1.28609e+06	0.502788	0.101413	851615	428182	4222153	0.5	0.0903427	58	29	321
cami i high complexity	234	1.15876e+06	0.860386	0.100692	309095	265941	2641140	0.541667	0.110169	24	13	118
cami i high complexity	326	882082	0.270747	0.0889211	1767655	478587	5382153	0.132353	0.0883436	544	72	815
cami i high complexity	101	1.0352e+06	0.959992	0.0831984	172214	165324	1987105	0.6	0.0272727	5	3	110
cami i high complexity	109	1.28609e+06	0.682701	0.0829056	512728	350040	4222153	0.580645	0.0560748	31	18	321
cami i high complexity	107	1.0352e+06	0.803817	0.080341	198610	159646	1987105	0.666667	0.0545455	9	6	110
cami i high complexity	98	1.12295e+06	0.987568	0.0755083	160879	158879	2104125	0.75	0.0410959	4	3	73
cami i high complexity	322	536227	0.272407	0.073687	2624510	714936	9702332	0.146798	0.099866	1015	149	1492
cami i high complexity	46	1.0466e+06	0.993351	0.0679901	181679	180471	2654372	0.75	0.0234375	4	3	128
cami i high complexity	338	457429	0.309508	0.0676157	1542814	477513	7062165	0.340476	0.0322472	840	286	8869
cami i high complexity	192	929562	0.911743	0.0630156	360789	328947	5220092	0.214286	0.5	14	3	6
cami i high complexity	170	97137.1	0.552958	0.0626371	211074	116715	1863353	0.375	0.0614754	40	15	244
cami i high complexity	105	1.12295e+06	0.625086	0.0585992	197253	123300	2104125	0.5	0.0547945	8	4	73
cami i high complexity	286	1.12134e+06	0.547612	0.0560568	588539	322291	5749364	0.326087	0.0765306	92	30	392
cami i high complexity	103	1.0352e+06	0.510931	0.0559714	217683	111221	1987105	0.625	0.0454545	8	5	110
cami i high complexity	102	1.12295e+06	0.776294	0.0558208	151301	117454	2104125	0.666667	0.0273973	3	2	73
cami i high complexity	106	1.12295e+06	0.584179	0.0549226	197823	115564	2104125	0.4	0.0547945	10	4	73
cami i high complexity	180	1.21492e+06	0.629553	0.0548546	633631	398904	7272029	0.189189	0.0174129	37	7	402
cami i high complexity	215	1.20936e+06	0.382913	0.0536604	750257	287283	5353720	0.373134	0.0379795	268	100	2633
cami i high complexity	270	1.2358e+06	0.259496	0.0489898	783160	203227	4148351	0.343653	0.0263971	323	111	4205
cami i high complexity	178	486619	0.551682	0.0481319	437252	241224	5011727	0.757576	0.0238436	198	150	6291
cami i high complexity	148	95609.1	0.269274	0.0467774	915302	246467	5268933	0.278571	0.0345745	140	39	1128
cami i high complexity	223	1.38608e+06	0.567302	0.0465771	530925	301195	6466583	0.727273	0.0230991	66	48	2078
cami i high complexity	296	522306	0.303521	0.0457005	797638	242100	5297534	0.103659	0.0512048	164	17	332
cami i high complexity	97	1.12295e+06	0.494837	0.0433662	184400	91248	2104125	0.357143	0.0684932	14	5	73
cami i high complexity	138	1.1857e+06	0.520106	0.0429731	381097	198211	4612447	0.845455	0.0388309	110	93	2395
cami i high complexity	243	1.09097e+06	0.141249	0.04242	613832	86703	2043920	0.0146341	0.0731707	205	3	41
cami i high complexity	210	1.20936e+06	0.619653	0.0407014	351655	217904	5353720	0.716814	0.0307634	113	81	2633
cami i high complexity	264	1.10897e+06	0.308148	0.0404383	253378	78078	1930794	0.0833333	0.0352941	36	3	85
cami i high complexity	303	536227	0.461833	0.0324601	681933	314939	9702332	0.342246	0.0428954	187	64	1492
cami i high complexity	291	522306	0.636653	0.0311483	259182	165009	5297534	0.394737	0.0451807	38	15	332
cami i high complexity	199	1.20936e+06	0.369484	0.0301927	437483	161643	5353720	0.358289	0.0254463	187	67	2633
cami i high complexity	218	1.38608e+06	0.699662	0.0267777	247491	173160	6466583	0.682927	0.0134745	41	28	2078
cami i high complexity	302	290399	0.101683	0.0258969	1245450	126641	4890207	0.145408	0.0154513	392	57	3689
cami i high complexity	298	536227	0.466118	0.0231764	482421	224865	9702332	0.392157	0.0268097	102	40	1492
cami i high complexity	208	1.14716e+06	0.591348	0.0225338	160452	94883	4210705	0.230769	0.0136986	13	3	219
cami i high complexity	297	1.28729e+06	0.281674	0.0207942	482331	135860	6533546	0.111111	0.0118343	108	12	1014
cami i high complexity	207	1.14716e+06	0.530771	0.0164842	130772	69410	4210705	0.4	0.0273973	15	6	219
cami i high complexity	211	985010	0.686747	0.0147135	121713	83586	5680896	0.5	0.00842697	18	9	1068

## Sheet: MetaBAT2
Supplementary Table S3. Clustering benchmarks on CAMI I Medium and High Complexity datasets. (MetaBAT2)
sample_id	Bin ID	Most abundant genome	Purity (bp)	Completeness (bp)	Bin size (bp)	True positives (bp)	True size of most abundant genome (bp)	Purity (seq)	Completeness (seq)	Bin size (seq)	True positives (seq)	True size of most abundant genome (seq)
cami i medium complexity	136	485918	1	1	9127137	9127137	9127137	1	1	12	12	12
cami i medium complexity	155	323259	1	1	3544732	3544732	3544732	1	1	1	1	1
cami i medium complexity	126	1.39471e+06	1	1	845456	845456	845456	1	1	1	1	1
cami i medium complexity	38	1.12135e+06	1	1	1959109	1959109	1959109	1	1	4	4	4
cami i medium complexity	3	543728	1	1	6754991	6754991	6754991	1	1	2	2	2
cami i medium complexity	30	1.1592e+06	0.510269	1	1892155	965508	965508	0.5	1	2	1	1
cami i medium complexity	29	316058	1	1	5331637	5331637	5331637	1	1	2	2	2
cami i medium complexity	49	1.15068e+06	1	1	5525637	5525637	5525637	1	1	31	31	31
cami i medium complexity	55	234826	1	1	1197683	1197683	1197683	1	1	1	1	1
cami i medium complexity	141	640510	1	1	6833722	6833722	6833722	1	1	2	2	2
cami i medium complexity	209	548479	1	1	2146336	2146336	2146336	1	1	5	5	5
cami i medium complexity	205	290399	1	1	5070468	5070468	5070468	1	1	4	4	4
cami i medium complexity	1	1.15643e+06	1	1	2023547	2023547	2023547	1	1	1	1	1
cami i medium complexity	5	1.04663e+06	1	1	2138798	2138798	2138798	1	1	1	1	1
cami i medium complexity	192	1.16915e+06	1	1	2911829	2911829	2911829	1	1	4	4	4
cami i medium complexity	63	1.13083e+06	0.500621	1	2506029	1254570	1254570	0.363636	1	22	8	8
cami i medium complexity	190	1.04216e+06	1	1	2835728	2835728	2835728	1	1	1	1	1
cami i medium complexity	159	1.11107e+06	1	1	2263277	2263277	2263277	1	1	14	14	14
cami i medium complexity	187	515635	1	1	1855560	1855560	1855560	1	1	1	1	1
cami i medium complexity	164	322710	0.586605	1	9146387	5365315	5365315	0.00362319	1	276	1	1
cami i medium complexity	92	1.09767e+06	1	1	4772139	4772139	4772139	1	1	221	221	221
cami i medium complexity	180	247639	1	1	3567512	3567512	3567512	1	1	22	22	22
cami i medium complexity	127	134676	0.503282	1	18359157	9239838	9239838	0.00257732	1	388	1	1
cami i medium complexity	33	1.15578e+06	0.487725	0.999543	2335709	1139183	1139704	0.173913	0.666667	23	4	6
cami i medium complexity	91	1.2833e+06	0.98796	0.9993	9246229	9134909	9141311	0.995516	0.991071	446	444	448
cami i medium complexity	134	1.16932e+06	1	0.998488	5221616	5221616	5229524	1	0.888889	16	16	18
cami i medium complexity	189	313589	1	0.998296	4215329	4215329	4222526	1	0.888889	8	8	9
cami i medium complexity	153	1.16764e+06	1	0.998064	2907431	2907431	2913070	1	0.985294	67	67	68
cami i medium complexity	25	1.04976e+06	0.980247	0.997595	4034459	3954765	3964301	0.434783	0.952381	46	20	21
cami i medium complexity	62	939857	1	0.997428	959629	959629	962104	1	0.909091	10	10	11
cami i medium complexity	100	1.26281e+06	1	0.996882	1236564	1236564	1240432	1	0.914894	43	43	47
cami i medium complexity	12	935543	0.996056	0.996541	9046678	9010994	9042274	0.983333	0.62766	60	59	94
cami i medium complexity	177	98439.1	1	0.996002	5352020	5352020	5373502	1	0.987805	81	81	82
cami i medium complexity	149	1.23048e+06	1	0.995791	7586325	7586325	7618393	1	0.936842	89	89	95
cami i medium complexity	17	1.38306e+06	1	0.995691	3606829	3606829	3622439	1	0.975	39	39	40
cami i medium complexity	145	1.39914e+06	1	0.995459	5090388	5090388	5113611	1	0.912281	52	52	57
cami i medium complexity	166	1.2358e+06	1	0.995382	6825590	6825590	6857257	1	0.809524	17	17	21
cami i medium complexity	112	1.05318e+06	1	0.995349	5498502	5498502	5524197	1	0.836735	41	41	49
cami i medium complexity	202	349106	1	0.995339	2978969	2978969	2992920	1	0.5	1	1	2
cami i medium complexity	193	1.04238e+06	1	0.9951	3316964	3316964	3333298	1	0.961538	50	50	52
cami i medium complexity	151	1.15876e+06	0.51243	0.99477	5693648	2917595	2932935	0.384615	0.909091	26	10	11
cami i medium complexity	64	1.23845e+06	0.999065	0.994665	5979143	5973550	6005590	0.983607	0.97561	122	120	123
cami i medium complexity	15	485913	1	0.993989	13577638	13577638	13659741	1	0.818182	9	9	11
cami i medium complexity	23	1.21836e+06	1	0.993606	1172240	1172240	1179783	1	0.5	1	1	2
cami i medium complexity	90	1.26279e+06	1	0.992113	1499020	1499020	1510936	1	0.835821	56	56	67
cami i medium complexity	42	993516	1	0.991712	7299208	7299208	7360211	1	0.975207	118	118	121
cami i medium complexity	111	1.05421e+06	0.999446	0.991141	5054630	5051831	5096985	0.994652	0.911765	187	186	204
cami i medium complexity	128	1.09573e+06	1	0.990651	1849415	1849415	1866869	1	0.942857	33	33	35
cami i medium complexity	130	767817	1	0.990615	9447537	9447537	9537038	1	0.916667	33	33	36
cami i medium complexity	181	1.17221e+06	1	0.990068	2065725	2065725	2086447	1	0.93617	44	44	47
cami i medium complexity	52	391936	1	0.989429	4076233	4076233	4119782	1	0.911765	31	31	34
cami i medium complexity	16	391937	1	0.989419	4396418	4396418	4443432	1	0.926829	38	38	41
cami i medium complexity	143	1.26282e+06	0.997651	0.98867	1199044	1196228	1209936	0.982759	0.826087	58	57	69
cami i medium complexity	2	1.3457e+06	1	0.98862	3446624	3446624	3486297	1	0.5	1	1	2
cami i medium complexity	137	1.35353e+06	1	0.987992	2478387	2478387	2508510	1	0.980392	200	200	204
cami i medium complexity	61	195250	1	0.987468	4999871	4999871	5063323	1	0.850877	97	97	114
cami i medium complexity	179	1.13728e+06	1	0.987429	2982152	2982152	3020119	1	0.821429	23	23	28
cami i medium complexity	148	1.26304e+06	0.996633	0.987159	4518848	4503635	4562217	0.988372	0.85	258	255	300
cami i medium complexity	21	545275	1	0.987155	2793797	2793797	2830149	1	0.888889	24	24	27
cami i medium complexity	106	1.21004e+06	0.414342	0.986042	4275316	1771441	1796516	0.284483	0.942857	116	33	35
cami i medium complexity	140	494419	1	0.985557	3418890	3418890	3468993	1	0.892704	208	208	233
cami i medium complexity	115	527028	0.999095	0.985187	5887978	5882647	5971098	0.985612	0.533074	139	137	257
cami i medium complexity	118	310037	1	0.983481	7274199	7274199	7396379	1	0.928339	285	285	307
cami i medium complexity	56	996637	0.999618	0.980069	7549981	7547097	7700578	0.986842	0.9375	76	75	80
cami i medium complexity	152	997884	1	0.980004	5585418	5585418	5699381	1	0.78125	25	25	32
cami i medium complexity	59	314254	1	0.978347	3096584	3096584	3165119	1	0.769231	10	10	13
cami i medium complexity	47	349966	0.499934	0.977248	9408293	4703524	4813032	0.941176	0.888889	102	96	108
cami i medium complexity	108	95618.1	0.999112	0.976688	3381651	3378647	3459291	0.995763	0.910853	236	235	258
cami i medium complexity	188	1.16967e+06	1	0.976487	2170935	2170935	2223210	1	0.897436	70	70	78
cami i medium complexity	57	1.28706e+06	1	0.976142	1925798	1925798	1972867	1	0.863813	222	222	257
cami i medium complexity	199	552396	1	0.97555	6053820	6053820	6205548	1	0.774194	48	48	62
cami i medium complexity	26	1.26306e+06	0.975834	0.974643	2020227	1971406	2022695	0.985714	0.69	70	69	100
cami i medium complexity	102	1.20357e+06	0.505273	0.973902	4828781	2439854	2505236	0.479167	0.793103	48	23	29
cami i medium complexity	175	883112	1	0.972501	1688665	1688665	1736415	1	0.868421	33	33	38
cami i medium complexity	20	424182	0.998325	0.971733	5308117	5299224	5453372	0.994366	0.793258	355	353	445
cami i medium complexity	69	95609.1	0.990933	0.971712	3556732	3524484	3627087	0.993485	0.915916	307	305	333
cami i medium complexity	182	1.22414e+06	1	0.971692	4468122	4468122	4598290	1	0.8125	13	13	16
cami i medium complexity	142	1.16915e+06	0.987501	0.970902	6712388	6628487	6827140	0.695652	0.842105	69	48	57
cami i medium complexity	196	1.28289e+06	1	0.968993	4625993	4625993	4774023	1	0.895349	77	77	86
cami i medium complexity	107	1.05022e+06	1	0.967266	5572911	5572911	5761507	1	0.663793	231	231	348
cami i medium complexity	117	1.00712e+06	1	0.966641	1537470	1537470	1590528	1	0.897436	35	35	39
cami i medium complexity	81	1.2631e+06	1	0.964676	2354417	2354417	2440631	1	0.808411	173	173	214
cami i medium complexity	83	1.26685e+06	0.985981	0.964631	2439901	2405696	2493904	0.965217	0.792857	115	111	140
cami i medium complexity	161	1.28724e+06	0.483636	0.963882	13315914	6440061	6681382	0.640227	0.678679	706	452	666
cami i medium complexity	144	766138	1	0.963361	4959250	4959250	5147864	1	0.805195	62	62	77
cami i medium complexity	37	526987	0.765045	0.963267	7212997	5518270	5728701	0.277165	0.52071	635	176	338
cami i medium complexity	157	1.20937e+06	0.996565	0.962539	5389164	5370650	5579671	0.934066	0.85	91	85	100
cami i medium complexity	110	457393	1	0.95471	4350025	4350025	4556383	1	0.761194	102	102	134
cami i medium complexity	210	522306	1	0.953336	5058514	5058514	5306117	1	0.25	1	1	4
cami i medium complexity	34	1.04996e+06	1	0.952901	4155567	4155567	4360962	1	0.724706	308	308	425
cami i medium complexity	94	1.19301e+06	1	0.952178	3881998	3881998	4076965	1	0.833333	50	50	60
cami i medium complexity	147	1.12332e+06	0.991743	0.951787	1669133	1655351	1739204	0.983333	0.929134	120	118	127
cami i medium complexity	171	1.19421e+06	1	0.95132	1656233	1656233	1740984	1	0.940299	63	63	67
cami i medium complexity	195	457429	0.981058	0.947727	7365023	7225514	7624046	0.991611	0.700237	596	591	844
cami i medium complexity	160	933266	1	0.94622	2297568	2297568	2428155	1	0.852273	75	75	88
cami i medium complexity	39	654421	1	0.945271	2398398	2398398	2537260	1	0.757143	159	159	210
cami i medium complexity	158	122587	1	0.942157	2055380	2055380	2181568	1	0.716535	91	91	127
cami i medium complexity	119	1.11112e+06	1	0.941378	2010368	2010368	2135558	1	0.759494	60	60	79
cami i medium complexity	133	1.26293e+06	0.998107	0.941152	2405249	2400696	2550805	0.993197	0.760417	147	146	192
cami i medium complexity	172	371731	1	0.939761	3272491	3272491	3482257	1	0.871795	34	34	39
cami i medium complexity	28	983545	1	0.936734	5052253	5052253	5393474	1	0.666667	2	2	3
cami i medium complexity	132	1.24774e+06	0.89052	0.935894	1370531	1220485	1304084	0.904255	0.885417	94	85	96
cami i medium complexity	191	1.02999e+06	0.803919	0.935608	2931423	2356626	2518817	0.636585	0.903114	410	261	289
cami i medium complexity	123	688246	1	0.932172	3156306	3156306	3385970	1	0.660377	35	35	53
cami i medium complexity	36	1.16986e+06	1	0.927142	4546442	4546442	4903717	1	0.615772	367	367	596
cami i medium complexity	139	1.31658e+06	0.97448	0.926897	1851576	1804324	1946628	0.932331	0.681319	133	124	182
cami i medium complexity	7	1.39753e+06	0.996988	0.926709	3949013	3937117	4248495	0.982143	0.743243	168	165	222
cami i medium complexity	169	1.34168e+06	1	0.925457	2910980	2910980	3145452	1	0.625	10	10	16
cami i medium complexity	150	1.41287e+06	1	0.924584	2545443	2545443	2753069	1	0.636054	187	187	294
cami i medium complexity	4	1.19811e+06	1	0.923897	5085082	5085082	5503951	1	0.5	3	3	6
cami i medium complexity	78	392917	1	0.919303	3444973	3444973	3747374	1	0.7475	299	299	400
cami i medium complexity	27	1.38608e+06	1	0.915223	3962837	3962837	4329913	1	0.214286	12	12	56
cami i medium complexity	200	1.26311e+06	1	0.90594	2434581	2434581	2687354	1	0.662602	163	163	246
cami i medium complexity	156	927677	1	0.90413	4172997	4172997	4615484	1	0.689922	89	89	129
cami i medium complexity	88	1.15876e+06	0.993799	0.901016	2384138	2369355	2629647	0.982456	0.670659	228	224	334
cami i medium complexity	135	1.26296e+06	1	0.90036	1629519	1629519	1809853	1	0.648084	186	186	287
cami i medium complexity	101	887287	0.939239	0.899574	1493070	1402350	1558905	0.779661	0.821429	59	46	56
cami i medium complexity	146	434085	1	0.888043	410607	410607	462373	1	0.873016	55	55	63
cami i medium complexity	183	742723	0.988657	0.883177	3918672	3874221	4386689	0.979684	0.612994	443	434	708
cami i medium complexity	50	710421	1	0.880361	5583709	5583709	6342524	1	0.5	2	2	4
cami i medium complexity	73	1.37817e+06	1	0.877538	3197393	3197393	3643595	1	0.527778	19	19	36
cami i medium complexity	207	1.28732e+06	0.996836	0.873735	5708702	5690639	6513004	0.99435	0.656716	354	352	536
cami i medium complexity	89	1.26301e+06	1	0.869711	1967829	1967829	2262624	1	0.704762	222	222	315
cami i medium complexity	48	1.14467e+06	1	0.866912	3105459	3105459	3582208	1	0.5375	43	43	80
cami i medium complexity	75	1.13127e+06	1	0.864739	680579	680579	787034	1	0.690476	29	29	42
cami i medium complexity	167	97137.1	1	0.862785	1583997	1583997	1835911	1	0.504386	115	115	228
cami i medium complexity	54	469598	1	0.861375	4343658	4343658	5042703	1	0.345588	47	47	136
cami i medium complexity	35	985010	1	0.859963	3662496	3662496	4258899	1	0.906336	329	329	363
cami i medium complexity	201	335659	1	0.851077	6110115	6110115	7179271	1	0.551553	888	888	1610
cami i medium complexity	208	590061	0.989239	0.841507	4100903	4056774	4820842	0.980702	0.57216	570	559	977
cami i medium complexity	71	1.22948e+06	1	0.810801	4635510	4635510	5717200	1	0.700535	131	131	187
cami i medium complexity	125	1.07408e+06	0.965965	0.798364	1398361	1350768	1691919	0.953271	0.73913	107	102	138
cami i medium complexity	113	536227	0.59614	0.797496	12726241	7586622	9513050	0.729156	0.450755	1883	1373	3046
cami i medium complexity	65	1.13244e+06	1	0.793843	3158154	3158154	3978310	1	0.305556	11	11	36
cami i medium complexity	72	939301	0.933449	0.789822	1339311	1250178	1582861	0.943299	0.488	194	183	375
cami i medium complexity	99	1.26296e+06	1	0.785203	1798998	1798998	2291125	1	0.545802	143	143	262
cami i medium complexity	86	1.13406e+06	0.955264	0.766562	2175232	2077920	2710702	0.92439	0.413304	410	379	917
cami i medium complexity	19	673860	1	0.761237	1085769	1085769	1426322	1	0.435897	153	153	351
cami i medium complexity	6	288705	0.991831	0.755729	2378243	2358814	3121245	0.99763	0.420579	422	421	1001
cami i medium complexity	80	1.24318e+06	1	0.750688	1753101	1753101	2335327	1	0.485133	310	310	639
cami i medium complexity	82	1.20078e+06	0.989896	0.703535	4496885	4451449	6327260	0.988166	0.368816	845	835	2264
cami i medium complexity	79	1.07407e+06	0.936749	0.702268	1317220	1233904	1757026	0.891304	0.630769	92	82	130
cami i medium complexity	124	649724	1	0.680393	2622742	2622742	3854747	1	0.501035	242	242	483
cami i medium complexity	44	911241	0.993921	0.676464	4580400	4552557	6729933	0.993182	0.348902	880	874	2505
cami i medium complexity	178	700750	0.991771	0.630389	592324	587450	931885	0.984127	0.394904	63	62	157
cami i medium complexity	24	1.15815e+06	0.987365	0.628019	1771945	1749556	2785835	0.986301	0.299003	365	360	1204
cami i medium complexity	114	1.38586e+06	1	0.558809	1655058	1655058	2961762	1	0.260829	283	283	1085
cami i medium complexity	105	888728	1	0.547572	1011184	1011184	1846668	1	0.245884	224	224	911
cami i medium complexity	53	1.41284e+06	1	0.54078	618081	618081	1142944	1	0.263566	34	34	129
cami i medium complexity	120	1.26292e+06	1	0.540162	1652725	1652725	3059682	1	0.473404	89	89	188
cami i medium complexity	10	1.11582e+06	0.983021	0.517001	934494	918627	1776838	0.947368	0.439024	19	18	41
cami i medium complexity	131	1.22415e+06	0.991197	0.507209	2350732	2330039	4593840	0.982036	0.3109	334	328	1055
cami i medium complexity	206	1.2358e+06	1	0.49381	2141917	2141917	4337534	1	0.272066	299	299	1099
cami i medium complexity	31	1.11582e+06	1	0.391241	695171	695171	1776838	1	0.390244	16	16	41
cami i medium complexity	93	1.26293e+06	1	0.380562	831266	831266	2184314	1	0.393939	78	78	198
cami i medium complexity	185	1.41284e+06	1	0.347977	397718	397718	1142944	1	0.217054	28	28	129
cami i medium complexity	103	245012	1	0.347433	844029	844029	2429331	1	0.218103	200	200	917
cami i medium complexity	66	1.00971e+06	0.848597	0.327827	755640	641234	1956012	0.845794	0.107867	214	181	1678
cami i medium complexity	43	1.21412e+06	1	0.298292	757484	757484	2539405	1	0.134189	115	115	857
cami i medium complexity	154	1.26274e+06	0.993964	0.298229	986230	980277	3286990	0.990566	0.136897	212	210	1534
cami i medium complexity	18	1.23845e+06	0.992277	0.28544	1877074	1862578	6525294	0.981308	0.237557	107	105	442
cami i medium complexity	97	1.23845e+06	0.990473	0.265963	1752182	1735489	6525294	0.964286	0.183258	84	81	442
cami i medium complexity	41	1.22415e+06	0.997503	0.250197	1152243	1149366	4593840	0.994318	0.165877	176	175	1055
cami i medium complexity	170	1.26292e+06	1	0.240635	736266	736266	3059682	1	0.202128	38	38	188
cami i medium complexity	163	1.2358e+06	0.983995	0.216559	954613	939334	4337534	0.986207	0.130118	145	143	1099
cami i medium complexity	184	1.28729e+06	1	0.21314	1407737	1407737	6604739	1	0.143508	63	63	439
cami i medium complexity	58	1.13244e+06	1	0.201253	800647	800647	3978310	1	0.416667	15	15	36
cami i medium complexity	176	498738	0.972944	0.199246	263267	256144	1285565	0.971014	0.0733844	69	67	913
cami i medium complexity	104	1.1586e+06	0.994486	0.184918	1267110	1260123	6814513	0.997101	0.053021	345	344	6488
cami i medium complexity	116	1.22948e+06	0.997091	0.182074	1043990	1040953	5717200	0.980769	0.272727	52	51	187
cami i medium complexity	95	1.26293e+06	1	0.173717	379452	379452	2184314	1	0.106061	21	21	198
cami i medium complexity	77	1.24773e+06	1	0.168972	256572	256572	1518431	1	0.0646465	64	64	990
cami i medium complexity	51	498738	0.984771	0.156581	204408	201295	1285565	0.981132	0.0569551	53	52	913
cami i medium complexity	194	1.26293e+06	0.991931	0.148979	328065	325418	2184314	0.923077	0.0606061	13	12	198
cami i medium complexity	76	1.26274e+06	1	0.14081	462841	462841	3286990	1	0.0573664	88	88	1534
cami i medium complexity	70	1.21052e+06	0.985546	0.137065	445616	439175	3204136	0.984496	0.040627	129	127	3126
cami i medium complexity	68	1.07407e+06	0.729648	0.133721	322006	234951	1757026	0.758621	0.169231	29	22	130
cami i medium complexity	84	1.16916e+06	1	0.133178	1051592	1051592	7896116	1	0.0346778	331	331	9545
cami i medium complexity	165	1.26292e+06	1	0.124677	381473	381473	3059682	1	0.0957447	18	18	188
cami i medium complexity	138	1.28729e+06	1	0.121616	803240	803240	6604739	1	0.0797267	35	35	439
cami i medium complexity	122	710421	1	0.119639	758815	758815	6342524	1	0.5	2	2	4
cami i medium complexity	121	1.14467e+06	0.894569	0.114814	459762	411289	3582208	0.85	0.2125	20	17	80
cami i medium complexity	173	1.26293e+06	1	0.108483	236961	236961	2184314	1	0.0757576	15	15	198
cami i medium complexity	8	1.28729e+06	1	0.10399	686828	686828	6604739	1	0.0637813	28	28	439
cami i medium complexity	32	1.23845e+06	0.991845	0.101882	670275	664809	6525294	0.942857	0.0746606	35	33	442
cami i medium complexity	162	985010	1	0.100948	429927	429927	4258899	1	0.0578512	21	21	363
cami i medium complexity	211	1.26293e+06	1	0.0960974	209907	209907	2184314	1	0.0252525	5	5	198
cami i medium complexity	22	1.28729e+06	1	0.0912737	602839	602839	6604739	1	0.0546697	24	24	439
cami i medium complexity	87	1.28729e+06	1	0.0819115	541004	541004	6604739	1	0.0501139	22	22	439
cami i medium complexity	85	927677	1	0.081838	377722	377722	4615484	1	0.224806	29	29	129
cami i medium complexity	46	1.23845e+06	0.9787	0.0811956	541356	529825	6525294	0.977778	0.0995475	45	44	442
cami i medium complexity	60	1.23845e+06	0.962798	0.0793348	537686	517683	6525294	0.827586	0.0542986	29	24	442
cami i medium complexity	74	1.37817e+06	1	0.0734802	267732	267732	3643595	1	0.222222	8	8	36
cami i medium complexity	67	1.26292e+06	1	0.0711747	217772	217772	3059682	1	0.101064	19	19	188
cami i medium complexity	40	649724	1	0.0710768	273983	273983	3854747	1	0.0414079	20	20	483
cami i medium complexity	186	1.21052e+06	1	0.0650553	208446	208446	3204136	1	0.0191939	60	60	3126
cami i medium complexity	198	1.38608e+06	1	0.0642075	278013	278013	4329913	1	0.642857	36	36	56
cami i medium complexity	204	983545	0.897825	0.0632655	380053	341221	5393474	0.2	0.333333	5	1	3
cami i medium complexity	129	1.20936e+06	0.623709	0.0599236	491654	306649	5117332	0.635714	0.018904	140	89	4708
cami i medium complexity	174	1.19811e+06	1	0.0551202	303379	303379	5503951	1	0.333333	2	2	6
cami i medium complexity	197	1.28729e+06	1	0.0500403	330503	330503	6604739	1	0.0296128	13	13	439
cami i medium complexity	96	1.22415e+06	0.980511	0.0486909	228124	223678	4593840	0.969697	0.0303318	33	32	1055
cami i medium complexity	9	1.28729e+06	1	0.0476561	314756	314756	6604739	1	0.022779	10	10	439
cami i medium complexity	13	1.39753e+06	0.884279	0.0467283	224505	198525	4248495	0.764706	0.0585586	17	13	222
cami i medium complexity	109	522306	1	0.0466637	247603	247603	5306117	1	0.75	3	3	4
cami i medium complexity	14	469598	1	0.0431411	217548	217548	5042703	1	0.0514706	7	7	136
cami i medium complexity	45	1.28729e+06	1	0.0394443	260519	260519	6604739	1	0.0250569	11	11	439
cami i medium complexity	168	1.23845e+06	0.934797	0.0377198	263301	246133	6525294	0.75	0.0271493	16	12	442
cami i medium complexity	11	1.23845e+06	1	0.0373346	243619	243619	6525294	1	0.0475113	21	21	442
cami i medium complexity	98	1.28729e+06	1	0.0330281	218142	218142	6604739	1	0.0296128	13	13	439
cami i medium complexity	203	1.28729e+06	0.871372	0.0274112	207769	181044	6604739	0.857143	0.0273349	14	12	439
cami i high complexity	9	640510	0.993071	1	6881284	6833607	6833607	0.8	1	10	8	8
cami i high complexity	62	419610	0.593382	1	9220246	5471132	5471132	0.00763359	1	131	1	1
cami i high complexity	19	1.21766e+06	1	1	3536693	3536693	3536693	1	1	11	11	11
cami i high complexity	32	643562	1	1	3628632	3628632	3628632	1	1	28	28	28
cami i high complexity	196	1.38077e+06	0.342585	1	5965309	2043626	2043626	0.0025	1	400	1	1
cami i high complexity	344	342109	1	1	4940214	4940214	4940214	1	1	1	1	1
cami i high complexity	18	1.1592e+06	0.510351	1	1891861	965513	965513	0.0909091	1	11	1	1
cami i high complexity	188	1.32834e+06	0.336089	1	9777430	3286089	3286089	0.0350877	1	114	4	4
cami i high complexity	184	743718	0.77861	1	4248209	3307698	3307698	0.00406504	1	246	1	1
cami i high complexity	350	548485	1	1	2067911	2067911	2067911	1	1	7	7	7
cami i high complexity	351	543728	1	1	6754985	6754985	6754985	1	1	2	2	2
cami i high complexity	170	749927	0.68673	1	14906463	10236708	10236708	0.00724638	1	138	1	1
cami i high complexity	3	1.21908e+06	1	1	2169849	2169849	2169849	1	1	1	1	1
cami i high complexity	163	548479	1	1	2146477	2146477	2146477	1	1	1	1	1
cami i high complexity	44	1.20363e+06	1	1	2567278	2567278	2567278	1	1	6	6	6
cami i high complexity	160	515635	1	1	1855144	1855144	1855144	1	1	24	24	24
cami i high complexity	4	96561.1	1	1	3944146	3944146	3944146	1	1	1	1	1
cami i high complexity	59	929562	0.999395	1	5223254	5220092	5220092	0.857143	1	7	6	6
cami i high complexity	5	235279	1	1	1799143	1799143	1799143	1	1	1	1	1
cami i high complexity	1	633148	1	1	1316595	1316595	1316595	1	1	1	1	1
cami i high complexity	325	1.15643e+06	1	1	2023569	2023569	2023569	1	1	1	1	1
cami i high complexity	31	386894	1	1	2078114	2078114	2078114	1	1	3	3	3
cami i high complexity	23	519442	1	1	3116756	3116756	3116756	1	1	2	2	2
cami i high complexity	275	1.00172e+06	1	1	5273463	5273463	5273463	1	1	13	13	13
cami i high complexity	264	1.39471e+06	1	1	845453	845453	845453	1	1	1	1	1
cami i high complexity	25	1.04663e+06	1	1	2138804	2138804	2138804	1	1	1	1	1
cami i high complexity	280	316058	0.555501	1	9597904	5331649	5331649	0.00625	1	160	1	1
cami i high complexity	289	889513	0.336771	1	6941556	2337717	2337717	0.166667	1	6	1	1
cami i high complexity	28	383407	0.99799	1	4841457	4831725	4831725	0.333333	1	3	1	1
cami i high complexity	290	1.38406e+06	0.987844	1	6337677	6260635	6260635	0.732558	1	86	63	63
cami i high complexity	234	351160	1	1	3179890	3179890	3179890	1	1	1	1	1
cami i high complexity	319	134676	1	1	9239851	9239851	9239851	1	1	1	1	1
cami i high complexity	232	485918	1	1	9127297	9127297	9127297	1	1	1	1	1
cami i high complexity	297	321956	1	1	1856857	1856857	1856857	1	1	2	2	2
cami i high complexity	229	203119	0.533128	1	7208964	3843297	3843297	0.0192308	1	52	1	1
cami i high complexity	2	666681	1	1	3059866	3059866	3059866	1	1	1	1	1
cami i high complexity	306	335659	1	1	7231838	7231838	7231838	1	1	1	1	1
cami i high complexity	314	930945	1	1	2522974	2522974	2522974	1	1	1	1	1
cami i high complexity	318	945713	1	1	3658991	3658991	3658991	1	1	1	1	1
cami i high complexity	140	1.13251e+06	1	1	2694746	2694746	2694746	1	1	2	2	2
cami i high complexity	186	1.04883e+06	1	1	3123847	3123847	3123847	1	1	6	6	6
cami i high complexity	272	312153	1	1	2159455	2159455	2159455	1	1	1	1	1
cami i high complexity	109	589865	1	1	3097754	3097754	3097754	1	1	1	1	1
cami i high complexity	6	410359	1	1	2009238	2009238	2009238	1	1	2	2	2
cami i high complexity	77	190485	0.988672	1	5134224	5076066	5076066	0.238095	1	21	5	5
cami i high complexity	79	907267	0.502776	1	2066076	1038773	1038773	0.142857	1	7	1	1
cami i high complexity	119	40041.1	0.547442	1	3927104	2149860	2149860	0.0116279	1	86	1	1
cami i high complexity	295	1.2036e+06	0.998592	0.999933	2786152	2782229	2782416	0.966667	0.966667	30	29	30
cami i high complexity	30	1.30026e+06	1	0.999537	4392683	4392683	4394716	1	0.941176	16	16	17
cami i high complexity	356	1.22979e+06	0.363762	0.999505	19658692	7151083	7154628	0.155914	0.935484	186	29	31
cami i high complexity	56	1.12135e+06	1	0.999162	1959124	1959124	1960768	1	0.8	4	4	5
cami i high complexity	102	1.21052e+06	0.999122	0.999138	3391444	3388465	3391390	0.982143	0.932203	56	55	59
cami i high complexity	291	1.34496e+06	0.999175	0.998399	3393079	3390279	3395717	0.95	0.95	20	19	20
cami i high complexity	16	536229	0.999306	0.998228	3829756	3827100	3833893	0.928571	0.8125	14	13	16
cami i high complexity	33	1.15795e+06	1	0.998044	1831437	1831437	1835027	1	0.846154	11	11	13
cami i high complexity	349	195250	1	0.997397	5052647	5052647	5065833	1	0.375	3	3	8
cami i high complexity	135	1.16917e+06	1	0.997394	5549785	5549785	5564283	1	0.896552	52	52	58
cami i high complexity	268	391600	1	0.996508	3620068	3620068	3632755	1	0.925373	62	62	67
cami i high complexity	91	1.04976e+06	0.505701	0.99614	7819030	3954095	3969417	0.586207	0.918919	58	34	37
cami i high complexity	97	521460	0.292621	0.995942	9977750	2919702	2931598	0.00436681	0.333333	229	1	3
cami i high complexity	167	1.23048e+06	0.999256	0.995742	7617228	7611561	7644113	0.989362	0.94898	94	93	98
cami i high complexity	192	939857	0.994284	0.99516	980019	974417	979156	0.875	0.875	16	14	16
cami i high complexity	76	1.2358e+06	1	0.99496	6825567	6825567	6860141	1	0.73913	17	17	23
cami i high complexity	151	1.15876e+06	0.377014	0.994771	7738860	2917658	2932995	0.031348	0.909091	319	10	11
cami i high complexity	144	1.0502e+06	1	0.994743	4207986	4207986	4230225	1	0.631579	24	24	38
cami i high complexity	54	888814	0.510921	0.99459	4666307	2384116	2397084	0.5625	0.642857	16	9	14
cami i high complexity	246	1.07848e+06	0.995713	0.994441	2077289	2068383	2079945	0.956522	0.88	23	22	25
cami i high complexity	136	1.22978e+06	1	0.99426	3642608	3642608	3663639	1	0.555556	25	25	45
cami i high complexity	221	1.15484e+06	0.530292	0.993944	3689085	1956291	1968211	0.10559	0.944444	161	17	18
cami i high complexity	299	485913	1	0.993873	13577754	13577754	13661453	1	0.75	9	9	12
cami i high complexity	8	1.21836e+06	1	0.993637	1172237	1172237	1179744	1	0.5	1	1	2
cami i high complexity	346	911121	0.988844	0.993282	1720506	1701312	1712818	0.88	0.709677	25	22	31
cami i high complexity	20	1.26022e+06	1	0.992858	1042804	1042804	1050305	1	0.666667	2	2	3
cami i high complexity	255	1.17563e+06	1	0.99259	5008905	5008905	5046299	1	0.512195	21	21	41
cami i high complexity	202	1.15815e+06	0.334374	0.992547	8418174	2814822	2835959	0.0534351	0.777778	262	14	18
cami i high complexity	155	535289	0.519624	0.992303	7249436	3766983	3796201	0.0247813	0.944444	686	17	18
cami i high complexity	273	1.27313e+06	1	0.992273	4349193	4349193	4383063	1	0.783582	105	105	134
cami i high complexity	304	1.00505e+06	0.999466	0.992262	5189502	5186730	5227177	0.8	0.8	5	4	5
cami i high complexity	244	1.15068e+06	0.999453	0.992147	5534979	5531950	5575736	0.972222	0.583333	36	35	60
cami i high complexity	48	1.23048e+06	0.992339	0.992082	4450643	4416546	4451795	0.926829	0.76	82	76	100
cami i high complexity	14	742723	0.996683	0.991656	4391794	4377226	4414055	0.961905	0.855932	105	101	118
cami i high complexity	309	1.11107e+06	1	0.991309	2243767	2243767	2263439	1	0.5	1	1	2
cami i high complexity	310	1.39914e+06	0.99929	0.991305	5095099	5091483	5136141	0.981818	0.72973	55	54	74
cami i high complexity	242	629742	0.593461	0.990773	3715381	2204935	2225469	0.875	0.756757	32	28	37
cami i high complexity	279	1.2367e+06	0.99465	0.990661	1011832	1006419	1015907	0.8	0.444444	5	4	9
cami i high complexity	156	391937	0.996104	0.990056	4437433	4420144	4464541	0.927273	0.836066	55	51	61
cami i high complexity	69	1.38306e+06	0.996498	0.989684	3632656	3619936	3657668	0.977273	0.716667	44	43	60
cami i high complexity	263	1.17468e+06	1	0.989674	3614891	3614891	3652609	1	0.774194	24	24	31
cami i high complexity	132	1.16764e+06	0.998921	0.988649	2948782	2945601	2979421	0.987013	0.655172	77	76	116
cami i high complexity	37	526982	0.266652	0.988641	21284401	5675519	5740729	0.10473	0.623116	1184	124	199
cami i high complexity	308	1.12339e+06	0.96623	0.988147	3271968	3161475	3199398	0.529412	0.6	34	18	30
cami i high complexity	286	1.12261e+06	1	0.987952	8882714	8882714	8991037	1	0.736111	106	106	144
cami i high complexity	7	269796	1	0.987807	4352813	4352813	4406542	1	0.5	1	1	2
cami i high complexity	180	1.12261e+06	1	0.987496	5850516	5850516	5924595	1	0.875	35	35	40
cami i high complexity	84	1.23845e+06	0.9946	0.987287	6561643	6526213	6610247	0.97006	0.80198	167	162	202
cami i high complexity	181	98439.1	1	0.987072	5367841	5367841	5438146	1	0.602837	85	85	141
cami i high complexity	215	1.3457e+06	1	0.986093	3437238	3437238	3485714	1	0.892857	25	25	28
cami i high complexity	342	991945	1	0.986087	3886165	3886165	3940997	1	0.611111	11	11	18
cami i high complexity	143	1.16919e+06	0.942136	0.985684	5744045	5411671	5490267	0.884817	0.79717	191	169	212
cami i high complexity	103	1.04663e+06	0.991948	0.985598	3255589	3229376	3276564	0.948276	0.696203	58	55	79
cami i high complexity	315	1.04238e+06	1	0.985348	3334078	3334078	3383654	1	0.701299	54	54	77
cami i high complexity	108	1.23845e+06	0.504409	0.984311	12627839	6369591	6471119	0.435644	0.704	202	88	125
cami i high complexity	178	1.05421e+06	1	0.983943	5105233	5105233	5188544	1	0.811475	198	198	244
cami i high complexity	213	1.20866e+06	0.995473	0.983232	4902460	4880267	4963493	0.969697	0.875	231	224	256
cami i high complexity	260	1.00415e+06	1	0.982997	3640097	3640097	3703062	1	0.693548	43	43	62
cami i high complexity	253	667138	1	0.982902	1658984	1658984	1687842	1	0.666667	4	4	6
cami i high complexity	301	913239	1	0.982854	2093435	2093435	2129955	1	0.59375	19	19	32
cami i high complexity	26	999628	0.997288	0.982557	4026798	4015876	4087169	0.8125	0.722222	16	13	18
cami i high complexity	271	545275	0.997926	0.982417	2799897	2794091	2844100	0.96	0.705882	25	24	34
cami i high complexity	278	637910	0.558502	0.982076	9573195	5346651	5444233	0.0238095	0.25	42	1	4
cami i high complexity	317	1.11647e+06	0.997811	0.982053	4072573	4063658	4137920	0.988506	0.934783	174	172	184
cami i high complexity	114	1.40251e+06	0.999549	0.981903	6807567	6804496	6929906	0.923077	0.6	13	12	20
cami i high complexity	285	1.20357e+06	0.505256	0.98132	4864542	2457838	2504625	0.48	0.827586	50	24	29
cami i high complexity	133	349101	0.998591	0.980879	4405524	4399316	4485074	0.987952	0.921348	166	164	178
cami i high complexity	159	1.0466e+06	0.546183	0.980167	4763470	2601728	2654372	0.916667	0.601562	84	77	128
cami i high complexity	347	1.12134e+06	0.984251	0.979561	5721969	5631853	5749364	0.933544	0.752551	316	295	392
cami i high complexity	158	993516	1	0.979311	7331076	7331076	7485954	1	0.68254	129	129	189
cami i high complexity	203	1.09767e+06	1	0.978841	4982914	4982914	5090626	1	0.776204	274	274	353
cami i high complexity	284	1.26282e+06	0.962624	0.978708	1256918	1209940	1236263	0.925926	0.735294	54	50	68
cami i high complexity	10	391616	1	0.978408	5359961	5359961	5478248	1	0.666667	2	2	3
cami i high complexity	281	1.12294e+06	0.988996	0.977638	4417346	4368739	4468668	0.738462	0.813559	65	48	59
cami i high complexity	339	1.19829e+06	1	0.976707	3917485	3917485	4010913	1	0.511111	23	23	45
cami i high complexity	131	641524	0.999003	0.976359	6140685	6134561	6283100	0.986014	0.54023	143	141	261
cami i high complexity	296	1.13406e+06	0.972388	0.976163	2766863	2690463	2756163	0.854369	0.52071	103	88	169
cami i high complexity	38	698952	0.945275	0.975365	1762727	1666262	1708347	0.857143	0.705882	14	12	17
cami i high complexity	95	280355	0.952388	0.975146	5498622	5236824	5370297	0.266667	0.666667	105	28	42
cami i high complexity	307	1.07797e+06	1	0.974475	4578439	4578439	4698367	1	0.789474	105	105	133
cami i high complexity	312	314254	0.99908	0.974426	3087304	3084465	3165416	0.990099	0.884956	101	100	113
cami i high complexity	104	1.22356e+06	0.500446	0.974175	7664127	3835482	3937160	0.483516	0.733333	91	44	60
cami i high complexity	126	1.13726e+06	1	0.973544	5563790	5563790	5714987	1	0.836957	77	77	92
cami i high complexity	334	1.08954e+06	0.999602	0.973103	8470514	8467142	8701180	0.9375	0.576923	16	15	26
cami i high complexity	239	1.12979e+06	0.510476	0.972142	9973430	5091192	5237086	0.951456	0.666667	103	98	147
cami i high complexity	247	1.1586e+06	1	0.971138	6942937	6942937	7149280	1	0.710526	27	27	38
cami i high complexity	110	552396	1	0.970833	6054346	6054346	6236239	1	0.578313	48	48	83
cami i high complexity	338	712938	1	0.97052	2038519	2038519	2100440	1	0.666667	2	2	3
cami i high complexity	276	349966	1	0.970239	4727626	4727626	4872643	1	0.470085	55	55	117
cami i high complexity	177	1.22128e+06	0.957933	0.970237	3815300	3654803	3766917	0.949495	0.758065	99	94	124
cami i high complexity	150	927677	1	0.96895	4625773	4625773	4774006	1	0.73262	137	137	187
cami i high complexity	327	1.22414e+06	1	0.968509	4467820	4467820	4613093	1	0.448276	13	13	29
cami i high complexity	217	590061	0.999134	0.966928	4829269	4825088	4990121	0.993197	0.843931	147	146	173
cami i high complexity	294	1.14489e+06	1	0.966704	1369799	1369799	1416979	1	0.75	3	3	4
cami i high complexity	240	522306	0.976671	0.966528	5242518	5120216	5297534	0.928328	0.819277	293	272	332
cami i high complexity	73	1.28289e+06	0.995944	0.965585	4690513	4671488	4837985	0.930233	0.57554	86	80	139
cami i high complexity	322	1.26994e+06	0.992998	0.965154	5918337	5876898	6089075	0.979798	0.661364	297	291	440
cami i high complexity	353	1.26288e+06	0.96349	0.964907	2451487	2361982	2447886	0.875	0.694656	104	91	131
cami i high complexity	67	641147	1	0.964453	2258910	2258910	2342167	1	0.756098	62	62	82
cami i high complexity	204	523850	0.991081	0.964237	1796724	1780699	1846745	0.975	0.886364	40	39	44
cami i high complexity	277	888728	1	0.964203	1846132	1846132	1914671	1	0.6	39	39	65
cami i high complexity	267	1.28718e+06	0.976453	0.961831	7664453	7483977	7780970	0.984326	0.446023	319	314	704
cami i high complexity	168	1.34502e+06	1	0.960705	2899910	2899910	3018524	1	0.666667	20	20	30
cami i high complexity	227	1.12218e+06	0.993869	0.959138	3070902	3052075	3182102	0.954545	0.834437	132	126	151
cami i high complexity	101	234826	0.421842	0.958641	2718592	1146817	1196295	0.245509	0.836735	167	41	49
cami i high complexity	78	288705	0.99518	0.958198	3031543	3016930	3148544	0.985437	0.771863	206	203	263
cami i high complexity	157	653045	0.526407	0.9568	20244983	10657105	11138280	0.00131406	0.333333	761	1	3
cami i high complexity	99	981325	0.991282	0.956665	3967469	3932880	4111032	0.961165	0.714801	206	198	277
cami i high complexity	183	1.05165e+06	0.770803	0.956658	3990275	3075716	3215062	0.774648	0.723684	71	55	76
cami i high complexity	250	762983	0.997999	0.955828	2557795	2552677	2670644	0.983051	0.627027	118	116	185
cami i high complexity	111	281090	0.786603	0.953725	3127420	2460039	2579402	0.560748	0.779221	214	120	154
cami i high complexity	161	888801	0.507659	0.951846	2299715	1167472	1226534	0.0752688	0.368421	93	7	19
cami i high complexity	74	1.23441e+06	0.989865	0.950943	1233289	1220789	1283767	0.921569	0.661972	51	47	71
cami i high complexity	129	1.26279e+06	0.994118	0.950358	1490962	1482192	1559614	0.966102	0.513514	59	57	111
cami i high complexity	124	1.26274e+06	1	0.948573	3217117	3217117	3391534	1	0.740741	120	120	162
cami i high complexity	208	1.10897e+06	0.994783	0.948561	1841081	1831476	1930794	0.938776	0.541176	49	46	85
cami i high complexity	348	1.18565e+06	1	0.948551	1808734	1808734	1906839	1	0.756098	93	93	123
cami i high complexity	61	929704	0.986007	0.94844	4132666	4074838	4296359	0.583333	0.518519	48	28	54
cami i high complexity	94	585530	0.998566	0.948033	2429194	2425710	2558677	0.981481	0.535354	54	53	99
cami i high complexity	193	766138	0.215408	0.947349	22781742	4907380	5180118	0.083004	0.694215	1012	84	121
cami i high complexity	22	310037	0.99407	0.94691	7472377	7428068	7844537	0.997409	0.603448	386	385	638
cami i high complexity	233	1.00971e+06	0.308483	0.946883	6616255	2041001	2155494	0.239852	0.359116	271	65	181
cami i high complexity	175	1.35353e+06	0.994728	0.946049	2822411	2807530	2967636	0.993127	0.689737	291	289	419
cami i high complexity	113	1.26685e+06	0.885601	0.944778	2656853	2352913	2490441	0.79902	0.765258	204	163	213
cami i high complexity	152	658085	1	0.944251	3150413	3150413	3336414	1	0.609375	39	39	64
cami i high complexity	185	1.19061e+06	1	0.944115	4746663	4746663	5027632	1	0.559322	264	264	472
cami i high complexity	40	1148.1	1	0.94334	10675003	10675003	11316182	1	0.717949	28	28	39
cami i high complexity	107	1.2631e+06	1	0.943222	2355233	2355233	2497009	1	0.730612	179	179	245
cami i high complexity	70	1.16914e+06	0.999324	0.941075	6948880	6944181	7378986	0.978261	0.818182	46	45	55
cami i high complexity	153	1.05322e+06	0.543671	0.941035	10591185	5758124	6118927	0.24734	0.794872	1128	279	351
cami i high complexity	50	911125	0.986645	0.939472	1877913	1852834	1972207	0.933333	0.378378	15	14	37
cami i high complexity	12	525306	0.989166	0.938483	1892730	1872225	1994949	0.95	0.650685	100	95	146
cami i high complexity	34	1.26306e+06	1	0.937982	1904266	1904266	2030174	1	0.633028	138	138	218
cami i high complexity	316	983545	1	0.936737	5052271	5052271	5393480	1	0.666667	2	2	3
cami i high complexity	243	1.0466e+06	0.956924	0.936321	3040194	2909235	3107092	0.893939	0.561905	66	59	105
cami i high complexity	149	1.15691e+06	0.97283	0.935809	8635792	8401156	8977427	0.85654	0.842324	237	203	241
cami i high complexity	127	1.18566e+06	0.292373	0.934572	16187921	4732912	5064255	0.085031	0.666667	1129	96	144
cami i high complexity	265	391606	0.998498	0.934115	2141651	2138435	2289262	0.99187	0.595122	123	122	205
cami i high complexity	71	1.16915e+06	0.986517	0.933356	6469745	6382515	6838242	0.685714	0.716418	70	48	67
cami i high complexity	251	371731	1	0.932794	3276923	3276923	3513020	1	0.59322	35	35	59
cami i high complexity	321	1.09032e+06	1	0.932762	3820454	3820454	4095851	1	0.5	5	5	10
cami i high complexity	165	575593	0.986818	0.932587	3086864	3046172	3266369	0.96748	0.664804	246	238	358
cami i high complexity	100	1.15142e+06	0.895984	0.93182	4345224	3893251	4178114	0.837209	0.521739	43	36	69
cami i high complexity	60	879306	0.789832	0.93023	2332676	1842423	1980611	0.634615	0.622642	52	33	53
cami i high complexity	24	907489	0.998351	0.930207	2078441	2075013	2230701	0.992593	0.570213	135	134	235
cami i high complexity	326	1.08955e+06	1	0.925838	6057979	6057979	6543238	1	0.380952	8	8	21
cami i high complexity	115	1.14986e+06	0.943864	0.925273	4956067	4677854	5055649	0.686747	0.491379	166	114	232
cami i high complexity	55	1.39753e+06	1	0.924656	3972770	3972770	4296482	1	0.5625	81	81	144
cami i high complexity	257	882082	0.991685	0.924538	5017730	4976007	5382153	0.975352	0.679755	568	554	815
cami i high complexity	352	1.11112e+06	1	0.924142	2005385	2005385	2169997	1	0.745455	41	41	55
cami i high complexity	336	498738	1	0.923994	1241388	1241388	1343502	1	0.830189	44	44	53
cami i high complexity	300	933266	1	0.921167	2317793	2317793	2516149	1	0.527027	78	78	148
cami i high complexity	195	1.03171e+06	0.900845	0.920799	5538608	4989425	5418584	0.797927	0.723005	386	308	426
cami i high complexity	218	1.19058e+06	0.449297	0.920456	4628381	2079519	2259226	0.309375	0.707143	320	99	140
cami i high complexity	274	536227	0.688045	0.919898	12971756	8925157	9702332	0.712348	0.668901	1401	998	1492
cami i high complexity	237	903507	1	0.919792	3853553	3853553	4189594	1	0.470588	32	32	68
cami i high complexity	125	399739	0.942192	0.918939	4934265	4649026	5059124	0.813364	0.692157	434	353	510
cami i high complexity	205	1.41287e+06	1	0.917375	2527913	2527913	2755595	1	0.613559	181	181	295
cami i high complexity	166	1.14467e+06	0.998218	0.915338	3306869	3300977	3606294	0.939394	0.492063	33	31	63
cami i high complexity	86	1.14713e+06	0.994722	0.914119	3846220	3825921	4185365	0.956522	0.647059	115	110	170
cami i high complexity	112	1.16613e+06	0.895293	0.913141	5245406	4696173	5142879	0.713362	0.730684	464	331	453
cami i high complexity	305	637911	0.996652	0.912689	2211878	2204472	2415359	0.985075	0.44	67	66	150
cami i high complexity	252	1.28609e+06	0.501388	0.910743	7669305	3845296	4222153	0.488372	0.719626	473	231	321
cami i high complexity	146	1.19421e+06	0.991001	0.908702	1678814	1663706	1830860	0.962617	0.660256	107	103	156
cami i high complexity	332	591001	1	0.908466	2115098	2115098	2328209	1	0.819672	50	50	61
cami i high complexity	98	1.26275e+06	0.987483	0.90743	2852698	2816990	3104360	0.962617	0.656051	107	103	157
cami i high complexity	262	1.26271e+06	1	0.907318	1628010	1628010	1794311	1	0.583851	94	94	161
cami i high complexity	173	569881	0.990339	0.906583	1404286	1390719	1534023	0.980892	0.583333	157	154	264
cami i high complexity	341	1.28724e+06	0.557103	0.903272	11095595	6181389	6843330	0.991935	0.482732	620	615	1274
cami i high complexity	90	991968	0.966442	0.903167	3755403	3629379	4018504	0.899582	0.429142	239	215	501
cami i high complexity	198	1.14716e+06	0.508337	0.90052	7459271	3791825	4210705	0.301205	0.799087	581	175	219
cami i high complexity	145	95618.1	1	0.896772	3721623	3721623	4150020	1	0.48318	316	316	654
cami i high complexity	47	424182	0.999398	0.892962	4882943	4880003	5464959	0.666667	0.666667	3	2	3
cami i high complexity	214	1.17978e+06	0.990308	0.890718	5674106	5619112	6308523	0.782609	0.413793	46	36	87
cami i high complexity	219	1.28481e+06	0.345669	0.888885	14593294	5044448	5675030	0.123055	0.365546	707	87	238
cami i high complexity	29	883112	1	0.883539	1539307	1539307	1742206	1	0.684211	39	39	57
cami i high complexity	137	1.26304e+06	0.920612	0.882997	4557654	4195832	4751809	0.872428	0.600567	243	212	353
cami i high complexity	162	1.12332e+06	0.971273	0.882813	6451640	6266306	7098111	0.740541	0.724868	185	137	189
cami i high complexity	92	1.15143e+06	0.494862	0.882621	7187529	3556834	4029853	0.0719101	0.761905	445	32	42
cami i high complexity	148	1.1233e+06	1	0.882349	1626798	1626798	1843712	1	0.670732	55	55	82
cami i high complexity	64	939301	0.998181	0.88168	1537496	1534699	1740653	0.984615	0.361582	65	64	177
cami i high complexity	220	710421	0.583186	0.880361	9574460	5583691	6342500	0.0217391	0.333333	46	1	3
cami i high complexity	228	1.17563e+06	0.981732	0.880061	4614595	4530295	5147705	0.54717	0.386667	53	29	75
cami i high complexity	355	1.00159e+06	0.999238	0.879223	3429284	3426671	3897387	0.997101	0.61982	345	344	555
cami i high complexity	58	563031	0.959605	0.874404	3631051	3484376	3984858	0.919192	0.565217	198	182	322
cami i high complexity	147	1.26311e+06	0.974068	0.871454	2419824	2357073	2704760	0.939929	0.572043	283	266	465
cami i high complexity	75	1.04216e+06	0.99887	0.869519	2464639	2461855	2831285	0.99187	0.677778	123	122	180
cami i high complexity	191	891391	0.946276	0.869516	1917192	1814192	2086440	0.905172	0.605187	232	210	347
cami i high complexity	269	1.2627e+06	1	0.859911	2312036	2312036	2688691	1	0.677852	202	202	298
cami i high complexity	270	1.26296e+06	1	0.853374	1645089	1645089	1927747	1	0.553623	191	191	345
cami i high complexity	121	1.12295e+06	0.505172	0.85175	3547682	1792188	2104125	0.44	0.60274	100	44	73
cami i high complexity	259	1.11711e+06	0.997867	0.85036	5713526	5701340	6704616	0.979381	0.58642	97	95	162
cami i high complexity	164	996637	0.748812	0.850149	8704081	6517720	7666562	0.729779	0.541241	1088	794	1467
cami i high complexity	46	97137.1	0.988518	0.845265	1593322	1575028	1863353	0.973913	0.459016	115	112	244
cami i high complexity	83	997884	0.568925	0.843732	8437026	4800035	5689053	0.555402	0.624611	722	401	642
cami i high complexity	302	392917	0.997108	0.839251	3483165	3473090	4138320	0.993651	0.507293	315	313	617
cami i high complexity	36	1.26301e+06	1	0.833225	2022598	2022598	2427432	1	0.605063	239	239	395
cami i high complexity	258	1.24073e+06	0.972392	0.833127	4016347	3905464	4687718	0.954972	0.497556	533	509	1023
cami i high complexity	354	1.26273e+06	1	0.831423	1459113	1459113	1754959	1	0.545817	137	137	251
cami i high complexity	142	1.21492e+06	0.668423	0.828579	9014430	6025453	7272029	0.243952	0.60199	992	242	402
cami i high complexity	199	1.19524e+06	0.513728	0.828452	3847750	1976698	2386014	0.402985	0.43131	335	135	313
cami i high complexity	313	1.23818e+06	0.997261	0.827458	3171166	3162481	3821923	0.785714	0.5	14	11	22
cami i high complexity	335	1.13127e+06	1	0.813183	1572534	1572534	1933801	1	0.307985	81	81	263
cami i high complexity	194	1.24078e+06	0.94008	0.812927	4148985	3900378	4797946	0.918715	0.506778	529	486	959
cami i high complexity	93	95609.1	0.971533	0.808004	4382066	4257320	5268933	0.955801	0.460106	543	519	1128
cami i high complexity	210	1.04991e+06	0.98326	0.806368	3424310	3366987	4175498	0.980916	0.477252	524	514	1077
cami i high complexity	118	1.20078e+06	1	0.79936	6725690	6725690	8413840	1	0.347585	878	878	2526
cami i high complexity	249	1.13728e+06	0.995198	0.798748	2428392	2416732	3025650	0.992208	0.466422	385	382	819
cami i high complexity	96	1.13244e+06	1	0.793797	3158322	3158322	3978753	1	0.305556	11	11	36
cami i high complexity	39	500632	0.993815	0.789001	3063327	3044381	3858524	0.986395	0.458861	147	145	316
cami i high complexity	328	411483	1	0.780941	2405664	2405664	3080470	1	0.478261	55	55	115
cami i high complexity	122	1.04585e+06	0.983253	0.776458	1137631	1118579	1440618	0.84375	0.710526	32	27	38
cami i high complexity	120	1.28729e+06	0.426372	0.773057	11845996	5050806	6533546	0.277748	0.510848	1865	518	1014
cami i high complexity	216	985010	0.472573	0.77239	9285054	4387870	5680896	0.701731	0.493446	751	527	1068
cami i high complexity	179	911129	0.990662	0.771305	1549208	1534742	1989800	0.933333	0.41791	30	28	67
cami i high complexity	106	247639	0.993946	0.770021	2744866	2728249	3543082	0.990431	0.440426	418	414	940
cami i high complexity	206	1.13127e+06	1	0.768232	642218	642218	835969	1	0.427586	62	62	145
cami i high complexity	82	1.26296e+06	1	0.76808	1857224	1857224	2418010	1	0.452888	149	149	329
cami i high complexity	329	1.24318e+06	1	0.759964	2818401	2818401	3708599	1	0.539759	448	448	830
cami i high complexity	154	1.05022e+06	0.943269	0.75978	4619843	4357754	5735550	0.971963	0.432732	642	624	1442
cami i high complexity	230	1.0466e+06	0.985781	0.751056	1718161	1693731	2255133	0.973282	0.422185	262	255	604
cami i high complexity	266	888027	1	0.742042	1412192	1412192	1903116	1	0.488095	82	82	168
cami i high complexity	80	1.19313e+06	1	0.735312	1463916	1463916	1990877	1	0.483425	175	175	362
cami i high complexity	35	673860	1	0.732807	1045449	1045449	1426636	1	0.425868	135	135	317
cami i high complexity	261	561177	0.997974	0.721196	1364765	1362000	1888530	0.947368	0.346154	19	18	52
cami i high complexity	226	866773	0.998223	0.715134	1428039	1425502	1993335	0.958333	0.418182	24	23	55
cami i high complexity	15	585503	1	0.70639	1440556	1440556	2039322	1	0.446429	25	25	56
cami i high complexity	209	649724	0.997775	0.704968	3074211	3067371	4351080	0.993671	0.389578	316	314	806
cami i high complexity	182	1.04993e+06	0.995848	0.702969	3056208	3043519	4329520	0.995146	0.350827	618	615	1753
cami i high complexity	298	1.16701e+06	1	0.701478	1408751	1408751	2008261	1	0.369969	239	239	646
cami i high complexity	116	888832	0.967596	0.658918	2147638	2078046	3153725	0.976879	0.324688	346	338	1041
cami i high complexity	303	1.263e+06	1	0.646986	1500118	1500118	2318625	1	0.45977	160	160	348
cami i high complexity	138	706437	1	0.634919	1264136	1264136	1991019	1	0.36	18	18	50
cami i high complexity	134	1.1299e+06	0.991827	0.632172	2433101	2413215	3817338	0.989691	0.320856	485	480	1496
cami i high complexity	283	886872	1	0.600054	1017302	1017302	1695352	1	0.287081	180	180	627
cami i high complexity	236	698956	0.99066	0.583491	1010292	1000856	1715290	0.818182	0.272727	11	9	33
cami i high complexity	337	1.05166e+06	0.976568	0.578877	1821111	1778439	3072224	0.933333	0.28	45	42	150
cami i high complexity	231	679199	1	0.571396	1477344	1477344	2585501	1	0.375	36	36	96
cami i high complexity	323	1.32178e+06	1	0.544487	1443316	1443316	2650780	1	0.266537	274	274	1028
cami i high complexity	27	1.26292e+06	1	0.537226	1688014	1688014	3142090	1	0.408511	96	96	235
cami i high complexity	57	1.37817e+06	0.998518	0.511185	1871673	1868899	3656015	0.933333	0.333333	15	14	42
cami i high complexity	222	1.41284e+06	0.981002	0.510769	594680	583382	1142164	0.945946	0.282258	37	35	124
cami i high complexity	53	1.26294e+06	1	0.507132	1151756	1151756	2271119	1	0.27907	60	60	215
cami i high complexity	288	1.37817e+06	0.988508	0.482085	1783001	1762511	3656015	0.904762	0.452381	21	19	42
cami i high complexity	105	434085	1	0.472982	1044842	1044842	2209052	1	0.272393	222	222	815
cami i high complexity	128	326424	0.909486	0.472209	3813845	3468638	7345552	0.924969	0.201717	813	752	3728
cami i high complexity	340	688246	1	0.453525	1518964	1518964	3349242	1	0.221774	220	220	992
cami i high complexity	238	1.14514e+06	0.962446	0.43541	987443	950361	2182682	0.936782	0.24184	174	163	674
cami i high complexity	241	1.26294e+06	1	0.430455	977614	977614	2271119	1	0.427907	92	92	215
cami i high complexity	212	700750	1	0.38764	723278	723278	1865849	1	0.0375758	62	62	1650
cami i high complexity	235	1.26305e+06	0.88508	0.385666	2004370	1774027	4599908	0.822695	0.266667	141	116	435
cami i high complexity	49	911241	0.977165	0.375982	2653521	2592929	6896423	0.918919	0.277174	111	102	368
cami i high complexity	189	339860	0.987766	0.372695	643878	636001	1706494	0.982558	0.131928	172	169	1281
cami i high complexity	66	245012	1	0.361119	864992	864992	2395307	1	0.21085	206	206	977
cami i high complexity	68	698758	0.873725	0.329719	936339	818103	2481214	0.942222	0.115594	225	212	1834
cami i high complexity	211	698956	0.984956	0.327566	570453	561871	1715290	0.909091	0.30303	11	10	33
cami i high complexity	172	1.16932e+06	0.847668	0.324186	1959434	1660949	5123445	0.885645	0.129583	411	364	2809
cami i high complexity	21	290399	0.992035	0.323245	1593426	1580735	4890207	0.99061	0.114394	426	422	3689
cami i high complexity	190	1.26306e+06	1	0.31895	642501	642501	2014427	1	0.115623	168	168	1453
cami i high complexity	42	314225	0.948952	0.31864	989125	938632	2945741	0.957854	0.109553	261	250	2282
cami i high complexity	13	698957	1	0.306325	465411	465411	1519339	1	0.129834	94	94	724
cami i high complexity	171	1.26292e+06	1	0.302808	951451	951451	3142090	1	0.234043	55	55	235
cami i high complexity	52	1.26293e+06	1	0.291801	663780	663780	2274767	1	0.271493	60	60	221
cami i high complexity	287	679199	0.98148	0.291199	767102	752895	2585501	0.96	0.25	25	24	96
cami i high complexity	324	457393	0.989056	0.290913	1318461	1304032	4482547	0.988679	0.115724	265	262	2264
cami i high complexity	223	1.12297e+06	1	0.272856	586250	586250	2148566	1	0.0946996	134	134	1415
cami i high complexity	117	1.09573e+06	0.972227	0.245873	468548	455535	1852726	0.980583	0.0974903	103	101	1036
cami i high complexity	85	1.26293e+06	1	0.221038	502810	502810	2274767	1	0.162896	36	36	221
cami i high complexity	248	1.13244e+06	1	0.201264	800778	800778	3978753	1	0.416667	15	15	36
cami i high complexity	72	1.263e+06	1	0.191501	444020	444020	2318625	1	0.0890805	31	31	348
cami i high complexity	343	525341	0.689469	0.156717	449092	309635	1975759	0.64	0.0532003	100	64	1203
cami i high complexity	11	1.28729e+06	0.392337	0.155179	2584169	1013866	6533546	0.260976	0.105523	410	107	1014
cami i high complexity	282	1.26293e+06	1	0.149433	339925	339925	2274767	1	0.0769231	17	17	221
cami i high complexity	63	585503	1	0.13846	282365	282365	2039322	1	0.0178571	1	1	56
cami i high complexity	65	1.09573e+06	0.987925	0.138214	259203	256073	1852726	0.983871	0.0588803	62	61	1036
cami i high complexity	81	1.26293e+06	0.946241	0.13746	330455	312690	2274767	0.769231	0.0452489	13	10	221
cami i high complexity	88	526949	0.974713	0.137141	477525	465450	3393962	0.992424	0.048091	132	131	2724
cami i high complexity	254	1.11711e+06	0.972132	0.12593	868514	844310	6704616	0.740741	0.123457	27	20	162
cami i high complexity	41	411483	1	0.124353	383065	383065	3080470	1	0.0695652	8	8	115
cami i high complexity	245	585503	1	0.123104	251049	251049	2039322	1	0.0892857	5	5	56
cami i high complexity	200	1.16986e+06	0.991812	0.122288	573640	568943	4652466	0.994083	0.0320917	169	168	5235
cami i high complexity	333	710421	0.993133	0.119639	764056	758809	6342500	0.5	0.666667	4	2	3
cami i high complexity	87	766155	0.809443	0.119415	690177	558659	4678295	0.313725	0.197531	51	16	81
cami i high complexity	174	1.26292e+06	1	0.115653	363393	363393	3142090	1	0.0723404	17	17	235
cami i high complexity	330	1.02729e+06	1	0.114395	410315	410315	3586833	1	0.0333541	107	107	3208
cami i high complexity	201	888027	1	0.108482	206454	206454	1903116	1	0.077381	13	13	168
cami i high complexity	51	424182	0.981621	0.107038	595908	584956	5464959	0.333333	0.333333	3	1	3
cami i high complexity	169	1.26293e+06	1	0.105028	238915	238915	2274767	1	0.0180995	4	4	221
cami i high complexity	197	1.16916e+06	0.992639	0.10075	797487	791617	7857214	0.992063	0.0248682	252	250	10053
cami i high complexity	311	766155	1	0.0996012	465964	465964	4678295	1	0.0987654	8	8	81
cami i high complexity	224	1.26307e+06	1	0.0947556	222105	222105	2343978	1	0.0295858	55	55	1859
cami i high complexity	256	1.26307e+06	0.986708	0.0857278	203651	200944	2343978	0.98	0.0263583	50	49	1859
cami i high complexity	89	985010	0.894488	0.0829823	527021	471414	5680896	0.861111	0.0290262	36	31	1068
cami i high complexity	331	1.09032e+06	1	0.0659375	270070	270070	4095851	1	0.4	4	4	10
cami i high complexity	17	1.08955e+06	1	0.0641317	419629	419629	6543238	1	0.142857	3	3	21
cami i high complexity	345	983545	0.855641	0.0632632	398776	341209	5393480	0.2	0.333333	5	1	3
cami i high complexity	176	500632	1	0.0631265	243575	243575	3858524	1	0.101266	32	32	316
cami i high complexity	320	371731	1	0.0595576	209227	209227	3513020	1	0.0847458	5	5	59
cami i high complexity	130	457429	0.980854	0.0570251	410582	402721	7062165	0.977099	0.0144323	131	128	8869
cami i high complexity	187	649724	0.933676	0.0562929	262334	244935	4351080	0.714286	0.0124069	14	10	806
cami i high complexity	139	395963	1	0.0561246	232102	232102	4135478	1	0.0140373	67	67	4773
cami i high complexity	43	1.16914e+06	0.898321	0.0543899	446769	401342	7378986	0.461538	0.109091	13	6	55
cami i high complexity	292	1.21492e+06	0.992724	0.052308	383173	380385	7272029	0.833333	0.0124378	6	5	402
cami i high complexity	207	1148.1	1	0.0517197	585270	585270	11316182	1	0.153846	6	6	39
cami i high complexity	141	457393	1	0.0509179	228242	228242	4482547	1	0.0207597	47	47	2264
cami i high complexity	293	903507	1	0.0482042	201956	201956	4189594	1	0.102941	7	7	68
cami i high complexity	225	1.21492e+06	0.724438	0.0301692	302843	219391	7272029	0.727273	0.0199005	11	8	402
cami i high complexity	45	766138	0.655717	0.0260654	205915	135022	5180118	0.384615	0.0826446	26	10	121
cami i high complexity	123	653045	1	0.0260406	290048	290048	11138280	1	0.333333	1	1	3

## Sheet: VAMB
Supplementary Table S3. Clustering benchmarks on CAMI I Medium and High Complexity datasets. (VAMB)
Because VAMB produced a large number of clusters, we store the results only in our Google Drive.

## Sheet: DASTool (MetaDecoder+MetaBAT2)
Supplementary Table S3. Clustering benchmarks on CAMI I Medium and High Complexity datasets. (DASTool (MetaDecoder + MetaBAT2))
sample_id	Bin ID	Most abundant genome	Purity (bp)	Completeness (bp)	Bin size (bp)	True positives (bp)	True size of most abundant genome (bp)	Purity (seq)	Completeness (seq)	Bin size (seq)	True positives (seq)	True size of most abundant genome (seq)
cami i medium complexity	1	543728	1	1	6754991	6754991	6754991	1	1	2	2	2
cami i medium complexity	93	234826	1	1	1197683	1197683	1197683	1	1	1	1	1
cami i medium complexity	54	1.11107e+06	1	1	2263277	2263277	2263277	1	1	14	14	14
cami i medium complexity	55	1.15068e+06	1	1	5525637	5525637	5525637	1	1	31	31	31
cami i medium complexity	46	1.15643e+06	1	1	2023547	2023547	2023547	1	1	1	1	1
cami i medium complexity	45	1.04216e+06	1	1	2835728	2835728	2835728	1	1	1	1	1
cami i medium complexity	44	1.19811e+06	1	1	5503951	5503951	5503951	1	1	6	6	6
cami i medium complexity	65	515635	1	1	1855560	1855560	1855560	1	1	1	1	1
cami i medium complexity	41	134676	1	1	9239838	9239838	9239838	1	1	1	1	1
cami i medium complexity	2	322710	1	1	5365315	5365315	5365315	1	1	1	1	1
cami i medium complexity	76	1.1592e+06	1	1	965508	965508	965508	1	1	1	1	1
cami i medium complexity	77	1.1592e+06	1	1	926647	926647	926647	1	1	1	1	1
cami i medium complexity	86	292805	1	1	1080082	1080082	1080082	1	1	1	1	1
cami i medium complexity	87	1.39471e+06	1	1	845456	845456	845456	1	1	1	1	1
cami i medium complexity	23	548479	1	1	2146336	2146336	2146336	1	1	5	5	5
cami i medium complexity	20	1.12135e+06	1	1	1959109	1959109	1959109	1	1	4	4	4
cami i medium complexity	26	247639	1	1	3567512	3567512	3567512	1	1	22	22	22
cami i medium complexity	12	1.04663e+06	1	1	2138798	2138798	2138798	1	1	1	1	1
cami i medium complexity	4	290399	1	1	5070468	5070468	5070468	1	1	4	4	4
cami i medium complexity	5	393305	1	1	4683568	4683568	4683568	1	1	2	2	2
cami i medium complexity	15	485918	1	1	9127137	9127137	9127137	1	1	12	12	12
cami i medium complexity	6	640510	1	1	6833722	6833722	6833722	1	1	2	2	2
cami i medium complexity	7	983545	1	1	5393474	5393474	5393474	1	1	3	3	3
cami i medium complexity	8	316058	1	1	5331637	5331637	5331637	1	1	2	2	2
cami i medium complexity	14	1.16915e+06	1	1	2911829	2911829	2911829	1	1	4	4	4
cami i medium complexity	9	323259	1	1	3544732	3544732	3544732	1	1	1	1	1
cami i medium complexity	128	272951	0.59248	0.999343	2107997	1248946	1249767	0.65	0.928571	20	13	14
cami i medium complexity	107	1.2833e+06	0.98796	0.9993	9246229	9134909	9141311	0.995516	0.991071	446	444	448
cami i medium complexity	19	1.16932e+06	1	0.998488	5221616	5221616	5229524	1	0.888889	16	16	18
cami i medium complexity	53	313589	1	0.998296	4215329	4215329	4222526	1	0.888889	8	8	9
cami i medium complexity	35	1.16764e+06	1	0.998064	2907431	2907431	2913070	1	0.985294	67	67	68
cami i medium complexity	78	1.04976e+06	0.980247	0.997595	4034459	3954765	3964301	0.434783	0.952381	46	20	21
cami i medium complexity	68	98439.1	1	0.997591	5360559	5360559	5373502	1	0.97561	80	80	82
cami i medium complexity	48	939857	1	0.997428	959629	959629	962104	1	0.909091	10	10	11
cami i medium complexity	51	1.26281e+06	1	0.996882	1236564	1236564	1240432	1	0.914894	43	43	47
cami i medium complexity	24	935543	0.996056	0.996541	9046678	9010994	9042274	0.983333	0.62766	60	59	94
cami i medium complexity	97	1.38306e+06	1	0.995691	3606829	3606829	3622439	1	0.975	39	39	40
cami i medium complexity	29	1.39914e+06	1	0.995459	5090388	5090388	5113611	1	0.912281	52	52	57
cami i medium complexity	21	1.2358e+06	1	0.995382	6825590	6825590	6857257	1	0.809524	17	17	21
cami i medium complexity	92	1.05318e+06	1	0.995349	5498502	5498502	5524197	1	0.836735	41	41	49
cami i medium complexity	11	349106	1	0.995339	2978969	2978969	2992920	1	0.5	1	1	2
cami i medium complexity	32	1.04238e+06	1	0.9951	3316964	3316964	3333298	1	0.961538	50	50	52
cami i medium complexity	22	314254	1	0.994889	3148942	3148942	3165119	1	0.846154	11	11	13
cami i medium complexity	140	1.15876e+06	0.597843	0.99477	4880205	2917595	2932935	0.434783	0.909091	23	10	11
cami i medium complexity	36	1.23845e+06	0.999065	0.994665	5979143	5973550	6005590	0.983607	0.97561	122	120	123
cami i medium complexity	75	1.21836e+06	1	0.993606	1172240	1172240	1179783	1	0.5	1	1	2
cami i medium complexity	50	1.26279e+06	1	0.992113	1499020	1499020	1510936	1	0.835821	56	56	67
cami i medium complexity	81	993516	1	0.991947	7300936	7300936	7360211	1	0.92562	112	112	121
cami i medium complexity	25	997884	1	0.991428	5650524	5650524	5699381	1	0.75	24	24	32
cami i medium complexity	104	1.09573e+06	1	0.990651	1849415	1849415	1866869	1	0.942857	33	33	35
cami i medium complexity	38	1.17221e+06	1	0.990068	2065725	2065725	2086447	1	0.93617	44	44	47
cami i medium complexity	72	1.16915e+06	0.999575	0.99006	6762154	6759277	6827140	0.981132	0.912281	53	52	57
cami i medium complexity	95	391936	1	0.989429	4076233	4076233	4119782	1	0.911765	31	31	34
cami i medium complexity	96	391937	1	0.989419	4396418	4396418	4443432	1	0.926829	38	38	41
cami i medium complexity	80	1.26282e+06	0.997651	0.98867	1199044	1196228	1209936	0.982759	0.826087	58	57	69
cami i medium complexity	10	1.3457e+06	1	0.98862	3446624	3446624	3486297	1	0.5	1	1	2
cami i medium complexity	122	1.35353e+06	1	0.987992	2478387	2478387	2508510	1	0.980392	200	200	204
cami i medium complexity	83	195250	1	0.987468	4999871	4999871	5063323	1	0.850877	97	97	114
cami i medium complexity	27	1.13728e+06	1	0.987429	2982152	2982152	3020119	1	0.821429	23	23	28
cami i medium complexity	94	545275	1	0.987155	2793797	2793797	2830149	1	0.888889	24	24	27
cami i medium complexity	102	527028	0.999095	0.985187	5887978	5882647	5971098	0.985612	0.533074	139	137	257
cami i medium complexity	3	522306	1	0.984921	5226105	5226105	5306117	1	0.5	2	2	4
cami i medium complexity	108	887287	0.962785	0.984142	1593486	1534184	1558905	0.84127	0.946429	63	53	56
cami i medium complexity	61	1.09767e+06	1	0.980548	4679310	4679310	4772139	1	0.932127	206	206	221
cami i medium complexity	49	1.00712e+06	1	0.980181	1559006	1559006	1590528	1	0.820513	32	32	39
cami i medium complexity	91	996637	0.999618	0.980069	7549981	7547097	7700578	0.986842	0.9375	76	75	80
cami i medium complexity	37	883112	0.984376	0.978697	1726399	1699425	1736415	0.969697	0.842105	33	32	38
cami i medium complexity	69	1.05421e+06	1	0.978096	4985343	4985343	5096985	1	0.843137	172	172	204
cami i medium complexity	34	349966	0.995513	0.977248	4724725	4703524	4813032	0.96	0.888889	100	96	108
cami i medium complexity	66	1.24774e+06	0.985906	0.976901	1292173	1273961	1304084	0.978723	0.958333	94	92	96
cami i medium complexity	99	1.26292e+06	1	0.976795	2988683	2988683	3059682	1	0.867021	163	163	188
cami i medium complexity	116	1.28706e+06	1	0.976142	1925798	1925798	1972867	1	0.863813	222	222	257
cami i medium complexity	73	1.26306e+06	0.975834	0.974643	2020227	1971406	2022695	0.985714	0.69	70	69	100
cami i medium complexity	40	1.22948e+06	1	0.971911	5556611	5556611	5717200	1	0.882353	165	165	187
cami i medium complexity	63	424182	0.998325	0.971733	5308117	5299224	5453372	0.994366	0.793258	355	353	445
cami i medium complexity	13	1.22414e+06	1	0.971692	4468122	4468122	4598290	1	0.8125	13	13	16
cami i medium complexity	105	1.39753e+06	1	0.969821	4120279	4120279	4248495	1	0.779279	173	173	222
cami i medium complexity	58	1.05022e+06	0.985194	0.96663	5652944	5569248	5761507	0.982906	0.66092	234	230	348
cami i medium complexity	103	1.19301e+06	1	0.966001	3938352	3938352	4076965	1	0.8	48	48	60
cami i medium complexity	52	494419	1	0.965937	3350829	3350829	3468993	1	0.849785	198	198	233
cami i medium complexity	110	310037	1	0.965661	7142393	7142393	7396379	1	0.846906	260	260	307
cami i medium complexity	112	1.2631e+06	1	0.964676	2354417	2354417	2440631	1	0.808411	173	173	214
cami i medium complexity	59	1.26685e+06	0.985981	0.964631	2439901	2405696	2493904	0.965217	0.792857	115	111	140
cami i medium complexity	28	766138	1	0.963361	4959250	4959250	5147864	1	0.805195	62	62	77
cami i medium complexity	130	526987	0.765045	0.963267	7212997	5518270	5728701	0.277165	0.52071	635	176	338
cami i medium complexity	111	1.38608e+06	1	0.962548	3738244	3738244	3883695	1	0.918728	260	260	283
cami i medium complexity	39	457393	1	0.95471	4350025	4350025	4556383	1	0.761194	102	102	134
cami i medium complexity	113	1.20674e+06	1	0.9542	8744024	8744024	9163725	1	0.858612	334	334	389
cami i medium complexity	101	1.04996e+06	1	0.952901	4155567	4155567	4360962	1	0.724706	308	308	425
cami i medium complexity	70	1.19421e+06	1	0.95132	1656233	1656233	1740984	1	0.940299	63	63	67
cami i medium complexity	30	1.23048e+06	1	0.949869	7236478	7236478	7618393	1	0.789474	75	75	95
cami i medium complexity	74	457429	0.993528	0.947727	7272582	7225514	7624046	0.998311	0.700237	592	591	844
cami i medium complexity	98	933266	1	0.94622	2297568	2297568	2428155	1	0.852273	75	75	88
cami i medium complexity	62	654421	1	0.942767	2392044	2392044	2537260	1	0.719048	151	151	210
cami i medium complexity	119	1.11112e+06	1	0.941378	2010368	2010368	2135558	1	0.759494	60	60	79
cami i medium complexity	88	1.26293e+06	0.998107	0.941152	2405249	2400696	2550805	0.993197	0.760417	147	146	192
cami i medium complexity	31	371731	1	0.939761	3272491	3272491	3482257	1	0.871795	34	34	39
cami i medium complexity	17	1.34168e+06	1	0.938126	2950831	2950831	3145452	1	0.6875	11	11	16
cami i medium complexity	57	688246	1	0.932172	3156306	3156306	3385970	1	0.660377	35	35	53
cami i medium complexity	71	1.16986e+06	1	0.928212	4551687	4551687	4903717	1	0.607383	362	362	596
cami i medium complexity	133	1.31658e+06	0.97448	0.926897	1851576	1804324	1946628	0.932331	0.681319	133	124	182
cami i medium complexity	60	122587	1	0.924348	2016529	2016529	2181568	1	0.661417	84	84	127
cami i medium complexity	100	1.41284e+06	1	0.918574	1049879	1049879	1142944	1	0.51938	67	67	129
cami i medium complexity	18	1.38608e+06	1	0.915223	3962837	3962837	4329913	1	0.214286	12	12	56
cami i medium complexity	64	1.26296e+06	1	0.915175	1656332	1656332	1809853	1	0.66899	192	192	287
cami i medium complexity	109	1.41287e+06	1	0.912504	2512186	2512186	2753069	1	0.615646	181	181	294
cami i medium complexity	79	1.16967e+06	1	0.907575	2017730	2017730	2223210	1	0.730769	57	57	78
cami i medium complexity	82	97137.1	1	0.905833	1663029	1663029	1835911	1	0.517544	118	118	228
cami i medium complexity	115	1.15876e+06	0.988068	0.899733	2394553	2365981	2629647	0.961702	0.676647	235	226	334
cami i medium complexity	132	1.13127e+06	0.97048	0.897636	727959	706470	787034	0.96875	0.738095	32	31	42
cami i medium complexity	67	1.26296e+06	1	0.892501	2044832	2044832	2291125	1	0.610687	160	160	262
cami i medium complexity	84	927677	1	0.891768	4115940	4115940	4615484	1	0.627907	81	81	129
cami i medium complexity	43	710421	1	0.880361	5583709	5583709	6342524	1	0.5	2	2	4
cami i medium complexity	56	1.37817e+06	1	0.877538	3197393	3197393	3643595	1	0.527778	19	19	36
cami i medium complexity	90	1.26301e+06	1	0.869711	1967829	1967829	2262624	1	0.704762	222	222	315
cami i medium complexity	33	1.14467e+06	1	0.866912	3105459	3105459	3582208	1	0.5375	43	43	80
cami i medium complexity	141	985010	1	0.859963	3662496	3662496	4258899	1	0.906336	329	329	363
cami i medium complexity	123	335659	1	0.851077	6110115	6110115	7179271	1	0.551553	888	888	1610
cami i medium complexity	121	590061	0.980045	0.836217	4113352	4031270	4820842	0.971631	0.560901	564	548	977
cami i medium complexity	114	1.22415e+06	0.993766	0.830356	3838452	3814523	4593840	0.991119	0.52891	563	558	1055
cami i medium complexity	134	1.15136e+06	0.979598	0.81968	3366138	3297461	4022866	0.918699	0.579487	123	113	195
cami i medium complexity	16	1.13244e+06	1	0.793843	3158154	3158154	3978310	1	0.305556	11	11	36
cami i medium complexity	124	1.28724e+06	0.955922	0.772463	5399102	5161118	6681382	0.94385	0.53003	374	353	666
cami i medium complexity	127	1.13406e+06	0.958927	0.766562	2166923	2077920	2710702	0.92665	0.413304	409	379	917
cami i medium complexity	117	673860	1	0.761237	1085769	1085769	1426322	1	0.435897	153	153	351
cami i medium complexity	126	288705	0.980827	0.74244	2362635	2317337	3121245	0.978774	0.414585	424	415	1001
cami i medium complexity	139	1.20356e+06	0.549559	0.73585	3300438	1813787	2464888	0.588235	0.571429	34	20	35
cami i medium complexity	106	1.20078e+06	0.960933	0.735506	4842934	4653735	6327260	0.958935	0.381625	901	864	2264
cami i medium complexity	118	1.38586e+06	0.991281	0.715402	2137486	2118850	2961762	0.98995	0.363134	398	394	1085
cami i medium complexity	138	939301	0.953694	0.709848	1178146	1123591	1582861	0.962025	0.405333	158	152	375
cami i medium complexity	89	649724	1	0.680393	2622742	2622742	3854747	1	0.501035	242	242	483
cami i medium complexity	129	1.26293e+06	0.992843	0.65337	1437453	1427165	2184314	0.991736	0.606061	121	120	198
cami i medium complexity	42	767817	1	0.620424	5917010	5917010	9537038	1	0.361111	13	13	36
cami i medium complexity	136	888728	1	0.547572	1011184	1011184	1846668	1	0.245884	224	224	911
cami i medium complexity	120	1.11582e+06	0.983021	0.517001	934494	918627	1776838	0.947368	0.439024	19	18	41
cami i medium complexity	137	1.20357e+06	0.620449	0.387856	1566080	971672	2505236	0.625	0.344828	16	10	29
cami i medium complexity	47	767817	1	0.370191	3530527	3530527	9537038	1	0.555556	20	20	36
cami i medium complexity	85	485913	1	0.338207	4619817	4619817	13659741	1	0.363636	4	4	11
cami i medium complexity	125	1.13083e+06	1	0.317266	398032	398032	1254570	1	0.25	2	2	8
cami i medium complexity	135	1.15876e+06	1	0.293062	813443	813443	2775668	1	0.272727	3	3	11
cami i medium complexity	142	911241	0.985563	0.285964	1952712	1924521	6729933	0.989362	0.111377	282	279	2505
cami i medium complexity	131	536227	0.915285	0.155161	1612674	1476057	9513050	0.89	0.0584373	200	178	3046
cami i medium complexity	143	1.23845e+06	0.722659	0.0515037	440829	318569	6185367	0.896226	0.0205095	106	95	4632
cami i high complexity	1	653045	1	1	11138280	11138280	11138280	1	1	3	3	3
cami i high complexity	31	548479	1	1	2146477	2146477	2146477	1	1	1	1	1
cami i high complexity	33	1.38077e+06	1	1	2043626	2043626	2043626	1	1	1	1	1
cami i high complexity	35	640510	0.993071	1	6881284	6833607	6833607	0.8	1	10	8	8
cami i high complexity	36	712938	1	1	2100440	2100440	2100440	1	1	3	3	3
cami i high complexity	37	441768	1	1	1496981	1496981	1496981	1	1	1	1	1
cami i high complexity	38	410359	1	1	2009238	2009238	2009238	1	1	2	2	2
cami i high complexity	190	40041.1	0.988654	1	2174532	2149860	2149860	0.333333	1	3	1	1
cami i high complexity	40	1.07449e+06	1	1	2310382	2310382	2310382	1	1	4	4	4
cami i high complexity	115	386894	1	1	2078114	2078114	2078114	1	1	3	3	3
cami i high complexity	114	190485	0.988672	1	5134224	5076066	5076066	0.238095	1	21	5	5
cami i high complexity	149	203119	0.916307	1	4194335	3843297	3843297	0.25	1	4	1	1
cami i high complexity	50	1.20363e+06	1	1	2567278	2567278	2567278	1	1	6	6	6
cami i high complexity	52	1.14489e+06	0.997496	1	1420536	1416979	1416979	0.8	1	5	4	4
cami i high complexity	53	548485	1	1	2067911	2067911	2067911	1	1	7	7	7
cami i high complexity	150	1.00172e+06	1	1	5273463	5273463	5273463	1	1	13	13	13
cami i high complexity	55	1.21766e+06	1	1	3536693	3536693	3536693	1	1	11	11	11
cami i high complexity	109	1.04883e+06	1	1	3123847	3123847	3123847	1	1	6	6	6
cami i high complexity	107	235279	1	1	1799143	1799143	1799143	1	1	1	1	1
cami i high complexity	63	643562	1	1	3628632	3628632	3628632	1	1	28	28	28
cami i high complexity	106	1.15643e+06	1	1	2023569	2023569	2023569	1	1	1	1	1
cami i high complexity	105	945713	0.99167	1	3689726	3658991	3658991	0.5	1	2	1	1
cami i high complexity	103	134676	1	1	9239851	9239851	9239851	1	1	1	1	1
cami i high complexity	102	749927	1	1	10236708	10236708	10236708	1	1	1	1	1
cami i high complexity	2	485918	0.994279	1	9179813	9127297	9127297	0.333333	1	3	1	1
cami i high complexity	165	321956	0.70605	1	2629922	1856857	1856857	0.031746	1	63	2	2
cami i high complexity	167	907267	1	1	1038773	1038773	1038773	1	1	1	1	1
cami i high complexity	197	515635	1	1	1855144	1855144	1855144	1	1	24	24	24
cami i high complexity	194	1.39471e+06	1	1	845453	845453	845453	1	1	1	1	1
cami i high complexity	32	1.04663e+06	1	1	2138804	2138804	2138804	1	1	1	1	1
cami i high complexity	39	633148	1	1	1316595	1316595	1316595	1	1	1	1	1
cami i high complexity	30	312153	1	1	2159455	2159455	2159455	1	1	1	1	1
cami i high complexity	21	589865	1	1	3097754	3097754	3097754	1	1	1	1	1
cami i high complexity	11	318167	1	1	4845216	4845216	4845216	1	1	1	1	1
cami i high complexity	10	316057	1	1	4892691	4892691	4892691	1	1	1	1	1
cami i high complexity	9	342109	1	1	4940214	4940214	4940214	1	1	1	1	1
cami i high complexity	29	1.21908e+06	1	1	2169849	2169849	2169849	1	1	1	1	1
cami i high complexity	16	96561.1	1	1	3944146	3944146	3944146	1	1	1	1	1
cami i high complexity	239	1.1592e+06	0.853736	1	1130927	965513	965513	0.166667	1	6	1	1
cami i high complexity	18	743718	1	1	3307698	3307698	3307698	1	1	1	1	1
cami i high complexity	19	351160	1	1	3179890	3179890	3179890	1	1	1	1	1
cami i high complexity	20	983545	1	1	5393480	5393480	5393480	1	1	3	3	3
cami i high complexity	12	383407	0.99799	1	4841457	4831725	4831725	0.333333	1	3	1	1
cami i high complexity	7	316058	1	1	5331649	5331649	5331649	1	1	1	1	1
cami i high complexity	25	930945	1	1	2522974	2522974	2522974	1	1	1	1	1
cami i high complexity	23	519442	1	1	3116756	3116756	3116756	1	1	2	2	2
cami i high complexity	3	335659	1	1	7231838	7231838	7231838	1	1	1	1	1
cami i high complexity	28	1.11107e+06	1	1	2263439	2263439	2263439	1	1	2	2	2
cami i high complexity	27	1.16191e+06	1	1	2293457	2293457	2293457	1	1	1	1	1
cami i high complexity	26	889513	1	1	2337717	2337717	2337717	1	1	1	1	1
cami i high complexity	13	929562	0.999395	1	5223254	5220092	5220092	0.857143	1	7	6	6
cami i high complexity	4	543728	1	1	6754985	6754985	6754985	1	1	2	2	2
cami i high complexity	22	666681	1	1	3059866	3059866	3059866	1	1	1	1	1
cami i high complexity	5	419610	1	1	5471132	5471132	5471132	1	1	1	1	1
cami i high complexity	49	1.30026e+06	0.998494	0.999537	4399308	4392683	4394716	0.941176	0.941176	17	16	17
cami i high complexity	45	1.12135e+06	1	0.999162	1959124	1959124	1960768	1	0.8	4	4	5
cami i high complexity	46	1.2358e+06	1	0.998795	6851872	6851872	6860141	1	0.826087	19	19	23
cami i high complexity	123	1.17468e+06	1	0.998513	3647176	3647176	3652609	1	0.806452	25	25	31
cami i high complexity	59	1.34496e+06	0.999175	0.998399	3393079	3390279	3395717	0.95	0.95	20	19	20
cami i high complexity	118	1.15815e+06	0.893252	0.998291	3169442	2831111	2835959	0.576923	0.833333	26	15	18
cami i high complexity	51	536229	0.984942	0.998228	3885611	3827100	3833893	0.866667	0.8125	15	13	16
cami i high complexity	110	1.15795e+06	1	0.998044	1831437	1831437	1835027	1	0.846154	11	11	13
cami i high complexity	15	1.08955e+06	1	0.997657	6527909	6527909	6543238	1	0.619048	13	13	21
cami i high complexity	56	1.34502e+06	1	0.997601	3011282	3011282	3018524	1	0.766667	23	23	30
cami i high complexity	183	195250	0.996103	0.997397	5072416	5052647	5065833	0.75	0.375	4	3	8
cami i high complexity	201	1.16917e+06	1	0.997394	5549785	5549785	5564283	1	0.896552	52	52	58
cami i high complexity	34	880633	0.994012	0.99695	2141895	2129069	2135582	0.75	0.6	4	3	5
cami i high complexity	75	391600	1	0.996508	3620068	3620068	3632755	1	0.925373	62	62	67
cami i high complexity	43	1.09032e+06	0.994946	0.99613	4100727	4080001	4095851	0.888889	0.8	9	8	10
cami i high complexity	117	1.23818e+06	1	0.996088	3806970	3806970	3821923	1	0.727273	16	16	22
cami i high complexity	143	521460	1	0.995942	2919702	2919702	2931598	1	0.333333	1	1	3
cami i high complexity	113	939857	0.994284	0.99516	980019	974417	979156	0.875	0.875	16	14	16
cami i high complexity	58	1.3457e+06	1	0.995085	3468583	3468583	3485714	1	0.892857	25	25	28
cami i high complexity	122	1.0502e+06	1	0.994743	4207986	4207986	4230225	1	0.631579	24	24	38
cami i high complexity	61	1.22978e+06	1	0.99426	3642608	3642608	3663639	1	0.555556	25	25	45
cami i high complexity	76	1.12294e+06	1	0.994078	4442203	4442203	4468668	1	0.864407	51	51	59
cami i high complexity	166	1.21836e+06	0.976587	0.993637	1200341	1172237	1179744	0.5	0.5	2	1	2
cami i high complexity	141	911121	0.988844	0.993282	1720506	1701312	1712818	0.88	0.709677	25	22	31
cami i high complexity	168	1.26022e+06	1	0.992858	1042804	1042804	1050305	1	0.666667	2	2	3
cami i high complexity	151	1.17563e+06	1	0.99259	5008905	5008905	5046299	1	0.512195	21	21	41
cami i high complexity	54	535289	1	0.992303	3766983	3766983	3796201	1	0.944444	17	17	18
cami i high complexity	144	1.00505e+06	0.999466	0.992262	5189502	5186730	5227177	0.8	0.8	5	4	5
cami i high complexity	120	1.15068e+06	0.999453	0.992147	5534979	5531950	5575736	0.972222	0.583333	36	35	60
cami i high complexity	116	999628	1	0.991935	4054208	4054208	4087169	1	0.666667	12	12	18
cami i high complexity	88	591001	1	0.99187	2309281	2309281	2328209	1	0.885246	54	54	61
cami i high complexity	155	1.16915e+06	1	0.991081	6777252	6777252	6838242	1	0.880597	59	59	67
cami i high complexity	62	629742	0.99393	0.990773	2218400	2204935	2225469	0.903226	0.756757	31	28	37
cami i high complexity	47	1.2367e+06	0.99465	0.990661	1011832	1006419	1015907	0.8	0.444444	5	4	9
cami i high complexity	66	1.17978e+06	1	0.990583	6249118	6249118	6308523	1	0.54023	47	47	87
cami i high complexity	70	1.39914e+06	0.994801	0.990178	5112275	5085694	5136141	0.929825	0.716216	57	53	74
cami i high complexity	71	391937	0.996104	0.990056	4437433	4420144	4464541	0.927273	0.836066	55	51	61
cami i high complexity	145	626096	1	0.989664	860770	860770	869760	1	0.111111	1	1	9
cami i high complexity	84	1.16764e+06	0.998921	0.988649	2948782	2945601	2979421	0.987013	0.655172	77	76	116
cami i high complexity	209	1.12339e+06	0.96623	0.988147	3271968	3161475	3199398	0.529412	0.6	34	18	30
cami i high complexity	191	1.12261e+06	1	0.987952	8882714	8882714	8991037	1	0.736111	106	106	144
cami i high complexity	14	269796	1	0.987807	4352813	4352813	4406542	1	0.5	1	1	2
cami i high complexity	169	1.12261e+06	1	0.987496	5850516	5850516	5924595	1	0.875	35	35	40
cami i high complexity	91	1.23845e+06	0.9946	0.987287	6561643	6526213	6610247	0.97006	0.80198	167	162	202
cami i high complexity	69	349966	1	0.987107	4809822	4809822	4872643	1	0.512821	60	60	117
cami i high complexity	152	98439.1	1	0.987072	5367841	5367841	5438146	1	0.602837	85	85	141
cami i high complexity	186	1.05163e+06	1	0.986857	4669755	4669755	4731945	1	0.778409	137	137	176
cami i high complexity	44	991945	1	0.986087	3886165	3886165	3940997	1	0.611111	11	11	18
cami i high complexity	211	1.38306e+06	0.999211	0.985811	3608614	3605768	3657668	0.97561	0.666667	41	40	60
cami i high complexity	205	1.12332e+06	1	0.985648	6996238	6996238	7098111	1	0.862434	163	163	189
cami i high complexity	79	1.04663e+06	0.991948	0.985598	3255589	3229376	3276564	0.948276	0.696203	58	55	79
cami i high complexity	72	1.2036e+06	0.99857	0.984472	2743134	2739211	2782416	0.964286	0.9	28	27	30
cami i high complexity	93	314254	1	0.983568	3113403	3113403	3165416	1	0.858407	97	97	113
cami i high complexity	96	1.20866e+06	0.995473	0.983232	4902460	4880267	4963493	0.969697	0.875	231	224	256
cami i high complexity	125	1.00415e+06	1	0.982997	3640097	3640097	3703062	1	0.693548	43	43	62
cami i high complexity	48	667138	1	0.982902	1658984	1658984	1687842	1	0.666667	4	4	6
cami i high complexity	67	913239	0.928851	0.982854	2253789	2093435	2129955	0.791667	0.59375	24	19	32
cami i high complexity	208	545275	0.997926	0.982417	2799897	2794091	2844100	0.96	0.705882	25	24	34
cami i high complexity	170	1.07178e+06	1	0.982236	1027303	1027303	1045882	1	0.75	6	6	8
cami i high complexity	6	637910	1	0.982076	5346651	5346651	5444233	1	0.25	1	1	4
cami i high complexity	136	1.11647e+06	0.997811	0.982053	4072573	4063658	4137920	0.988506	0.934783	174	172	184
cami i high complexity	108	1.40251e+06	0.999549	0.981903	6807567	6804496	6929906	0.923077	0.6	13	12	20
cami i high complexity	180	411483	1	0.981294	3022848	3022848	3080470	1	0.626087	72	72	115
cami i high complexity	206	349101	0.998591	0.980879	4405524	4399316	4485074	0.987952	0.921348	166	164	178
cami i high complexity	121	1.31658e+06	1	0.98041	1912934	1912934	1951158	1	0.8	8	8	10
cami i high complexity	64	698952	1	0.980389	1674844	1674844	1708347	1	0.764706	13	13	17
cami i high complexity	77	585503	1	0.979928	1998388	1998388	2039322	1	0.607143	34	34	56
cami i high complexity	179	993516	1	0.979311	7331076	7331076	7485954	1	0.68254	129	129	189
cami i high complexity	214	1.26282e+06	0.962624	0.978708	1256918	1209940	1236263	0.925926	0.735294	54	50	68
cami i high complexity	187	1.1233e+06	1	0.978623	1804299	1804299	1843712	1	0.756098	62	62	82
cami i high complexity	8	391616	1	0.978408	5359961	5359961	5478248	1	0.666667	2	2	3
cami i high complexity	83	523850	1	0.977722	1805604	1805604	1846745	1	0.909091	40	40	44
cami i high complexity	80	1.23048e+06	0.992225	0.977401	4385284	4351187	4451795	0.925	0.74	80	74	100
cami i high complexity	158	1.27313e+06	1	0.977219	4283213	4283213	4383063	1	0.731343	98	98	134
cami i high complexity	196	1.26292e+06	0.997152	0.976863	3078157	3069391	3142090	0.98913	0.774468	184	182	235
cami i high complexity	73	1.07848e+06	0.896948	0.976754	2265007	2031594	2079945	0.666667	0.8	30	20	25
cami i high complexity	86	641524	0.999003	0.976359	6140685	6134561	6283100	0.986014	0.54023	143	141	261
cami i high complexity	275	280355	0.952388	0.975146	5498622	5236824	5370297	0.266667	0.666667	105	28	42
cami i high complexity	131	1.07797e+06	1	0.974475	4578439	4578439	4698367	1	0.789474	105	105	133
cami i high complexity	99	1.09767e+06	0.996109	0.974165	4978484	4959112	5090626	0.996337	0.770538	273	272	353
cami i high complexity	204	1.08954e+06	0.999602	0.973103	8470514	8467142	8701180	0.9375	0.576923	16	15	26
cami i high complexity	134	1.05421e+06	1	0.971919	5042847	5042847	5188544	1	0.77459	189	189	244
cami i high complexity	124	706437	0.995535	0.971713	1943377	1934700	1991019	0.962963	0.52	27	26	50
cami i high complexity	228	1.2631e+06	1	0.970968	2424516	2424516	2497009	1	0.77551	190	190	245
cami i high complexity	231	1.39753e+06	1	0.97093	4171582	4171582	4296482	1	0.631944	91	91	144
cami i high complexity	81	1.12979e+06	0.992771	0.970877	5121589	5084567	5237086	0.960396	0.659864	101	97	147
cami i high complexity	92	679199	0.998941	0.970577	2512087	2509427	2585501	0.984848	0.677083	66	65	96
cami i high complexity	174	1.22128e+06	0.957933	0.970237	3815300	3654803	3766917	0.949495	0.758065	99	94	124
cami i high complexity	185	927677	1	0.96895	4625773	4625773	4774006	1	0.73262	137	137	187
cami i high complexity	41	1.22414e+06	1	0.968509	4467820	4467820	4613093	1	0.448276	13	13	29
cami i high complexity	162	1.04585e+06	0.997533	0.967531	1397289	1393842	1440618	0.969697	0.842105	33	32	38
cami i high complexity	133	1.12337e+06	0.951651	0.967401	4266255	4059987	4196798	0.955975	0.703704	159	152	216
cami i high complexity	89	590061	0.999134	0.966928	4829269	4825088	4990121	0.993197	0.843931	147	146	173
cami i high complexity	224	1.20674e+06	0.976809	0.966436	9587878	9365528	9690787	0.989474	0.765005	760	752	983
cami i high complexity	128	866773	0.938013	0.966124	2053072	1925809	1993335	0.75	0.6	44	33	55
cami i high complexity	82	1.09097e+06	0.997176	0.966009	1980038	1974446	2043920	0.970588	0.804878	34	33	41
cami i high complexity	221	911241	1	0.965934	6661490	6661490	6896423	1	0.75	276	276	368
cami i high complexity	90	1.10897e+06	1	0.96593	1865012	1865012	1930794	1	0.552941	47	47	85
cami i high complexity	212	1.13406e+06	1	0.964787	2659109	2659109	2756163	1	0.491124	83	83	169
cami i high complexity	225	1.26288e+06	0.986169	0.963532	2391696	2358616	2447886	0.947368	0.687023	95	90	131
cami i high complexity	156	1.22354e+06	0.999175	0.963327	3990769	3987476	4139276	0.977778	0.6875	45	44	64
cami i high complexity	159	1.28718e+06	0.976453	0.961831	7664453	7483977	7780970	0.984326	0.446023	319	314	704
cami i high complexity	94	1.33709e+06	0.998163	0.961068	3749114	3742226	3893821	0.984615	0.666667	130	128	192
cami i high complexity	129	585530	1	0.96044	2457456	2457456	2558677	1	0.555556	55	55	99
cami i high complexity	200	1.26271e+06	0.998382	0.960335	1725932	1723140	1794311	0.990654	0.658385	107	106	161
cami i high complexity	135	1.12218e+06	0.993869	0.959138	3070902	3052075	3182102	0.954545	0.834437	132	126	151
cami i high complexity	246	288705	0.99518	0.958198	3031543	3016930	3148544	0.985437	0.771863	206	203	263
cami i high complexity	147	1.26306e+06	1	0.957911	1944726	1944726	2030174	1	0.678899	148	148	218
cami i high complexity	95	981325	0.991282	0.956665	3967469	3932880	4111032	0.961165	0.714801	206	198	277
cami i high complexity	178	1.26294e+06	0.992966	0.956573	2187880	2172491	2271119	0.987421	0.730233	159	157	215
cami i high complexity	207	658085	0.990245	0.95586	3220561	3189146	3336414	0.97619	0.640625	42	41	64
cami i high complexity	202	1.16919e+06	1	0.954981	5243099	5243099	5490267	1	0.721698	153	153	212
cami i high complexity	87	641147	1	0.954735	2236149	2236149	2342167	1	0.682927	56	56	82
cami i high complexity	244	1.35353e+06	1	0.953785	2830486	2830486	2967636	1	0.701671	294	294	419
cami i high complexity	68	1.23048e+06	1	0.953312	7287222	7287222	7644113	1	0.77551	76	76	98
cami i high complexity	78	1.04238e+06	1	0.952794	3223925	3223925	3383654	1	0.688312	53	53	77
cami i high complexity	57	888801	0.938797	0.951846	1243583	1167472	1226534	0.777778	0.368421	9	7	19
cami i high complexity	175	1.26279e+06	0.994118	0.950358	1490962	1482192	1559614	0.966102	0.513514	59	57	111
cami i high complexity	230	1.15876e+06	0.910898	0.950145	2897852	2639648	2778153	0.571429	0.4	7	4	10
cami i high complexity	270	525306	1	0.949504	1894212	1894212	1994949	1	0.623288	91	91	146
cami i high complexity	119	1.37817e+06	0.988066	0.949017	3511530	3469622	3656015	0.896552	0.619048	29	26	42
cami i high complexity	163	1.18565e+06	1	0.948551	1808734	1808734	1906839	1	0.756098	93	93	123
cami i high complexity	130	1.14986e+06	0.994989	0.948421	4819030	4794884	5055649	0.975207	0.508621	121	118	232
cami i high complexity	171	1.41092e+06	1	0.945639	4442436	4442436	4697815	1	0.5	40	40	80
cami i high complexity	218	310037	1	0.945458	7416682	7416682	7844537	1	0.584639	373	373	638
cami i high complexity	132	1.0466e+06	1	0.944706	2507602	2507602	2654372	1	0.546875	70	70	128
cami i high complexity	142	1.0466e+06	0.828575	0.944621	3542255	2935025	3107092	0.648936	0.580952	94	61	105
cami i high complexity	215	1.23441e+06	0.989793	0.944184	1224612	1212112	1283767	0.92	0.647887	50	46	71
cami i high complexity	203	1.26685e+06	0.903311	0.943026	2599936	2348551	2490441	0.81407	0.760563	199	162	213
cami i high complexity	233	1.00971e+06	0.99865	0.941935	2033080	2030336	2155494	0.984127	0.342541	63	62	181
cami i high complexity	210	1.16914e+06	0.999324	0.941075	6948880	6944181	7378986	0.978261	0.818182	46	45	55
cami i high complexity	100	1.03171e+06	1	0.940455	5095934	5095934	5418584	1	0.739437	315	315	426
cami i high complexity	164	911125	0.986645	0.939472	1877913	1852834	1972207	0.933333	0.378378	15	14	37
cami i high complexity	188	281090	0.994856	0.938288	2432734	2420221	2579402	0.982906	0.746753	117	115	154
cami i high complexity	268	399739	1	0.937476	4742806	4742806	5059124	1	0.696078	355	355	510
cami i high complexity	98	1.19061e+06	0.990085	0.936265	4754333	4707195	5027632	0.985019	0.557203	267	263	472
cami i high complexity	74	371731	1	0.932794	3276923	3276923	3513020	1	0.59322	35	35	59
cami i high complexity	127	879306	0.789832	0.93023	2332676	1842423	1980611	0.634615	0.622642	52	33	53
cami i high complexity	253	907489	0.998351	0.930207	2078441	2075013	2230701	0.992593	0.570213	135	134	235
cami i high complexity	97	563031	0.994047	0.929574	3726403	3704221	3984858	0.990244	0.630435	205	203	322
cami i high complexity	213	933266	1	0.92887	2337176	2337176	2516149	1	0.547297	81	81	148
cami i high complexity	307	1.07411e+06	0.549941	0.926194	3059460	1682522	1816598	0.392638	0.496124	163	64	129
cami i high complexity	189	1.19421e+06	0.990761	0.925457	1710183	1694383	1830860	0.981481	0.679487	108	106	156
cami i high complexity	176	498738	1	0.923994	1241388	1241388	1343502	1	0.830189	44	44	53
cami i high complexity	293	903920	0.522698	0.920598	7212235	3769820	4094967	0.516854	0.353846	89	46	130
cami i high complexity	111	903507	1	0.919792	3853553	3853553	4189594	1	0.470588	32	32	68
cami i high complexity	177	522306	0.997377	0.918572	4878962	4866165	5297534	0.991632	0.713855	239	237	332
cami i high complexity	161	1.26301e+06	0.962599	0.91748	2313654	2227120	2427432	0.97037	0.663291	270	262	395
cami i high complexity	226	1.41287e+06	1	0.917375	2527913	2527913	2755595	1	0.613559	181	181	295
cami i high complexity	237	863638	0.998632	0.917087	3781384	3776210	4117614	0.99711	0.69697	346	345	495
cami i high complexity	65	1.14467e+06	0.998218	0.915338	3306869	3300977	3606294	0.939394	0.492063	33	31	63
cami i high complexity	217	1.26273e+06	1	0.91464	1605155	1605155	1754959	1	0.645418	162	162	251
cami i high complexity	60	1.17563e+06	0.99091	0.914214	4749273	4706102	5147705	0.974359	0.506667	39	38	75
cami i high complexity	173	1.14713e+06	0.994722	0.914119	3846220	3825921	4185365	0.956522	0.647059	115	110	170
cami i high complexity	288	1.16613e+06	0.895293	0.913141	5245406	4696173	5142879	0.713362	0.730684	464	331	453
cami i high complexity	160	575593	0.996895	0.9129	2991156	2981868	3266369	0.986842	0.628492	228	225	358
cami i high complexity	85	637911	0.996652	0.912689	2211878	2204472	2415359	0.985075	0.44	67	66	150
cami i high complexity	172	1.38406e+06	1	0.909282	5692684	5692684	6260635	1	0.825397	52	52	63
cami i high complexity	112	929704	0.993549	0.908925	3930422	3905068	4296359	0.896552	0.481481	29	26	54
cami i high complexity	192	882082	0.999423	0.903468	4865410	4862602	5382153	0.998131	0.655215	535	534	815
cami i high complexity	255	1.28724e+06	0.996531	0.903272	6202904	6181389	6843330	0.993538	0.482732	619	615	1274
cami i high complexity	277	996637	0.987505	0.902535	7006897	6919343	7666562	0.983146	0.596455	890	875	1467
cami i high complexity	227	1.15876e+06	0.994108	0.902449	2662566	2646879	2932995	0.875	0.636364	8	7	11
cami i high complexity	138	1.26296e+06	1	0.89912	1733276	1733276	1927747	1	0.617391	213	213	345
cami i high complexity	278	95618.1	1	0.895449	3716131	3716131	4150020	1	0.481651	315	315	654
cami i high complexity	274	985010	1	0.893035	5073237	5073237	5680896	1	0.548689	586	586	1068
cami i high complexity	24	424182	0.999016	0.892962	4884808	4880003	5464959	0.666667	0.666667	3	2	3
cami i high complexity	181	97137.1	0.991895	0.887843	1667883	1654364	1863353	0.983193	0.479508	119	117	244
cami i high complexity	234	1.00159e+06	1	0.886478	3454947	3454947	3897387	1	0.621622	345	345	555
cami i high complexity	184	1.13726e+06	1	0.885161	5058685	5058685	5714987	1	0.695652	64	64	92
cami i high complexity	153	883112	1	0.883539	1539307	1539307	1742206	1	0.684211	39	39	57
cami i high complexity	251	991968	0.977674	0.88064	3619667	3538856	4018504	0.926267	0.401198	217	201	501
cami i high complexity	104	710421	1	0.880361	5583691	5583691	6342500	1	0.333333	1	1	3
cami i high complexity	295	1.26311e+06	0.978002	0.869739	2405348	2352435	2704760	0.946429	0.569892	280	265	465
cami i high complexity	137	1.04216e+06	0.99887	0.869519	2464639	2461855	2831285	0.99187	0.677778	123	122	180
cami i high complexity	198	1.09419e+06	0.994694	0.865687	3014629	2998633	3463878	0.979167	0.47	48	47	100
cami i high complexity	154	1.263e+06	1	0.8619	1998423	1998423	2318625	1	0.571839	199	199	348
cami i high complexity	238	1.24318e+06	1	0.861062	3193333	3193333	3708599	1	0.598795	497	497	830
cami i high complexity	126	888728	1	0.854383	1635862	1635862	1914671	1	0.461538	30	30	65
cami i high complexity	157	1.11711e+06	0.997867	0.85036	5713526	5701340	6704616	0.979381	0.58642	97	95	162
cami i high complexity	245	247639	0.977622	0.840718	3046916	2978733	3543082	0.981443	0.506383	485	476	940
cami i high complexity	235	891391	0.975501	0.83814	1792647	1748729	2086440	0.971154	0.582133	208	202	347
cami i high complexity	216	649724	0.997885	0.835303	3642175	3634472	4351080	0.997085	0.424318	343	342	806
cami i high complexity	139	1.24073e+06	0.972392	0.833127	4016347	3905464	4687718	0.954972	0.497556	533	509	1023
cami i high complexity	249	673860	1	0.829164	1182915	1182915	1426636	1	0.507886	161	161	317
cami i high complexity	101	1.20078e+06	0.987198	0.826025	7040173	6950042	8413840	0.986813	0.355503	910	898	2526
cami i high complexity	232	1.1592e+06	1	0.821434	760934	760934	926348	1	0.5	5	5	10
cami i high complexity	222	545276	1	0.815539	2291185	2291185	2809413	1	0.571429	64	64	112
cami i high complexity	241	1.15484e+06	0.950582	0.808036	1673064	1590385	1968211	0.6875	0.611111	16	11	18
cami i high complexity	260	1.21052e+06	0.998913	0.806891	2739462	2736483	3391390	0.977778	0.745763	45	44	59
cami i high complexity	269	1.13127e+06	1	0.806519	674225	674225	835969	1	0.455172	66	66	145
cami i high complexity	229	1.04991e+06	0.98326	0.806368	3424310	3366987	4175498	0.980916	0.477252	524	514	1077
cami i high complexity	312	95609.1	0.971325	0.801987	4350361	4225615	5268933	0.95514	0.453014	535	511	1128
cami i high complexity	223	1.13728e+06	0.995198	0.798748	2428392	2416732	3025650	0.992208	0.466422	385	382	819
cami i high complexity	42	1.13244e+06	1	0.793797	3158322	3158322	3978753	1	0.305556	11	11	36
cami i high complexity	254	1.26293e+06	0.992797	0.791624	1813826	1800761	2274767	0.976923	0.574661	130	127	221
cami i high complexity	199	500632	0.993815	0.789001	3063327	3044381	3858524	0.986395	0.458861	147	145	316
cami i high complexity	313	536227	0.958255	0.779467	7892109	7562649	9702332	0.927061	0.587802	946	877	1492
cami i high complexity	261	911129	0.990662	0.771305	1549208	1534742	1989800	0.933333	0.41791	30	28	67
cami i high complexity	258	688246	1	0.769214	2576285	2576285	3349242	1	0.430444	427	427	992
cami i high complexity	247	569881	0.911459	0.768293	1293069	1178579	1534023	0.976562	0.473485	128	125	264
cami i high complexity	148	1.26296e+06	1	0.76808	1857224	1857224	2418010	1	0.452888	149	149	329
cami i high complexity	240	1.05022e+06	0.957302	0.75978	4552120	4357754	5735550	0.975	0.432732	640	624	1442
cami i high complexity	262	520453	0.44679	0.758179	5610628	2506774	3306307	0.652174	0.461538	92	60	130
cami i high complexity	298	1.0466e+06	0.990335	0.751056	1710260	1693731	2255133	0.980769	0.422185	260	255	604
cami i high complexity	182	1.19313e+06	1	0.735312	1463916	1463916	1990877	1	0.483425	175	175	362
cami i high complexity	297	1.12572e+06	0.514799	0.730815	3163434	1628533	2228380	0.629213	0.486957	267	168	345
cami i high complexity	146	561177	0.997974	0.721196	1364765	1362000	1888530	0.947368	0.346154	19	18	52
cami i high complexity	290	1.04993e+06	0.989513	0.717048	3137375	3104473	4329520	0.9875	0.360525	640	632	1753
cami i high complexity	257	358220	0.99129	0.708439	3661261	3629372	5123058	0.991416	0.365506	699	693	1896
cami i high complexity	267	1.1586e+06	1	0.703688	5030861	5030861	7149280	1	0.684211	26	26	38
cami i high complexity	220	762983	0.993581	0.694594	1866997	1855012	2670644	0.979167	0.508108	96	94	185
cami i high complexity	248	1.32178e+06	0.99742	0.67647	1797812	1793174	2650780	0.997118	0.336576	347	346	1028
cami i high complexity	140	1.13251e+06	1	0.659366	1776824	1776824	2694746	1	0.5	1	1	2
cami i high complexity	265	1.28729e+06	0.892103	0.652032	4775322	4260078	6533546	0.827051	0.36785	451	373	1014
cami i high complexity	236	1.32834e+06	0.746855	0.636178	2799124	2090539	3286089	0.1	0.25	10	1	4
cami i high complexity	287	1.1299e+06	0.991674	0.620493	2388517	2368631	3817338	0.989407	0.312166	472	467	1496
cami i high complexity	289	457393	0.959001	0.583674	2728199	2616346	4482547	0.957997	0.261926	619	593	2264
cami i high complexity	219	1.05165e+06	0.633496	0.566723	2876183	1822050	3215062	0.490909	0.355263	55	27	76
cami i high complexity	17	320373	1	0.555784	3912931	3912931	7040382	1	0.333333	1	1	3
cami i high complexity	250	857119	1	0.545013	1066681	1066681	1957167	1	0.221239	25	25	113
cami i high complexity	259	1.41284e+06	0.981002	0.510769	594680	583382	1142164	0.945946	0.282258	37	35	124
cami i high complexity	195	888027	1	0.47596	905807	905807	1903116	1	0.232143	39	39	168
cami i high complexity	264	234826	0.716838	0.441979	737596	528737	1196295	0.357143	0.204082	28	10	49
cami i high complexity	294	1.15486e+06	0.950159	0.405151	945146	898039	2216552	0.935484	0.230159	62	58	252
cami i high complexity	291	698758	0.968017	0.377005	966337	935431	2481214	0.964427	0.133043	253	244	1834
cami i high complexity	243	1.16016e+06	0.845094	0.351901	1367678	1155817	3284493	0.666667	0.2	12	8	40
cami i high complexity	252	698956	0.995058	0.338437	583400	580517	1715290	0.916667	0.333333	12	11	33
cami i high complexity	311	1.26307e+06	0.827935	0.334902	948146	785003	2343978	0.92	0.11135	225	207	1859
cami i high complexity	193	485913	1	0.332769	4546112	4546112	13661453	1	0.166667	2	2	12
cami i high complexity	266	1.16932e+06	0.847668	0.324186	1959434	1660949	5123445	0.885645	0.129583	411	364	2809
cami i high complexity	281	1.26994e+06	1	0.277927	1692316	1692316	6089075	1	0.186364	82	82	440
cami i high complexity	263	1.1586e+06	1	0.26745	1912076	1912076	7149280	1	0.0263158	1	1	38
cami i high complexity	314	1.15141e+06	0.990325	0.260744	1094528	1083938	4157098	0.982558	0.24564	172	169	688
cami i high complexity	242	1.05166e+06	0.861949	0.239096	852204	734556	3072224	0.785714	0.0733333	14	11	150
cami i high complexity	256	1.21052e+06	1	0.192246	651982	651982	3391390	1	0.186441	11	11	59
cami i high complexity	303	1.04976e+06	1	0.186631	740818	740818	3969417	1	0.0810811	3	3	37
cami i high complexity	296	1.19524e+06	0.646145	0.186221	687658	444327	2386014	0.536232	0.118211	69	37	313
cami i high complexity	302	1.04978e+06	1	0.177515	690185	690185	3888027	1	0.0740741	2	2	27
cami i high complexity	282	888819	0.701186	0.160588	524122	367507	2288511	0.5	0.1	2	1	10
cami i high complexity	308	1.19058e+06	0.549657	0.149794	615689	338418	2259226	0.538462	0.1	26	14	140
cami i high complexity	276	1.38608e+06	1	0.135958	879186	879186	6466583	1	0.119827	249	249	2078
cami i high complexity	273	1.09418e+06	0.680473	0.130684	898876	611661	4680449	0.550562	0.225806	89	49	217
cami i high complexity	284	1.1452e+06	0.358006	0.127735	754912	270263	2115812	0.211765	0.128571	85	18	140
cami i high complexity	279	1148.1	1	0.10766	1218300	1218300	11316182	1	0.153846	6	6	39
cami i high complexity	292	1.22356e+06	0.869825	0.0998352	451892	393067	3937160	0.5	0.0166667	2	1	60
cami i high complexity	271	1148.1	1	0.0944144	1068411	1068411	11316182	1	0.025641	1	1	39
cami i high complexity	306	1148.1	1	0.079048	894522	894522	11316182	1	0.0769231	3	3	39
cami i high complexity	283	1.22979e+06	1	0.0765892	547967	547967	7154628	1	0.0967742	3	3	31
cami i high complexity	299	766159	0.90229	0.075474	388413	350461	4643467	0.75	0.06	4	3	50
cami i high complexity	301	536227	0.840893	0.0747542	862524	725290	9702332	0.911392	0.0482574	79	72	1492
cami i high complexity	285	525341	0.292045	0.0643596	435409	127159	1975759	0.377049	0.0191189	61	23	1203
cami i high complexity	310	766138	0.600642	0.0610104	526172	316041	5180118	0.538462	0.115702	26	14	121
cami i high complexity	305	1.15141e+06	0.713416	0.0604376	352172	251245	4157098	0.722222	0.0377907	36	26	688
cami i high complexity	272	1.15691e+06	1	0.058565	525763	525763	8977427	1	0.0788382	19	19	241
cami i high complexity	309	1.23845e+06	0.833667	0.0514602	399446	333005	6471119	0.5	0.008	2	1	125
cami i high complexity	286	1.15876e+06	0.46432	0.0487104	277074	128651	2641140	0.309524	0.110169	42	13	118
cami i high complexity	300	469598	0.52035	0.0290983	284737	148163	5091817	0.363636	0.0222222	11	4	180
cami i high complexity	304	536227	0.587277	0.023699	391529	229936	9702332	0.631579	0.0080429	19	12	1492
cami i high complexity	280	1.18567e+06	0.393904	0.0182124	226428	89191	4897262	0.235294	0.00772201	17	4	518

## Sheet: DASTool (CONCOCT+MetaBAT2)
Supplementary Table S3. Clustering benchmarks on CAMI I Medium and High Complexity datasets. (DASTool (CONCOCT + MetaBAT2))
sample_id	Bin ID	Most abundant genome	Purity (bp)	Completeness (bp)	Bin size (bp)	True positives (bp)	True size of most abundant genome (bp)	Purity (seq)	Completeness (seq)	Bin size (seq)	True positives (seq)	True size of most abundant genome (seq)
cami i medium complexity	1	543728	1	1	6754991	6754991	6754991	1	1	2	2	2
cami i medium complexity	25	247639	1	1	3567512	3567512	3567512	1	1	22	22	22
cami i medium complexity	31	1.38306e+06	1	1	3622439	3622439	3622439	1	1	40	40	40
cami i medium complexity	36	1.23845e+06	0.999573	1	6008157	6005590	6005590	0.984	1	125	123	123
cami i medium complexity	75	1.21836e+06	0.994118	1	1186763	1179783	1179783	0.666667	1	3	2	2
cami i medium complexity	42	134676	1	1	9239838	9239838	9239838	1	1	1	1	1
cami i medium complexity	85	292805	0.983314	1	1098410	1080082	1080082	0.2	1	5	1	1
cami i medium complexity	44	1.19811e+06	1	1	5503951	5503951	5503951	1	1	6	6	6
cami i medium complexity	45	1.04216e+06	0.999047	1	2838433	2835728	2835728	0.5	1	2	1	1
cami i medium complexity	46	1.15643e+06	1	1	2023547	2023547	2023547	1	1	1	1	1
cami i medium complexity	86	1.39471e+06	0.972023	1	869790	845456	845456	0.166667	1	6	1	1
cami i medium complexity	48	939857	0.9465	1	1016486	962104	962104	0.578947	1	19	11	11
cami i medium complexity	2	522306	1	1	5306117	5306117	5306117	1	1	4	4	4
cami i medium complexity	89	1.28289e+06	1	1	4774023	4774023	4774023	1	1	86	86	86
cami i medium complexity	54	313589	0.999553	1	4224413	4222526	4222526	0.9	1	10	9	9
cami i medium complexity	55	1.11107e+06	1	1	2263277	2263277	2263277	1	1	14	14	14
cami i medium complexity	56	1.15068e+06	1	1	5525637	5525637	5525637	1	1	31	31	31
cami i medium complexity	98	1.19301e+06	1	1	4076965	4076965	4076965	1	1	60	60	60
cami i medium complexity	67	98439.1	1	1	5373502	5373502	5373502	1	1	82	82	82
cami i medium complexity	66	515635	1	1	1855560	1855560	1855560	1	1	1	1	1
cami i medium complexity	92	234826	1	1	1197683	1197683	1197683	1	1	1	1	1
cami i medium complexity	26	391936	1	1	4119782	4119782	4119782	1	1	34	34	34
cami i medium complexity	107	1.20674e+06	0.923526	1	9922540	9163725	9163725	0.994885	1	391	389	389
cami i medium complexity	62	1.09767e+06	1	1	4772139	4772139	4772139	1	1	221	221	221
cami i medium complexity	7	323259	1	1	3544732	3544732	3544732	1	1	1	1	1
cami i medium complexity	18	1.12135e+06	0.936524	1	2091893	1959109	1959109	0.0769231	1	52	4	4
cami i medium complexity	12	1.16915e+06	1	1	2911829	2911829	2911829	1	1	4	4	4
cami i medium complexity	133	322710	0.586605	1	9146387	5365315	5365315	0.00362319	1	276	1	1
cami i medium complexity	10	1.04663e+06	1	1	2138798	2138798	2138798	1	1	1	1	1
cami i medium complexity	20	314254	1	1	3165119	3165119	3165119	1	1	13	13	13
cami i medium complexity	9	349106	1	1	2992920	2992920	2992920	1	1	2	2	2
cami i medium complexity	8	1.3457e+06	0.998277	1	3492315	3486297	3486297	0.666667	1	3	2	2
cami i medium complexity	21	548479	1	1	2146336	2146336	2146336	1	1	5	5	5
cami i medium complexity	6	316058	1	1	5331637	5331637	5331637	1	1	2	2	2
cami i medium complexity	5	983545	1	1	5393474	5393474	5393474	1	1	3	3	3
cami i medium complexity	4	640510	1	1	6833722	6833722	6833722	1	1	2	2	2
cami i medium complexity	3	290399	1	1	5070468	5070468	5070468	1	1	4	4	4
cami i medium complexity	13	485918	1	1	9127137	9127137	9127137	1	1	12	12	12
cami i medium complexity	117	1.35353e+06	0.995322	0.999949	2520173	2508383	2508510	0.995098	0.995098	204	203	204
cami i medium complexity	49	1.00712e+06	0.998742	0.999808	1592226	1590223	1590528	0.973684	0.948718	38	37	39
cami i medium complexity	19	1.2358e+06	1	0.999663	6854945	6854945	6857257	1	0.952381	20	20	21
cami i medium complexity	29	1.39914e+06	1	0.999467	5110887	5110887	5113611	1	0.947368	54	54	57
cami i medium complexity	91	1.05318e+06	1	0.999453	5521177	5521177	5524197	1	0.897959	44	44	49
cami i medium complexity	24	545275	1	0.99944	2828563	2828563	2830149	1	0.962963	26	26	27
cami i medium complexity	101	1.2833e+06	0.98796	0.9993	9246229	9134909	9141311	0.995516	0.991071	446	444	448
cami i medium complexity	23	997884	1	0.999101	5694260	5694260	5699381	1	0.90625	29	29	32
cami i medium complexity	83	195250	1	0.998981	5058166	5058166	5063323	1	0.95614	109	109	114
cami i medium complexity	80	993516	1	0.998792	7351320	7351320	7360211	1	0.991736	120	120	121
cami i medium complexity	103	485913	1	0.998726	13642339	13642339	13659741	1	0.909091	10	10	11
cami i medium complexity	17	1.16932e+06	1	0.998488	5221616	5221616	5229524	1	0.888889	16	16	18
cami i medium complexity	35	1.16764e+06	1	0.998064	2907431	2907431	2913070	1	0.985294	67	67	68
cami i medium complexity	15	1.34168e+06	1	0.997836	3138646	3138646	3145452	1	0.875	14	14	16
cami i medium complexity	28	766138	1	0.997817	5136627	5136627	5147864	1	0.987013	76	76	77
cami i medium complexity	76	1.04976e+06	0.980247	0.997595	4034459	3954765	3964301	0.434783	0.952381	46	20	21
cami i medium complexity	41	933266	0.972729	0.997433	2489820	2421921	2428155	0.887755	0.988636	98	87	88
cami i medium complexity	97	1.41287e+06	1	0.997275	2745567	2745567	2753069	1	0.982993	289	289	294
cami i medium complexity	53	1.26293e+06	0.959063	0.997215	2652277	2543700	2550805	0.978495	0.947917	186	182	192
cami i medium complexity	51	1.26281e+06	1	0.996882	1236564	1236564	1240432	1	0.914894	43	43	47
cami i medium complexity	22	935543	0.996056	0.996541	9046678	9010994	9042274	0.983333	0.62766	60	59	94
cami i medium complexity	30	1.23048e+06	1	0.995791	7586325	7586325	7618393	1	0.936842	89	89	95
cami i medium complexity	105	1.2631e+06	1	0.995747	2430251	2430251	2440631	1	0.939252	201	201	214
cami i medium complexity	33	1.04238e+06	0.997365	0.9951	3325728	3316964	3333298	0.980392	0.961538	51	50	52
cami i medium complexity	40	1.22948e+06	0.99982	0.994914	5689146	5688123	5717200	0.994565	0.97861	184	183	187
cami i medium complexity	88	1.26301e+06	1	0.993421	2247739	2247739	2262624	1	0.930159	293	293	315
cami i medium complexity	47	391937	0.986362	0.992256	4469982	4409020	4443432	0.886364	0.95122	44	39	41
cami i medium complexity	78	1.26282e+06	0.998746	0.991657	1201348	1199841	1209936	0.983333	0.855072	60	59	69
cami i medium complexity	68	1.05421e+06	0.999446	0.991141	5054630	5051831	5096985	0.994652	0.911765	187	186	204
cami i medium complexity	93	1.26292e+06	0.999437	0.990877	3033477	3031768	3059682	0.994413	0.946809	179	178	188
cami i medium complexity	96	527028	0.999802	0.990621	5916265	5915095	5971098	0.993464	0.59144	153	152	257
cami i medium complexity	38	1.17221e+06	1	0.990068	2065725	2065725	2086447	1	0.93617	44	44	47
cami i medium complexity	50	1.26279e+06	1	0.989804	1495530	1495530	1510936	1	0.820896	55	55	67
cami i medium complexity	124	985010	0.999	0.989113	4216747	4212531	4258899	0.991736	0.991736	363	360	363
cami i medium complexity	79	1.04996e+06	0.999558	0.988954	4314696	4312789	4360962	0.997275	0.861176	367	366	425
cami i medium complexity	65	1.26296e+06	1	0.988671	1789349	1789349	1809853	1	0.902439	259	259	287
cami i medium complexity	27	1.13728e+06	1	0.987429	2982152	2982152	3020119	1	0.821429	23	23	28
cami i medium complexity	100	1.39753e+06	1	0.986532	4191276	4191276	4248495	1	0.878378	195	195	222
cami i medium complexity	63	654421	0.999211	0.986377	2504671	2502694	2537260	0.994681	0.890476	188	187	210
cami i medium complexity	52	494419	1	0.985557	3418890	3418890	3468993	1	0.892704	208	208	233
cami i medium complexity	70	1.26293e+06	0.999083	0.984112	2151584	2149610	2184314	0.993902	0.823232	164	163	198
cami i medium complexity	104	310037	1	0.983481	7274199	7274199	7396379	1	0.928339	285	285	307
cami i medium complexity	90	996637	0.999618	0.980069	7549981	7547097	7700578	0.986842	0.9375	76	75	80
cami i medium complexity	94	1.41284e+06	1	0.979246	1119223	1119223	1142944	1	0.666667	86	86	129
cami i medium complexity	109	1.28706e+06	1	0.976142	1925798	1925798	1972867	1	0.863813	222	222	257
cami i medium complexity	77	1.16967e+06	0.98856	0.974912	2192517	2167434	2223210	0.864198	0.897436	81	70	78
cami i medium complexity	73	1.26306e+06	0.975834	0.974643	2020227	1971406	2022695	0.985714	0.69	70	69	100
cami i medium complexity	99	1.09573e+06	1	0.973008	1816479	1816479	1866869	1	0.914286	32	32	35
cami i medium complexity	37	883112	1	0.972501	1688665	1688665	1736415	1	0.868421	33	33	38
cami i medium complexity	64	424182	0.998325	0.971733	5308117	5299224	5453372	0.994366	0.793258	355	353	445
cami i medium complexity	11	1.22414e+06	1	0.971692	4468122	4468122	4598290	1	0.8125	13	13	16
cami i medium complexity	72	1.16915e+06	0.987501	0.970902	6712388	6628487	6827140	0.695652	0.842105	69	48	57
cami i medium complexity	59	1.05022e+06	1	0.967266	5572911	5572911	5761507	1	0.663793	231	231	348
cami i medium complexity	60	1.26685e+06	0.985981	0.964631	2439901	2405696	2493904	0.965217	0.792857	115	111	140
cami i medium complexity	121	526987	0.765045	0.963267	7212997	5518270	5728701	0.277165	0.52071	635	176	338
cami i medium complexity	106	469598	0.999273	0.96291	4859202	4855668	5042703	0.987952	0.602941	83	82	136
cami i medium complexity	116	1.28724e+06	0.996103	0.955537	6409282	6384307	6681382	0.995893	0.728228	487	485	666
cami i medium complexity	95	1.11112e+06	1	0.955317	2040134	2040134	2135558	1	0.911392	72	72	79
cami i medium complexity	39	457393	1	0.95471	4350025	4350025	4556383	1	0.761194	102	102	134
cami i medium complexity	69	1.19421e+06	1	0.95132	1656233	1656233	1740984	1	0.940299	63	63	67
cami i medium complexity	110	1.13406e+06	0.997747	0.948382	2576586	2570782	2710702	0.993769	0.695747	642	638	917
cami i medium complexity	74	457429	0.981058	0.947727	7365023	7225514	7624046	0.991611	0.700237	596	591	844
cami i medium complexity	119	245012	0.995654	0.945119	2306031	2296008	2429331	0.995198	0.904035	833	829	917
cami i medium complexity	113	288705	0.990092	0.94359	2974649	2945177	3121245	0.986541	0.732268	743	733	1001
cami i medium complexity	108	673860	1	0.941849	1343380	1343380	1426322	1	0.735043	258	258	351
cami i medium complexity	32	371731	1	0.939761	3272491	3272491	3482257	1	0.871795	34	34	39
cami i medium complexity	129	1.15136e+06	0.959242	0.939552	3940289	3779690	4022866	0.824176	0.769231	182	150	195
cami i medium complexity	102	1.24774e+06	0.89052	0.935894	1370531	1220485	1304084	0.904255	0.885417	94	85	96
cami i medium complexity	61	122587	1	0.934568	2038824	2038824	2181568	1	0.700787	89	89	127
cami i medium complexity	58	688246	1	0.932172	3156306	3156306	3385970	1	0.660377	35	35	53
cami i medium complexity	71	1.16986e+06	1	0.927142	4546442	4546442	4903717	1	0.615772	367	367	596
cami i medium complexity	127	1.31658e+06	0.97448	0.926897	1851576	1804324	1946628	0.932331	0.681319	133	124	182
cami i medium complexity	16	1.38608e+06	1	0.923075	3996835	3996835	4329913	1	0.267857	15	15	56
cami i medium complexity	112	1.38586e+06	0.988603	0.922418	2763479	2731983	2961762	0.989305	0.682028	748	740	1085
cami i medium complexity	114	335659	0.998301	0.91844	6604952	6593729	7179271	0.992982	0.703106	1140	1132	1610
cami i medium complexity	82	1.26296e+06	1	0.912176	2089909	2089909	2291125	1	0.763359	200	200	262
cami i medium complexity	128	939301	0.608243	0.911207	2371278	1442314	1582861	0.702842	0.725333	387	272	375
cami i medium complexity	120	1.13127e+06	0.895775	0.910404	799887	716519	787034	0.767442	0.785714	43	33	42
cami i medium complexity	81	97137.1	0.954114	0.907545	1746303	1666172	1835911	0.959732	0.627193	149	143	228
cami i medium complexity	84	927677	1	0.90413	4172997	4172997	4615484	1	0.689922	89	89	129
cami i medium complexity	111	887287	0.939239	0.899574	1493070	1402350	1558905	0.779661	0.821429	59	46	56
cami i medium complexity	43	710421	1	0.880361	5583709	5583709	6342524	1	0.5	2	2	4
cami i medium complexity	57	1.37817e+06	1	0.877538	3197393	3197393	3643595	1	0.527778	19	19	36
cami i medium complexity	126	1.2358e+06	0.994828	0.874887	3814582	3794852	4337534	0.987586	0.651501	725	716	1099
cami i medium complexity	34	1.14467e+06	1	0.866912	3105459	3105459	3582208	1	0.5375	43	43	80
cami i medium complexity	118	590061	0.989239	0.841507	4100903	4056774	4820842	0.980702	0.57216	570	559	977
cami i medium complexity	138	1.26294e+06	0.99704	0.815356	1858740	1853238	2272919	0.997534	0.515287	811	809	1570
cami i medium complexity	14	1.13244e+06	1	0.793843	3158154	3158154	3978310	1	0.305556	11	11	36
cami i medium complexity	125	1.26273e+06	0.963183	0.777764	1300040	1252177	1609971	0.949367	0.458515	553	525	1145
cami i medium complexity	137	1.24773e+06	0.995326	0.773809	1180493	1174975	1518431	0.991786	0.487879	487	483	990
cami i medium complexity	136	1.00971e+06	0.380102	0.758296	3902208	1483237	1956012	0.338171	0.416567	2067	699	1678
cami i medium complexity	132	498738	0.906693	0.747368	1059664	960790	1285565	0.874735	0.45126	471	412	913
cami i medium complexity	130	1.20078e+06	0.990648	0.703535	4493471	4451449	6327260	0.989336	0.368816	844	835	2264
cami i medium complexity	123	869210	0.989021	0.686451	1496156	1479730	2155623	0.984868	0.351485	793	781	2222
cami i medium complexity	87	649724	1	0.680393	2622742	2622742	3854747	1	0.501035	242	242	483
cami i medium complexity	122	1.26306e+06	0.878669	0.612876	1275577	1120810	1828770	0.867362	0.312064	671	582	1865
cami i medium complexity	131	1.16916e+06	0.990816	0.607835	4844021	4799535	7896116	0.987606	0.292195	2824	2789	9545
cami i medium complexity	135	888728	1	0.547572	1011184	1011184	1846668	1	0.245884	224	224	911
cami i medium complexity	115	1.11582e+06	0.983021	0.517001	934494	918627	1776838	0.947368	0.439024	19	18	41
cami i medium complexity	139	536227	0.515488	0.131048	2418426	1246669	9513050	0.522895	0.116218	677	354	3046
cami i medium complexity	134	1.38608e+06	1	0.0264241	102623	102623	3883695	1	0.0282686	8	8	283
cami i high complexity	1	485918	1	1	9127297	9127297	9127297	1	1	1	1	1
cami i high complexity	24	712938	1	1	2100440	2100440	2100440	1	1	3	3	3
cami i high complexity	26	633148	1	1	1316595	1316595	1316595	1	1	1	1	1
cami i high complexity	36	1.20363e+06	1	1	2567278	2567278	2567278	1	1	6	6	6
cami i high complexity	39	548485	1	1	2067911	2067911	2067911	1	1	7	7	7
cami i high complexity	40	1.21766e+06	1	1	3536693	3536693	3536693	1	1	11	11	11
cami i high complexity	45	643562	1	1	3628632	3628632	3628632	1	1	28	28	28
cami i high complexity	75	945713	0.99796	1	3666471	3658991	3658991	0.5	1	2	1	1
cami i high complexity	76	1.15643e+06	1	1	2023569	2023569	2023569	1	1	1	1	1
cami i high complexity	77	235279	1	1	1799143	1799143	1799143	1	1	1	1	1
cami i high complexity	79	1.04883e+06	1	1	3123847	3123847	3123847	1	1	6	6	6
cami i high complexity	182	316057	0.995697	1	4913836	4892691	4892691	0.166667	1	6	1	1
cami i high complexity	83	190485	0.988672	1	5134224	5076066	5076066	0.238095	1	21	5	5
cami i high complexity	84	386894	1	1	2078114	2078114	2078114	1	1	3	3	3
cami i high complexity	100	1.13251e+06	1	1	2694746	2694746	2694746	1	1	2	2	2
cami i high complexity	104	1.00172e+06	1	1	5273463	5273463	5273463	1	1	13	13	13
cami i high complexity	2	335659	1	1	7231838	7231838	7231838	1	1	1	1	1
cami i high complexity	117	321956	1	1	1856857	1856857	1856857	1	1	2	2	2
cami i high complexity	134	1.39471e+06	0.992855	1	851537	845453	845453	0.2	1	5	1	1
cami i high complexity	137	1.38406e+06	0.997754	1	6274726	6260635	6260635	0.913043	1	69	63	63
cami i high complexity	139	515635	1	1	1855144	1855144	1855144	1	1	24	24	24
cami i high complexity	25	410359	1	1	2009238	2009238	2009238	1	1	2	2	2
cami i high complexity	74	134676	1	1	9239851	9239851	9239851	1	1	1	1	1
cami i high complexity	23	640510	0.993071	1	6881284	6833607	6833607	0.8	1	10	8	8
cami i high complexity	19	1.21908e+06	1	1	2169849	2169849	2169849	1	1	1	1	1
cami i high complexity	21	548479	0.980892	1	2188291	2146477	2146477	0.2	1	5	1	1
cami i high complexity	6	383407	0.99799	1	4841457	4831725	4831725	0.333333	1	3	1	1
cami i high complexity	3	543728	1	1	6754985	6754985	6754985	1	1	2	2	2
cami i high complexity	22	1.04663e+06	1	1	2138804	2138804	2138804	1	1	1	1	1
cami i high complexity	10	96561.1	1	1	3944146	3944146	3944146	1	1	1	1	1
cami i high complexity	7	929562	0.999395	1	5223254	5220092	5220092	0.857143	1	7	6	6
cami i high complexity	17	930945	1	1	2522974	2522974	2522974	1	1	1	1	1
cami i high complexity	11	351160	1	1	3179890	3179890	3179890	1	1	1	1	1
cami i high complexity	15	519442	1	1	3116756	3116756	3116756	1	1	2	2	2
cami i high complexity	14	666681	1	1	3059866	3059866	3059866	1	1	1	1	1
cami i high complexity	20	312153	1	1	2159455	2159455	2159455	1	1	1	1	1
cami i high complexity	5	342109	1	1	4940214	4940214	4940214	1	1	1	1	1
cami i high complexity	13	589865	1	1	3097754	3097754	3097754	1	1	1	1	1
cami i high complexity	51	1.2036e+06	0.998592	0.999933	2786152	2782229	2782416	0.966667	0.966667	30	29	30
cami i high complexity	35	1.30026e+06	1	0.999537	4392683	4392683	4394716	1	0.941176	16	16	17
cami i high complexity	31	1.12135e+06	1	0.999162	1959124	1959124	1960768	1	0.8	4	4	5
cami i high complexity	43	1.34496e+06	0.999175	0.998399	3393079	3390279	3395717	0.95	0.95	20	19	20
cami i high complexity	37	536229	0.999306	0.998228	3829756	3827100	3833893	0.928571	0.8125	14	13	16
cami i high complexity	80	1.15795e+06	1	0.998044	1831437	1831437	1835027	1	0.846154	11	11	13
cami i high complexity	129	195250	1	0.997397	5052647	5052647	5065833	1	0.375	3	3	8
cami i high complexity	143	1.16917e+06	1	0.997394	5549785	5549785	5564283	1	0.896552	52	52	58
cami i high complexity	69	314254	0.997293	0.99669	3163500	3154937	3165416	0.972477	0.938053	109	106	113
cami i high complexity	55	391600	1	0.996508	3620068	3620068	3632755	1	0.925373	62	62	67
cami i high complexity	52	1.23048e+06	0.999256	0.995742	7617228	7611561	7644113	0.989362	0.94898	94	93	98
cami i high complexity	82	939857	0.994284	0.99516	980019	974417	979156	0.875	0.875	16	14	16
cami i high complexity	32	1.2358e+06	1	0.99496	6825567	6825567	6860141	1	0.73913	17	17	23
cami i high complexity	87	1.0502e+06	1	0.994743	4207986	4207986	4230225	1	0.631579	24	24	38
cami i high complexity	53	1.07848e+06	0.995713	0.994441	2077289	2068383	2079945	0.956522	0.88	23	22	25
cami i high complexity	44	1.22978e+06	1	0.99426	3642608	3642608	3663639	1	0.555556	25	25	45
cami i high complexity	113	866773	0.870703	0.993984	2275568	1981343	1993335	0.55	0.8	80	44	55
cami i high complexity	170	485913	1	0.993873	13577754	13577754	13661453	1	0.75	9	9	12
cami i high complexity	118	1.21836e+06	1	0.993637	1172237	1172237	1179744	1	0.5	1	1	2
cami i high complexity	99	911121	0.988844	0.993282	1720506	1701312	1712818	0.88	0.709677	25	22	31
cami i high complexity	119	1.26022e+06	1	0.992858	1042804	1042804	1050305	1	0.666667	2	2	3
cami i high complexity	105	1.17563e+06	1	0.99259	5008905	5008905	5046299	1	0.512195	21	21	41
cami i high complexity	110	1.27313e+06	1	0.992273	4349193	4349193	4383063	1	0.783582	105	105	134
cami i high complexity	101	1.00505e+06	0.999466	0.992262	5189502	5186730	5227177	0.8	0.8	5	4	5
cami i high complexity	86	1.15068e+06	0.999453	0.992147	5534979	5531950	5575736	0.972222	0.583333	36	35	60
cami i high complexity	59	1.23048e+06	0.992339	0.992082	4450643	4416546	4451795	0.926829	0.76	82	76	100
cami i high complexity	18	1.11107e+06	1	0.991309	2243767	2243767	2263439	1	0.5	1	1	2
cami i high complexity	49	1.39914e+06	0.99929	0.991305	5095099	5091483	5136141	0.981818	0.72973	55	54	74
cami i high complexity	33	1.2367e+06	0.99465	0.990661	1011832	1006419	1015907	0.8	0.444444	5	4	9
cami i high complexity	50	391937	0.996104	0.990056	4437433	4420144	4464541	0.927273	0.836066	55	51	61
cami i high complexity	154	1.38306e+06	0.996498	0.989684	3632656	3619936	3657668	0.977273	0.716667	44	43	60
cami i high complexity	88	1.17468e+06	1	0.989674	3614891	3614891	3652609	1	0.774194	24	24	31
cami i high complexity	61	1.16764e+06	0.998921	0.988649	2948782	2945601	2979421	0.987013	0.655172	77	76	116
cami i high complexity	152	1.12339e+06	0.96623	0.988147	3271968	3161475	3199398	0.529412	0.6	34	18	30
cami i high complexity	133	1.12261e+06	1	0.987952	8882714	8882714	8991037	1	0.736111	106	106	144
cami i high complexity	8	269796	1	0.987807	4352813	4352813	4406542	1	0.5	1	1	2
cami i high complexity	120	1.12261e+06	1	0.987496	5850516	5850516	5924595	1	0.875	35	35	40
cami i high complexity	67	1.23845e+06	0.9946	0.987287	6561643	6526213	6610247	0.97006	0.80198	167	162	202
cami i high complexity	106	98439.1	1	0.987072	5367841	5367841	5438146	1	0.602837	85	85	141
cami i high complexity	42	1.3457e+06	1	0.986093	3437238	3437238	3485714	1	0.892857	25	25	28
cami i high complexity	30	991945	1	0.986087	3886165	3886165	3940997	1	0.611111	11	11	18
cami i high complexity	161	1.16919e+06	0.942136	0.985684	5744045	5411671	5490267	0.884817	0.79717	191	169	212
cami i high complexity	58	1.04663e+06	0.991948	0.985598	3255589	3229376	3276564	0.948276	0.696203	58	55	79
cami i high complexity	57	1.04238e+06	0.99912	0.984917	3335554	3332620	3383654	0.981818	0.701299	55	54	77
cami i high complexity	93	1.05421e+06	1	0.983943	5105233	5105233	5188544	1	0.811475	198	198	244
cami i high complexity	71	1.20866e+06	0.995473	0.983232	4902460	4880267	4963493	0.969697	0.875	231	224	256
cami i high complexity	89	1.00415e+06	1	0.982997	3640097	3640097	3703062	1	0.693548	43	43	62
cami i high complexity	34	667138	1	0.982902	1658984	1658984	1687842	1	0.666667	4	4	6
cami i high complexity	47	913239	1	0.982854	2093435	2093435	2129955	1	0.59375	19	19	32
cami i high complexity	85	999628	0.997288	0.982557	4026798	4015876	4087169	0.8125	0.722222	16	13	18
cami i high complexity	151	545275	0.997926	0.982417	2799897	2794091	2844100	0.96	0.705882	25	24	34
cami i high complexity	95	1.11647e+06	0.997811	0.982053	4072573	4063658	4137920	0.988506	0.934783	174	172	184
cami i high complexity	78	1.40251e+06	0.999549	0.981903	6807567	6804496	6929906	0.923077	0.6	13	12	20
cami i high complexity	148	349101	0.998591	0.980879	4405524	4399316	4485074	0.987952	0.921348	166	164	178
cami i high complexity	166	911241	1	0.980444	6761554	6761554	6896423	1	0.847826	312	312	368
cami i high complexity	127	993516	1	0.979311	7331076	7331076	7485954	1	0.68254	129	129	189
cami i high complexity	97	1.09767e+06	1	0.978841	4982914	4982914	5090626	1	0.776204	274	274	353
cami i high complexity	156	1.26282e+06	0.962624	0.978708	1256918	1209940	1236263	0.925926	0.735294	54	50	68
cami i high complexity	4	391616	1	0.978408	5359961	5359961	5478248	1	0.666667	2	2	3
cami i high complexity	56	1.12294e+06	0.988996	0.977638	4417346	4368739	4468668	0.738462	0.813559	65	48	59
cami i high complexity	63	641524	0.999003	0.976359	6140685	6134561	6283100	0.986014	0.54023	143	141	261
cami i high complexity	158	1.13406e+06	0.972388	0.976163	2766863	2690463	2756163	0.854369	0.52071	103	88	169
cami i high complexity	121	698952	0.945275	0.975365	1762727	1666262	1708347	0.857143	0.705882	14	12	17
cami i high complexity	201	280355	0.952388	0.975146	5498622	5236824	5370297	0.266667	0.666667	105	28	42
cami i high complexity	92	1.07797e+06	1	0.974475	4578439	4578439	4698367	1	0.789474	105	105	133
cami i high complexity	144	1.13726e+06	1	0.973544	5563790	5563790	5714987	1	0.836957	77	77	92
cami i high complexity	146	1.08954e+06	0.999602	0.973103	8470514	8467142	8701180	0.9375	0.576923	16	15	26
cami i high complexity	48	349966	1	0.970239	4727626	4727626	4872643	1	0.470085	55	55	117
cami i high complexity	123	1.22128e+06	0.957933	0.970237	3815300	3654803	3766917	0.949495	0.758065	99	94	124
cami i high complexity	130	927677	1	0.96895	4625773	4625773	4774006	1	0.73262	137	137	187
cami i high complexity	27	1.22414e+06	1	0.968509	4467820	4467820	4613093	1	0.448276	13	13	29
cami i high complexity	64	590061	0.999134	0.966928	4829269	4825088	4990121	0.993197	0.843931	147	146	173
cami i high complexity	38	1.14489e+06	1	0.966704	1369799	1369799	1416979	1	0.75	3	3	4
cami i high complexity	197	522306	0.980915	0.966528	5219838	5120216	5297534	0.931507	0.819277	292	272	332
cami i high complexity	210	1.26994e+06	0.992998	0.965154	5918337	5876898	6089075	0.979798	0.661364	297	291	440
cami i high complexity	172	1.26288e+06	0.96349	0.964907	2451487	2361982	2447886	0.875	0.694656	104	91	131
cami i high complexity	68	641147	1	0.964453	2258910	2258910	2342167	1	0.756098	62	62	82
cami i high complexity	60	523850	0.991081	0.964237	1796724	1780699	1846745	0.975	0.886364	40	39	44
cami i high complexity	90	888728	1	0.964203	1846132	1846132	1914671	1	0.6	39	39	65
cami i high complexity	111	1.28718e+06	0.976453	0.961831	7664453	7483977	7780970	0.984326	0.446023	319	314	704
cami i high complexity	41	1.34502e+06	1	0.960705	2899910	2899910	3018524	1	0.666667	20	20	30
cami i high complexity	94	1.12218e+06	0.993869	0.959138	3070902	3052075	3182102	0.954545	0.834437	132	126	151
cami i high complexity	184	288705	0.99518	0.958198	3031543	3016930	3148544	0.985437	0.771863	206	203	263
cami i high complexity	70	981325	0.991282	0.956665	3967469	3932880	4111032	0.961165	0.714801	206	198	277
cami i high complexity	190	1.05165e+06	0.770803	0.956658	3990275	3075716	3215062	0.774648	0.723684	71	55	76
cami i high complexity	173	762983	0.997999	0.955828	2557795	2552677	2670644	0.983051	0.627027	118	116	185
cami i high complexity	181	1.28724e+06	0.993494	0.954509	6574793	6532018	6843330	0.996231	0.622449	796	793	1274
cami i high complexity	162	281090	0.786603	0.953725	3127420	2460039	2579402	0.560748	0.779221	214	120	154
cami i high complexity	124	1.26279e+06	0.994118	0.950358	1490962	1482192	1559614	0.966102	0.513514	59	57	111
cami i high complexity	65	1.10897e+06	0.994783	0.948561	1841081	1831476	1930794	0.938776	0.541176	49	46	85
cami i high complexity	115	1.18565e+06	1	0.948551	1808734	1808734	1906839	1	0.756098	93	93	123
cami i high complexity	132	929704	0.986007	0.94844	4132666	4074838	4296359	0.583333	0.518519	48	28	54
cami i high complexity	212	585530	0.998566	0.948033	2429194	2425710	2558677	0.981481	0.535354	54	53	99
cami i high complexity	163	310037	0.99407	0.94691	7472377	7428068	7844537	0.997409	0.603448	386	385	638
cami i high complexity	180	1.35353e+06	0.994728	0.946049	2822411	2807530	2967636	0.993127	0.689737	291	289	419
cami i high complexity	145	1.26685e+06	0.885601	0.944778	2656853	2352913	2490441	0.79902	0.765258	204	163	213
cami i high complexity	149	658085	1	0.944251	3150413	3150413	3336414	1	0.609375	39	39	64
cami i high complexity	159	1.23441e+06	0.989793	0.944184	1224612	1212112	1283767	0.92	0.647887	50	46	71
cami i high complexity	72	1.19061e+06	1	0.944115	4746663	4746663	5027632	1	0.559322	264	264	472
cami i high complexity	177	1.2631e+06	1	0.943222	2355233	2355233	2497009	1	0.730612	179	179	245
cami i high complexity	183	569881	0.994761	0.94252	1453463	1445848	1534023	0.984127	0.704545	189	186	264
cami i high complexity	153	1.16914e+06	0.999324	0.941075	6948880	6944181	7378986	0.978261	0.818182	46	45	55
cami i high complexity	116	911125	0.986645	0.939472	1877913	1852834	1972207	0.933333	0.378378	15	14	37
cami i high complexity	198	525306	0.989166	0.938483	1892730	1872225	1994949	0.95	0.650685	100	95	146
cami i high complexity	126	1.26306e+06	1	0.937982	1904266	1904266	2030174	1	0.633028	138	138	218
cami i high complexity	12	983545	1	0.936737	5052271	5052271	5393480	1	0.666667	2	2	3
cami i high complexity	147	1.0466e+06	0.956924	0.936321	3040194	2909235	3107092	0.893939	0.561905	66	59	105
cami i high complexity	200	1.15691e+06	0.97283	0.935809	8635792	8401156	8977427	0.85654	0.842324	237	203	241
cami i high complexity	108	1.16915e+06	0.986517	0.933356	6469745	6382515	6838242	0.685714	0.716418	70	48	67
cami i high complexity	54	371731	1	0.932794	3276923	3276923	3513020	1	0.59322	35	35	59
cami i high complexity	29	1.09032e+06	1	0.932762	3820454	3820454	4095851	1	0.5	5	5	10
cami i high complexity	114	575593	0.986818	0.932587	3086864	3046172	3266369	0.96748	0.664804	246	238	358
cami i high complexity	91	879306	0.789832	0.93023	2332676	1842423	1980611	0.634615	0.622642	52	33	53
cami i high complexity	189	907489	0.998351	0.930207	2078441	2075013	2230701	0.992593	0.570213	135	134	235
cami i high complexity	9	1.08955e+06	1	0.925838	6057979	6057979	6543238	1	0.380952	8	8	21
cami i high complexity	165	1.14986e+06	0.943864	0.925273	4956067	4677854	5055649	0.686747	0.491379	166	114	232
cami i high complexity	150	882082	0.991685	0.924538	5017730	4976007	5382153	0.975352	0.679755	568	554	815
cami i high complexity	125	498738	1	0.923994	1241388	1241388	1343502	1	0.830189	44	44	53
cami i high complexity	155	933266	1	0.921167	2317793	2317793	2516149	1	0.527027	78	78	148
cami i high complexity	81	903507	1	0.919792	3853553	3853553	4189594	1	0.470588	32	32	68
cami i high complexity	202	399739	0.944185	0.918939	4923849	4649026	5059124	0.81713	0.692157	432	353	510
cami i high complexity	171	1.41287e+06	1	0.917375	2527913	2527913	2755595	1	0.613559	181	181	295
cami i high complexity	46	1.14467e+06	0.998218	0.915338	3306869	3300977	3606294	0.939394	0.492063	33	31	63
cami i high complexity	122	1.14713e+06	0.994722	0.914119	3846220	3825921	4185365	0.956522	0.647059	115	110	170
cami i high complexity	207	1.16613e+06	0.895293	0.913141	5245406	4696173	5142879	0.713362	0.730684	464	331	453
cami i high complexity	62	637911	0.996652	0.912689	2211878	2204472	2415359	0.985075	0.44	67	66	150
cami i high complexity	131	1.19421e+06	0.991001	0.908702	1678814	1663706	1830860	0.962617	0.660256	107	103	156
cami i high complexity	66	591001	1	0.908466	2115098	2115098	2328209	1	0.819672	50	50	61
cami i high complexity	168	1.26271e+06	1	0.907318	1628010	1628010	1794311	1	0.583851	94	94	161
cami i high complexity	186	991968	0.966442	0.903167	3755403	3629379	4018504	0.899582	0.429142	239	215	501
cami i high complexity	141	1.12572e+06	0.982676	0.898141	2036682	2001399	2228380	0.968627	0.715942	255	247	345
cami i high complexity	203	95618.1	1	0.896772	3721623	3721623	4150020	1	0.48318	316	316	654
cami i high complexity	16	424182	0.999398	0.892962	4882943	4880003	5464959	0.666667	0.666667	3	2	3
cami i high complexity	107	883112	1	0.883539	1539307	1539307	1742206	1	0.684211	39	39	57
cami i high complexity	214	1.12332e+06	0.971273	0.882813	6451640	6266306	7098111	0.740541	0.724868	185	137	189
cami i high complexity	175	1.1233e+06	1	0.882349	1626798	1626798	1843712	1	0.670732	55	55	82
cami i high complexity	208	1.26311e+06	0.974068	0.871454	2419824	2357073	2704760	0.939929	0.572043	283	266	465
cami i high complexity	96	1.04216e+06	0.99887	0.869519	2464639	2461855	2831285	0.99187	0.677778	123	122	180
cami i high complexity	215	891391	0.946276	0.869516	1917192	1814192	2086440	0.905172	0.605187	232	210	347
cami i high complexity	138	1.26296e+06	1	0.853374	1645089	1645089	1927747	1	0.553623	191	191	345
cami i high complexity	109	1.11711e+06	0.997867	0.85036	5713526	5701340	6704616	0.979381	0.58642	97	95	162
cami i high complexity	136	97137.1	0.988518	0.845265	1593322	1575028	1863353	0.973913	0.459016	115	112	244
cami i high complexity	112	1.26301e+06	1	0.833225	2022598	2022598	2427432	1	0.605063	239	239	395
cami i high complexity	98	1.24073e+06	0.972392	0.833127	4016347	3905464	4687718	0.954972	0.497556	533	509	1023
cami i high complexity	176	1.26273e+06	1	0.831423	1459113	1459113	1754959	1	0.545817	137	137	251
cami i high complexity	142	1.19524e+06	0.98416	0.827122	2005289	1973525	2386014	0.950355	0.428115	141	134	313
cami i high complexity	213	95609.1	0.971533	0.808004	4382066	4257320	5268933	0.955801	0.460106	543	519	1128
cami i high complexity	174	1.04991e+06	0.98326	0.806368	3424310	3366987	4175498	0.980916	0.477252	524	514	1077
cami i high complexity	73	1.20078e+06	1	0.79936	6725690	6725690	8413840	1	0.347585	878	878	2526
cami i high complexity	169	1.13728e+06	0.995198	0.798748	2428392	2416732	3025650	0.992208	0.466422	385	382	819
cami i high complexity	28	1.13244e+06	1	0.793797	3158322	3158322	3978753	1	0.305556	11	11	36
cami i high complexity	140	500632	0.993815	0.789001	3063327	3044381	3858524	0.986395	0.458861	147	145	316
cami i high complexity	157	411483	1	0.780941	2405664	2405664	3080470	1	0.478261	55	55	115
cami i high complexity	196	1.04585e+06	0.983253	0.776458	1137631	1118579	1440618	0.84375	0.710526	32	27	38
cami i high complexity	211	1.09573e+06	0.978349	0.775623	1468818	1437017	1852726	0.975096	0.491313	522	509	1036
cami i high complexity	167	985010	0.842488	0.77239	5208226	4387870	5680896	0.932743	0.493446	565	527	1068
cami i high complexity	193	911129	0.990662	0.771305	1549208	1534742	1989800	0.933333	0.41791	30	28	67
cami i high complexity	103	1.26296e+06	1	0.76808	1857224	1857224	2418010	1	0.452888	149	149	329
cami i high complexity	178	1.24318e+06	1	0.759964	2818401	2818401	3708599	1	0.539759	448	448	830
cami i high complexity	179	1.05022e+06	0.943269	0.75978	4619843	4357754	5735550	0.971963	0.432732	642	624	1442
cami i high complexity	135	888027	1	0.742042	1412192	1412192	1903116	1	0.488095	82	82	168
cami i high complexity	128	1.19313e+06	1	0.735312	1463916	1463916	1990877	1	0.483425	175	175	362
cami i high complexity	199	673860	1	0.732807	1045449	1045449	1426636	1	0.425868	135	135	317
cami i high complexity	102	561177	0.997974	0.721196	1364765	1362000	1888530	0.947368	0.346154	19	18	52
cami i high complexity	185	585503	1	0.70639	1440556	1440556	2039322	1	0.446429	25	25	56
cami i high complexity	160	649724	0.997775	0.704968	3074211	3067371	4351080	0.993671	0.389578	316	314	806
cami i high complexity	209	1.04993e+06	0.995848	0.702969	3056208	3043519	4329520	0.995146	0.350827	618	615	1753
cami i high complexity	206	1.1299e+06	0.991827	0.632172	2433101	2413215	3817338	0.989691	0.320856	485	480	1496
cami i high complexity	187	1.05166e+06	0.976568	0.578877	1821111	1778439	3072224	0.933333	0.28	45	42	150
cami i high complexity	188	679199	1	0.571396	1477344	1477344	2585501	1	0.375	36	36	96
cami i high complexity	191	1.32178e+06	1	0.544487	1443316	1443316	2650780	1	0.266537	274	274	1028
cami i high complexity	204	1.26292e+06	1	0.537226	1688014	1688014	3142090	1	0.408511	96	96	235
cami i high complexity	164	1.37817e+06	0.998518	0.511185	1871673	1868899	3656015	0.933333	0.333333	15	14	42
cami i high complexity	192	1.41284e+06	0.981002	0.510769	594680	583382	1142164	0.945946	0.282258	37	35	124
cami i high complexity	194	698956	0.984956	0.327566	570453	561871	1715290	0.909091	0.30303	11	10	33
cami i high complexity	195	1.16932e+06	0.847668	0.324186	1959434	1660949	5123445	0.885645	0.129583	411	364	2809
cami i high complexity	205	1.26293e+06	1	0.221038	502810	502810	2274767	1	0.162896	36	36	221
