# Supplementary material for: MetaDecoder: a novel method for clustering metagenomic contigs
Source: Microbiome. 2022 Mar 10;10:46. doi: 10.1186/s40168-022-01237-8 (PMC8908641; doi:10.1186/s40168-022-01237-8)
Supplement: Supplementary file 17 — Additional file 16: Supplementary Table S4. Clustering benchmarks on CAMI II Mouse gut datasets. [file 40168_2022_1237_MOESM16_ESM.xlsx]

## Sheet: MetaDecoder
Supplementary Table S4. Clustering benchmarks on CAMI II Mouse gut datasets. (MetaDecoder)
sample_id	Bin ID	Most abundant genome	Purity (bp)	Completeness (bp)	Bin size (bp)	True positives (bp)	True size of most abundant genome (bp)	Purity (seq)	Completeness (seq)	Bin size (seq)	True positives (seq)	True size of most abundant genome (seq)
cami ii mouse gut 0	19	463794	0.99365	1	2071472	2058319	2058319	0.5	1	2	1	1
cami ii mouse gut 0	17	133892	1	0.997419	1882144	1882144	1887015	1	0.857143	12	12	14
cami ii mouse gut 0	20	463794	1	0.996459	2308191	2308191	2316394	1	0.666667	2	2	3
cami ii mouse gut 0	3	174824	1	0.975328	3987055	3987055	4087914	1	0.733333	55	55	75
cami ii mouse gut 0	6	70830	0.996568	0.97388	2822934	2813245	2888698	0.953846	0.794872	65	62	78
cami ii mouse gut 0	14	851733	1	0.968826	2628729	2628729	2713313	1	0.554217	46	46	83
cami ii mouse gut 0	4	1107303	1	0.94964	3381666	3381666	3560997	1	0.703863	164	164	233
cami ii mouse gut 0	13	135956	1	0.909764	2534445	2534445	2785827	1	0.519651	119	119	229
cami ii mouse gut 0	7	336277	0.987312	0.889261	3449872	3406099	3830260	0.972603	0.592902	292	284	479
cami ii mouse gut 0	10	259983	0.998706	0.881577	2532365	2529089	2868824	0.996785	0.598456	311	310	518
cami ii mouse gut 0	15	318764	1	0.869314	1335983	1335983	1536824	1	0.451327	51	51	113
cami ii mouse gut 0	5	178480	1	0.717707	2907093	2907093	4050530	1	0.565757	228	228	403
cami ii mouse gut 0	2	173965	1	0.709365	1245559	1245559	1755878	1	0.373199	259	259	694
cami ii mouse gut 0	16	180944	1	0.663965	3035903	3035903	4572382	1	0.434783	20	20	46
cami ii mouse gut 0	1	4449518	0.996026	0.585299	2121711	2113280	3610599	0.993763	0.28368	481	478	1685
cami ii mouse gut 0	8	190114	0.902338	0.527955	1837850	1658361	3141102	0.876485	0.248652	421	369	1484
cami ii mouse gut 0	9	269125	0.994134	0.396553	1136096	1129432	2848121	0.993151	0.149639	292	290	1938
cami ii mouse gut 0	18	180944	1	0.261911	1197555	1197555	4572382	1	0.26087	12	12	46
cami ii mouse gut 0	12	178480	0.997298	0.243	986944	984277	4050530	0.987179	0.191067	78	77	403
cami ii mouse gut 0	21	180944	1	0.0551736	252275	252275	4572382	1	0.0217391	1	1	46
cami ii mouse gut 0	11	4372003	0.705648	0.0356832	288607	203655	5707307	0.72043	0.00828081	93	67	8091
cami ii mouse gut 1	28	463794	1	1	2058315	2058315	2058315	1	1	1	1	1
cami ii mouse gut 1	29	4449518	1	1	3734238	3734238	3734238	1	1	1	1	1
cami ii mouse gut 1	24	180944	1	0.988526	4520994	4520994	4573472	1	0.717391	33	33	46
cami ii mouse gut 1	21	851733	1	0.986812	2676368	2676368	2712135	1	0.590361	49	49	83
cami ii mouse gut 1	18	174824	0.998069	0.978107	4006360	3998623	4088123	0.982143	0.733333	56	55	75
cami ii mouse gut 1	20	259846	1	0.973908	2980152	2980152	3059994	1	0.72973	27	27	37
cami ii mouse gut 1	17	190114	1	0.966048	3136772	3136772	3247013	1	0.785714	44	44	56
cami ii mouse gut 1	25	4372003	1	0.965705	6510026	6510026	6741214	1	0.666667	12	12	18
cami ii mouse gut 1	19	269378	1	0.959945	2885168	2885168	3005555	1	0.526316	20	20	38
cami ii mouse gut 1	27	175758	1	0.94635	3183517	3183517	3363996	1	0.652174	30	30	46
cami ii mouse gut 1	22	135956	1	0.921825	2567540	2567540	2785280	1	0.537118	123	123	229
cami ii mouse gut 1	5	162576	1	0.875521	5430039	5430039	6202064	1	0.65	416	416	640
cami ii mouse gut 1	14	1107303	1	0.873327	3099175	3099175	3548699	1	0.65035	186	186	286
cami ii mouse gut 1	6	129394	0.996012	0.853278	3344553	3331215	3904020	0.992727	0.59607	275	273	458
cami ii mouse gut 1	12	178480	1	0.847871	3448966	3448966	4067797	1	0.603175	38	38	63
cami ii mouse gut 1	1	637934	0.902421	0.770969	4893867	4416330	5728288	0.8707	0.467814	843	734	1569
cami ii mouse gut 1	9	228140	1	0.732965	3229985	3229985	4406740	1	0.519118	353	353	680
cami ii mouse gut 1	16	336277	1	0.620498	2394939	2394939	3859707	1	0.31962	101	101	316
cami ii mouse gut 1	7	187400	1	0.619537	2051347	2051347	3311098	1	0.311511	433	433	1390
cami ii mouse gut 1	10	denovo2280.0	1	0.551286	949548	949548	1722424	1	0.236982	223	223	941
cami ii mouse gut 1	2	184966	0.961146	0.508935	2621765	2519900	4951324	0.962963	0.2424	621	598	2467
cami ii mouse gut 1	15	463794	0.946668	0.450225	1054281	998054	2216788	0.934615	0.182707	260	243	1330
cami ii mouse gut 1	4	3919797	0.881186	0.436297	2606624	2296921	5264578	0.834671	0.189989	623	520	2737
cami ii mouse gut 1	8	denovo1457.0	0.939117	0.431773	2156350	2025065	4690115	0.959847	0.171624	523	502	2925
cami ii mouse gut 1	26	336277	0.632933	0.269326	1642385	1039520	3859707	0.631068	0.205696	103	65	316
cami ii mouse gut 1	13	189840	0.974669	0.266532	805021	784629	2943848	0.973094	0.0987711	223	217	2197
cami ii mouse gut 1	23	228140	1	0.139758	615878	615878	4406740	1	0.0794118	54	54	680
cami ii mouse gut 1	3	70830	0.626898	0.104581	428226	268454	2566937	0.658537	0.0276168	123	81	2933
cami ii mouse gut 1	11	162576	0.232117	0.0836407	2234843	518745	6202064	0.12532	0.0765625	391	49	640
cami ii mouse gut 10	59	463794	0.990778	1	2077474	2058316	2058316	0.5	1	2	1	1
cami ii mouse gut 10	49	133892	0.99821	0.995347	1881796	1878427	1887208	0.666667	0.666667	3	2	3
cami ii mouse gut 10	19	245324	1	0.982968	2958266	2958266	3009524	1	0.7	21	21	30
cami ii mouse gut 10	52	4306262	1	0.982632	2780330	2780330	2829471	1	0.458333	22	22	48
cami ii mouse gut 10	11	4480176	1	0.97852	2981351	2981351	3046796	1	0.7	70	70	100
cami ii mouse gut 10	57	182764	0.995053	0.976808	1974434	1964667	2011314	0.5	0.333333	2	1	3
cami ii mouse gut 10	36	463794	0.88058	0.976283	2565941	2259517	2314408	0.827586	0.827586	58	48	58
cami ii mouse gut 10	41	174824	1	0.973874	3981333	3981333	4088138	1	0.72	54	54	75
cami ii mouse gut 10	39	354971	1	0.971528	3605978	3605978	3711655	1	0.487179	19	19	39
cami ii mouse gut 10	40	340960	1	0.968283	2050390	2050390	2117553	1	0.666667	56	56	84
cami ii mouse gut 10	30	1107303	1	0.958971	3414531	3414531	3560621	1	0.725322	169	169	233
cami ii mouse gut 10	32	259846	0.995285	0.951694	2921549	2907773	3055365	0.98	0.809917	100	98	121
cami ii mouse gut 10	58	187233	1	0.942014	2956602	2956602	3138598	1	0.2	1	1	5
cami ii mouse gut 10	37	539647	0.989197	0.93399	2018656	1996848	2137976	0.97619	0.356522	42	41	115
cami ii mouse gut 10	27	851733	1	0.931208	2526838	2526838	2713506	1	0.457831	38	38	83
cami ii mouse gut 10	26	70830	1	0.906793	2610160	2610160	2878452	1	0.673077	175	175	260
cami ii mouse gut 10	56	47365	1	0.8976	2113011	2113011	2354068	1	0.333333	1	1	3
cami ii mouse gut 10	16	828435	0.970096	0.893524	3202687	3106914	3477145	0.949468	0.602024	376	357	593
cami ii mouse gut 10	28	4354103	0.99573	0.890023	2051281	2042523	2294911	0.993865	0.492401	163	162	329
cami ii mouse gut 10	21	4397402	0.99734	0.888585	2866289	2858665	3217098	0.983871	0.521368	62	61	117
cami ii mouse gut 10	54	168984	1	0.887965	3940153	3940153	4437283	1	0.509434	27	27	53
cami ii mouse gut 10	38	318764	0.869078	0.839799	1487651	1292885	1539517	0.979167	0.415929	48	47	113
cami ii mouse gut 10	22	166911	1	0.820655	1719013	1719013	2094683	1	0.685714	48	48	70
cami ii mouse gut 10	1	304047	0.997929	0.781819	3779888	3772060	4824722	0.996779	0.458179	621	619	1351
cami ii mouse gut 10	7	267042	1	0.70078	2092334	2092334	2985720	1	0.484018	212	212	438
cami ii mouse gut 10	46	135956	0.788465	0.669757	2366181	1865651	2785565	0.544554	0.240175	101	55	229
cami ii mouse gut 10	4	263992	0.947443	0.587676	2511992	2379968	4049793	0.936902	0.286215	523	490	1712
cami ii mouse gut 10	15	460611	0.836686	0.582606	3211000	2686599	4611348	0.763021	0.333713	384	293	878
cami ii mouse gut 10	6	260679	0.996199	0.543065	1441692	1436212	2644643	0.993769	0.254183	321	319	1255
cami ii mouse gut 10	2	172640	0.970364	0.518655	3127664	3034972	5851621	0.966102	0.22619	708	684	3024
cami ii mouse gut 10	48	26608	1	0.50644	851913	851913	1682159	1	0.235849	25	25	106
cami ii mouse gut 10	8	197875	1	0.500647	1103772	1103772	2204692	1	0.332215	99	99	298
cami ii mouse gut 10	9	164237	0.648282	0.451465	1989696	1289885	2857111	0.632458	0.205586	419	265	1289
cami ii mouse gut 10	10	167420	0.993218	0.428552	1076908	1069604	2495856	0.992126	0.177715	254	252	1418
cami ii mouse gut 10	24	1995182	0.773877	0.417527	1029532	796731	1908213	0.793774	0.183784	257	204	1110
cami ii mouse gut 10	3	4424327	0.954889	0.331887	1461292	1395372	4204357	0.954802	0.13493	354	338	2505
cami ii mouse gut 10	42	197875	1	0.302116	666072	666072	2204692	1	0.197987	59	59	298
cami ii mouse gut 10	53	26608	0.98083	0.299233	513196	503358	1682159	0.95	0.179245	20	19	106
cami ii mouse gut 10	47	135956	0.76736	0.196356	712785	546963	2785565	0.7	0.213974	70	49	229
cami ii mouse gut 10	50	267042	1	0.184901	552062	552062	2985720	1	0.111872	49	49	438
cami ii mouse gut 10	12	460611	0.93653	0.179749	885062	828887	4611348	0.87234	0.0933941	94	82	878
cami ii mouse gut 10	25	187962	0.966155	0.151291	457705	442214	2922934	0.966292	0.10399	89	86	827
cami ii mouse gut 10	29	187962	0.985956	0.144498	428373	422357	2922934	0.972973	0.0870617	74	72	827
cami ii mouse gut 10	35	denovo3222.0	0.525148	0.143605	379876	199491	1389168	0.60396	0.0397135	101	61	1536
cami ii mouse gut 10	14	269058	0.284647	0.1331	1237355	352209	2646198	0.329545	0.0479537	352	116	2419
cami ii mouse gut 10	13	26608	0.287432	0.132506	775477	222897	1682159	0.208	0.245283	125	26	106
cami ii mouse gut 10	18	164237	0.321259	0.106986	951481	305672	2857111	0.307087	0.060512	254	78	1289
cami ii mouse gut 10	23	269058	0.461542	0.105138	602794	278215	2646198	0.477707	0.0310045	157	75	2419
cami ii mouse gut 10	51	168984	1	0.0961935	426838	426838	4437283	1	0.301887	16	16	53
cami ii mouse gut 10	33	310407	0.587205	0.087764	667305	391845	4464759	0.606796	0.0380981	206	125	3281
cami ii mouse gut 10	31	164237	0.318062	0.0862865	775101	246530	2857111	0.389222	0.0504267	167	65	1289
cami ii mouse gut 10	44	310407	0.667968	0.0814465	544396	363639	4464759	0.714286	0.0304785	140	100	3281
cami ii mouse gut 10	55	166911	0.629633	0.0768331	255611	160941	2094683	0.235294	0.0571429	17	4	70
cami ii mouse gut 10	5	187962	0.701358	0.0749993	312562	219218	2922934	0.733333	0.0266022	30	22	827
cami ii mouse gut 10	20	310407	0.880936	0.0659003	333996	294229	4464759	0.883495	0.0277354	103	91	3281
cami ii mouse gut 10	45	187962	0.338394	0.0653911	564826	191134	2922934	0.398305	0.0568319	118	47	827
cami ii mouse gut 10	34	851733	0.354014	0.0606334	464753	164529	2713506	0.205882	0.168675	68	14	83
cami ii mouse gut 10	43	263992	0.558511	0.0382886	277633	155061	4049793	0.596491	0.0198598	57	34	1712
cami ii mouse gut 10	17	70830	0.247904	0.0180458	209533	51944	2878452	0.2	0.0423077	55	11	260
cami ii mouse gut 11	91	184966	1	1	5128729	5128729	5128729	1	1	1	1	1
cami ii mouse gut 11	85	463794	0.897324	1	2293827	2058306	2058306	0.0909091	1	11	1	1
cami ii mouse gut 11	65	197875	0.927993	1	2390287	2218169	2218169	0.75	1	12	9	9
cami ii mouse gut 11	66	261114	1	0.996646	2161578	2161578	2168852	1	0.5	5	5	10
cami ii mouse gut 11	62	267042	1	0.97759	2937896	2937896	3005243	1	0.822581	51	51	62
cami ii mouse gut 11	45	189840	0.965601	0.973701	3152780	3044328	3126554	0.703704	0.655172	27	19	29
cami ii mouse gut 11	69	259846	1	0.970678	2971095	2971095	3060845	1	0.702703	26	26	37
cami ii mouse gut 11	11	851733	1	0.96626	2620720	2620720	2712230	1	0.542169	45	45	83
cami ii mouse gut 11	15	174824	0.998599	0.958013	3917438	3911948	4083396	0.988095	0.70339	84	83	118
cami ii mouse gut 11	42	263992	0.99369	0.957298	4012233	3986916	4164760	0.97619	0.569444	42	41	72
cami ii mouse gut 11	63	260456	1	0.953182	4303329	4303329	4514697	1	0.677966	40	40	59
cami ii mouse gut 11	24	192777	0.989015	0.949603	3122850	3088545	3252458	0.989247	0.8	93	92	115
cami ii mouse gut 11	51	276484	0.975372	0.945686	4509189	4398137	4650737	0.983333	0.453846	60	59	130
cami ii mouse gut 11	89	164237	1	0.942377	2774589	2774589	2944245	1	0.583333	7	7	12
cami ii mouse gut 11	39	245324	1	0.93776	2803783	2803783	2989872	1	0.679104	273	273	402
cami ii mouse gut 11	72	340139	1	0.932957	3939701	3939701	4222810	1	0.571429	20	20	35
cami ii mouse gut 11	61	182712	0.860735	0.926587	3989630	3434016	3706090	0.337209	0.604167	86	29	48
cami ii mouse gut 11	48	135956	1	0.919725	2560751	2560751	2784258	1	0.537118	123	123	229
cami ii mouse gut 11	20	260201	1	0.909581	2368513	2368513	2603961	1	0.646377	223	223	345
cami ii mouse gut 11	77	1108453	0.996972	0.899246	3283329	3273388	3640146	0.969697	0.561404	33	32	57
cami ii mouse gut 11	37	166664	0.987247	0.896058	3130328	3090407	3448892	0.958333	0.851852	24	23	27
cami ii mouse gut 11	55	172640	1	0.887418	5387692	5387692	6071199	1	0.454545	40	40	88
cami ii mouse gut 11	12	168984	0.895653	0.886681	4392152	3933844	4436596	0.745098	0.716981	51	38	53
cami ii mouse gut 11	5	4424327	1	0.88093	3875085	3875085	4398858	1	0.593939	98	98	165
cami ii mouse gut 11	2	4476780	1	0.88092	2505576	2505576	2844272	1	0.630137	276	276	438
cami ii mouse gut 11	4	162576	1	0.874813	5437937	5437937	6216113	1	0.65	416	416	640
cami ii mouse gut 11	56	272949	0.902184	0.871398	3315856	2991511	3433003	0.901961	0.45098	51	46	102
cami ii mouse gut 11	32	1107303	1	0.867367	3078359	3078359	3549085	1	0.669014	190	190	284
cami ii mouse gut 11	25	4372003	0.997015	0.853106	5717343	5700279	6681794	0.996997	0.590747	666	664	1124
cami ii mouse gut 11	26	180972	0.891723	0.846335	4450166	3968314	4688822	0.854015	0.606218	137	117	193
cami ii mouse gut 11	19	4354103	0.993939	0.717488	1618066	1608259	2241513	0.989726	0.362155	292	289	798
cami ii mouse gut 11	36	180535	0.981298	0.692315	1965318	1928563	2785674	0.982143	0.367893	112	110	299
cami ii mouse gut 11	10	denovo4382.1	0.899013	0.661715	1655354	1488185	2248983	0.896648	0.358659	358	321	895
cami ii mouse gut 11	59	47365	1	0.651476	1531774	1531774	2351235	1	0.56383	53	53	94
cami ii mouse gut 11	28	184451	0.998184	0.56578	1519772	1517012	2681276	0.996753	0.277326	308	307	1107
cami ii mouse gut 11	47	4480176	1	0.559019	1693766	1693766	3029890	1	0.387534	143	143	369
cami ii mouse gut 11	9	267406	0.943532	0.551686	1849842	1745386	3163733	0.95	0.291064	360	342	1175
cami ii mouse gut 11	50	230268	0.984142	0.531189	1736843	1709300	3217874	0.964912	0.30303	114	110	363
cami ii mouse gut 11	60	260679	0.827248	0.512835	1696816	1403688	2737113	0.5625	0.145161	16	9	62
cami ii mouse gut 11	8	262642	0.669617	0.482451	1893554	1267956	2628157	0.608696	0.203593	391	238	1169
cami ii mouse gut 11	23	259511	0.572555	0.453434	4607207	2637881	5817565	0.182927	0.319149	164	30	94
cami ii mouse gut 11	21	267406	0.971663	0.413779	1221470	1186857	2868335	0.956835	0.185754	278	266	1432
cami ii mouse gut 11	13	730939	0.682298	0.393925	1816743	1239560	3146694	0.628713	0.176022	404	254	1443
cami ii mouse gut 11	41	194878	0.971376	0.350369	1210355	1175710	3355638	0.978261	0.28481	230	225	790
cami ii mouse gut 11	30	304080	0.980307	0.347513	1170624	1147571	3302235	0.987552	0.147095	241	238	1618
cami ii mouse gut 11	34	230268	1	0.34438	1108173	1108173	3217874	1	0.283747	103	103	363
cami ii mouse gut 11	70	136604	0.526249	0.337656	2767914	1456613	4313898	0.448276	0.191176	29	13	68
cami ii mouse gut 11	44	259511	0.682687	0.232169	1978442	1350656	5817565	0.205882	0.148936	68	14	94
cami ii mouse gut 11	78	182712	0.674507	0.203415	931556	628341	3088957	0.733333	0.1375	15	11	80
cami ii mouse gut 11	40	47365	1	0.197611	464629	464629	2351235	1	0.12766	12	12	94
cami ii mouse gut 11	29	319219	0.509064	0.197558	2127656	1083114	5482509	0.499234	0.0594457	653	326	5484
cami ii mouse gut 11	52	4480176	1	0.195842	593381	593381	3029890	1	0.132791	49	49	369
cami ii mouse gut 11	67	136604	0.673833	0.195197	1249658	842061	4313898	0.6	0.0882353	10	6	68
cami ii mouse gut 11	53	194878	1	0.168125	564165	564165	3355638	1	0.0607595	48	48	790
cami ii mouse gut 11	64	182712	0.754088	0.1644	673428	507824	3088957	0.727273	0.1	11	8	80
cami ii mouse gut 11	17	263171	0.892522	0.159369	1144282	1021297	6408379	0.882521	0.0475602	349	308	6476
cami ii mouse gut 11	27	192673	0.40881	0.151789	2573076	1051899	6930024	0.599496	0.0604675	397	238	3936
cami ii mouse gut 11	46	730939	0.786538	0.146681	586825	461560	3146694	0.75	0.0665281	128	96	1443
cami ii mouse gut 11	73	310407	1	0.146024	691638	691638	4736454	1	0.0294118	2	2	68
cami ii mouse gut 11	16	351309	0.571341	0.138222	956675	546588	3954415	0.560784	0.0463233	255	143	3087
cami ii mouse gut 11	31	263992	0.473535	0.135064	1682814	796871	5899946	0.652778	0.087037	72	47	540
cami ii mouse gut 11	35	304080	0.601251	0.128769	707235	425226	3302235	0.689873	0.0673671	158	109	1618
cami ii mouse gut 11	71	182712	1	0.127312	393260	393260	3088957	1	0.025	2	2	80
cami ii mouse gut 11	22	262642	0.412577	0.126779	807598	333196	2628157	0.401709	0.0804106	234	94	1169
cami ii mouse gut 11	86	182712	0.812312	0.126202	479907	389834	3088957	0.75	0.0375	4	3	80
cami ii mouse gut 11	49	310407	0.478856	0.124997	1236369	592043	4736454	0.2	0.0735294	25	5	68
cami ii mouse gut 11	1	263687	0.400465	0.114697	949632	380294	3315642	0.409722	0.0346957	288	118	3401
cami ii mouse gut 11	80	260679	0.847474	0.113516	366626	310706	2737113	0.666667	0.0322581	3	2	62
cami ii mouse gut 11	79	460611	0.532155	0.113316	992497	528162	4660949	0.6	0.032967	5	3	91
cami ii mouse gut 11	38	263992	0.784595	0.112539	846266	663976	5899946	0.711538	0.0685185	52	37	540
cami ii mouse gut 11	54	310407	0.651555	0.107422	780897	508797	4736454	0.4	0.0294118	5	2	68
cami ii mouse gut 11	7	351309	0.339546	0.0941828	1096870	372438	3954415	0.326087	0.0340136	322	105	3087
cami ii mouse gut 11	18	192673	0.643619	0.0854899	920493	592447	6930024	0.731092	0.0442073	238	174	3936
cami ii mouse gut 11	76	168984	1	0.0837649	371631	371631	4436596	1	0.0943396	5	5	53
cami ii mouse gut 11	3	192673	0.103494	0.0785896	5262417	544628	6930024	0.170213	0.0325203	752	128	3936
cami ii mouse gut 11	87	460611	0.753849	0.0762334	471341	355320	4660949	0.666667	0.021978	3	2	91
cami ii mouse gut 11	58	180972	0.893927	0.073591	385999	345055	4688822	0.857143	0.0621762	14	12	193
cami ii mouse gut 11	6	194878	0.298412	0.0730714	821686	245201	3355638	0.241379	0.0443038	145	35	790
cami ii mouse gut 11	90	460611	1	0.0728605	339599	339599	4660949	1	0.010989	1	1	91
cami ii mouse gut 11	68	259511	0.365135	0.0647962	1032375	376956	5817565	0.209302	0.0957447	43	9	94
cami ii mouse gut 11	88	260679	0.688782	0.0645863	256656	176780	2737113	0.6	0.0483871	5	3	62
cami ii mouse gut 11	83	310407	0.693754	0.0627011	428078	296981	4736454	0.666667	0.0294118	3	2	68
cami ii mouse gut 11	84	460611	0.480329	0.0542119	526054	252679	4660949	0.5	0.021978	4	2	91
cami ii mouse gut 11	57	136604	0.348652	0.050529	625199	217977	4313898	0.423077	0.161765	26	11	68
cami ii mouse gut 11	74	310407	1	0.0431496	204376	204376	4736454	1	0.0147059	1	1	68
cami ii mouse gut 11	14	649107	0.229511	0.0382996	959219	220151	5748133	0.233766	0.00969828	308	72	7424
cami ii mouse gut 11	33	310407	0.538997	0.0370104	325230	175298	4736454	0.375	0.0441176	8	3	68
cami ii mouse gut 11	81	460611	0.645558	0.035145	253748	163809	4660949	0.666667	0.043956	6	4	91
cami ii mouse gut 11	82	136604	0.60775	0.03383	240130	145939	4313898	0.333333	0.0147059	3	1	68
cami ii mouse gut 11	75	263992	0.586899	0.0267552	268963	157854	5899946	0.666667	0.0148148	12	8	540
cami ii mouse gut 11	43	259511	0.235987	0.00947991	233699	55150	5817565	0.03125	0.0106383	32	1	94
cami ii mouse gut 12	84	184966	0.967742	1	5299429	5128478	5128478	0.416667	1	12	5	5
cami ii mouse gut 12	87	463794	0.995194	1	2068256	2058316	2058316	0.5	1	2	1	1
cami ii mouse gut 12	88	463794	0.821743	1	2818639	2316197	2316197	0.342857	1	35	12	12
cami ii mouse gut 12	48	340139	0.987386	0.99541	4256543	4202849	4222230	0.961538	0.714286	26	25	35
cami ii mouse gut 12	81	189840	0.939339	0.991939	3300896	3100661	3125860	0.758621	0.758621	29	22	29
cami ii mouse gut 12	82	164237	0.98722	0.991688	2956869	2919079	2943545	0.857143	0.8	14	12	15
cami ii mouse gut 12	90	197875	1	0.988041	2191593	2191593	2218120	1	0.888889	8	8	9
cami ii mouse gut 12	73	245324	1	0.987397	2970509	2970509	3008424	1	0.733333	22	22	30
cami ii mouse gut 12	6	168984	1	0.983103	4360759	4360759	4435709	1	0.796296	43	43	54
cami ii mouse gut 12	91	47365	1	0.980342	2307704	2307704	2353979	1	0.666667	2	2	3
cami ii mouse gut 12	31	259846	1	0.980258	2999513	2999513	3059921	1	0.756757	28	28	37
cami ii mouse gut 12	57	4480176	1	0.977413	2978739	2978739	3047574	1	0.69	69	69	100
cami ii mouse gut 12	67	174824	1	0.969626	3963396	3963396	4087550	1	0.706667	53	53	75
cami ii mouse gut 12	79	4372003	1	0.965731	6509603	6509603	6740594	1	0.684211	13	13	19
cami ii mouse gut 12	65	260679	1	0.959684	2625996	2625996	2736312	1	0.396825	25	25	63
cami ii mouse gut 12	74	851733	1	0.955417	2592376	2592376	2713344	1	0.506024	42	42	83
cami ii mouse gut 12	92	187233	0.988545	0.942026	2990841	2956580	3138533	0.2	0.2	5	1	5
cami ii mouse gut 12	21	135956	1	0.921781	2567738	2567738	2785628	1	0.537118	123	123	229
cami ii mouse gut 12	72	4424327	0.993338	0.921361	4074671	4047527	4392985	0.981982	0.660606	111	109	165
cami ii mouse gut 12	50	730939	1	0.910744	2946232	2946232	3234972	1	0.702128	99	99	141
cami ii mouse gut 12	13	192777	0.930494	0.905151	3150566	2931583	3238779	0.958716	0.703704	218	209	297
cami ii mouse gut 12	20	denovo2280.0	1	0.891566	1580149	1580149	1772330	1	0.558989	199	199	356
cami ii mouse gut 12	86	4397402	1	0.890066	2860178	2860178	3213445	1	0.504274	59	59	117
cami ii mouse gut 12	71	318764	1	0.887055	1365079	1365079	1538889	1	0.486726	55	55	113
cami ii mouse gut 12	32	162576	1	0.881517	5455254	5455254	6188486	1	0.659574	434	434	658
cami ii mouse gut 12	83	182764	0.998344	0.880422	1769167	1766237	2006126	0.987179	0.641667	78	77	120
cami ii mouse gut 12	51	4354103	0.991748	0.869323	2000609	1984100	2282350	0.987952	0.486647	166	164	337
cami ii mouse gut 12	36	276484	1	0.842737	3920188	3920188	4651733	1	0.392308	51	51	130
cami ii mouse gut 12	58	259511	1	0.815044	4738038	4738038	5813227	1	0.604027	90	90	149
cami ii mouse gut 12	30	133892	1	0.809015	1523559	1523559	1883227	1	0.584071	66	66	113
cami ii mouse gut 12	5	172640	1	0.781409	4735146	4735146	6059757	1	0.540146	148	148	274
cami ii mouse gut 12	14	1571092	1	0.771322	2091452	2091452	2711517	1	0.432375	406	406	939
cami ii mouse gut 12	41	4476780	0.997868	0.766504	2163448	2158835	2816469	0.997275	0.471649	367	366	776
cami ii mouse gut 12	54	26608	0.965794	0.755645	1311708	1266840	1676501	0.944444	0.43871	72	68	155
cami ii mouse gut 12	4	228140	0.994864	0.718742	3139522	3123397	4345647	0.9933	0.396126	597	593	1497
cami ii mouse gut 12	38	4340358	0.806772	0.704446	4787372	3862316	5482772	0.281513	0.41358	238	67	162
cami ii mouse gut 12	17	denovo10721.0	1	0.69964	1495227	1495227	2137138	1	0.375318	295	295	786
cami ii mouse gut 12	63	539647	0.972523	0.685965	1489554	1448626	2111807	0.943005	0.363273	193	182	501
cami ii mouse gut 12	75	4315396	1	0.641943	1258462	1258462	1960396	1	0.401961	41	41	102
cami ii mouse gut 12	34	267042	1	0.615285	1834537	1834537	2981607	1	0.426195	205	205	481
cami ii mouse gut 12	1	194878	0.925886	0.609906	2188771	2026553	3322731	0.878571	0.305211	420	369	1209
cami ii mouse gut 12	49	210073	0.971637	0.54157	2363513	2296477	4240405	0.964286	0.244344	56	54	221
cami ii mouse gut 12	15	260456	0.998453	0.429691	1851759	1848895	4302848	0.997908	0.175626	478	477	2716
cami ii mouse gut 12	22	828435	0.687095	0.419133	2037350	1399854	3339879	0.681018	0.162465	511	348	2142
cami ii mouse gut 12	9	210073	1	0.40766	1728645	1728645	4240405	1	0.488688	108	108	221
cami ii mouse gut 12	18	730939	0.974806	0.373307	1111086	1083093	2901343	0.986441	0.153887	295	291	1891
cami ii mouse gut 12	10	3997242	0.957285	0.368108	2707065	2591432	7039873	0.899123	0.213987	228	205	958
cami ii mouse gut 12	3	3997242	0.643379	0.36374	3980059	2560685	7039873	0.460699	0.220251	458	211	958
cami ii mouse gut 12	12	1108453	0.344664	0.328958	3370402	1161657	3531320	0.345	0.167273	800	276	1650
cami ii mouse gut 12	68	4315396	1	0.305295	598499	598499	1960396	1	0.343137	35	35	102
cami ii mouse gut 12	61	460611	0.49597	0.297231	2792613	1385051	4659853	0.369565	0.186813	46	17	91
cami ii mouse gut 12	46	136604	0.531882	0.286679	2323268	1235705	4310406	0.361111	0.146067	36	13	89
cami ii mouse gut 12	8	denovo4382.1	0.548516	0.269721	1134570	622330	2307310	0.269231	0.189189	78	21	111
cami ii mouse gut 12	53	denovo4382.1	0.621411	0.268186	995781	618789	2307310	0.435897	0.153153	39	17	111
cami ii mouse gut 12	60	354971	0.914736	0.255579	989712	905325	3542257	0.927885	0.0899767	208	193	2145
cami ii mouse gut 12	66	267042	1	0.252086	751621	751621	2981607	1	0.162162	78	78	481
cami ii mouse gut 12	43	310407	0.701774	0.210443	1389237	974931	4632759	0.690789	0.127042	304	210	1653
cami ii mouse gut 12	29	354971	0.699672	0.199559	1010315	706889	3542257	0.712025	0.104895	316	225	2145
cami ii mouse gut 12	26	175333	0.497924	0.198374	878636	437494	2205404	0.478723	0.15411	94	45	292
cami ii mouse gut 12	16	denovo7195.0	0.720347	0.197269	1763584	1270392	6439911	0.712418	0.0821402	459	327	3981
cami ii mouse gut 12	47	1108453	0.670171	0.175825	926471	620894	3531320	0.655556	0.0715152	180	118	1650
cami ii mouse gut 12	2	1111328	0.541085	0.169242	948792	513377	3033386	0.582329	0.0574941	249	145	2522
cami ii mouse gut 12	23	1992	0.509883	0.161532	1987836	1013563	6274671	0.513158	0.0922921	532	273	2958
cami ii mouse gut 12	19	4387250	0.337383	0.157561	2317492	781883	4962406	0.3429	0.0560771	662	227	4048
cami ii mouse gut 12	69	460611	0.483056	0.141613	1366091	659898	4659853	0.347826	0.0879121	23	8	91
cami ii mouse gut 12	28	26608	0.183318	0.139492	1275695	233858	1676501	0.148594	0.23871	249	37	155
cami ii mouse gut 12	33	375106	0.964657	0.134591	379765	366343	2721891	0.970588	0.0449796	102	99	2201
cami ii mouse gut 12	59	460611	0.709217	0.129119	848365	601675	4659853	0.384615	0.0549451	13	5	91
cami ii mouse gut 12	42	310407	0.708973	0.125298	818755	580475	4632759	0.668203	0.0877193	217	145	1653
cami ii mouse gut 12	37	276484	0.307365	0.12495	1891027	581235	4651733	0.15534	0.123077	103	16	130
cami ii mouse gut 12	64	175333	0.425328	0.12202	632697	269104	2205404	0.412698	0.0890411	63	26	292
cami ii mouse gut 12	44	136604	0.512727	0.120398	1012166	518965	4310406	0.428571	0.101124	21	9	89
cami ii mouse gut 12	7	180972	0.36216	0.119254	1475231	534270	4480090	0.368272	0.0471869	353	130	2755
cami ii mouse gut 12	80	4340358	0.730403	0.108427	813911	594483	5482772	0.327273	0.111111	55	18	162
cami ii mouse gut 12	76	259511	0.568914	0.106413	1087341	618603	5813227	0.566667	0.114094	30	17	149
cami ii mouse gut 12	11	1111328	0.502584	0.100604	607202	305170	3033386	0.511364	0.035686	176	90	2522
cami ii mouse gut 12	77	denovo4382.1	0.507157	0.0942634	428851	217495	2307310	0.222222	0.0720721	36	8	111
cami ii mouse gut 12	55	375106	0.898586	0.0934435	283048	254343	2721891	0.915663	0.0345298	83	76	2201
cami ii mouse gut 12	27	180972	0.463916	0.0872235	842327	390769	4480090	0.446809	0.0381125	235	105	2755
cami ii mouse gut 12	39	4340358	0.595466	0.0857641	789676	470225	5482772	0.307692	0.0740741	39	12	162
cami ii mouse gut 12	70	375106	0.865273	0.0748208	235364	203654	2721891	0.892308	0.0263517	65	58	2201
cami ii mouse gut 12	25	denovo7195.0	0.48316	0.0748136	997171	481793	6439911	0.450909	0.031148	275	124	3981
cami ii mouse gut 12	40	310407	0.744758	0.0593469	369167	274940	4632759	0.848485	0.0169389	33	28	1653
cami ii mouse gut 12	56	460611	0.689399	0.0571952	386599	266521	4659853	0.363636	0.043956	11	4	91
cami ii mouse gut 12	89	259511	0.584471	0.0385058	382984	223843	5813227	0.333333	0.033557	15	5	149
cami ii mouse gut 12	52	4397402	0.573974	0.0369902	207093	118866	3213445	0.6	0.153846	30	18	117
cami ii mouse gut 12	45	310407	0.39547	0.0364811	427360	169008	4632759	0.442105	0.0254083	95	42	1653
cami ii mouse gut 12	85	310407	0.594075	0.0287362	224093	133128	4632759	0.576271	0.0205687	59	34	1653
cami ii mouse gut 12	24	4387250	0.224561	0.0248462	549057	123297	4962406	0.230769	0.00889328	156	36	4048
cami ii mouse gut 12	35	denovo8733.0	0.111245	0.0227487	353543	39330	1728893	0.125	0.00536746	104	13	2422
cami ii mouse gut 12	62	180972	0.26602	0.0196777	331396	88158	4480090	0.291139	0.00834846	79	23	2755
cami ii mouse gut 12	78	denovo7195.0	0.170689	0.0071046	268049	45753	6439911	0.236364	0.00326551	55	13	3981
cami ii mouse gut 13	40	463794	1	1	2058316	2058316	2058316	1	1	1	1	1
cami ii mouse gut 13	39	245324	1	0.989451	2977395	2977395	3009139	1	0.766667	23	23	30
cami ii mouse gut 13	46	182764	0.994746	0.976806	1975038	1964661	2011311	0.5	0.333333	2	1	3
cami ii mouse gut 13	2	354971	1	0.974713	3618260	3618260	3712129	1	0.4375	14	14	32
cami ii mouse gut 13	27	340960	1	0.968971	2052921	2052921	2118662	1	0.662651	55	55	83
cami ii mouse gut 13	31	851733	1	0.965244	2619218	2619218	2713530	1	0.542169	45	45	83
cami ii mouse gut 13	8	460611	1	0.960067	4474597	4474597	4660714	1	0.714286	65	65	91
cami ii mouse gut 13	20	1107303	1	0.950966	3373561	3373561	3547509	1	0.717241	208	208	290
cami ii mouse gut 13	41	166911	0.995673	0.942613	1985508	1976916	2097272	0.928571	0.722222	14	13	18
cami ii mouse gut 13	43	187233	1	0.942001	2956603	2956603	3138642	1	0.2	1	1	5
cami ii mouse gut 13	26	539647	1	0.931211	1991240	1991240	2138333	1	0.336283	38	38	113
cami ii mouse gut 13	15	174824	1	0.920197	3752878	3752878	4078340	1	0.665049	137	137	206
cami ii mouse gut 13	45	47365	0.993545	0.897599	2126751	2113022	2354082	0.5	0.333333	2	1	3
cami ii mouse gut 13	23	4397402	1	0.882876	2840543	2840543	3217375	1	0.495726	58	58	117
cami ii mouse gut 13	21	4354103	0.99568	0.879472	2027777	2019018	2295715	0.993631	0.474164	157	156	329
cami ii mouse gut 13	30	318764	1	0.865808	1332627	1332627	1539171	1	0.469027	53	53	113
cami ii mouse gut 13	25	180972	0.946878	0.830107	4108162	3889927	4686054	0.946108	0.596226	167	158	265
cami ii mouse gut 13	17	133892	0.97138	0.816606	1585444	1540069	1885939	0.954545	0.456522	22	21	46
cami ii mouse gut 13	24	26608	0.997843	0.805308	1357107	1354180	1681568	0.980392	0.462963	51	50	108
cami ii mouse gut 13	22	1995182	0.959853	0.761328	1577864	1514517	1989310	0.97619	0.561644	42	41	73
cami ii mouse gut 13	13	70830	1	0.683928	1964245	1964245	2872005	1	0.512136	211	211	412
cami ii mouse gut 13	18	194878	0.988797	0.67017	2293621	2267926	3384106	0.987654	0.461095	162	160	347
cami ii mouse gut 13	7	168984	0.943672	0.655386	3080594	2907070	4435663	0.75	0.388889	28	21	54
cami ii mouse gut 13	3	167420	0.993273	0.639436	1639388	1628360	2546558	0.990683	0.335436	322	319	951
cami ii mouse gut 13	19	269058	0.968874	0.562542	1616761	1566437	2784567	0.975275	0.261606	364	355	1357
cami ii mouse gut 13	5	4440624	0.964022	0.470164	1525917	1471017	3128729	0.971053	0.193701	380	369	1905
cami ii mouse gut 13	10	288521	0.739342	0.406106	1033851	764369	1882189	0.718615	0.178303	231	166	931
cami ii mouse gut 13	1	463794	0.745968	0.353033	1069318	797677	2259499	0.671053	0.168502	228	153	908
cami ii mouse gut 13	4	4394913	1	0.300171	1045396	1045396	3482667	1	0.104455	279	279	2671
cami ii mouse gut 13	36	168984	0.943171	0.29778	1400438	1320853	4435663	0.833333	0.37037	24	20	54
cami ii mouse gut 13	33	187962	0.61558	0.243686	1174142	722778	2966019	0.5	0.103448	18	9	87
cami ii mouse gut 13	12	828435	0.333702	0.214671	2049749	684006	3186300	0.412574	0.0668364	509	210	3142
cami ii mouse gut 13	16	194878	1	0.200108	677187	677187	3384106	1	0.144092	50	50	347
cami ii mouse gut 13	29	187962	0.519146	0.192757	1101273	571721	2966019	0.358974	0.16092	39	14	87
cami ii mouse gut 13	35	70830	1	0.189038	542917	542917	2872005	1	0.0898058	37	37	412
cami ii mouse gut 13	14	denovo2073.0	0.706448	0.178135	395582	279458	1568803	0.686275	0.0585774	102	70	1195
cami ii mouse gut 13	32	135956	0.536647	0.137241	712269	382237	2785156	0.575758	0.0829694	33	19	229
cami ii mouse gut 13	42	187962	0.831511	0.124648	444623	369709	2966019	0.625	0.0574713	8	5	87
cami ii mouse gut 13	38	133892	0.490826	0.0938302	360531	176958	1885939	0.529412	0.195652	17	9	46
cami ii mouse gut 13	34	187962	0.65891	0.0921899	414984	273437	2966019	0.555556	0.114943	18	10	87
cami ii mouse gut 13	9	288521	0.277736	0.0894214	605999	168308	1882189	0.505882	0.0461869	85	43	931
cami ii mouse gut 13	44	47365	0.872166	0.0827354	223313	194766	2354082	0.5	0.333333	2	1	3
cami ii mouse gut 13	6	288521	0.19488	0.081265	784874	152956	1882189	0.266234	0.0440387	154	41	931
cami ii mouse gut 13	11	4397402	0.306776	0.0790365	828910	254290	3217375	0.280576	0.333333	139	39	117
cami ii mouse gut 13	37	135956	0.555413	0.0581791	291743	162038	2785156	0.636364	0.0305677	11	7	229
cami ii mouse gut 13	28	133892	0.486295	0.054787	212474	103325	1885939	0.222222	0.0869565	18	4	46
cami ii mouse gut 14	88	184966	1	1	5128717	5128717	5128717	1	1	1	1	1
cami ii mouse gut 14	87	197875	1	1	2218052	2218052	2218052	1	1	9	9	9
cami ii mouse gut 14	83	166664	1	1	3449602	3449602	3449602	1	1	1	1	1
cami ii mouse gut 14	68	164237	1	0.998366	2939376	2939376	2944186	1	0.833333	10	10	12
cami ii mouse gut 14	36	4440624	0.965707	0.997719	3378365	3262510	3269969	0.888889	0.941176	18	16	17
cami ii mouse gut 14	89	261114	1	0.9967	2161509	2161509	2168665	1	0.5	5	5	10
cami ii mouse gut 14	65	189840	1	0.991927	3101090	3101090	3126329	1	0.758621	22	22	29
cami ii mouse gut 14	69	230268	0.970597	0.984906	3280996	3184524	3233327	0.982143	0.572917	56	55	96
cami ii mouse gut 14	61	259846	1	0.9707	2970772	2970772	3060444	1	0.702703	26	26	37
cami ii mouse gut 14	49	267042	1	0.967205	2906555	2906555	3005106	1	0.806452	50	50	62
cami ii mouse gut 14	81	4372003	1	0.965743	6509379	6509379	6740281	1	0.727273	16	16	22
cami ii mouse gut 14	9	263992	0.973862	0.952147	4069539	3963171	4162351	0.9375	0.576923	48	45	78
cami ii mouse gut 14	82	187233	1	0.942077	2956436	2956436	3138211	1	0.5	5	5	10
cami ii mouse gut 14	54	851733	1	0.937	2541991	2541991	2712903	1	0.46988	39	39	83
cami ii mouse gut 14	46	340139	0.926508	0.932993	4251968	3939483	4222416	0.740741	0.571429	27	20	35
cami ii mouse gut 14	44	4397402	0.997441	0.923415	2971781	2964175	3210014	0.988889	0.626761	90	89	142
cami ii mouse gut 14	55	260201	1	0.92189	2409982	2409982	2614176	1	0.672932	179	179	266
cami ii mouse gut 14	24	135956	1	0.90886	2528969	2528969	2782572	1	0.50655	116	116	229
cami ii mouse gut 14	91	47365	1	0.897624	2112996	2112996	2353989	1	0.333333	1	1	3
cami ii mouse gut 14	64	180972	0.988463	0.889696	4228603	4179819	4698029	0.957447	0.54878	47	45	82
cami ii mouse gut 14	67	1108453	0.998959	0.885653	3227699	3224338	3640632	0.969697	0.581818	33	32	55
cami ii mouse gut 14	34	4354103	1	0.879937	2011992	2011992	2286519	1	0.477204	157	157	329
cami ii mouse gut 14	33	1571092	1	0.87593	2394393	2394393	2733543	1	0.558959	365	365	653
cami ii mouse gut 14	50	4424327	0.985356	0.873143	3888208	3831269	4387905	0.970149	0.619048	134	130	210
cami ii mouse gut 14	25	259511	0.995356	0.868128	5074915	5051348	5818669	0.95082	0.617021	61	58	94
cami ii mouse gut 14	2	263687	1	0.844869	3080770	3080770	3646446	1	0.534483	155	155	290
cami ii mouse gut 14	17	245324	1	0.843231	2497756	2497756	2962124	1	0.518088	401	401	774
cami ii mouse gut 14	8	1107303	0.983067	0.833472	2994679	2943969	3532177	0.974441	0.554545	313	305	550
cami ii mouse gut 14	78	276484	0.998167	0.83287	3880637	3873523	4650813	0.961538	0.384615	52	50	130
cami ii mouse gut 14	16	168984	0.993814	0.753854	3365611	3344790	4436922	0.941176	0.603774	34	32	53
cami ii mouse gut 14	56	260679	0.77198	0.7024	2491011	1923011	2737770	0.387097	0.193548	31	12	62
cami ii mouse gut 14	22	181344	0.988402	0.699101	1749513	1729223	2473495	0.974265	0.419304	272	265	632
cami ii mouse gut 14	77	denovo9767.0	0.972192	0.69817	2806877	2728822	3908535	0.92	0.560976	25	23	41
cami ii mouse gut 14	26	174824	0.95974	0.687898	2864440	2749118	3996406	0.950549	0.372577	546	519	1393
cami ii mouse gut 14	85	463794	0.872467	0.647286	1527026	1332280	2058256	0.666667	0.666667	3	2	3
cami ii mouse gut 14	4	162576	0.985522	0.62845	3847334	3791633	6033311	0.984127	0.32711	819	806	2464
cami ii mouse gut 14	3	172640	0.744115	0.618515	4923395	3663570	5923174	0.661395	0.317836	1075	711	2237
cami ii mouse gut 14	5	1111328	0.905125	0.598421	2105674	1905898	3184876	0.883212	0.306847	411	363	1183
cami ii mouse gut 14	38	denovo4382.1	0.84269	0.582771	1591393	1341051	2301161	0.589474	0.337349	95	56	166
cami ii mouse gut 14	27	167509	0.996765	0.56839	2512613	2504484	4406278	0.989796	0.413646	196	194	469
cami ii mouse gut 14	30	3957916	0.9929	0.538634	1887025	1873627	3478479	0.990476	0.241299	420	416	1724
cami ii mouse gut 14	11	194878	0.71547	0.495737	2355244	1685107	3399196	0.393939	0.342105	33	13	38
cami ii mouse gut 14	10	4340358	0.958528	0.480472	2657403	2547194	5301441	0.945545	0.222093	606	573	2580
cami ii mouse gut 14	12	827592	0.963823	0.439492	2146028	2068392	4706322	0.955375	0.181433	493	471	2596
cami ii mouse gut 14	13	272949	0.858541	0.40375	1556652	1336450	3310095	0.867052	0.169492	346	300	1770
cami ii mouse gut 14	35	4476780	0.995955	0.382745	1047464	1043227	2725647	0.996324	0.145699	272	271	1860
cami ii mouse gut 14	21	351309	0.636438	0.362132	2345809	1492963	4122707	0.613054	0.177224	429	263	1484
cami ii mouse gut 14	90	463794	1	0.352714	725976	725976	2058256	1	0.333333	1	1	3
cami ii mouse gut 14	20	228140	0.967254	0.350112	1527317	1477303	4219515	0.957672	0.130263	378	362	2779
cami ii mouse gut 14	15	denovo4069.0	0.841743	0.3373	1722234	1449679	4297894	0.831797	0.128699	434	361	2805
cami ii mouse gut 14	51	136604	0.58582	0.334184	2459827	1441016	4312039	0.5	0.152778	22	11	72
cami ii mouse gut 14	52	182712	0.846501	0.322619	1410896	1194325	3701968	0.923077	0.205128	26	24	117
cami ii mouse gut 14	7	351309	0.615108	0.321357	2153866	1324861	4122707	0.603939	0.185984	457	276	1484
cami ii mouse gut 14	28	262642	0.496337	0.312726	1618143	803144	2568201	0.524631	0.118202	406	213	1802
cami ii mouse gut 14	76	182712	0.677773	0.303223	1656194	1122523	3701968	0.862069	0.213675	29	25	117
cami ii mouse gut 14	32	denovo9767.0	0.566275	0.293658	2026880	1147771	3908535	0.236842	0.219512	38	9	41
cami ii mouse gut 14	40	denovo10721.0	1	0.25995	523971	523971	2015662	1	0.0863431	153	153	1772
cami ii mouse gut 14	62	167509	0.959511	0.258605	1187569	1139486	4406278	0.921348	0.17484	89	82	469
cami ii mouse gut 14	6	175333	0.936748	0.245955	563715	528059	2146978	0.932432	0.136095	148	138	1014
cami ii mouse gut 14	84	136604	0.860366	0.240903	1207376	1038785	4312039	0.75	0.125	12	9	72
cami ii mouse gut 14	43	denovo4382.1	0.73551	0.23567	737332	542315	2301161	0.525424	0.186747	59	31	166
cami ii mouse gut 14	41	182764	0.272434	0.230564	1568263	427248	1853056	0.357558	0.073741	344	123	1668
cami ii mouse gut 14	74	194878	0.897131	0.228339	865169	776170	3399196	0.7	0.184211	10	7	38
cami ii mouse gut 14	47	310407	0.772765	0.208594	1235344	954630	4576495	0.815217	0.102226	276	225	2201
cami ii mouse gut 14	66	168984	0.787664	0.204345	1151079	906664	4436922	0.666667	0.150943	12	8	53
cami ii mouse gut 14	70	460611	0.769726	0.182065	1102654	848741	4661757	0.382353	0.142857	34	13	91
cami ii mouse gut 14	59	182712	0.726753	0.181433	769676	559364	3083025	0.862069	0.140449	29	25	178
cami ii mouse gut 14	58	182712	0.90057	0.161864	554129	499032	3083025	0.94	0.264045	50	47	178
cami ii mouse gut 14	37	310407	0.850796	0.156041	839355	714120	4576495	0.853881	0.0849614	219	187	2201
cami ii mouse gut 14	71	276484	0.481696	0.130468	1259681	606783	4650813	0.254237	0.115385	59	15	130
cami ii mouse gut 14	1	263992	0.421166	0.126231	1595947	672159	5324820	0.418891	0.035627	487	204	5726
cami ii mouse gut 14	19	262095	0.317514	0.111032	965278	306489	2760374	0.323843	0.0271561	281	91	3351
cami ii mouse gut 14	45	175333	0.636693	0.110766	373511	237812	2146978	0.684211	0.0641026	95	65	1014
cami ii mouse gut 14	53	460611	0.903073	0.11074	571649	516241	4661757	0.75	0.032967	4	3	91
cami ii mouse gut 14	14	denovo1719.0	0.314317	0.102582	1420113	446366	4351321	0.356707	0.0303345	328	117	3857
cami ii mouse gut 14	60	4315396	0.619406	0.0957726	280958	174027	1817086	0.585366	0.0294659	82	48	1629
cami ii mouse gut 14	73	182712	0.780606	0.0956178	377645	294792	3083025	0.75	0.0337079	8	6	178
cami ii mouse gut 14	57	4315396	0.537541	0.094585	319732	171869	1817086	0.526316	0.0306937	95	50	1629
cami ii mouse gut 14	79	182712	0.738045	0.09195	384101	283484	3083025	0.857143	0.0337079	7	6	178
cami ii mouse gut 14	86	460611	1	0.0763307	355835	355835	4661757	1	0.021978	2	2	91
cami ii mouse gut 14	18	267406	0.423661	0.0747536	510620	216330	2893906	0.42	0.0195896	150	63	3216
cami ii mouse gut 14	72	182712	0.696349	0.0740403	393617	274095	3701968	0.888889	0.0683761	9	8	117
cami ii mouse gut 14	29	310407	0.439525	0.061657	641996	282173	4576495	0.45625	0.0331667	160	73	2201
cami ii mouse gut 14	80	136604	0.449935	0.0589487	564946	254189	4312039	0.206897	0.0833333	29	6	72
cami ii mouse gut 14	75	460611	0.61821	0.0401962	303109	187385	4661757	0.3	0.032967	10	3	91
cami ii mouse gut 14	42	172640	0.154679	0.0348886	1335999	206651	5923174	0.130081	0.0214573	369	48	2237
cami ii mouse gut 14	39	310407	0.49425	0.0329816	305392	150940	4576495	0.488095	0.0186279	84	41	2201
cami ii mouse gut 14	48	4424327	0.218379	0.0273835	550218	120156	4387905	0.17	0.0809524	100	17	210
cami ii mouse gut 14	63	263687	0.233203	0.0229371	358653	83639	3646446	0.272727	0.0517241	55	15	290
cami ii mouse gut 14	31	649107	0.184717	0.0215211	652177	120468	5597671	0.196078	0.00502071	204	40	7967
cami ii mouse gut 14	23	649107	0.10995	0.0162089	825213	90732	5597671	0.121339	0.00364002	239	29	7967
cami ii mouse gut 15	94	197875	1	1	2218066	2218066	2218066	1	1	9	9	9
cami ii mouse gut 15	69	463794	0.913556	1	2253080	2058314	2058314	0.5	1	2	1	1
cami ii mouse gut 15	58	1571092	1	0.996542	2757105	2757105	2766671	1	0.919355	57	57	62
cami ii mouse gut 15	89	denovo10721.0	0.998814	0.996046	2178953	2176368	2185007	0.966667	0.935484	30	29	31
cami ii mouse gut 15	44	189840	0.994096	0.991925	3119607	3101189	3126436	0.956522	0.758621	23	22	29
cami ii mouse gut 15	79	164237	1	0.991664	2919271	2919271	2943811	1	0.769231	10	10	13
cami ii mouse gut 15	60	184966	0.965121	0.991611	5266881	5083176	5126182	0.930556	0.893333	72	67	75
cami ii mouse gut 15	81	1111328	0.997533	0.987371	3225894	3217937	3259097	0.981481	0.815385	54	53	65
cami ii mouse gut 15	74	245324	1	0.979103	2944592	2944592	3007438	1	0.788462	41	41	52
cami ii mouse gut 15	67	460611	1	0.977504	4556579	4556579	4661441	1	0.725275	66	66	91
cami ii mouse gut 15	101	182764	1	0.976828	1964655	1964655	2011260	1	0.333333	1	1	3
cami ii mouse gut 15	77	267042	1	0.97475	2927662	2927662	3003499	1	0.797101	55	55	69
cami ii mouse gut 15	72	4372003	1	0.965717	6509771	6509771	6740867	1	0.666667	12	12	18
cami ii mouse gut 15	88	168984	0.965704	0.965243	4434811	4282713	4436929	0.875	0.792453	48	42	53
cami ii mouse gut 15	85	260679	0.934212	0.959831	2812068	2627069	2737012	0.421053	0.387097	57	24	62
cami ii mouse gut 15	62	174824	0.998164	0.955262	3908358	3901182	4083886	0.987179	0.733333	78	77	105
cami ii mouse gut 15	93	340139	0.986169	0.952792	4079115	4022695	4222006	0.956522	0.628571	23	22	35
cami ii mouse gut 15	82	4315396	1	0.952301	1870043	1870043	1963709	1	0.72973	27	27	37
cami ii mouse gut 15	23	354971	1	0.944119	3501996	3501996	3709274	1	0.640449	57	57	89
cami ii mouse gut 15	21	denovo9767.0	0.863685	0.942898	4257737	3677342	3900042	0.751295	0.707317	193	145	205
cami ii mouse gut 15	100	187233	1	0.942004	2956595	2956595	3138622	1	0.2	1	1	5
cami ii mouse gut 15	42	228140	1	0.937825	4156524	4156524	4432089	1	0.786408	162	162	206
cami ii mouse gut 15	90	1108453	0.992615	0.935848	3432139	3406791	3640324	0.972222	0.625	36	35	56
cami ii mouse gut 15	29	851733	1	0.931216	2526782	2526782	2713421	1	0.457831	38	38	83
cami ii mouse gut 15	34	180972	0.713345	0.928719	6113369	4360940	4695650	0.236967	0.595238	211	50	84
cami ii mouse gut 15	43	539647	0.959081	0.915646	2036951	1953601	2133577	0.939024	0.466667	82	77	165
cami ii mouse gut 15	39	318764	1	0.905378	1392768	1392768	1538327	1	0.504425	57	57	113
cami ii mouse gut 15	41	260201	1	0.904683	2355974	2355974	2604199	1	0.6475	259	259	400
cami ii mouse gut 15	98	47365	1	0.897601	2113018	2113018	2354074	1	0.333333	1	1	3
cami ii mouse gut 15	53	340960	1	0.896903	1894486	1894486	2112252	1	0.556291	84	84	151
cami ii mouse gut 15	49	4397402	1	0.894226	2875818	2875818	3215986	1	0.538462	63	63	117
cami ii mouse gut 15	84	259511	1	0.887831	5164934	5164934	5817473	1	0.659574	62	62	94
cami ii mouse gut 15	7	135956	1	0.887444	2471510	2471510	2784976	1	0.458515	105	105	229
cami ii mouse gut 15	11	4354103	1	0.880939	2020351	2020351	2293407	1	0.480243	158	158	329
cami ii mouse gut 15	73	259846	0.962835	0.873533	2770589	2667620	3053829	0.917431	0.689655	109	100	145
cami ii mouse gut 15	15	1108078	0.939984	0.871369	2667053	2506988	2877069	0.931579	0.567308	380	354	624
cami ii mouse gut 15	16	181344	0.998	0.86778	2172613	2168268	2498637	0.993421	0.629167	152	151	240
cami ii mouse gut 15	9	4480176	1	0.777082	2362719	2362719	3040500	1	0.481283	90	90	187
cami ii mouse gut 15	47	4340358	1	0.764767	4190883	4190883	5479944	1	0.4689	98	98	209
cami ii mouse gut 15	13	166911	0.971447	0.759721	1629808	1583272	2084019	0.962025	0.496732	158	152	306
cami ii mouse gut 15	37	denovo2280.0	1	0.747442	1309711	1309711	1752257	1	0.405844	250	250	616
cami ii mouse gut 15	18	828435	0.968514	0.662477	2349732	2275748	3435211	0.96789	0.362232	436	422	1165
cami ii mouse gut 15	36	4424327	0.991527	0.610509	2669144	2646528	4334953	0.982673	0.379904	404	397	1045
cami ii mouse gut 15	51	133892	0.987519	0.598961	1142679	1128417	1883956	0.965517	0.314607	29	28	89
cami ii mouse gut 15	31	230268	0.935088	0.597676	2042302	1909732	3195261	0.89939	0.393333	328	295	750
cami ii mouse gut 15	24	4440624	0.931824	0.562304	1959544	1825950	3247265	0.95977	0.365427	174	167	457
cami ii mouse gut 15	64	26608	0.624881	0.545408	1466312	916270	1679973	0.5	0.314961	80	40	127
cami ii mouse gut 15	46	194878	0.83724	0.52266	2118558	1773742	3393682	0.626667	0.38843	75	47	121
cami ii mouse gut 15	32	180535	0.812123	0.479115	1598209	1297942	2709042	0.751958	0.219512	383	288	1312
cami ii mouse gut 15	57	denovo1719.0	0.484577	0.383876	3709609	1797590	4682730	0.748918	0.251089	231	173	689
cami ii mouse gut 15	87	175333	0.700598	0.37561	1189817	833584	2219278	0.548387	0.283333	31	17	60
cami ii mouse gut 15	14	166664	0.726724	0.374179	1713179	1245008	3327308	0.670702	0.168185	413	277	1647
cami ii mouse gut 15	26	3957916	0.737916	0.361399	1675169	1236134	3420413	0.702703	0.137203	444	312	2274
cami ii mouse gut 15	3	3997242	0.614278	0.353707	3877076	2381602	6733262	0.585157	0.139046	1051	615	4423
cami ii mouse gut 15	30	4476780	1	0.346846	941835	941835	2715426	1	0.135722	250	250	1842
cami ii mouse gut 15	33	1107303	0.990397	0.345414	1173496	1162227	3364736	0.990323	0.132328	310	307	2320
cami ii mouse gut 15	86	26608	0.95429	0.325339	572740	546560	1679973	0.933333	0.220472	30	28	127
cami ii mouse gut 15	35	276484	0.661054	0.3017	2122961	1403392	4651610	0.25	0.153846	80	20	130
cami ii mouse gut 15	52	denovo4382.1	0.590822	0.295746	1155810	682878	2309000	0.657143	0.207207	35	23	111
cami ii mouse gut 15	20	276484	0.579931	0.278303	2232260	1294557	4651610	0.2	0.146154	95	19	130
cami ii mouse gut 15	22	182712	1	0.271571	826236	826236	3042430	1	0.185664	158	158	851
cami ii mouse gut 15	45	463794	0.500947	0.23815	1022085	512010	2149947	0.510204	0.0817884	294	150	1834
cami ii mouse gut 15	66	194878	0.521028	0.207009	1348337	702522	3393682	0.222222	0.115702	63	14	121
cami ii mouse gut 15	48	230268	0.770012	0.206836	858291	660894	3195261	0.9	0.096	80	72	750
cami ii mouse gut 15	6	187962	0.791037	0.189182	651241	515156	2723070	0.935897	0.0576164	156	146	2534
cami ii mouse gut 15	10	denovo4069.0	0.73755	0.158443	959303	707534	4465529	0.701754	0.160966	228	160	994
cami ii mouse gut 15	8	denovo5222.0	0.319994	0.148601	979019	313280	2108190	0.40724	0.0437956	221	90	2055
cami ii mouse gut 15	54	175333	0.534487	0.143085	594112	317545	2219278	0.411765	0.116667	17	7	60
cami ii mouse gut 15	27	182712	0.850103	0.142786	616069	523722	3667875	0.880734	0.133891	109	96	717
cami ii mouse gut 15	59	4440624	1	0.139421	452738	452738	3247265	1	0.102845	47	47	457
cami ii mouse gut 15	38	182712	1	0.134699	409811	409811	3042430	1	0.0387779	33	33	851
cami ii mouse gut 15	76	denovo4069.0	0.883017	0.126223	638324	563651	4465529	0.96	0.0482897	50	48	994
cami ii mouse gut 15	92	133892	0.781616	0.108015	260353	203496	1883956	0.666667	0.134831	18	12	89
cami ii mouse gut 15	40	4387250	0.356138	0.102046	1393955	496441	4864872	0.347518	0.0328638	423	147	4473
cami ii mouse gut 15	80	182712	0.734244	0.0899682	449431	329992	3667875	0.888889	0.0446304	36	32	717
cami ii mouse gut 15	1	4387250	0.264878	0.0883633	1622918	429876	4864872	0.297619	0.0279455	420	125	4473
cami ii mouse gut 15	99	denovo4382.1	0.723198	0.0864868	276132	199698	2309000	0.6	0.027027	5	3	111
cami ii mouse gut 15	19	319219	0.390896	0.082987	1108655	433369	5222133	0.398256	0.0199912	344	137	6853
cami ii mouse gut 15	4	306306	0.20047	0.0742169	910780	182584	2460141	0.32973	0.0188039	185	61	3244
cami ii mouse gut 15	28	182712	0.863852	0.0701351	247011	213381	3042430	0.888889	0.0282021	27	24	851
cami ii mouse gut 15	56	26608	0.281004	0.0685701	409945	115196	1679973	0.232558	0.15748	86	20	127
cami ii mouse gut 15	96	175333	0.517902	0.0683348	292824	151654	2219278	0.5	0.05	6	3	60
cami ii mouse gut 15	17	263992	0.204581	0.0674778	1198570	245205	3633863	0.226361	0.0172226	349	79	4587
cami ii mouse gut 15	12	4424327	0.132641	0.0671606	2194936	291138	4334953	0.107368	0.0488038	475	51	1045
cami ii mouse gut 15	91	denovo4382.1	0.52304	0.0618077	272855	142714	2309000	0.555556	0.045045	9	5	111
cami ii mouse gut 15	55	851733	0.315916	0.0606331	520781	164523	2713421	0.2	0.168675	70	14	83
cami ii mouse gut 15	2	181348	0.25525	0.0541507	955977	244013	4506181	0.25	0.013297	312	78	5866
cami ii mouse gut 15	61	denovo4069.0	0.74404	0.0538879	323421	240638	4465529	0.935484	0.0291751	31	29	994
cami ii mouse gut 15	50	denovo1719.0	1	0.0526885	246726	246726	4682730	1	0.0290276	20	20	689
cami ii mouse gut 15	70	194878	0.603624	0.048359	271883	164115	3393682	0.214286	0.0247934	14	3	121
cami ii mouse gut 15	63	318764	0.264552	0.0481354	279900	74048	1538327	0.271186	0.141593	59	16	113
cami ii mouse gut 15	25	denovo4069.0	0.229759	0.0480098	933103	214389	4465529	0.222222	0.0503018	225	50	994
cami ii mouse gut 15	75	denovo4069.0	0.62186	0.0460651	330790	205705	4465529	0.78125	0.0251509	32	25	994
cami ii mouse gut 15	95	182712	0.53549	0.0389651	266894	142919	3667875	0.761905	0.0223152	21	16	717
cami ii mouse gut 15	97	182712	0.557607	0.0329177	216529	120738	3667875	0.666667	0.013947	15	10	717
cami ii mouse gut 15	68	136604	0.380898	0.0243095	237607	90504	3722987	0.526316	0.0060988	57	30	4919
cami ii mouse gut 15	65	259511	0.302196	0.0235977	454272	137279	5817473	0.0833333	0.0425532	48	4	94
cami ii mouse gut 15	78	187962	0.195055	0.0234408	327246	63831	2723070	0.267857	0.00591949	56	15	2534
cami ii mouse gut 15	5	181348	0.250668	0.0231693	416507	104405	4506181	0.242857	0.00579611	140	34	5866
cami ii mouse gut 15	71	637934	0.188377	0.0190579	539642	101656	5334059	0.188811	0.00546227	143	27	4943
cami ii mouse gut 15	83	1107303	0.167567	0.011107	223027	37372	3364736	0.178571	0.00431034	56	10	2320
cami ii mouse gut 16	10	463794	1	1	2058318	2058318	2058318	1	1	1	1	1
cami ii mouse gut 16	2	4312974	1	0.998142	2943201	2943201	2948681	1	0.926829	38	38	41
cami ii mouse gut 16	8	245324	1	0.989479	2977339	2977339	3008998	1	0.766667	23	23	30
cami ii mouse gut 16	3	168984	0.9646	0.986596	4537251	4376632	4436093	0.914894	0.796296	47	43	54
cami ii mouse gut 16	7	269125	0.993304	0.979901	2962074	2942240	3002590	0.970588	0.846154	68	66	78
cami ii mouse gut 16	9	463794	1	0.976267	2261456	2261456	2316431	1	0.333333	1	1	3
cami ii mouse gut 16	6	135956	1	0.956567	2664834	2664834	2785831	1	0.637555	146	146	229
cami ii mouse gut 16	5	136604	0.994367	0.951581	4127048	4103802	4312616	0.980769	0.728571	52	51	70
cami ii mouse gut 16	1	851733	0.869985	0.567944	1703601	1482107	2609601	0.883212	0.254916	411	363	1424
cami ii mouse gut 16	4	4469576	0.993633	0.441391	1506780	1497187	3391973	0.994565	0.199129	368	366	1838
cami ii mouse gut 17	81	197875	1	1	2218107	2218107	2218107	1	1	9	9	9
cami ii mouse gut 17	5	denovo9703.0	0.927253	1	2657075	2463781	2463781	0.2	1	5	1	1
cami ii mouse gut 17	89	463794	1	1	2058315	2058315	2058315	1	1	1	1	1
cami ii mouse gut 17	43	1571092	1	0.994881	2751926	2751926	2766086	1	0.887324	63	63	71
cami ii mouse gut 17	39	denovo9105.0	0.944713	0.988694	5244502	4954549	5011207	0.735294	0.510204	34	25	49
cami ii mouse gut 17	54	189840	0.989697	0.985472	3112730	3080661	3126076	0.875	0.724138	24	21	29
cami ii mouse gut 17	75	164237	0.998368	0.982134	2895567	2890842	2943430	0.933333	0.736842	15	14	19
cami ii mouse gut 17	76	168984	0.976941	0.980686	4453975	4351270	4436966	0.931818	0.773585	44	41	53
cami ii mouse gut 17	28	1111580	1	0.980132	3114311	3114311	3177440	1	0.6	9	9	15
cami ii mouse gut 17	30	463794	1	0.979336	2265465	2265465	2313267	1	0.847222	61	61	72
cami ii mouse gut 17	64	262095	1	0.975564	3057699	3057699	3134290	1	0.695652	128	128	184
cami ii mouse gut 17	58	denovo10721.0	1	0.97372	2124378	2124378	2181714	1	0.816667	98	98	120
cami ii mouse gut 17	41	denovo3878.0	1	0.967143	2286313	2286313	2363987	1	0.803571	45	45	56
cami ii mouse gut 17	69	190114	1	0.966037	3136887	3136887	3247170	1	0.785714	44	44	56
cami ii mouse gut 17	71	4372003	0.995713	0.965706	6538060	6510034	6741217	0.8	0.666667	15	12	18
cami ii mouse gut 17	53	268844	0.920183	0.963402	3191686	2936935	3048503	0.69697	0.638889	66	46	72
cami ii mouse gut 17	40	245324	1	0.958914	2871757	2871757	2994801	1	0.755853	226	226	299
cami ii mouse gut 17	59	denovo2280.0	0.995809	0.956424	1720488	1713277	1791337	0.986111	0.550388	72	71	129
cami ii mouse gut 17	35	340139	1	0.952775	4022845	4022845	4222241	1	0.628571	22	22	35
cami ii mouse gut 17	6	1108453	1	0.945624	3443665	3443665	3641686	1	0.636364	35	35	55
cami ii mouse gut 17	10	210073	1	0.937759	3985780	3985780	4250326	1	0.690909	114	114	165
cami ii mouse gut 17	57	187400	1	0.935285	3177241	3177241	3397085	1	0.77707	122	122	157
cami ii mouse gut 17	29	135956	1	0.922691	2570203	2570203	2785552	1	0.541485	124	124	229
cami ii mouse gut 17	82	3957916	1	0.90536	3259731	3259731	3600482	1	0.551724	32	32	58
cami ii mouse gut 17	78	269378	0.992597	0.902595	2733021	2712788	3005544	0.928571	0.342105	14	13	38
cami ii mouse gut 17	45	828435	0.867011	0.902473	3621054	3139492	3478765	0.823529	0.624357	442	364	583
cami ii mouse gut 17	21	denovo1959.0	0.986879	0.899045	4257905	4202035	4673886	0.980282	0.652908	355	348	533
cami ii mouse gut 17	66	129394	1	0.89484	3511993	3511993	3924715	1	0.627119	37	37	59
cami ii mouse gut 17	49	denovo12129.0	1	0.847573	4362542	4362542	5147098	1	0.666667	166	166	249
cami ii mouse gut 17	8	319134	0.978764	0.79842	3123528	3057197	3829060	0.97076	0.487518	342	332	681
cami ii mouse gut 17	25	322900	0.997715	0.749899	2488368	2482683	3310688	0.995349	0.431887	430	428	991
cami ii mouse gut 17	1	denovo8312.0	0.717385	0.741925	4697429	3369864	4542056	0.556701	0.459854	679	378	822
cami ii mouse gut 17	26	228140	0.9983	0.708632	3093120	3087862	4357495	0.998243	0.401982	569	568	1413
cami ii mouse gut 17	3	272953	0.863484	0.690944	2786942	2406481	3482891	0.831283	0.37011	569	473	1278
cami ii mouse gut 17	42	denovo6222.0	1	0.678537	2784368	2784368	4103489	1	0.487838	361	361	740
cami ii mouse gut 17	31	denovo1402.0	0.983909	0.644215	1444633	1421388	2206387	0.973485	0.361972	264	257	710
cami ii mouse gut 17	18	denovo12924.0	0.927699	0.563043	2260894	2097430	3725171	0.919679	0.271327	498	458	1688
cami ii mouse gut 17	13	278098	1	0.515356	1468766	1468766	2850001	1	0.223676	359	359	1605
cami ii mouse gut 17	44	180535	0.970175	0.499512	1398672	1356956	2716562	0.954839	0.242424	310	296	1221
cami ii mouse gut 17	16	denovo8373.1	1	0.48954	1026609	1026609	2097090	1	0.193701	246	246	1270
cami ii mouse gut 17	33	denovo7705.0	1	0.467537	913212	913212	1953242	1	0.195521	227	227	1161
cami ii mouse gut 17	47	319702	0.923823	0.436645	1594267	1472821	3373039	0.913043	0.204878	184	168	820
cami ii mouse gut 17	20	263828	0.997242	0.396064	1109904	1106843	2794608	0.996503	0.153556	286	285	1856
cami ii mouse gut 17	12	45363	0.993247	0.394127	1418706	1409126	3575307	0.993333	0.189206	300	298	1575
cami ii mouse gut 17	17	268844	0.461428	0.34456	2515361	1160659	3368527	0.459909	0.133626	661	304	2275
cami ii mouse gut 17	61	460611	0.575405	0.329707	2669455	1536017	4658733	0.583333	0.153846	24	14	91
cami ii mouse gut 17	11	denovo8701.0	0.526269	0.316298	3893853	2049214	6478736	0.499376	0.14477	801	400	2763
cami ii mouse gut 17	46	175333	0.71279	0.302139	940798	670591	2219476	0.28	0.145833	25	7	48
cami ii mouse gut 17	50	271230	1	0.296251	641980	641980	2167016	1	0.107035	178	178	1663
cami ii mouse gut 17	74	175333	0.538394	0.267764	1103830	594296	2219476	0.230769	0.25	52	12	48
cami ii mouse gut 17	32	denovo4507.0	0.950662	0.266717	888837	844984	3168087	0.925926	0.12599	189	175	1389
cami ii mouse gut 17	22	denovo10559.0	0.966332	0.256939	560627	541752	2108484	0.936709	0.170901	79	74	433
cami ii mouse gut 17	80	3919797	0.935497	0.236671	1382379	1293211	5464177	0.833333	0.0714286	6	5	70
cami ii mouse gut 17	86	136604	0.654132	0.233131	1537377	1005648	4313657	0.545455	0.0882353	11	6	68
cami ii mouse gut 17	52	denovo6222.0	1	0.22016	903426	903426	4103489	1	0.154054	114	114	740
cami ii mouse gut 17	36	denovo10559.0	1	0.20467	431544	431544	2108484	1	0.113164	49	49	433
cami ii mouse gut 17	55	177917	0.44008	0.203946	1078567	474656	2327365	0.452055	0.111486	73	33	296
cami ii mouse gut 17	67	319702	0.878513	0.197436	758051	665958	3373039	0.850299	0.173171	167	142	820
cami ii mouse gut 17	38	460611	0.825259	0.17919	1011560	834799	4658733	0.789474	0.164835	19	15	91
cami ii mouse gut 17	4	denovo8701.0	0.691984	0.167887	1571849	1087695	6478736	0.644068	0.0962722	413	266	2763
cami ii mouse gut 17	88	136604	0.681386	0.163213	1033255	704046	4313657	0.5	0.102941	14	7	68
cami ii mouse gut 17	14	denovo4069.0	0.881357	0.16172	795226	700878	4333909	0.872247	0.0802594	227	198	2467
cami ii mouse gut 17	34	denovo4507.0	0.750279	0.146572	618907	464353	3168087	0.685897	0.0770338	156	107	1389
cami ii mouse gut 17	24	45363	0.739716	0.142591	689190	509805	3575307	0.678161	0.0749206	174	118	1575
cami ii mouse gut 17	79	259511	0.768479	0.134068	1013649	778968	5810244	0.792453	0.232044	53	42	181
cami ii mouse gut 17	9	denovo5741.0	0.731035	0.130255	605959	442977	3400832	0.771429	0.0384178	175	135	3514
cami ii mouse gut 17	84	3919797	0.626448	0.111643	973803	610037	5464177	0.428571	0.0428571	7	3	70
cami ii mouse gut 17	2	denovo8701.0	0.787745	0.110198	906310	713941	6478736	0.728972	0.0564604	214	156	2763
cami ii mouse gut 17	19	denovo3498.0	0.42414	0.108989	600891	254862	2338413	0.445455	0.0931559	110	49	526
cami ii mouse gut 17	62	denovo3498.0	0.478607	0.105692	516397	247151	2338413	0.467213	0.108365	122	57	526
cami ii mouse gut 17	63	denovo10559.0	0.9854	0.105443	225618	222324	2108484	0.96875	0.0715935	32	31	433
cami ii mouse gut 17	23	denovo3498.0	0.532543	0.100422	440954	234827	2338413	0.45098	0.0874525	102	46	526
cami ii mouse gut 17	27	denovo4507.0	0.986152	0.0875516	281266	277371	3168087	0.984127	0.0446364	63	62	1389
cami ii mouse gut 17	15	129394	0.189823	0.0872099	1803121	342274	3924715	0.04329	0.169492	231	10	59
cami ii mouse gut 17	85	259511	0.86637	0.0854919	573345	496729	5810244	0.833333	0.0276243	6	5	181
cami ii mouse gut 17	51	269378	0.389026	0.0820108	633600	246487	3005544	0.153061	0.394737	98	15	38
cami ii mouse gut 17	73	177917	0.406216	0.0788884	451981	183602	2327365	0.481481	0.0439189	27	13	296
cami ii mouse gut 17	70	denovo4507.0	1	0.0737713	233714	233714	3168087	1	0.0410367	57	57	1389
cami ii mouse gut 17	87	460611	0.819951	0.0728883	414131	339567	4658733	0.5	0.010989	2	1	91
cami ii mouse gut 17	7	denovo4507.0	0.950364	0.0726082	242043	230029	3168087	0.981818	0.0388769	55	54	1389
cami ii mouse gut 17	37	denovo8701.0	0.675604	0.0660459	633350	427894	6478736	0.61875	0.0358306	160	99	2763
cami ii mouse gut 17	77	175333	0.574765	0.0628459	242682	139485	2219476	0.142857	0.0416667	14	2	48
cami ii mouse gut 17	56	denovo3498.0	0.356561	0.06214	407529	145309	2338413	0.325	0.0247148	40	13	526
cami ii mouse gut 17	72	denovo4069.0	0.608831	0.0559924	398577	242666	4333909	0.636364	0.0141873	55	35	2467
cami ii mouse gut 17	65	259511	0.546529	0.0508214	540292	295285	5810244	0.857143	0.0662983	14	12	181
cami ii mouse gut 17	60	177917	0.472301	0.0493068	242970	114755	2327365	0.5	0.0371622	22	11	296
cami ii mouse gut 17	68	210073	0.14967	0.0454389	1290376	193130	4250326	0.106061	0.0424242	66	7	165
cami ii mouse gut 17	48	denovo8312.0	0.138446	0.0386475	1267928	175539	4542056	0.142857	0.0352798	203	29	822
cami ii mouse gut 17	83	3919797	0.538934	0.022474	227861	122802	5464177	0.666667	0.0285714	3	2	70
cami ii mouse gut 18	17	405780	1	1	3008567	3008567	3008567	1	1	1	1	1
cami ii mouse gut 18	22	463794	1	1	2058317	2058317	2058317	1	1	1	1	1
cami ii mouse gut 18	18	168984	1	0.993556	4408741	4408741	4437334	1	0.849057	45	45	53
cami ii mouse gut 18	19	245324	1	0.987358	2971321	2971321	3009366	1	0.733333	22	22	30
cami ii mouse gut 18	9	4480176	1	0.98017	2988687	2988687	3049153	1	0.72	72	72	100
cami ii mouse gut 18	10	262095	0.992937	0.980115	3092688	3070845	3133148	0.984962	0.711957	133	131	184
cami ii mouse gut 18	3	175333	0.979645	0.979273	2219207	2174034	2220050	0.829787	0.829787	47	39	47
cami ii mouse gut 18	21	463794	1	0.976284	2261465	2261465	2316400	1	0.333333	1	1	3
cami ii mouse gut 18	16	831301	1	0.970852	2065126	2065126	2127128	1	0.808824	55	55	68
cami ii mouse gut 18	20	197875	1	0.963939	2135372	2135372	2215256	1	0.807692	63	63	78
cami ii mouse gut 18	15	1107303	0.998694	0.954434	3405032	3400585	3562933	0.994012	0.712446	167	166	233
cami ii mouse gut 18	7	269125	1	0.946256	2833424	2833424	2994353	1	0.773438	198	198	256
cami ii mouse gut 18	1	135956	1	0.923783	2573487	2573487	2785813	1	0.545852	125	125	229
cami ii mouse gut 18	5	denovo4594.1	0.998412	0.777026	1865667	1862705	2397223	0.99711	0.445161	346	345	775
cami ii mouse gut 18	4	45363	0.938984	0.758095	2930960	2752124	3630316	0.876016	0.469499	492	431	918
cami ii mouse gut 18	2	4469576	0.979772	0.527448	1845232	1807906	3427649	0.98961	0.25813	385	381	1476
cami ii mouse gut 18	11	denovo2280.0	1	0.453515	770882	770882	1699795	1	0.173111	197	197	1138
cami ii mouse gut 18	8	denovo3878.0	1	0.433077	971959	971959	2244312	1	0.170153	244	244	1434
cami ii mouse gut 18	12	denovo3138.0	0.889445	0.357218	707846	629590	1762479	0.961538	0.138013	182	175	1268
cami ii mouse gut 18	6	denovo9703.0	0.641453	0.2592	947845	607998	2345673	0.62069	0.109533	261	162	1479
cami ii mouse gut 18	13	190114	0.841605	0.178899	629123	529473	2959620	0.819149	0.0531401	188	154	2898
cami ii mouse gut 18	14	denovo9703.0	0.616452	0.13649	519362	320162	2345673	0.631206	0.0601758	141	89	1479
cami ii mouse gut 19	83	463794	1	1	2058313	2058313	2058313	1	1	1	1	1
cami ii mouse gut 19	78	denovo10721.0	1	1	2186247	2186247	2186247	1	1	3	3	3
cami ii mouse gut 19	81	405780	1	1	3008558	3008558	3008558	1	1	1	1	1
cami ii mouse gut 19	65	197875	1	1	2218153	2218153	2218153	1	1	9	9	9
cami ii mouse gut 19	56	173916	1	0.999711	7247960	7247960	7250053	1	0.916667	22	22	24
cami ii mouse gut 19	72	1111580	1	0.980154	3114167	3114167	3177222	1	0.6	9	9	15
cami ii mouse gut 19	58	4480176	0.978227	0.97798	3048472	2982097	3049241	0.986111	0.71	72	71	100
cami ii mouse gut 19	22	denovo4594.1	1	0.97766	2390556	2390556	2445182	1	0.724638	50	50	69
cami ii mouse gut 19	54	181348	0.959826	0.9767	5306603	5093414	5214923	0.970588	0.673469	34	33	49
cami ii mouse gut 19	66	161277	1	0.974456	5065860	5065860	5198657	1	0.688889	31	31	45
cami ii mouse gut 19	59	259846	1	0.973846	2980542	2980542	3060588	1	0.72973	27	27	37
cami ii mouse gut 19	68	168984	1	0.972125	4313547	4313547	4437233	1	0.830189	44	44	53
cami ii mouse gut 19	46	262095	0.997768	0.966803	3035899	3029123	3133134	0.992188	0.675532	128	127	188
cami ii mouse gut 19	24	831301	0.722598	0.96649	2843020	2054361	2125589	0.365385	0.838235	156	57	68
cami ii mouse gut 19	67	190114	1	0.96604	3136742	3136742	3247011	1	0.785714	44	44	56
cami ii mouse gut 19	76	4372003	1	0.965712	6509982	6509982	6741121	1	0.666667	12	12	18
cami ii mouse gut 19	70	1108453	0.974462	0.960255	3587237	3495626	3640311	0.95	0.690909	40	38	55
cami ii mouse gut 19	38	denovo2280.0	0.995782	0.950579	1708863	1701655	1790125	0.985507	0.527132	69	68	129
cami ii mouse gut 19	64	340139	1	0.932985	3939500	3939500	4222470	1	0.571429	20	20	35
cami ii mouse gut 19	44	1107303	1	0.921812	3284391	3284391	3562973	1	0.669528	156	156	233
cami ii mouse gut 19	34	135956	1	0.921807	2567598	2567598	2785396	1	0.537118	123	123	229
cami ii mouse gut 19	20	denovo3878.0	1	0.896977	2116778	2116778	2359902	1	0.676056	96	96	142
cami ii mouse gut 19	51	174959	0.987521	0.874764	2506631	2475351	2829735	0.973333	0.632035	150	146	231
cami ii mouse gut 19	27	463794	0.976365	0.86516	2032688	1984645	2293963	0.975104	0.566265	241	235	415
cami ii mouse gut 19	9	187400	0.998542	0.857139	2900426	2896196	3378912	0.996324	0.627315	272	271	432
cami ii mouse gut 19	32	denovo12129.0	1	0.845638	4350084	4350084	5144143	1	0.647059	187	187	289
cami ii mouse gut 19	49	denovo4507.0	0.996464	0.805294	2629804	2620505	3254097	0.994536	0.719368	183	182	253
cami ii mouse gut 19	80	269378	1	0.799759	2403428	2403428	3005189	1	0.315789	12	12	38
cami ii mouse gut 19	52	4334624	1	0.786846	2846111	2846111	3617112	1	0.333333	23	23	69
cami ii mouse gut 19	1	denovo9105.0	0.890481	0.784095	4374580	3895480	4968125	0.909091	0.513699	495	450	876
cami ii mouse gut 19	21	denovo4594.0	0.997603	0.725213	1117039	1114362	1536600	0.994565	0.393548	184	183	465
cami ii mouse gut 19	8	denovo4013.0	0.923517	0.678874	3473896	3208202	4725770	0.886167	0.360704	694	615	1705
cami ii mouse gut 19	39	272953	0.979318	0.65432	2351856	2303215	3520012	0.977778	0.416076	360	352	846
cami ii mouse gut 19	26	denovo4917.0	0.855767	0.626842	2734878	2340418	3733664	0.84	0.328369	525	441	1343
cami ii mouse gut 19	11	1111328	0.912613	0.597374	2085311	1903082	3185745	0.899756	0.300654	409	368	1224
cami ii mouse gut 19	25	4394913	0.998103	0.577038	2071541	2067612	3583148	0.997917	0.26895	480	479	1781
cami ii mouse gut 19	5	denovo9767.0	0.983215	0.544846	2134320	2098495	3851540	0.966667	0.325178	330	319	981
cami ii mouse gut 19	7	denovo8847.0	0.811606	0.510411	2321311	1883991	3691125	0.839925	0.250562	531	446	1780
cami ii mouse gut 19	6	181344	0.987626	0.492861	1204114	1189214	2412880	0.986207	0.225908	290	286	1266
cami ii mouse gut 19	4	1931575	0.67005	0.449403	3965447	2657047	5912391	0.550633	0.251203	474	261	1039
cami ii mouse gut 19	60	260756	0.952491	0.413529	2440317	2324381	5620835	0.746269	0.238095	67	50	210
cami ii mouse gut 19	31	4471135	0.987349	0.373691	1685278	1663957	4452763	0.988914	0.138725	451	446	3215
cami ii mouse gut 19	14	denovo2417.0	0.861811	0.351924	2413990	2080403	5911519	0.856128	0.156646	563	482	3077
cami ii mouse gut 19	15	45363	0.941841	0.342194	1262437	1189015	3474680	0.981132	0.124006	318	312	2516
cami ii mouse gut 19	30	denovo516.0	1	0.327002	745438	745438	2279612	1	0.117933	194	194	1645
cami ii mouse gut 19	23	160140	0.706878	0.314407	1896817	1340818	4264588	0.681905	0.119772	525	358	2989
cami ii mouse gut 19	17	denovo12924.0	0.86456	0.313896	1312061	1134355	3613789	0.841962	0.11758	367	309	2628
cami ii mouse gut 19	55	260756	0.873784	0.307502	1978081	1728416	5620835	0.650794	0.195238	63	41	210
cami ii mouse gut 19	19	denovo8701.0	0.833785	0.305851	2307500	1923959	6290521	0.81399	0.112084	629	512	4568
cami ii mouse gut 19	61	denovo9703.0	0.589552	0.277657	1159702	683705	2462408	0.190476	0.117647	21	4	34
cami ii mouse gut 19	43	175333	0.519019	0.272562	1165572	604954	2219506	0.5	0.170213	16	8	47
cami ii mouse gut 19	2	denovo9767.0	0.634923	0.264719	1605822	1019574	3851540	0.513196	0.178389	341	175	981
cami ii mouse gut 19	36	denovo9081.0	0.994933	0.258927	522450	519803	2007529	0.991379	0.218216	116	115	527
cami ii mouse gut 19	47	denovo4635.0	0.534463	0.225323	774053	413703	1836044	0.540816	0.0774854	196	106	1368
cami ii mouse gut 19	12	denovo2417.0	0.404885	0.213483	3116957	1262010	5911519	0.387548	0.0991225	787	305	3077
cami ii mouse gut 19	28	259511	0.596435	0.202186	1926530	1149050	5683138	0.618926	0.114583	391	242	2112
cami ii mouse gut 19	3	denovo1402.0	0.469353	0.20056	879363	412732	2057896	0.491935	0.0603065	248	122	2023
cami ii mouse gut 19	33	260756	0.534569	0.177006	1861162	994919	5620835	0.265487	0.142857	113	30	210
cami ii mouse gut 19	69	denovo4507.0	0.982013	0.162645	538957	529263	3254097	0.952381	0.0790514	21	20	253
cami ii mouse gut 19	18	1931575	0.57291	0.1601	1652217	946571	5912391	0.455319	0.102984	235	107	1039
cami ii mouse gut 19	16	denovo4967.0	0.390375	0.151976	880492	343722	2261690	0.388889	0.044891	270	105	2339
cami ii mouse gut 19	71	175333	0.45418	0.146607	716445	325395	2219506	0.28	0.148936	25	7	47
cami ii mouse gut 19	57	denovo9081.0	0.911803	0.138425	304773	277893	2007529	0.944444	0.0645161	36	34	527
cami ii mouse gut 19	37	denovo3498.0	0.425184	0.137215	746254	317295	2312392	0.49	0.0581948	100	49	842
cami ii mouse gut 19	29	denovo3498.0	0.473972	0.134933	658307	312019	2312392	0.440678	0.0926366	177	78	842
cami ii mouse gut 19	45	4334624	0.41202	0.132414	1162464	478958	3617112	0.145455	0.115942	55	8	69
cami ii mouse gut 19	41	denovo9703.0	0.746993	0.130807	431194	322099	2462408	0.266667	0.117647	15	4	34
cami ii mouse gut 19	50	denovo1959.0	0.818216	0.123554	644392	527252	4267367	0.853261	0.0356413	184	157	4405
cami ii mouse gut 19	42	191325	0.700586	0.121346	1004239	703556	5797931	0.721154	0.0390219	312	225	5766
cami ii mouse gut 19	63	denovo3498.0	0.550617	0.108035	453707	249819	2312392	0.513761	0.0665083	109	56	842
cami ii mouse gut 19	40	269378	1	0.10287	309145	309145	3005189	1	0.0263158	1	1	38
cami ii mouse gut 19	74	denovo9703.0	0.561631	0.0809618	354968	199361	2462408	0.375	0.0882353	8	3	34
cami ii mouse gut 19	82	175333	0.866319	0.0784693	201038	174163	2219506	0.25	0.0212766	4	1	47
cami ii mouse gut 19	75	175333	0.803285	0.0763341	210914	169424	2219506	0.333333	0.0425532	6	2	47
cami ii mouse gut 19	73	175333	0.545578	0.0714195	290547	158516	2219506	0.2	0.0638298	15	3	47
cami ii mouse gut 19	79	denovo9703.0	0.807232	0.0699035	213236	172131	2462408	0.5	0.0588235	4	2	34
cami ii mouse gut 19	35	259511	0.679107	0.0659975	552303	375073	5683138	0.673913	0.0440341	138	93	2112
cami ii mouse gut 19	48	denovo3498.0	0.601505	0.0530918	204103	122769	2312392	0.5	0.0296912	50	25	842
cami ii mouse gut 19	62	denovo9105.0	0.367134	0.0527708	714105	262172	4968125	0.409091	0.0308219	66	27	876
cami ii mouse gut 19	53	denovo8701.0	0.486562	0.0465939	602390	293100	6290521	0.522013	0.0181699	159	83	4568
cami ii mouse gut 19	10	260456	0.137409	0.0463118	1298036	178362	3851329	0.173913	0.0104264	322	56	5371
cami ii mouse gut 19	77	4334624	0.345947	0.0317582	332054	114873	3617112	0.428571	0.0434783	7	3	69
cami ii mouse gut 19	13	259511	0.545798	0.0212437	221201	120731	5683138	0.677419	0.00994318	31	21	2112
cami ii mouse gut 2	28	463794	0.954212	1	2157056	2058289	2058289	0.125	1	8	1	1
cami ii mouse gut 2	42	344828	1	1	2115604	2115604	2115604	1	1	1	1	1
cami ii mouse gut 2	38	denovo4581.0	0.881321	1	3267709	2879900	2879900	0.230769	1	13	3	3
cami ii mouse gut 2	25	denovo8803.0	0.993602	0.999585	2647537	2630599	2631690	0.967742	0.9375	31	30	32
cami ii mouse gut 2	36	1684221	1	0.999242	4583651	4583651	4587129	1	0.916667	33	33	36
cami ii mouse gut 2	37	245324	1	0.985071	2964273	2964273	3009198	1	0.733333	22	22	30
cami ii mouse gut 2	32	455671	1	0.985006	2422063	2422063	2458932	1	0.4	2	2	5
cami ii mouse gut 2	40	47365	0.991083	0.980336	2328540	2307776	2354066	0.666667	0.666667	3	2	3
cami ii mouse gut 2	39	182764	1	0.976829	1964612	1964612	2011213	1	0.6	3	3	5
cami ii mouse gut 2	27	303652	1	0.976422	1941584	1941584	1988468	1	0.754386	43	43	57
cami ii mouse gut 2	17	denovo13353.0	1	0.965879	723263	723263	748813	1	0.693548	43	43	62
cami ii mouse gut 2	20	851733	1	0.963865	2615421	2615421	2713472	1	0.542169	45	45	83
cami ii mouse gut 2	22	373939	1	0.963656	1805745	1805745	1873848	1	0.512195	21	21	41
cami ii mouse gut 2	23	187028	1	0.951554	2242981	2242981	2357177	1	0.745902	91	91	122
cami ii mouse gut 2	41	187233	1	0.942025	2956552	2956552	3138507	1	0.2	1	1	5
cami ii mouse gut 2	35	169106	1	0.938941	2054978	2054978	2188612	1	0.711712	79	79	111
cami ii mouse gut 2	10	174824	0.998047	0.937873	3821758	3814294	4066960	0.993769	0.675847	321	319	472
cami ii mouse gut 2	7	denovo4306.0	1	0.936333	2017475	2017475	2154656	1	0.673401	200	200	297
cami ii mouse gut 2	21	174573	1	0.933261	1964011	1964011	2104460	1	0.540816	106	106	196
cami ii mouse gut 2	24	135956	1	0.915516	2548642	2548642	2783831	1	0.524017	120	120	229
cami ii mouse gut 2	3	4354103	0.998747	0.873098	2004197	2001686	2292624	0.99375	0.483283	160	159	329
cami ii mouse gut 2	8	4397402	1	0.866808	2786681	2786681	3214878	1	0.495726	58	58	117
cami ii mouse gut 2	13	4449518	1	0.831398	3094620	3094620	3722187	1	0.741007	206	206	278
cami ii mouse gut 2	11	192316	0.971699	0.756704	1781342	1730929	2287457	0.948276	0.401949	348	330	821
cami ii mouse gut 2	9	4469576	1	0.65545	2282629	2282629	3482539	1	0.426036	360	360	845
cami ii mouse gut 2	2	318764	0.640039	0.654275	1522755	974623	1489623	0.592391	0.321534	368	218	678
cami ii mouse gut 2	5	4306262	0.841052	0.626838	2050231	1724351	2750873	0.889976	0.302075	409	364	1205
cami ii mouse gut 2	14	denovo10506.0	0.99051	0.505025	1626510	1611075	3190091	0.987923	0.21515	414	409	1901
cami ii mouse gut 2	19	312322	0.796434	0.317873	889074	708089	2227583	0.897959	0.126528	196	176	1391
cami ii mouse gut 2	31	171232	1	0.302974	623676	623676	2058510	1	0.105691	26	26	246
cami ii mouse gut 2	4	270030	0.993034	0.288332	982076	975235	3382339	0.992727	0.0983429	275	273	2776
cami ii mouse gut 2	12	171232	0.49719	0.267082	1105795	549790	2058510	0.443709	0.272358	151	67	246
cami ii mouse gut 2	29	166911	0.817779	0.226936	542331	443507	1954324	0.85034	0.0780275	147	125	1602
cami ii mouse gut 2	18	175706	0.626232	0.223074	825108	516709	2316317	0.287356	0.113122	87	25	221
cami ii mouse gut 2	30	171232	0.989065	0.20207	420562	415963	2058510	0.969697	0.130081	33	32	246
cami ii mouse gut 2	26	175706	0.800535	0.201089	581842	465785	2316317	0.483871	0.0678733	31	15	221
cami ii mouse gut 2	15	175706	0.603522	0.129313	496302	299529	2316317	0.355932	0.0950226	59	21	221
cami ii mouse gut 2	6	4372003	0.988483	0.120651	734052	725598	6014042	0.991111	0.0327219	225	223	6815
cami ii mouse gut 2	1	175706	0.492229	0.104829	493301	242817	2316317	0.24	0.081448	75	18	221
cami ii mouse gut 2	16	4397402	0.394108	0.088809	724446	285510	3214878	0.43662	0.264957	71	31	117
cami ii mouse gut 2	33	175706	0.629872	0.0707848	260307	163960	2316317	0.352941	0.0542986	34	12	221
cami ii mouse gut 2	34	175706	0.499777	0.0479097	222047	110974	2316317	0.222222	0.0271493	27	6	221
cami ii mouse gut 20	38	197875	1	1	2218101	2218101	2218101	1	1	9	9	9
cami ii mouse gut 20	50	405780	1	1	3008565	3008565	3008565	1	1	1	1	1
cami ii mouse gut 20	46	463794	1	1	2058315	2058315	2058315	1	1	1	1	1
cami ii mouse gut 20	29	173916	1	0.99972	7247354	7247354	7249385	1	0.916667	22	22	24
cami ii mouse gut 20	37	463794	1	0.995951	2306578	2306578	2315956	1	0.833333	10	10	12
cami ii mouse gut 20	28	168984	1	0.985972	4374324	4374324	4436558	1	0.830189	44	44	53
cami ii mouse gut 20	19	190114	1	0.985736	3200922	3200922	3247239	1	0.839286	47	47	56
cami ii mouse gut 20	31	161277	1	0.982697	5108589	5108589	5198540	1	0.733333	33	33	45
cami ii mouse gut 20	30	259846	1	0.982562	3007170	3007170	3060539	1	0.756757	28	28	37
cami ii mouse gut 20	40	1111580	1	0.980117	3114173	3114173	3177347	1	0.625	10	10	16
cami ii mouse gut 20	44	4480176	1	0.977616	2981495	2981495	3049760	1	0.71	71	71	100
cami ii mouse gut 20	32	181348	1	0.976541	5088500	5088500	5210739	1	0.849206	107	107	126
cami ii mouse gut 20	42	4372003	1	0.965707	6509983	6509983	6741156	1	0.666667	12	12	18
cami ii mouse gut 20	21	262095	0.990436	0.963479	3044068	3014955	3129239	0.977273	0.713693	176	172	241
cami ii mouse gut 20	7	1108453	0.99339	0.962099	3515331	3492093	3629661	0.994737	0.77459	190	189	244
cami ii mouse gut 20	41	831301	1	0.954221	2028069	2028069	2125367	1	0.75	51	51	68
cami ii mouse gut 20	35	denovo2280.0	1	0.948077	1697276	1697276	1790230	1	0.534884	69	69	129
cami ii mouse gut 20	43	340139	1	0.933042	3939075	3939075	4221754	1	0.571429	20	20	35
cami ii mouse gut 20	17	denovo4594.1	1	0.891095	2164665	2164665	2429220	1	0.619537	241	241	389
cami ii mouse gut 20	33	135956	1	0.873316	2432798	2432798	2785702	1	0.475983	109	109	229
cami ii mouse gut 20	24	229459	0.975457	0.826178	2049946	1999634	2420342	0.958466	0.511073	313	300	587
cami ii mouse gut 20	39	269378	1	0.804983	2419496	2419496	3005647	1	0.342105	13	13	38
cami ii mouse gut 20	11	denovo10721.0	1	0.803194	1729477	1729477	2153250	1	0.490566	286	286	583
cami ii mouse gut 20	3	187400	0.996329	0.70071	2343071	2334470	3331578	0.995475	0.391808	442	440	1123
cami ii mouse gut 20	15	1107303	0.994481	0.691523	2426225	2412835	3489161	0.990566	0.380435	424	420	1104
cami ii mouse gut 20	34	260756	1	0.681388	3829674	3829674	5620404	1	0.428571	90	90	210
cami ii mouse gut 20	20	730939	0.990088	0.652259	2081798	2061164	3160040	0.988124	0.325254	421	416	1279
cami ii mouse gut 20	12	45363	1	0.532375	1893804	1893804	3557273	1	0.249275	430	430	1725
cami ii mouse gut 20	14	denovo12129.0	1	0.523856	2614483	2614483	4990843	1	0.243026	575	575	2366
cami ii mouse gut 20	10	831178	0.988719	0.463066	2390913	2363942	5104979	0.98527	0.182868	611	602	3292
cami ii mouse gut 20	5	851733	0.856452	0.43197	1303163	1116097	2583738	0.827381	0.174185	336	278	1596
cami ii mouse gut 20	6	4471135	0.924753	0.426899	2074099	1918030	4492934	0.926499	0.169918	517	479	2819
cami ii mouse gut 20	1	228140	0.985549	0.415768	1784027	1758246	4228916	0.982495	0.171374	457	449	2620
cami ii mouse gut 20	13	827592	0.820049	0.378227	2132687	1748908	4623961	0.792746	0.144612	579	459	3174
cami ii mouse gut 20	2	189840	0.673275	0.347892	1537782	1035350	2976065	0.633663	0.133125	404	256	1923
cami ii mouse gut 20	18	175333	0.687287	0.322809	1042346	716391	2219238	0.454545	0.208333	22	10	48
cami ii mouse gut 20	8	260756	0.910474	0.276722	1708218	1555288	5620404	0.857143	0.228571	56	48	210
cami ii mouse gut 20	16	denovo4635.0	0.861626	0.267156	562582	484735	1814430	0.851852	0.0921228	162	138	1498
cami ii mouse gut 20	22	denovo4013.0	0.513433	0.212597	1865861	957994	4506141	0.482883	0.0708995	555	268	3780
cami ii mouse gut 20	26	denovo9703.0	0.499062	0.208488	1027378	512725	2459256	0.702703	0.189781	37	26	137
cami ii mouse gut 20	27	denovo9703.0	0.675091	0.184845	673361	454580	2459256	0.73913	0.124088	23	17	137
cami ii mouse gut 20	45	denovo9703.0	0.649223	0.160614	608404	394990	2459256	0.772727	0.124088	22	17	137
cami ii mouse gut 20	25	4334624	0.585873	0.15226	874184	512161	3363733	0.578313	0.0517613	249	144	2782
cami ii mouse gut 20	48	175333	0.739299	0.103346	310225	229349	2219238	0.625	0.104167	8	5	48
cami ii mouse gut 20	36	269378	1	0.102854	309144	309144	3005647	1	0.0263158	1	1	38
cami ii mouse gut 20	4	1931575	0.917765	0.099738	583751	535746	5371536	0.912088	0.0285469	182	166	5815
cami ii mouse gut 20	23	269125	0.410619	0.0737745	477277	195979	2656461	0.421769	0.0196078	147	62	3162
cami ii mouse gut 20	9	denovo12129.0	0.112357	0.0732411	3253328	365535	4990843	0.116645	0.0376162	763	89	2366
cami ii mouse gut 20	47	175333	0.546185	0.0582551	236700	129282	2219238	0.166667	0.0208333	6	1	48
cami ii mouse gut 20	49	175333	0.509085	0.0526573	229547	116859	2219238	0.375	0.0625	8	3	48
cami ii mouse gut 21	43	344828	1	1	2115642	2115642	2115642	1	1	1	1	1
cami ii mouse gut 21	34	1684221	1	0.999242	4583777	4583777	4587256	1	0.916667	33	33	36
cami ii mouse gut 21	35	245324	1	0.982956	2958330	2958330	3009626	1	0.7	21	21	30
cami ii mouse gut 21	12	192316	1	0.980939	2296055	2296055	2340671	1	0.623377	96	96	154
cami ii mouse gut 21	41	182764	1	0.976823	1964647	1964647	2011263	1	0.333333	1	1	3
cami ii mouse gut 21	30	354971	0.979941	0.974738	3692277	3618212	3711984	0.823529	0.4375	17	14	32
cami ii mouse gut 21	24	340960	1	0.969015	2052241	2052241	2117864	1	0.662651	55	55	83
cami ii mouse gut 21	17	172640	1	0.959899	5827587	5827587	6071045	1	0.579545	51	51	88
cami ii mouse gut 21	38	187233	1	0.942003	2956583	2956583	3138614	1	0.2	1	1	5
cami ii mouse gut 21	16	318764	0.946858	0.938169	1522968	1442035	1537074	0.82716	0.59292	81	67	113
cami ii mouse gut 21	36	539647	0.992567	0.934409	2013113	1998149	2138409	0.95122	0.345133	41	39	113
cami ii mouse gut 21	4	174573	1	0.931358	1963608	1963608	2108327	1	0.535714	105	105	196
cami ii mouse gut 21	11	1107303	0.951565	0.92661	3455676	3288302	3548745	0.952128	0.680608	188	179	263
cami ii mouse gut 21	42	47365	1	0.897599	2113019	2113019	2354080	1	0.333333	1	1	3
cami ii mouse gut 21	22	851733	1	0.895735	2430561	2430561	2713481	1	0.409639	34	34	83
cami ii mouse gut 21	13	303652	0.998223	0.890351	1761048	1757918	1974409	0.994253	0.596552	174	173	290
cami ii mouse gut 21	25	4354103	0.965781	0.88855	2111601	2039344	2295138	0.987805	0.492401	164	162	329
cami ii mouse gut 21	7	denovo12532.0	1	0.882939	1503260	1503260	1702564	1	0.609836	186	186	305
cami ii mouse gut 21	14	828435	0.95554	0.869989	3156224	3015898	3466592	0.924829	0.556164	439	406	730
cami ii mouse gut 21	44	463794	0.958442	0.858156	1842910	1766323	2058278	0.5	0.5	2	1	2
cami ii mouse gut 21	33	4397402	0.994114	0.852889	2759676	2743433	3216636	0.929825	0.452991	57	53	117
cami ii mouse gut 21	20	135956	0.856245	0.753088	2446761	2095028	2781918	0.589744	0.401747	156	92	229
cami ii mouse gut 21	8	192316	0.666733	0.606807	2237236	1491638	2458176	0.489879	0.312661	247	121	387
cami ii mouse gut 21	39	166911	0.994381	0.572614	1207672	1200886	2097201	0.833333	0.3125	6	5	16
cami ii mouse gut 21	9	4480176	0.993519	0.402162	1170219	1162635	2890961	0.993243	0.149695	296	294	1964
cami ii mouse gut 21	37	166911	1	0.318824	668639	668639	2097201	1	0.375	6	6	16
cami ii mouse gut 21	26	denovo4408.0	0.961309	0.277978	625649	601442	2163633	0.983333	0.0928159	180	177	1907
cami ii mouse gut 21	1	137043	0.86987	0.274142	963907	838474	3058542	0.843137	0.109694	255	215	1960
cami ii mouse gut 21	21	1995182	0.752964	0.270594	692851	521692	1927953	0.738255	0.119435	149	110	921
cami ii mouse gut 21	3	1995182	0.650926	0.269793	799091	520149	1927953	0.612745	0.135722	204	125	921
cami ii mouse gut 21	15	26608	0.687243	0.246514	583194	400796	1625856	0.60274	0.102684	146	88	857
cami ii mouse gut 21	19	187962	0.626361	0.222673	1035002	648285	2911375	0.814815	0.0925342	108	88	951
cami ii mouse gut 21	5	denovo5303.0	0.318705	0.168952	925230	294875	1745317	0.329825	0.0586035	285	94	1604
cami ii mouse gut 21	40	463794	0.477657	0.141844	611223	291955	2058278	0.333333	0.5	3	1	2
cami ii mouse gut 21	2	187962	0.986462	0.132702	391647	386345	2911375	0.984375	0.0662461	64	63	951
cami ii mouse gut 21	6	187962	0.901579	0.125778	406162	366187	2911375	0.9	0.104101	110	99	951
cami ii mouse gut 21	18	192316	0.372106	0.125302	827761	308015	2458176	0.258993	0.0930233	139	36	387
cami ii mouse gut 21	28	137043	0.185253	0.12091	1996235	369809	3058542	0.275362	0.0387755	276	76	1960
cami ii mouse gut 21	31	2645488	0.543703	0.108451	550793	299468	2761324	0.675862	0.0302376	145	98	3241
cami ii mouse gut 21	23	228730	0.428285	0.0892533	478263	204833	2294962	0.419847	0.049239	131	55	1117
cami ii mouse gut 21	27	228730	0.405473	0.0825173	467045	189374	2294962	0.392593	0.0474485	135	53	1117
cami ii mouse gut 21	29	276629	0.378894	0.057124	349736	132513	2319741	0.404494	0.0235448	89	36	1529
cami ii mouse gut 21	10	228730	0.431249	0.0432979	230417	99367	2294962	0.464286	0.0232766	56	26	1117
cami ii mouse gut 21	32	192316	0.352702	0.0356968	248791	87749	2458176	0.224138	0.0335917	58	13	387
cami ii mouse gut 22	64	228730	0.816077	1	2907144	2372453	2372453	0.0555556	1	18	1	1
cami ii mouse gut 22	88	1992	1	1	6475270	6475270	6475270	1	1	1	1	1
cami ii mouse gut 22	59	1684221	1	0.998365	4578244	4578244	4585741	1	0.888889	32	32	36
cami ii mouse gut 22	85	181961	1	0.997002	2878991	2878991	2887648	1	0.833333	20	20	24
cami ii mouse gut 22	93	181719	1	0.993652	5277265	5277265	5310978	1	0.5	1	1	2
cami ii mouse gut 22	57	1111580	1	0.992311	3151069	3151069	3175485	1	0.862069	50	50	58
cami ii mouse gut 22	86	192222	1	0.991047	3521647	3521647	3553461	1	0.615385	8	8	13
cami ii mouse gut 22	74	851733	1	0.986716	2677172	2677172	2713215	1	0.590361	49	49	83
cami ii mouse gut 22	65	4443094	1	0.98451	6023723	6023723	6118496	1	0.721154	75	75	104
cami ii mouse gut 22	67	245324	1	0.974644	2931510	2931510	3007774	1	0.756098	31	31	41
cami ii mouse gut 22	16	denovo10394.0	0.95233	0.969957	3344146	3184729	3283372	0.888889	0.817518	126	112	137
cami ii mouse gut 22	62	351309	0.991498	0.96991	4122589	4087539	4214347	0.984848	0.698925	66	65	93
cami ii mouse gut 22	28	3265889	0.985552	0.934079	2631839	2593813	2776866	0.972222	0.801527	108	105	131
cami ii mouse gut 22	70	174573	1	0.931437	1963084	1963084	2107586	1	0.535714	105	105	196
cami ii mouse gut 22	69	187233	1	0.925586	2902954	2902954	3136341	1	0.737705	45	45	61
cami ii mouse gut 22	66	172640	0.996265	0.917788	5591369	5570484	6069469	0.984615	0.581818	65	64	110
cami ii mouse gut 22	89	47365	1	0.917271	2159249	2159249	2353992	1	0.666667	2	2	3
cami ii mouse gut 22	53	denovo2227.0	0.836393	0.915282	3445940	2882161	3148933	0.7	0.574627	110	77	134
cami ii mouse gut 22	94	304047	1	0.909434	4458214	4458214	4902186	1	0.5	1	1	2
cami ii mouse gut 22	55	135956	1	0.907776	2525601	2525601	2782184	1	0.497817	114	114	229
cami ii mouse gut 22	50	denovo4456.1	1	0.906549	3016240	3016240	3327168	1	0.701149	61	61	87
cami ii mouse gut 22	63	4354103	0.994113	0.896743	2064671	2052516	2288856	0.987879	0.495441	165	163	329
cami ii mouse gut 22	54	denovo2313.0	0.996031	0.892879	2293244	2284143	2558177	0.978022	0.689922	91	89	129
cami ii mouse gut 22	49	181719	1	0.875647	4302158	4302158	4913121	1	0.752381	79	79	105
cami ii mouse gut 22	25	340139	1	0.873448	3680591	3680591	4213865	1	0.645933	135	135	209
cami ii mouse gut 22	14	162576	1	0.870036	5393192	5393192	6198816	1	0.615625	394	394	640
cami ii mouse gut 22	30	308734	0.998525	0.835786	3377787	3372805	4035490	0.988235	0.661417	85	84	127
cami ii mouse gut 22	21	318732	0.963355	0.802748	5485261	5284251	6582702	0.973856	0.460587	612	596	1294
cami ii mouse gut 22	8	318764	1	0.773775	1184765	1184765	1531149	1	0.410714	69	69	168
cami ii mouse gut 22	5	denovo12921.0	0.78982	0.729738	3960654	3128204	4286752	0.725681	0.478205	514	373	780
cami ii mouse gut 22	90	463794	0.992444	0.722482	1498286	1486965	2058133	0.666667	0.8	6	4	5
cami ii mouse gut 22	12	4372003	0.99219	0.709418	4733756	4696783	6620614	0.986618	0.393307	822	811	2062
cami ii mouse gut 22	44	1108453	0.888648	0.708522	2860487	2541965	3587703	0.831409	0.397351	433	360	906
cami ii mouse gut 22	6	denovo2280.0	0.994209	0.707913	1244691	1237483	1748073	0.996047	0.376682	253	252	669
cami ii mouse gut 22	80	4480176	1	0.704876	2145354	2145354	3043592	1	0.373984	46	46	123
cami ii mouse gut 22	46	192316	1	0.703338	1647144	1647144	2341896	1	0.409091	63	63	154
cami ii mouse gut 22	43	336277	0.981977	0.659967	2592653	2545925	3857653	0.990991	0.348101	111	110	316
cami ii mouse gut 22	24	228140	1	0.636127	2782606	2782606	4374295	1	0.410545	475	475	1157
cami ii mouse gut 22	31	4397402	0.958128	0.614177	2048223	1962460	3195270	0.9375	0.324519	144	135	416
cami ii mouse gut 22	3	182764	0.896106	0.552739	1199253	1074658	1944240	0.90873	0.244136	252	229	938
cami ii mouse gut 22	9	262095	0.989129	0.53786	1647550	1629639	3029858	0.989362	0.243137	376	372	1530
cami ii mouse gut 22	13	denovo5786.0	0.987084	0.495994	1392900	1374909	2772028	0.979592	0.315789	98	96	304
cami ii mouse gut 22	19	denovo7794.1	0.802172	0.480973	2911282	2335349	4855464	0.836893	0.235777	515	431	1828
cami ii mouse gut 22	36	196664	0.831462	0.472406	2715263	2257639	4779018	0.768313	0.255959	587	451	1762
cami ii mouse gut 22	18	354971	0.992288	0.457925	1694895	1681824	3672707	0.994792	0.258808	192	191	738
cami ii mouse gut 22	22	828435	0.749458	0.45724	2042873	1531047	3348455	0.748996	0.184107	498	373	2026
cami ii mouse gut 22	27	197875	0.994053	0.454158	968570	962810	2119991	0.995671	0.181675	231	230	1266
cami ii mouse gut 22	45	4378740	0.911546	0.426029	1464690	1335133	3133903	0.590909	0.240741	22	13	54
cami ii mouse gut 22	75	4340358	1	0.370128	2028003	2028003	5479200	1	0.135965	31	31	228
cami ii mouse gut 22	83	192316	0.93379	0.368362	976158	911527	2474541	0.692308	0.1875	13	9	48
cami ii mouse gut 22	47	denovo5786.0	0.994512	0.367419	1024117	1018497	2772028	0.988636	0.286184	88	87	304
cami ii mouse gut 22	82	4.37874e+06	0.652911	0.356328	1758373	1148061	3221921	0.291667	0.202899	48	14	69
cami ii mouse gut 22	68	4.37874e+06	0.950546	0.345467	1170978	1113068	3221921	0.8	0.115942	10	8	69
cami ii mouse gut 22	17	denovo8186.0	0.769685	0.329821	1390120	1069954	3244043	0.743655	0.118816	394	293	2466
cami ii mouse gut 22	7	833816	0.955306	0.317987	1377871	1316288	4139440	0.946875	0.183303	320	303	1653
cami ii mouse gut 22	15	354971	0.912656	0.314644	1266188	1155594	3672707	0.923077	0.227642	182	168	738
cami ii mouse gut 22	60	192316	0.927355	0.287575	767360	711615	2474541	0.75	0.1875	12	9	48
cami ii mouse gut 22	91	463794	1	0.277518	571168	571168	2058133	1	0.2	1	1	5
cami ii mouse gut 22	11	4480176	0.978012	0.274122	853072	834315	3043592	0.977778	0.357724	45	44	123
cami ii mouse gut 22	78	192316	1	0.271678	636242	636242	2341896	1	0.201299	31	31	154
cami ii mouse gut 22	23	336277	0.49214	0.263882	2068452	1017967	3857653	0.468927	0.262658	177	83	316
cami ii mouse gut 22	58	4.37874e+06	0.646858	0.222194	1106722	715892	3221921	0.333333	0.144928	30	10	69
cami ii mouse gut 22	73	179464	0.944447	0.218378	513490	484964	2220757	0.981818	0.122449	55	54	441
cami ii mouse gut 22	61	denovo2819.0	0.782899	0.213371	896066	701529	3287835	0.958333	0.103604	48	46	444
cami ii mouse gut 22	77	179464	0.979622	0.211703	479920	470140	2220757	0.967742	0.136054	62	60	441
cami ii mouse gut 22	41	196664	0.590164	0.198561	1607901	948926	4779018	0.494382	0.0998865	356	176	1762
cami ii mouse gut 22	1	denovo1874.0	0.465439	0.198369	2593550	1207139	6085325	0.467652	0.0849849	541	253	2977
cami ii mouse gut 22	51	4378740	0.513793	0.190799	1163783	597944	3133903	0.1875	0.222222	64	12	54
cami ii mouse gut 22	34	denovo11206.0	0.974615	0.179716	602868	587564	3269409	0.978495	0.207289	93	91	439
cami ii mouse gut 22	38	833816	1	0.17895	740754	740754	4139440	1	0.0538415	89	89	1653
cami ii mouse gut 22	71	denovo2819.0	0.660958	0.177618	883534	583979	3287835	0.907407	0.11036	54	49	444
cami ii mouse gut 22	76	denovo11206.0	1	0.175414	573501	573501	3269409	1	0.0865604	38	38	439
cami ii mouse gut 22	2	denovo1874.0	0.474692	0.167779	2150843	1020989	6085325	0.53125	0.0685254	384	204	2977
cami ii mouse gut 22	10	318764	0.421396	0.164742	598591	252244	1531149	0.350427	0.244048	117	41	168
cami ii mouse gut 22	87	4378740	0.669328	0.162622	761425	509643	3133903	0.25	0.111111	24	6	54
cami ii mouse gut 22	35	4340358	0.633595	0.140116	1211697	767725	5479200	0.95	0.0833333	20	19	228
cami ii mouse gut 22	81	4340358	1	0.138603	759435	759435	5479200	1	0.166667	38	38	228
cami ii mouse gut 22	4	denovo1874.0	0.376528	0.125654	2030786	764647	6085325	0.4	0.0584481	435	174	2977
cami ii mouse gut 22	40	192316	0.722886	0.119762	409961	296355	2474541	0.533333	0.166667	15	8	48
cami ii mouse gut 22	37	denovo11206.0	0.921033	0.118911	422101	388769	3269409	0.934783	0.0979499	46	43	439
cami ii mouse gut 22	42	228140	1	0.117396	513526	513526	4374295	1	0.0423509	49	49	1157
cami ii mouse gut 22	84	4397402	0.940565	0.111059	377288	354864	3195270	0.915254	0.129808	59	54	416
cami ii mouse gut 22	26	833816	0.523854	0.110091	869926	455714	4139440	0.536036	0.0719903	222	119	1653
cami ii mouse gut 22	48	4397402	0.548578	0.0894068	520763	285679	3195270	0.518519	0.134615	108	56	416
cami ii mouse gut 22	92	4340358	0.960055	0.0798259	455580	437382	5479200	0.916667	0.0482456	12	11	228
cami ii mouse gut 22	52	denovo2819.0	0.752015	0.0755646	330371	248444	3287835	0.904762	0.0427928	21	19	444
cami ii mouse gut 22	29	denovo8733.0	0.189936	0.0683915	650170	123491	1805648	0.2	0.0188305	190	38	2018
cami ii mouse gut 22	56	340139	0.324437	0.0623494	809809	262732	4213865	0.212121	0.0334928	33	7	209
cami ii mouse gut 22	20	denovo1874.0	0.269525	0.0609971	1377188	371187	6085325	0.281818	0.0416527	440	124	2977
cami ii mouse gut 22	72	26608	0.328428	0.0553956	253310	83194	1501815	0.4	0.0156156	65	26	1665
cami ii mouse gut 22	39	181719	0.442996	0.052301	580052	256961	4913121	0.192308	0.047619	26	5	105
cami ii mouse gut 22	79	denovo11206.0	0.25885	0.0406104	512931	132772	3269409	0.27907	0.0273349	43	12	439
cami ii mouse gut 22	32	denovo12921.0	0.111539	0.026487	1017971	113543	4286752	0.0808511	0.024359	235	19	780
cami ii mouse gut 22	33	196664	0.105638	0.00449841	203506	21498	4779018	0.0847458	0.00283768	59	5	1762
cami ii mouse gut 23	38	463794	1	1	2058318	2058318	2058318	1	1	1	1	1
cami ii mouse gut 23	32	344828	1	1	2115519	2115519	2115519	1	1	6	6	6
cami ii mouse gut 23	19	1684221	1	0.999243	4583700	4583700	4587174	1	0.916667	33	33	36
cami ii mouse gut 23	28	245324	1	0.985042	2964470	2964470	3009485	1	0.733333	22	22	30
cami ii mouse gut 23	30	303652	1	0.983724	1955692	1955692	1988049	1	0.77193	44	44	57
cami ii mouse gut 23	40	47365	1	0.980335	2307781	2307781	2354074	1	0.666667	2	2	3
cami ii mouse gut 23	39	182764	1	0.976808	1964655	1964655	2011302	1	0.333333	1	1	3
cami ii mouse gut 23	8	174824	1	0.96996	3953493	3953493	4075935	1	0.800699	229	229	286
cami ii mouse gut 23	22	184966	0.990161	0.964743	4990585	4941483	5122074	0.941935	0.797814	155	146	183
cami ii mouse gut 23	34	166911	0.949768	0.961812	2122459	2015844	2095881	0.869565	0.8	46	40	50
cami ii mouse gut 23	25	4480176	1	0.94941	2880914	2880914	3034424	1	0.72069	209	209	290
cami ii mouse gut 23	7	174573	1	0.94735	1996449	1996449	2107403	1	0.55102	108	108	196
cami ii mouse gut 23	41	187233	1	0.941999	2956600	2956600	3138643	1	0.2	1	1	5
cami ii mouse gut 23	4	denovo10506.0	1	0.927446	3080247	3080247	3321215	1	0.707921	286	286	404
cami ii mouse gut 23	23	354971	0.995211	0.903756	3365352	3349237	3705910	0.992126	0.7	127	126	180
cami ii mouse gut 23	14	340960	1	0.898193	1896126	1896126	2111045	1	0.597826	110	110	184
cami ii mouse gut 23	13	4354103	1	0.893345	2050849	2050849	2295696	1	0.50152	165	165	329
cami ii mouse gut 23	18	851733	1	0.890396	2416096	2416096	2713507	1	0.39759	33	33	83
cami ii mouse gut 23	20	4397402	0.940829	0.886148	3030398	2851085	3217391	0.794521	0.495726	73	58	117
cami ii mouse gut 23	16	1995182	0.994988	0.880642	1760098	1751276	1988636	0.964912	0.714286	57	55	77
cami ii mouse gut 23	3	4394913	1	0.855655	3140149	3140149	3669877	1	0.550656	462	462	839
cami ii mouse gut 23	15	318764	1	0.850682	1308815	1308815	1538547	1	0.433628	49	49	113
cami ii mouse gut 23	2	70830	0.932627	0.694651	2098875	1957467	2817915	0.937644	0.358341	433	406	1133
cami ii mouse gut 23	26	135956	0.575556	0.550785	2664770	1533725	2784616	0.40458	0.231441	131	53	229
cami ii mouse gut 23	5	172640	0.959022	0.347043	2073882	1988898	5730988	0.962094	0.132127	554	533	4034
cami ii mouse gut 23	10	137043	0.936574	0.328956	1087606	1018623	3096532	0.958491	0.155257	265	254	1636
cami ii mouse gut 23	21	denovo12532.0	0.826042	0.271931	521627	430886	1584544	0.932836	0.0880282	134	125	1420
cami ii mouse gut 23	31	192222	0.99655	0.247186	812752	809948	3276671	0.995745	0.0788941	235	234	2966
cami ii mouse gut 23	17	187962	0.631023	0.225379	1055703	666173	2955786	0.586667	0.156584	75	44	281
cami ii mouse gut 23	9	137043	0.344405	0.219807	1976276	680639	3096532	0.413793	0.0880196	348	144	1636
cami ii mouse gut 23	6	26608	0.439337	0.20397	738206	324321	1590046	0.451613	0.0748663	186	84	1122
cami ii mouse gut 23	29	539647	0.718406	0.18868	531098	381544	2022176	0.8	0.0712251	125	100	1404
cami ii mouse gut 23	12	2883968	0.864079	0.188236	717485	619964	3293547	0.856481	0.0552899	216	185	3346
cami ii mouse gut 23	1	463794	0.434406	0.18541	921271	400206	2158493	0.439024	0.0609481	246	108	1772
cami ii mouse gut 23	27	831178	0.965956	0.144118	711026	686820	4765669	0.981395	0.03819	215	211	5525
cami ii mouse gut 23	37	318764	0.758793	0.125128	253712	192515	1538547	0.736842	0.247788	38	28	113
cami ii mouse gut 23	11	187962	0.638088	0.120968	560355	357556	2955786	0.615385	0.0854093	39	24	281
cami ii mouse gut 23	35	135956	0.927239	0.0798494	239798	222350	2784616	0.75	0.0393013	12	9	229
cami ii mouse gut 23	36	187962	0.569412	0.0661479	343370	195519	2955786	0.625	0.0355872	16	10	281
cami ii mouse gut 23	33	1995182	0.325348	0.0550302	336363	109435	1988636	0.123288	0.116883	73	9	77
cami ii mouse gut 23	24	187233	0.290175	0.0482447	521834	151423	3138643	0.0857143	0.6	35	3	5
cami ii mouse gut 24	75	304047	1	1	4902097	4902097	4902097	1	1	2	2	2
cami ii mouse gut 24	80	184966	1	1	5128732	5128732	5128732	1	1	1	1	1
cami ii mouse gut 24	79	1992	1	1	6475251	6475251	6475251	1	1	1	1	1
cami ii mouse gut 24	59	228730	0.79151	1	2997407	2372479	2372479	0.0416667	1	24	1	1
cami ii mouse gut 24	42	1684221	1	0.998365	4579609	4579609	4587108	1	0.888889	32	32	36
cami ii mouse gut 24	77	261114	1	0.996677	2161525	2161525	2168731	1	0.5	5	5	10
cami ii mouse gut 24	78	181719	1	0.993653	5277268	5277268	5310976	1	0.5	1	1	2
cami ii mouse gut 24	54	189840	1	0.991915	3101251	3101251	3126529	1	0.758621	22	22	29
cami ii mouse gut 24	68	134065	0.942635	0.990029	3900540	3676786	3713816	0.828571	0.783784	35	29	37
cami ii mouse gut 24	62	184451	1	0.989294	2726868	2726868	2756379	1	0.894737	34	34	38
cami ii mouse gut 24	36	4378740	0.891242	0.986744	3469562	3092218	3133758	0.87234	0.759259	47	41	54
cami ii mouse gut 24	27	192316	1	0.981984	2299528	2299528	2341716	1	0.62987	97	97	154
cami ii mouse gut 24	2	351309	0.948093	0.980279	4359668	4133369	4216524	0.826087	0.690909	46	38	55
cami ii mouse gut 24	45	851733	1	0.97715	2651256	2651256	2713255	1	0.578313	48	48	83
cami ii mouse gut 24	37	4480176	1	0.975969	2975446	2975446	3048710	1	0.69	69	69	100
cami ii mouse gut 24	60	174824	0.997399	0.973879	3991795	3981411	4088199	0.981818	0.72	55	54	75
cami ii mouse gut 24	65	665703	0.930628	0.96962	3152226	2933549	3025464	0.869565	0.571429	23	20	35
cami ii mouse gut 24	49	134065	0.998342	0.958492	3334428	3328899	3473060	0.98913	0.739837	92	91	123
cami ii mouse gut 24	32	187400	0.993887	0.953411	3261454	3241517	3399917	0.991597	0.791946	119	118	149
cami ii mouse gut 24	16	245324	1	0.94109	2816370	2816370	2992667	1	0.694915	246	246	354
cami ii mouse gut 24	29	174573	1	0.931402	1963408	1963408	2108014	1	0.535714	105	105	196
cami ii mouse gut 24	48	3957916	0.998592	0.92146	3316784	3312114	3594419	0.992857	0.716495	140	139	194
cami ii mouse gut 24	38	4.37874e+06	0.815623	0.918621	3628150	2959204	3221353	0.299145	0.507246	117	35	69
cami ii mouse gut 24	28	135956	0.998997	0.915945	2547878	2545323	2778904	0.991736	0.524017	121	120	229
cami ii mouse gut 24	9	172161	1	0.898727	2271614	2271614	2527592	1	0.779221	60	60	77
cami ii mouse gut 24	41	4397402	0.906122	0.898272	3184646	2885677	3212477	0.804878	0.536585	82	66	123
cami ii mouse gut 24	57	47365	0.886676	0.897619	2383052	2112994	2354000	0.333333	0.333333	3	1	3
cami ii mouse gut 24	50	181719	1	0.896253	4403678	4403678	4913430	1	0.790476	83	83	105
cami ii mouse gut 24	43	175613	0.993172	0.896179	4269941	4240786	4732076	0.978723	0.534884	47	46	86
cami ii mouse gut 24	3	4354103	0.985622	0.887703	2060849	2031218	2288174	0.97561	0.486322	164	160	329
cami ii mouse gut 24	72	340139	1	0.881207	3720624	3720624	4222191	1	0.485714	17	17	35
cami ii mouse gut 24	39	187233	1	0.879022	2756778	2756778	3136189	1	0.739726	54	54	73
cami ii mouse gut 24	52	1111328	0.994325	0.87546	2866847	2850579	3256092	0.988095	0.697479	84	83	119
cami ii mouse gut 24	19	275984	0.992902	0.872445	2858389	2838101	3253043	0.992157	0.553611	255	253	457
cami ii mouse gut 24	5	181348	0.967163	0.860405	4607278	4455987	5178942	0.97463	0.606579	473	461	760
cami ii mouse gut 24	70	463794	0.900518	0.856648	1957538	1762798	2057786	0.956522	0.846154	23	22	26
cami ii mouse gut 24	6	1107652	1	0.85381	2945190	2945190	3449466	1	0.588966	427	427	725
cami ii mouse gut 24	15	317389	0.999507	0.851419	6393256	6390105	7505245	0.998305	0.627932	590	589	938
cami ii mouse gut 24	35	262104	1	0.794899	3801301	3801301	4782119	1	0.581776	249	249	428
cami ii mouse gut 24	20	197875	0.998429	0.791108	1733121	1730399	2187310	0.996337	0.490975	273	272	554
cami ii mouse gut 24	4	1.67833e+06	1	0.767105	2900304	2900304	3780844	1	0.54063	326	326	603
cami ii mouse gut 24	8	180535	0.894451	0.760222	2341983	2094789	2755498	0.842893	0.435567	401	338	776
cami ii mouse gut 24	7	denovo4069.0	0.716447	0.751148	4669214	3345244	4453509	0.736994	0.425	692	510	1200
cami ii mouse gut 24	26	271602	0.772546	0.734547	4300265	3322153	4522726	0.780457	0.398833	788	615	1542
cami ii mouse gut 24	21	182764	0.845611	0.698601	1644312	1390448	1990333	0.816594	0.46402	229	187	403
cami ii mouse gut 24	23	340960	0.973589	0.6709	1437524	1399557	2086088	0.974249	0.382799	233	227	593
cami ii mouse gut 24	12	375106	0.998425	0.604783	1713617	1710918	2828979	0.997297	0.289866	370	369	1273
cami ii mouse gut 24	22	denovo9909.0	0.955529	0.501022	1617560	1545625	3084947	0.958225	0.208404	383	367	1761
cami ii mouse gut 24	1	272953	0.902043	0.479761	1832454	1652953	3445367	0.879227	0.219807	414	364	1656
cami ii mouse gut 24	31	denovo11206.0	0.9835	0.37676	1237281	1216866	3229815	0.980469	0.253024	256	251	992
cami ii mouse gut 24	14	827522	0.695463	0.323856	1583283	1101114	3400015	0.635731	0.135845	431	274	2017
cami ii mouse gut 24	10	129394	0.752954	0.312878	1534199	1155182	3692119	0.770202	0.112174	396	305	2719
cami ii mouse gut 24	11	179464	0.586465	0.272375	1017029	596452	2189821	0.579767	0.179952	257	149	828
cami ii mouse gut 24	61	3919797	0.776422	0.247495	1741866	1352423	5464450	0.36	0.140625	25	9	64
cami ii mouse gut 24	13	192316	0.569386	0.212104	920752	524263	2471721	0.405405	0.119048	37	15	126
cami ii mouse gut 24	24	4372003	0.517822	0.205096	2443616	1265359	6169595	0.541973	0.0623729	679	368	5900
cami ii mouse gut 24	74	3919797	0.818031	0.201621	1346827	1101746	5464450	0.368421	0.109375	19	7	64
cami ii mouse gut 24	47	276629	0.518776	0.175498	821479	426164	2428309	0.393258	0.135135	89	35	259
cami ii mouse gut 24	30	230268	0.551282	0.169771	912524	503058	2963163	0.597458	0.0497004	236	141	2837
cami ii mouse gut 24	56	259511	0.605612	0.165356	1583217	958816	5798510	0.763158	0.133949	76	58	433
cami ii mouse gut 24	51	192316	0.446112	0.158181	876414	390979	2471721	0.258065	0.126984	62	16	126
cami ii mouse gut 24	40	3919797	0.590232	0.157552	1458634	860933	5464450	0.192308	0.078125	26	5	64
cami ii mouse gut 24	33	827522	0.984252	0.15353	530357	522005	3400015	0.976378	0.0614774	127	124	2017
cami ii mouse gut 24	34	189585	0.666387	0.14629	1050411	699980	4784879	0.775	0.0475148	280	217	4567
cami ii mouse gut 24	18	262104	0.763831	0.133412	835250	637990	4782119	0.794118	0.0630841	34	27	428
cami ii mouse gut 24	44	276629	0.412483	0.0987399	581287	239771	2428309	0.372549	0.0733591	51	19	259
cami ii mouse gut 24	76	192316	0.863264	0.077128	220835	190639	2471721	0.666667	0.047619	9	6	126
cami ii mouse gut 24	73	259511	0.852434	0.0768589	522817	445667	5798510	0.882353	0.034642	17	15	433
cami ii mouse gut 24	58	276629	0.555678	0.0760649	332403	184709	2428309	0.6	0.046332	20	12	259
cami ii mouse gut 24	71	3919797	0.766545	0.0704023	501875	384710	5464450	0.2	0.03125	10	2	64
cami ii mouse gut 24	46	276629	0.471738	0.0695789	358163	168959	2428309	0.5	0.027027	14	7	259
cami ii mouse gut 24	55	259511	0.507937	0.0675696	771362	391803	5798510	0.5625	0.0415704	32	18	433
cami ii mouse gut 24	63	259511	0.734535	0.0629891	497244	365243	5798510	0.827586	0.0554273	29	24	433
cami ii mouse gut 24	25	179464	0.420857	0.0627115	326303	137327	2189821	0.571429	0.0241546	35	20	828
cami ii mouse gut 24	64	3919797	0.616902	0.0621658	550658	339702	5464450	0.181818	0.03125	11	2	64
cami ii mouse gut 24	17	192316	0.629661	0.0589266	231315	145650	2471721	0.428571	0.0238095	7	3	126
cami ii mouse gut 24	66	denovo11206.0	0.743789	0.0517813	224854	167244	3229815	0.947368	0.0181452	19	18	992
cami ii mouse gut 24	53	340139	0.259397	0.0433133	705008	182877	4222191	0.0930233	0.114286	43	4	35
cami ii mouse gut 24	69	259511	0.976103	0.0418211	248437	242500	5798510	0.933333	0.0323326	15	14	433
cami ii mouse gut 24	67	259511	0.62091	0.0248236	231821	143940	5798510	0.727273	0.0184758	11	8	433
cami ii mouse gut 25	91	184966	1	1	5128743	5128743	5128743	1	1	1	1	1
cami ii mouse gut 25	87	1992	1	1	6475289	6475289	6475289	1	1	1	1	1
cami ii mouse gut 25	73	228730	0.953129	1	2489134	2372467	2372467	0.0833333	1	12	1	1
cami ii mouse gut 25	60	1684221	1	0.998384	4579164	4579164	4586578	1	0.888889	32	32	36
cami ii mouse gut 25	90	181719	1	0.993653	5277264	5277264	5310975	1	0.5	1	1	2
cami ii mouse gut 25	67	189840	1	0.991935	3100445	3100445	3125652	1	0.758621	22	22	29
cami ii mouse gut 25	58	245324	1	0.98739	2970509	2970509	3008445	1	0.741935	23	23	31
cami ii mouse gut 25	42	192316	1	0.98182	2300635	2300635	2343234	1	0.62987	97	97	154
cami ii mouse gut 25	84	182764	1	0.976887	1964629	1964629	2011111	1	0.333333	1	1	3
cami ii mouse gut 25	50	174824	1	0.973956	3980568	3980568	4087008	1	0.72	54	54	75
cami ii mouse gut 25	51	351309	0.946742	0.971231	4323666	4093397	4214648	0.919355	0.703704	62	57	81
cami ii mouse gut 25	80	665703	1	0.969556	2933802	2933802	3025922	1	0.571429	20	20	35
cami ii mouse gut 25	61	134065	0.999071	0.966378	3592136	3588799	3713660	0.967742	0.769231	31	30	39
cami ii mouse gut 25	28	4480176	1	0.955764	2914900	2914900	3049813	1	0.66	66	66	100
cami ii mouse gut 25	24	1107652	1	0.955632	3323825	3323825	3478145	1	0.747788	169	169	226
cami ii mouse gut 25	68	827522	1	0.9555	3396570	3396570	3554757	1	0.711864	42	42	59
cami ii mouse gut 25	49	4402042	0.98594	0.947574	6355923	6266558	6613264	0.981043	0.692308	211	207	299
cami ii mouse gut 25	89	187233	1	0.942031	2956564	2956564	3138501	1	0.2	1	1	5
cami ii mouse gut 25	2	851733	1	0.933432	2532762	2532762	2713386	1	0.46988	39	39	83
cami ii mouse gut 25	55	174573	1	0.931354	1963619	1963619	2108349	1	0.535714	105	105	196
cami ii mouse gut 25	36	134065	0.938736	0.924892	3413616	3204483	3464710	0.901345	0.717857	223	201	280
cami ii mouse gut 25	23	181961	1	0.916295	2640168	2640168	2881352	1	0.712418	109	109	153
cami ii mouse gut 25	8	4397402	0.995016	0.912671	2947744	2933052	3213701	0.957746	0.581197	71	68	117
cami ii mouse gut 25	92	304047	1	0.909434	4458213	4458213	4902184	1	0.5	1	1	2
cami ii mouse gut 25	16	135956	0.998465	0.900543	2507728	2503879	2780409	0.99115	0.489083	113	112	229
cami ii mouse gut 25	12	271602	0.973998	0.899129	4242974	4132650	4596284	0.959538	0.622889	346	332	533
cami ii mouse gut 25	88	47365	1	0.897609	2113017	2113017	2354050	1	0.333333	1	1	3
cami ii mouse gut 25	47	181719	1	0.877238	4310767	4310767	4914024	1	0.761905	80	80	105
cami ii mouse gut 25	57	4354103	0.995615	0.865968	1992894	1984155	2291257	0.993671	0.477204	158	157	329
cami ii mouse gut 25	10	340139	0.997994	0.860928	3631875	3624591	4210099	0.994652	0.634812	187	186	293
cami ii mouse gut 25	1	1111328	0.972474	0.85801	2872942	2793860	3256210	0.921569	0.758065	102	94	124
cami ii mouse gut 25	22	354971	0.992995	0.823213	3057094	3035679	3687598	0.99654	0.559223	289	288	515
cami ii mouse gut 25	31	175613	1	0.803865	3791042	3791042	4716017	1	0.514139	200	200	389
cami ii mouse gut 25	30	184451	1	0.800579	2187768	2187768	2732733	1	0.538298	253	253	470
cami ii mouse gut 25	6	275984	0.982863	0.718874	2354851	2314496	3219611	0.982234	0.429523	394	387	901
cami ii mouse gut 25	18	denovo9909.0	0.959045	0.71074	2332253	2236736	3147053	0.940503	0.386642	437	411	1063
cami ii mouse gut 25	81	192316	0.979749	0.691833	1748480	1713072	2476136	0.2	0.333333	5	1	3
cami ii mouse gut 25	9	228140	1	0.689936	3036436	3036436	4401040	1	0.467033	340	340	728
cami ii mouse gut 25	62	318764	1	0.68663	1052257	1052257	1532496	1	0.446809	63	63	141
cami ii mouse gut 25	72	4378740	0.93632	0.668546	2237658	2095163	3133912	0.634146	0.481481	41	26	54
cami ii mouse gut 25	33	340960	1	0.640656	1348516	1348516	2104899	1	0.322695	91	91	282
cami ii mouse gut 25	21	4340358	0.928209	0.596226	3479046	3229283	5416208	0.855805	0.378625	534	457	1207
cami ii mouse gut 25	13	3919797	0.742887	0.593249	4310837	3202464	5398177	0.640909	0.356661	660	423	1186
cami ii mouse gut 25	39	2883968	1	0.498623	1793629	1793629	3597163	1	0.232227	147	147	633
cami ii mouse gut 25	43	2.88397e+06	0.995649	0.496243	1881327	1873142	3774646	0.986111	0.356784	216	213	597
cami ii mouse gut 25	7	denovo2819.0	0.729948	0.458544	2036633	1486637	3242080	0.693182	0.28425	440	305	1073
cami ii mouse gut 25	32	381666	1	0.437311	1556566	1556566	3559402	1	0.167785	400	400	2384
cami ii mouse gut 25	3	denovo7195.0	0.753041	0.414013	3565401	2684894	6485055	0.713966	0.181999	895	639	3511
cami ii mouse gut 25	41	2883968	1	0.395285	1421904	1421904	3597163	1	0.35545	225	225	633
cami ii mouse gut 25	20	2.88397e+06	0.624637	0.384873	2325768	1452760	3774646	0.506173	0.274707	324	164	597
cami ii mouse gut 25	5	denovo1739.0	0.796475	0.363752	1454045	1158111	3183792	0.753846	0.139667	390	294	2105
cami ii mouse gut 25	11	26608	0.533621	0.360944	1111940	593354	1643895	0.49789	0.184953	237	118	638
cami ii mouse gut 25	19	1.67833e+06	0.992565	0.347688	1261074	1251698	3600065	0.991071	0.130639	336	333	2549
cami ii mouse gut 25	70	4378740	0.862913	0.294001	1067749	921374	3133912	0.541667	0.240741	24	13	54
cami ii mouse gut 25	37	340960	1	0.279143	587567	587567	2104899	1	0.347518	98	98	282
cami ii mouse gut 25	65	318764	0.402195	0.236574	901423	362548	1532496	0.205882	0.148936	102	21	141
cami ii mouse gut 25	79	276629	0.931355	0.213768	560087	521640	2440220	0.571429	0.111111	7	4	36
cami ii mouse gut 25	71	4.37874e+06	0.522993	0.203531	1253815	655736	3221802	0.222222	0.115942	36	8	69
cami ii mouse gut 25	83	179464	0.903677	0.196962	486324	439480	2231295	0.928571	0.126623	42	39	308
cami ii mouse gut 25	25	denovo8733.0	0.597602	0.190056	621343	371316	1953716	0.55303	0.0717092	132	73	1018
cami ii mouse gut 25	27	179464	0.524343	0.185616	789874	414165	2231295	0.6875	0.0714286	32	22	308
cami ii mouse gut 25	86	276629	1	0.177622	433436	433436	2440220	1	0.111111	4	4	36
cami ii mouse gut 25	77	4.37874e+06	0.649873	0.173397	859632	558652	3221802	0.2	0.0434783	15	3	69
cami ii mouse gut 25	85	192316	0.897559	0.17146	473014	424558	2476136	0.333333	0.333333	3	1	3
cami ii mouse gut 25	44	1107303	0.96413	0.169821	582045	561167	3304457	0.987013	0.054247	154	152	2802
cami ii mouse gut 25	14	463794	0.53717	0.165025	611132	328282	1989288	0.47482	0.0663317	139	66	995
cami ii mouse gut 25	53	228140	0.971836	0.159214	721016	700709	4401040	0.984375	0.0865385	64	63	728
cami ii mouse gut 25	63	denovo11206.0	0.534916	0.155799	955117	510907	3279267	0.838235	0.181529	68	57	314
cami ii mouse gut 25	40	276629	0.483223	0.154031	777837	375869	2440220	0.444444	0.111111	9	4	36
cami ii mouse gut 25	75	4.37874e+06	0.646109	0.145081	723441	467422	3221802	0.368421	0.101449	19	7	69
cami ii mouse gut 25	15	259511	0.817023	0.131818	902705	737531	5595062	0.811159	0.062212	233	189	3038
cami ii mouse gut 25	59	denovo2819.0	0.98006	0.130664	432243	423624	3242080	0.978723	0.0428705	47	46	1073
cami ii mouse gut 25	35	3919797	0.40906	0.123258	1626580	665369	5398177	0.378723	0.0750422	235	89	1186
cami ii mouse gut 25	4	539647	0.346101	0.119922	702478	243128	2027384	0.349282	0.0511921	209	73	1426
cami ii mouse gut 25	29	175613	0.501498	0.114561	1077318	540273	4716017	0.44	0.113111	100	44	389
cami ii mouse gut 25	74	4.37874e+06	0.589134	0.106602	582978	343452	3221802	0.117647	0.0289855	17	2	69
cami ii mouse gut 25	76	276629	0.861823	0.103483	293009	252522	2440220	0.333333	0.0277778	3	1	36
cami ii mouse gut 25	26	denovo8733.0	0.303343	0.0896599	577466	175170	1953716	0.309211	0.046169	152	47	1018
cami ii mouse gut 25	52	4.37874e+06	0.948791	0.0875606	297329	282103	3221802	0.75	0.0434783	4	3	69
cami ii mouse gut 25	69	179464	0.776519	0.0776392	223093	173236	2231295	0.933333	0.0454545	15	14	308
cami ii mouse gut 25	56	26608	0.536729	0.0749148	229449	123152	1643895	0.461538	0.0282132	39	18	638
cami ii mouse gut 25	64	276629	0.633346	0.0708907	273135	172989	2440220	0.181818	0.0555556	11	2	36
cami ii mouse gut 25	45	259511	0.709421	0.067921	535679	380022	5595062	0.753623	0.034233	138	104	3038
cami ii mouse gut 25	82	denovo11206.0	1	0.0638746	209462	209462	3279267	1	0.0350318	11	11	314
cami ii mouse gut 25	48	354971	0.246562	0.0610506	913076	225130	3687598	0.262411	0.0718447	141	37	515
cami ii mouse gut 25	38	181719	0.334283	0.058504	860021	287490	4914024	0.130435	0.0571429	46	6	105
cami ii mouse gut 25	17	463794	0.369343	0.0569973	306988	113384	1989288	0.333333	0.0251256	75	25	995
cami ii mouse gut 25	78	4.37874e+06	0.703223	0.0554699	254134	178713	3221802	0.25	0.0144928	4	1	69
cami ii mouse gut 25	46	4340358	0.471776	0.0483395	554960	261817	5416208	0.589744	0.0190555	39	23	1207
cami ii mouse gut 25	66	3919797	0.569569	0.0432555	409961	233501	5398177	0.486111	0.029511	72	35	1186
cami ii mouse gut 25	54	354971	0.479447	0.0310476	238798	114491	3687598	0.386364	0.0330097	44	17	515
cami ii mouse gut 25	34	187233	0.380007	0.0286863	236922	90032	3138501	0.05	0.4	40	2	5
cami ii mouse gut 26	40	463794	0.96917	1	2123793	2058317	2058317	0.2	1	5	1	1
cami ii mouse gut 26	23	3265889	1	1	2782171	2782171	2782171	1	1	11	11	11
cami ii mouse gut 26	36	1684221	1	0.999242	4583760	4583760	4587238	1	0.916667	33	33	36
cami ii mouse gut 26	37	831178	1	0.992419	5322230	5322230	5362888	1	0.555556	30	30	54
cami ii mouse gut 26	34	245324	0.974766	0.98297	3034883	2958301	3009555	0.875	0.7	24	21	30
cami ii mouse gut 26	33	187223	1	0.982119	4247642	4247642	4324976	1	0.767442	99	99	129
cami ii mouse gut 26	12	463794	0.945887	0.980016	2396615	2266928	2313155	0.947368	0.818182	76	72	88
cami ii mouse gut 26	10	4306262	1	0.977441	2763976	2763976	2827768	1	0.57971	40	40	69
cami ii mouse gut 26	41	182764	1	0.976817	1964662	1964662	2011290	1	0.333333	1	1	3
cami ii mouse gut 26	6	175613	1	0.971426	4589477	4589477	4724474	1	0.760204	149	149	196
cami ii mouse gut 26	31	303652	1	0.97082	1927800	1927800	1985745	1	0.75	51	51	68
cami ii mouse gut 26	28	169106	0.968099	0.948052	2137830	2069632	2183037	0.976744	0.736842	86	84	114
cami ii mouse gut 26	25	1107303	1	0.946542	3365322	3365322	3555385	1	0.686695	160	160	233
cami ii mouse gut 26	27	174573	1	0.943645	1989670	1989670	2108494	1	0.540816	106	106	196
cami ii mouse gut 26	42	187233	1	0.942018	2956597	2956597	3138579	1	0.2	1	1	5
cami ii mouse gut 26	18	denovo4408.0	1	0.934887	2199461	2199461	2352648	1	0.556962	44	44	79
cami ii mouse gut 26	39	47365	0.952643	0.897615	2218047	2113007	2354025	0.125	0.333333	8	1	3
cami ii mouse gut 26	11	135956	1	0.881211	2454722	2454722	2785623	1	0.49345	113	113	229
cami ii mouse gut 26	20	4397402	0.99731	0.878307	2832007	2824390	3215722	0.982759	0.487179	58	57	117
cami ii mouse gut 26	1	4354103	1	0.877777	2012898	2012898	2293177	1	0.483283	159	159	329
cami ii mouse gut 26	35	184966	1	0.869442	4450722	4450722	5119057	1	0.68797	183	183	266
cami ii mouse gut 26	21	851733	1	0.863814	2343755	2343755	2713262	1	0.361446	30	30	83
cami ii mouse gut 26	14	340139	1	0.787222	3309395	3309395	4203888	1	0.590659	215	215	364
cami ii mouse gut 26	19	308734	0.992948	0.7498	3020893	2999589	4000517	0.984694	0.499353	392	386	773
cami ii mouse gut 26	16	166911	0.876601	0.73168	1735338	1521199	2079049	0.820833	0.518421	240	197	380
cami ii mouse gut 26	24	1109178	0.972544	0.622923	2236990	2175572	3492522	0.967249	0.312853	458	443	1416
cami ii mouse gut 26	2	4378740	0.976433	0.614092	1912215	1867149	3040505	0.968825	0.287544	417	404	1405
cami ii mouse gut 26	17	304047	0.97103	0.480039	2358268	2289950	4770338	0.951002	0.217303	449	427	1965
cami ii mouse gut 26	22	2883968	0.985592	0.455145	1599199	1576158	3462979	0.992147	0.176937	382	379	2142
cami ii mouse gut 26	30	171232	0.963047	0.444037	930568	896181	2018259	0.986301	0.243655	146	144	591
cami ii mouse gut 26	15	262095	0.997718	0.408198	1218330	1215550	2977847	0.996825	0.162694	315	314	1930
cami ii mouse gut 26	4	2.88397e+06	0.950327	0.381499	1456308	1383969	3627713	0.966759	0.152802	361	349	2284
cami ii mouse gut 26	8	134065	0.474111	0.278361	2037829	966158	3470882	0.457539	0.0959651	577	264	2751
cami ii mouse gut 26	38	171232	0.92571	0.199643	435268	402932	2018259	0.934211	0.120135	76	71	591
cami ii mouse gut 26	9	304047	0.804297	0.157066	931569	749258	4770338	0.792593	0.108906	270	214	1965
cami ii mouse gut 26	7	340139	0.522108	0.138595	1115932	582637	4203888	0.531646	0.115385	79	42	364
cami ii mouse gut 26	13	851733	0.762846	0.126279	449143	342627	2713262	0.617647	0.253012	34	21	83
cami ii mouse gut 26	26	174824	0.507469	0.102877	764795	388110	3772575	0.470046	0.0302401	217	102	3373
cami ii mouse gut 26	29	4397402	0.939363	0.0945812	323780	304147	3215722	0.921053	0.299145	38	35	117
cami ii mouse gut 26	5	1995182	0.347286	0.0843777	423867	147203	1744572	0.405172	0.0220969	116	47	2127
cami ii mouse gut 26	32	164237	0.617536	0.0796144	331270	204571	2569523	0.653465	0.0205928	101	66	3205
cami ii mouse gut 26	3	4394913	0.263158	0.0533098	658007	173160	3248184	0.275362	0.0140984	207	57	4043
cami ii mouse gut 27	46	228730	1	1	2372402	2372402	2372402	1	1	1	1	1
cami ii mouse gut 27	58	1992	1	1	6475260	6475260	6475260	1	1	1	1	1
cami ii mouse gut 27	57	184966	1	1	5128722	5128722	5128722	1	1	1	1	1
cami ii mouse gut 27	47	3265889	1	1	2782372	2782372	2782372	1	1	11	11	11
cami ii mouse gut 27	55	463794	1	1	2058296	2058296	2058296	1	1	1	1	1
cami ii mouse gut 27	48	164237	1	0.998385	2939228	2939228	2943983	1	0.833333	10	10	12
cami ii mouse gut 27	34	1684221	1	0.998367	4579056	4579056	4586544	1	0.888889	32	32	36
cami ii mouse gut 27	50	181719	0.984157	0.993654	5362219	5277268	5310974	0.5	0.5	2	1	2
cami ii mouse gut 27	41	134065	0.996086	0.988435	3450107	3436602	3476812	0.947368	0.692308	19	18	26
cami ii mouse gut 27	53	134065	1	0.980528	3642358	3642358	3714692	1	0.72973	27	27	37
cami ii mouse gut 27	51	4306262	1	0.979738	2772685	2772685	2830026	1	0.4375	21	21	48
cami ii mouse gut 27	6	187223	1	0.976961	4225746	4225746	4325399	1	0.736434	95	95	129
cami ii mouse gut 27	32	192316	1	0.972699	2273371	2273371	2337179	1	0.62963	102	102	162
cami ii mouse gut 27	22	851733	1	0.970822	2627693	2627693	2706667	1	0.647482	90	90	139
cami ii mouse gut 27	40	175613	0.974997	0.968449	4699908	4582396	4731684	0.936508	0.686047	63	59	86
cami ii mouse gut 27	18	4378740	1	0.960947	3011438	3011438	3133824	1	0.740741	40	40	54
cami ii mouse gut 27	4	460611	1	0.960045	4474610	4474610	4660832	1	0.714286	65	65	91
cami ii mouse gut 27	43	4402042	0.997224	0.956501	6354458	6336816	6624998	0.984615	0.507937	65	64	126
cami ii mouse gut 27	37	176850	0.995769	0.948706	2826776	2814816	2967007	0.986301	0.48	73	72	150
cami ii mouse gut 27	25	1111580	1	0.941547	2976520	2976520	3161307	1	0.706849	258	258	365
cami ii mouse gut 27	35	4.37874e+06	1	0.939104	3025610	3025610	3221805	1	0.536232	37	37	69
cami ii mouse gut 27	24	174573	1	0.929928	1959928	1959928	2107612	1	0.530612	104	104	196
cami ii mouse gut 27	33	135956	1	0.921983	2566337	2566337	2783498	1	0.537118	123	123	229
cami ii mouse gut 27	11	833816	1	0.917296	3895390	3895390	4246600	1	0.644068	76	76	118
cami ii mouse gut 27	36	187400	1	0.914785	3110963	3110963	3400758	1	0.761905	112	112	147
cami ii mouse gut 27	56	304047	1	0.909434	4458231	4458231	4902205	1	0.5	1	1	2
cami ii mouse gut 27	10	245324	0.988786	0.88327	2657237	2627438	2974673	0.992188	0.6	384	381	635
cami ii mouse gut 27	13	162576	1	0.878865	5448755	5448755	6199763	1	0.654687	419	419	640
cami ii mouse gut 27	2	181719	1	0.873828	4291225	4291225	4910836	1	0.74359	87	87	117
cami ii mouse gut 27	29	194878	0.987227	0.866934	2978894	2940846	3392236	0.970874	0.632911	103	100	158
cami ii mouse gut 27	8	1107303	0.989501	0.8025	2852304	2822359	3516957	0.984848	0.525606	396	390	742
cami ii mouse gut 27	27	180972	0.929733	0.776766	3902896	3628653	4671489	0.962547	0.46558	267	257	552
cami ii mouse gut 27	9	denovo9909.0	0.980367	0.74078	2384828	2338006	3156139	0.97549	0.404883	408	398	983
cami ii mouse gut 27	3	319134	0.835248	0.722441	3296011	2752987	3810676	0.783929	0.451646	560	439	972
cami ii mouse gut 27	26	189840	1	0.715876	2232186	2232186	3118120	1	0.619048	117	117	189
cami ii mouse gut 27	20	316381	0.939591	0.656544	2452055	2303930	3509179	0.888078	0.395879	411	365	922
cami ii mouse gut 27	1	3919797	0.999023	0.629936	3383899	3380592	5366566	0.998374	0.379481	615	614	1618
cami ii mouse gut 27	15	308734	0.841678	0.550513	2570518	2163548	3930056	0.853211	0.277116	545	465	1678
cami ii mouse gut 27	19	3.26589e+06	1	0.512491	1535695	1535695	2996532	1	0.231237	342	342	1479
cami ii mouse gut 27	16	denovo1874.0	0.543472	0.475011	5429332	2950691	6211832	0.627561	0.22055	537	337	1528
cami ii mouse gut 27	17	318764	0.816401	0.412084	738518	602927	1463117	0.805405	0.163198	185	149	913
cami ii mouse gut 27	14	4354103	0.988807	0.401416	883152	873267	2175464	0.986957	0.158188	230	227	1435
cami ii mouse gut 27	7	192316	0.990712	0.372314	886722	878486	2359530	0.986239	0.144781	218	215	1485
cami ii mouse gut 27	52	4340358	1	0.296501	1625283	1625283	5481543	1	0.10241	17	17	166
cami ii mouse gut 27	28	189840	0.461643	0.255564	1726181	796880	3118120	0.269231	0.222222	156	42	189
cami ii mouse gut 27	12	denovo1874.0	0.49039	0.233273	2954895	1449051	6211832	0.391874	0.195681	763	299	1528
cami ii mouse gut 27	30	1108453	0.955218	0.211179	762435	728292	3448692	0.955665	0.0818565	203	194	2370
cami ii mouse gut 27	49	4340358	0.708811	0.197156	1524695	1080721	5481543	0.941176	0.0963855	17	16	166
cami ii mouse gut 27	21	828435	0.714377	0.17818	801612	572653	3213904	0.702586	0.0524116	232	163	3110
cami ii mouse gut 27	45	4340358	0.994934	0.141189	777872	773931	5481543	0.96	0.144578	25	24	166
cami ii mouse gut 27	5	denovo1874.0	0.645958	0.099867	960367	620357	6211832	0.553719	0.0876963	242	134	1528
cami ii mouse gut 27	42	3919797	0.622969	0.0806417	694688	432769	5366566	0.753846	0.0302843	65	49	1618
cami ii mouse gut 27	38	180972	0.736882	0.0770489	488454	359933	4671489	0.663366	0.121377	101	67	552
cami ii mouse gut 27	39	1108453	0.661958	0.0723092	376719	249372	3448692	0.712766	0.02827	94	67	2370
cami ii mouse gut 27	44	4340358	1	0.0561548	307815	307815	5481543	1	0.0240964	4	4	166
cami ii mouse gut 27	31	1108453	0.508991	0.0494037	334737	170378	3448692	0.6	0.0164557	65	39	2370
cami ii mouse gut 27	23	180972	0.245667	0.0443043	842468	206967	4671489	0.256	0.057971	125	32	552
cami ii mouse gut 27	54	180972	0.40927	0.023734	270904	110873	4671489	0.555556	0.0181159	18	10	552
cami ii mouse gut 28	53	3265889	0.996613	1	2791439	2781985	2781985	0.923077	1	13	12	12
cami ii mouse gut 28	55	463794	1	1	2058298	2058298	2058298	1	1	1	1	1
cami ii mouse gut 28	58	184966	0.99849	1	5136468	5128711	5128711	0.5	1	2	1	1
cami ii mouse gut 28	45	1992	0.973908	1	6648772	6475290	6475290	0.111111	1	9	1	1
cami ii mouse gut 28	23	164237	1	0.994313	2925873	2925873	2942608	1	0.897436	35	35	39
cami ii mouse gut 28	59	181719	1	0.993653	5277265	5277265	5310973	1	0.5	1	1	2
cami ii mouse gut 28	42	1684221	1	0.989586	4535025	4535025	4582751	1	0.9	99	99	110
cami ii mouse gut 28	34	134065	1	0.986479	3663755	3663755	3713970	1	0.756757	28	28	37
cami ii mouse gut 28	24	192316	1	0.982177	2298537	2298537	2340247	1	0.632258	98	98	155
cami ii mouse gut 28	44	851733	1	0.981378	2659729	2659729	2710199	1	0.566265	47	47	83
cami ii mouse gut 28	36	187223	1	0.980289	4240069	4240069	4325326	1	0.75969	98	98	129
cami ii mouse gut 28	51	4306262	1	0.979727	2772741	2772741	2830117	1	0.4375	21	21	48
cami ii mouse gut 28	33	833816	0.991373	0.97922	4196106	4159905	4248181	0.973333	0.820225	75	73	89
cami ii mouse gut 28	31	460611	0.975861	0.978111	4664536	4551940	4653806	0.964286	0.780347	140	135	173
cami ii mouse gut 28	27	245324	1	0.967977	2904363	2904363	3000445	1	0.783784	174	174	222
cami ii mouse gut 28	25	175613	1	0.959527	4539544	4539544	4731024	1	0.639535	55	55	86
cami ii mouse gut 28	17	4402042	0.99453	0.936621	6226492	6192436	6611462	0.987013	0.66087	231	228	345
cami ii mouse gut 28	4	174573	1	0.931421	1963065	1963065	2107602	1	0.535714	105	105	196
cami ii mouse gut 28	8	135956	1	0.921964	2566782	2566782	2784036	1	0.537118	123	123	229
cami ii mouse gut 28	29	308734	0.940729	0.912989	3917640	3685438	4036674	0.855556	0.802083	90	77	96
cami ii mouse gut 28	14	187400	1	0.910151	3092347	3092347	3397620	1	0.7375	118	118	160
cami ii mouse gut 28	60	304047	1	0.909434	4458229	4458229	4902204	1	0.5	1	1	2
cami ii mouse gut 28	2	162576	1	0.886032	5485225	5485225	6190772	1	0.666165	443	443	665
cami ii mouse gut 28	15	176850	0.995439	0.882538	2620822	2608869	2956098	0.992958	0.548638	142	141	257
cami ii mouse gut 28	7	denovo1874.0	0.979158	0.867902	5570269	5454175	6284322	0.917582	0.673387	182	167	248
cami ii mouse gut 28	10	4387250	0.984485	0.853213	4584850	4513718	5290257	0.977346	0.655098	309	302	461
cami ii mouse gut 28	43	4.37874e+06	0.998164	0.849153	2741114	2736080	3222127	0.96875	0.449275	32	31	69
cami ii mouse gut 28	47	181719	0.995117	0.820094	4047967	4028201	4911880	0.986842	0.714286	76	75	105
cami ii mouse gut 28	22	196664	0.965885	0.716813	3560645	3439175	4797867	0.941896	0.4	654	616	1540
cami ii mouse gut 28	16	4378740	0.921842	0.709502	2412075	2223553	3133961	0.702703	0.481481	37	26	54
cami ii mouse gut 28	40	134065	1	0.566341	1967881	1967881	3474731	1	0.372881	22	22	59
cami ii mouse gut 28	41	4340358	1	0.507506	2783353	2783353	5484375	1	0.231788	35	35	151
cami ii mouse gut 28	6	1111328	0.590262	0.493845	2609206	1540115	3118623	0.627288	0.203564	601	377	1852
cami ii mouse gut 28	11	1107303	0.956583	0.465714	1651342	1579645	3391877	0.954106	0.189813	414	395	2081
cami ii mouse gut 28	12	228730	0.623545	0.440047	1673727	1043644	2371667	0.0869565	0.285714	69	6	21
cami ii mouse gut 28	5	denovo5418.0	0.512749	0.36702	2447315	1254859	3419052	0.499255	0.145906	671	335	2296
cami ii mouse gut 28	3	denovo2819.0	0.903524	0.324815	1174138	1060862	3266048	0.840909	0.143411	132	111	774
cami ii mouse gut 28	46	134065	0.915236	0.296971	1127463	1031895	3474731	0.818182	0.305085	22	18	59
cami ii mouse gut 28	19	4378740	0.609157	0.246562	1268502	772717	3133961	0.521739	0.222222	23	12	54
cami ii mouse gut 28	20	1111580	1	0.203123	591355	591355	2911309	1	0.064387	177	177	2749
cami ii mouse gut 28	30	228730	0.879623	0.192726	519634	457082	2371667	0.428571	0.142857	7	3	21
cami ii mouse gut 28	18	denovo11206.0	0.718439	0.174347	741247	532541	3054483	0.747573	0.0600624	206	154	2564
cami ii mouse gut 28	49	228730	0.708074	0.16734	560499	396875	2371667	0.2	0.190476	20	4	21
cami ii mouse gut 28	32	4340358	0.352377	0.166984	2598930	915803	5484375	0.226415	0.15894	106	24	151
cami ii mouse gut 28	13	denovo7195.0	0.768999	0.157153	1284772	987989	6286805	0.852308	0.0535473	325	277	5173
cami ii mouse gut 28	9	denovo2819.0	0.446579	0.148341	1084891	484490	3266048	0.385768	0.133075	267	103	774
cami ii mouse gut 28	38	denovo2819.0	0.943717	0.142655	493704	465917	3266048	0.894737	0.0878553	76	68	774
cami ii mouse gut 28	48	228730	0.669678	0.128354	454565	304412	2371667	0.294118	0.238095	17	5	21
cami ii mouse gut 28	26	339549	0.375602	0.125254	746197	280273	2237635	0.382609	0.0457856	230	88	1922
cami ii mouse gut 28	52	134065	0.95946	0.111718	404593	388191	3474731	0.875	0.118644	8	7	59
cami ii mouse gut 28	28	192316	0.800516	0.0926458	284163	227477	2455341	0.617647	0.055409	34	21	379
cami ii mouse gut 28	61	304047	1	0.0905664	443975	443975	4902204	1	0.5	1	1	2
cami ii mouse gut 28	21	192316	0.872259	0.0827991	233073	203300	2455341	0.75	0.0395778	20	15	379
cami ii mouse gut 28	1	denovo7195.0	0.229802	0.0724621	1982378	455555	6286805	0.279318	0.0253238	469	131	5173
cami ii mouse gut 28	35	308734	0.47557	0.071165	604054	287270	4036674	0.294118	0.0520833	17	5	96
cami ii mouse gut 28	39	228730	0.661851	0.0652381	233773	154723	2371667	0.1	0.047619	10	1	21
cami ii mouse gut 28	37	192222	0.395076	0.0501356	420676	166199	3314991	0.394958	0.0173432	119	47	2710
cami ii mouse gut 28	57	4340358	1	0.0471169	258407	258407	5484375	1	0.0198675	3	3	151
cami ii mouse gut 28	54	4340358	1	0.0450505	247074	247074	5484375	1	0.0463576	7	7	151
cami ii mouse gut 28	50	192316	0.506632	0.0422528	204774	103745	2455341	0.366667	0.0290237	30	11	379
cami ii mouse gut 28	56	4340358	1	0.0390517	214174	214174	5484375	1	0.0198675	3	3	151
cami ii mouse gut 29	44	463794	0.961228	1	2141319	2058296	2058296	0.125	1	8	1	1
cami ii mouse gut 29	39	47365	0.965259	1	2438772	2354047	2354047	0.428571	1	7	3	3
cami ii mouse gut 29	29	184966	0.998166	1	5137329	5127906	5127906	0.966667	1	30	29	29
cami ii mouse gut 29	43	3265889	1	1	2782220	2782220	2782220	1	1	11	11	11
cami ii mouse gut 29	14	1684221	1	0.998362	4579723	4579723	4587238	1	0.888889	32	32	36
cami ii mouse gut 29	34	245324	0.967568	0.982966	3057334	2958179	3009442	0.807692	0.7	26	21	30
cami ii mouse gut 29	7	187223	1	0.981679	4245246	4245246	4324473	1	0.767442	99	99	129
cami ii mouse gut 29	33	182764	0.997527	0.976823	1969512	1964642	2011257	0.5	0.333333	2	1	3
cami ii mouse gut 29	16	354971	0.990433	0.965244	3616052	3581456	3710417	0.933333	0.626866	45	42	67
cami ii mouse gut 29	9	1107303	1	0.961348	3426055	3426055	3563803	1	0.738197	172	172	233
cami ii mouse gut 29	5	175613	0.998386	0.96066	4543866	4536532	4722306	0.993865	0.72973	163	162	222
cami ii mouse gut 29	36	340960	1	0.948677	2007467	2007467	2116070	1	0.621053	59	59	95
cami ii mouse gut 29	6	169106	1	0.945702	2068344	2068344	2187099	1	0.720721	80	80	111
cami ii mouse gut 29	45	187233	1	0.942013	2956583	2956583	3138581	1	0.2	1	1	5
cami ii mouse gut 29	27	174573	1	0.931427	1963248	1963248	2107785	1	0.535714	105	105	196
cami ii mouse gut 29	20	denovo4408.0	1	0.902983	2124353	2124353	2352595	1	0.493671	39	39	79
cami ii mouse gut 29	35	135956	0.997441	0.899041	2509475	2503052	2784134	0.990991	0.480349	111	110	229
cami ii mouse gut 29	31	851733	1	0.895731	2430575	2430575	2713509	1	0.409639	34	34	83
cami ii mouse gut 29	23	340139	1	0.894552	3767998	3767998	4212161	1	0.673387	167	167	248
cami ii mouse gut 29	22	4354103	0.99574	0.894146	2059116	2050345	2293077	0.993902	0.495441	164	163	329
cami ii mouse gut 29	2	4306262	1	0.888119	2496576	2496576	2811084	1	0.634518	250	250	394
cami ii mouse gut 29	37	318764	1	0.872046	1340053	1340053	1536677	1	0.451327	51	51	113
cami ii mouse gut 29	8	4397402	0.763459	0.848659	3574800	2729213	3215912	0.427536	0.504274	138	59	117
cami ii mouse gut 29	3	228730	1	0.673665	1564618	1564618	2322546	1	0.357052	281	281	787
cami ii mouse gut 29	38	166911	0.980309	0.6177	1313216	1287358	2084116	0.971429	0.341137	105	102	299
cami ii mouse gut 29	17	303652	1	0.58251	1119763	1119763	1922307	1	0.265659	246	246	926
cami ii mouse gut 29	15	171232	0.9958	0.485397	1002161	997952	2055948	0.981132	0.211382	53	52	246
cami ii mouse gut 29	18	539647	0.756203	0.454903	1243868	940617	2067731	0.732639	0.208087	288	211	1014
cami ii mouse gut 29	28	1109178	0.942674	0.44387	1615052	1522467	3429985	0.959391	0.18439	394	378	2050
cami ii mouse gut 29	25	262095	0.997986	0.425633	1273106	1270542	2985066	0.996923	0.167528	325	324	1934
cami ii mouse gut 29	11	174824	0.58842	0.324307	2182284	1284100	3959525	0.543578	0.127557	436	237	1858
cami ii mouse gut 29	12	308734	0.740496	0.309572	1577679	1168265	3773810	0.825193	0.10668	389	321	3009
cami ii mouse gut 29	19	1.10918e+06	0.932443	0.249121	868361	809697	3250213	0.927203	0.0826785	261	242	2927
cami ii mouse gut 29	13	133892	0.426668	0.214681	906778	386893	1802179	0.455814	0.0868794	215	98	1128
cami ii mouse gut 29	30	137043	1	0.194252	615693	615693	3169556	1	0.108835	85	85	781
cami ii mouse gut 29	10	137043	0.657003	0.192332	927862	609608	3169556	0.613169	0.190781	243	149	781
cami ii mouse gut 29	21	174824	0.414204	0.175604	1678664	695309	3959525	0.422449	0.11141	490	207	1858
cami ii mouse gut 29	41	171232	0.953948	0.164383	354277	337962	2055948	0.947368	0.146341	38	36	246
cami ii mouse gut 29	1	166911	0.608748	0.142691	488519	297385	2084116	0.552941	0.157191	85	47	299
cami ii mouse gut 29	4	1995182	0.372309	0.140554	700701	260877	1856068	0.386598	0.0481078	194	75	1559
cami ii mouse gut 29	24	137043	0.170492	0.0855101	1589692	271029	3169556	0.219424	0.078105	278	61	781
cami ii mouse gut 29	32	137043	0.596257	0.0591386	314366	187443	3169556	0.659091	0.0371319	44	29	781
cami ii mouse gut 29	40	174824	0.599899	0.0579203	382293	229337	3959525	0.565217	0.0209903	69	39	1858
cami ii mouse gut 29	42	137043	0.532804	0.0567073	337342	179737	3169556	0.85	0.021767	20	17	781
cami ii mouse gut 29	26	833816	0.358327	0.0475175	536007	192066	4042005	0.350649	0.0211433	154	54	2554
cami ii mouse gut 3	61	denovo9521.0	1	1	3168243	3168243	3168243	1	1	2	2	2
cami ii mouse gut 3	56	4449518	1	1	3734216	3734216	3734216	1	1	1	1	1
cami ii mouse gut 3	43	1684221	1	0.999253	4582953	4582953	4586377	1	0.916667	33	33	36
cami ii mouse gut 3	46	184966	0.967578	0.99826	5290744	5119208	5128129	0.882353	0.9375	17	15	16
cami ii mouse gut 3	55	189840	0.877051	0.98898	3525080	3091676	3126125	0.362069	0.724138	58	21	29
cami ii mouse gut 3	41	180944	0.988859	0.988553	4571628	4520696	4573044	0.970588	0.717391	34	33	46
cami ii mouse gut 3	29	197875	0.991717	0.988043	2209948	2191642	2218164	0.888889	0.888889	9	8	9
cami ii mouse gut 3	11	192777	1	0.981061	3190567	3190567	3252158	1	0.826087	95	95	115
cami ii mouse gut 3	51	233991	1	0.976559	3792571	3792571	3883607	1	0.191617	32	32	167
cami ii mouse gut 3	42	134065	1	0.966224	3356299	3356299	3473624	1	0.772727	68	68	88
cami ii mouse gut 3	57	835900	1	0.963632	3615505	3615505	3751956	1	0.609756	25	25	41
cami ii mouse gut 3	52	851733	0.994094	0.963192	2625156	2609651	2709379	0.979592	0.551724	49	48	87
cami ii mouse gut 3	18	174824	1	0.955276	3899375	3899375	4081937	1	0.786982	133	133	169
cami ii mouse gut 3	47	169106	1	0.949336	2072279	2072279	2182872	1	0.743363	84	84	113
cami ii mouse gut 3	45	1871	1	0.94922	2194135	2194135	2311514	1	0.766667	115	115	150
cami ii mouse gut 3	22	denovo4581.0	1	0.929162	2671665	2671665	2875350	1	0.833333	105	105	126
cami ii mouse gut 3	54	4449524	1	0.922706	3058784	3058784	3315015	1	0.421053	56	56	133
cami ii mouse gut 3	53	129394	1	0.910041	3571641	3571641	3924704	1	0.644068	38	38	59
cami ii mouse gut 3	26	1107303	1	0.896161	3187466	3187466	3556800	1	0.662393	155	155	234
cami ii mouse gut 3	1	171232	0.985592	0.895906	1864670	1837803	2051334	0.97351	0.597561	151	147	246
cami ii mouse gut 3	38	162576	1	0.895384	5564197	5564197	6214314	1	0.671875	430	430	640
cami ii mouse gut 3	37	999989	1	0.876678	2350770	2350770	2681451	1	0.337696	129	129	382
cami ii mouse gut 3	8	174573	1	0.860568	1792969	1792969	2083471	1	0.533981	220	220	412
cami ii mouse gut 3	13	187028	1	0.85432	1999424	1999424	2340369	1	0.564039	229	229	406
cami ii mouse gut 3	3	268844	0.79594	0.845831	3215548	2559383	3025880	0.611241	0.58	427	261	450
cami ii mouse gut 3	48	1141335	0.994861	0.832883	1341362	1334469	1602229	0.976471	0.605839	85	83	137
cami ii mouse gut 3	12	1108599	0.991175	0.82403	3785171	3751767	4552948	0.991909	0.5173	618	613	1185
cami ii mouse gut 3	36	3319464	0.997501	0.812329	1345352	1341990	1652028	0.979592	0.440367	49	48	109
cami ii mouse gut 3	15	312322	0.990869	0.805513	1882400	1865211	2315558	0.972527	0.450382	182	177	393
cami ii mouse gut 3	39	4424327	1	0.768924	3382780	3382780	4399369	1	0.460606	76	76	165
cami ii mouse gut 3	24	270030	0.997746	0.690453	2454107	2448575	3546329	0.99596	0.359329	495	493	1372
cami ii mouse gut 3	34	272953	0.960092	0.624748	2269202	2178643	3487234	0.963719	0.34581	441	425	1229
cami ii mouse gut 3	32	192673	0.998215	0.583059	4204663	4197157	7198511	0.993056	0.451104	288	286	634
cami ii mouse gut 3	2	190026	0.996477	0.569478	2777627	2767842	4860311	0.996988	0.260322	664	662	2543
cami ii mouse gut 3	49	134065	1	0.567391	2107304	2107304	3714025	1	0.432432	16	16	37
cami ii mouse gut 3	23	180535	0.966353	0.500829	1413129	1365582	2726642	0.96587	0.251332	293	283	1126
cami ii mouse gut 3	9	denovo5363.0	0.942454	0.496907	3910786	3685736	7417353	0.946507	0.219272	916	867	3954
cami ii mouse gut 3	19	304080	0.943433	0.48509	1727813	1630076	3360359	0.928839	0.25462	267	248	974
cami ii mouse gut 3	10	191318	0.60467	0.443125	3423010	2069791	4670896	0.598155	0.186754	759	454	2431
cami ii mouse gut 3	59	175758	0.788634	0.319436	1362818	1074765	3364574	0.75	0.153846	8	6	39
cami ii mouse gut 3	4	176952	0.557548	0.31476	1674205	933449	2965587	0.492683	0.131339	410	202	1538
cami ii mouse gut 3	58	175758	0.713011	0.307692	1451947	1035254	3364574	0.75	0.153846	8	6	39
cami ii mouse gut 3	17	289315	0.97576	0.293436	726727	709111	2416576	0.980583	0.10202	206	202	1980
cami ii mouse gut 3	25	315496	0.98548	0.283098	835448	823317	2908245	0.991189	0.0976562	227	225	2304
cami ii mouse gut 3	14	47365	0.439311	0.260339	1295307	569043	2185773	0.458564	0.0856111	362	166	1939
cami ii mouse gut 3	27	175758	0.97555	0.220515	760533	741938	3364574	0.857143	0.153846	7	6	39
cami ii mouse gut 3	21	136604	0.518621	0.217084	1667748	864929	3984312	0.528017	0.0690919	464	245	3546
cami ii mouse gut 3	6	192673	0.908413	0.206109	1633263	1483678	7198511	0.801802	0.140379	111	89	634
cami ii mouse gut 3	40	4424327	0.460222	0.199128	1903512	876038	4399369	0.380165	0.278788	121	46	165
cami ii mouse gut 3	16	181348	0.659084	0.171895	1289249	849724	4943268	0.656338	0.0671857	355	233	3468
cami ii mouse gut 3	60	134065	0.709736	0.15933	833771	591757	3714025	0.6	0.0810811	5	3	37
cami ii mouse gut 3	5	196122	0.446552	0.142194	812033	362615	2550139	0.455357	0.0450331	224	102	2265
cami ii mouse gut 3	35	175706	0.876786	0.141302	343937	301559	2134147	0.903226	0.0425963	93	84	1972
cami ii mouse gut 3	33	304080	0.479543	0.106809	748454	358916	3360359	0.477707	0.0770021	157	75	974
cami ii mouse gut 3	30	1141335	0.538077	0.10399	309651	166616	1602229	0.75	0.109489	20	15	137
cami ii mouse gut 3	28	denovo10014.0	0.687746	0.0899923	532954	366537	4072984	0.689655	0.0277855	145	100	3599
cami ii mouse gut 3	50	312322	0.319452	0.0897628	650649	207851	2315558	0.283951	0.0585242	81	23	393
cami ii mouse gut 3	20	191318	0.365098	0.0751023	960825	350795	4670896	0.367698	0.0440148	291	107	2431
cami ii mouse gut 3	31	192673	0.491042	0.0648711	950987	466975	7198511	0.316327	0.0488959	98	31	634
cami ii mouse gut 3	7	192673	0.384408	0.0638215	1195135	459420	7198511	0.243421	0.0583596	152	37	634
cami ii mouse gut 3	44	134065	0.605841	0.047668	292222	177040	3714025	0.333333	0.0540541	6	2	37
cami ii mouse gut 30	53	463794	0.968058	1	2126109	2058196	2058196	0.142857	1	7	1	1
cami ii mouse gut 30	55	denovo8298.0	1	1	3554849	3554849	3554849	1	1	1	1	1
cami ii mouse gut 30	56	184966	1	1	5128737	5128737	5128737	1	1	1	1	1
cami ii mouse gut 30	54	3265889	1	1	2782420	2782420	2782420	1	1	11	11	11
cami ii mouse gut 30	52	197875	1	0.999479	2216389	2216389	2217544	1	0.941176	16	16	17
cami ii mouse gut 30	22	1684221	1	0.998373	4579046	4579046	4586507	1	0.888889	32	32	36
cami ii mouse gut 30	50	181719	1	0.993653	5277229	5277229	5310935	1	0.5	1	1	2
cami ii mouse gut 30	48	192222	1	0.991051	3521566	3521566	3553365	1	0.615385	8	8	13
cami ii mouse gut 30	44	4378740	0.953703	0.986114	3240483	3090458	3133977	0.911111	0.759259	45	41	54
cami ii mouse gut 30	8	1992	0.997532	0.982523	6376114	6360379	6473518	0.984375	0.940299	64	63	67
cami ii mouse gut 30	40	228730	1	0.980259	2322975	2322975	2369757	1	0.851351	63	63	74
cami ii mouse gut 30	47	1111580	1	0.980104	3114349	3114349	3177571	1	0.6	9	9	15
cami ii mouse gut 30	43	4306262	0.970754	0.979864	2855534	2772021	2828985	0.913043	0.4375	23	21	48
cami ii mouse gut 30	17	187223	1	0.973337	4209883	4209883	4325206	1	0.728682	94	94	129
cami ii mouse gut 30	37	351309	0.984233	0.973245	4167689	4101979	4214744	0.972603	0.739583	73	71	96
cami ii mouse gut 30	49	851733	1	0.965255	2618299	2618299	2712546	1	0.542169	45	45	83
cami ii mouse gut 30	21	233991	1	0.958996	3715084	3715084	3873932	1	0.435798	112	112	257
cami ii mouse gut 30	45	833816	0.997944	0.937917	3994307	3986094	4249943	0.977273	0.632353	44	43	68
cami ii mouse gut 30	51	4.37874e+06	1	0.936134	3016517	3016517	3222314	1	0.521739	36	36	69
cami ii mouse gut 30	46	340139	0.981818	0.932983	4012527	3939570	4222552	0.952381	0.571429	21	20	35
cami ii mouse gut 30	36	174573	1	0.93178	1961058	1961058	2104636	1	0.535714	105	105	196
cami ii mouse gut 30	31	176850	1	0.929532	2758672	2758672	2967807	1	0.466667	70	70	150
cami ii mouse gut 30	41	1107303	1	0.922588	3279194	3279194	3554341	1	0.67094	157	157	234
cami ii mouse gut 30	1	3.26589e+06	1	0.918786	2846050	2846050	3097619	1	0.593023	51	51	86
cami ii mouse gut 30	32	135956	1	0.917119	2552993	2552993	2783710	1	0.528384	121	121	229
cami ii mouse gut 30	57	304047	1	0.909434	4458213	4458213	4902184	1	0.5	1	1	2
cami ii mouse gut 30	16	192316	1	0.900638	2087618	2087618	2317932	1	0.606742	270	270	445
cami ii mouse gut 30	33	denovo8298.1	0.962208	0.8923	2517020	2421898	2714218	0.953757	0.622642	173	165	265
cami ii mouse gut 30	18	4480176	1	0.870406	2630573	2630573	3022238	1	0.616183	297	297	482
cami ii mouse gut 30	19	175613	1	0.86245	4082139	4082139	4733190	1	0.534884	46	46	86
cami ii mouse gut 30	27	180944	0.998944	0.854143	3901464	3897345	4562872	0.992806	0.616071	139	138	224
cami ii mouse gut 30	7	denovo9909.0	0.972537	0.802588	2612582	2540832	3165798	0.957845	0.500612	427	409	817
cami ii mouse gut 30	23	187233	1	0.708955	2187243	2187243	3085164	1	0.424888	379	379	892
cami ii mouse gut 30	25	181719	0.998909	0.706357	3451952	3448186	4881649	0.997191	0.546995	356	355	649
cami ii mouse gut 30	9	261114	1	0.668405	1416419	1416419	2119102	1	0.366013	280	280	765
cami ii mouse gut 30	12	184451	1	0.629404	1694275	1694275	2691873	1	0.328094	334	334	1018
cami ii mouse gut 30	5	4402042	0.797552	0.615208	4958057	3954310	6427598	0.775208	0.291073	1081	838	2879
cami ii mouse gut 30	10	4334624	1	0.447881	1571163	1571163	3507989	1	0.217168	339	339	1561
cami ii mouse gut 30	35	denovo2280.0	0.978926	0.445264	771564	755304	1696306	0.980583	0.175805	206	202	1149
cami ii mouse gut 30	34	184925	0.908136	0.410023	1707912	1551017	3782752	0.88862	0.178415	413	367	2057
cami ii mouse gut 30	4	228140	0.998141	0.369367	1562072	1559168	4221190	0.997531	0.145011	405	404	2786
cami ii mouse gut 30	13	4340358	0.933968	0.341569	1903448	1777759	5204684	0.920477	0.134828	503	463	3434
cami ii mouse gut 30	26	denovo4594.1	1	0.317688	729195	729195	2295316	1	0.114286	200	200	1750
cami ii mouse gut 30	3	4440624	0.659811	0.309454	1458447	962299	3109665	0.631854	0.119271	383	242	2029
cami ii mouse gut 30	2	47365	0.482686	0.303465	1443815	696910	2296511	0.427746	0.172897	346	148	856
cami ii mouse gut 30	24	denovo4408.0	0.912915	0.301447	726267	663020	2199456	0.903846	0.104735	208	188	1795
cami ii mouse gut 30	11	47365	0.882152	0.286794	746612	658625	2296511	0.832258	0.150701	155	129	856
cami ii mouse gut 30	20	denovo2819.0	0.413061	0.256455	1900271	784928	3060684	0.554187	0.0858779	406	225	2620
cami ii mouse gut 30	6	263834	0.814867	0.252938	842400	686444	2713885	0.796748	0.089867	246	196	2181
cami ii mouse gut 30	28	denovo2227.0	0.736882	0.141069	552106	406837	2883962	0.757764	0.0444444	161	122	2745
cami ii mouse gut 30	30	1111328	0.363073	0.129165	1037691	376758	2916877	0.397993	0.0371411	299	119	3204
cami ii mouse gut 30	29	171232	0.818454	0.129021	295738	242048	1876030	0.816092	0.0397092	87	71	1788
cami ii mouse gut 30	38	175613	0.389575	0.12488	1517241	591079	4733190	0.219512	0.209302	82	18	86
cami ii mouse gut 30	14	4354103	0.53285	0.102519	394032	209960	2048017	0.59633	0.027921	109	65	2328
cami ii mouse gut 30	39	187233	0.371249	0.0846402	703380	261129	3085164	0.340741	0.0515695	135	46	892
cami ii mouse gut 30	42	4440624	0.326583	0.0463767	441591	144216	3109665	0.27907	0.0177427	129	36	2029
cami ii mouse gut 30	15	136604	0.397244	0.0457429	445062	176798	3865038	0.403101	0.0121439	129	52	4282
cami ii mouse gut 31	60	304047	0.994432	1	4929641	4902192	4902192	0.5	1	4	2	2
cami ii mouse gut 31	12	463794	0.778997	1	2642261	2058313	2058313	0.015625	1	64	1	1
cami ii mouse gut 31	64	denovo8298.0	1	1	3554851	3554851	3554851	1	1	1	1	1
cami ii mouse gut 31	63	184966	1	1	5128745	5128745	5128745	1	1	1	1	1
cami ii mouse gut 31	53	3265889	1	1	2782273	2782273	2782273	1	1	11	11	11
cami ii mouse gut 31	59	228730	1	1	2372450	2372450	2372450	1	1	1	1	1
cami ii mouse gut 31	56	1992	1	0.996788	6453509	6453509	6474304	1	0.880952	37	37	42
cami ii mouse gut 31	50	181719	1	0.993655	5277267	5277267	5310966	1	0.5	1	1	2
cami ii mouse gut 31	43	1111580	1	0.985208	3130247	3130247	3177246	1	0.705882	12	12	17
cami ii mouse gut 31	6	denovo4408.0	1	0.980272	2298628	2298628	2344888	1	0.754717	120	120	159
cami ii mouse gut 31	8	4306262	0.970764	0.979761	2855722	2772233	2829498	0.913043	0.4375	23	21	48
cami ii mouse gut 31	2	187223	1	0.978265	4231423	4231423	4325435	1	0.744186	96	96	129
cami ii mouse gut 31	36	851733	1	0.973701	2641649	2641649	2712997	1	0.566265	47	47	83
cami ii mouse gut 31	13	denovo8298.1	1	0.967493	2638505	2638505	2727156	1	0.698413	44	44	63
cami ii mouse gut 31	61	192222	1	0.963775	3424690	3424690	3553411	1	0.538462	7	7	13
cami ii mouse gut 31	27	4402042	1	0.944609	6255103	6255103	6621897	1	0.511278	68	68	133
cami ii mouse gut 31	51	340139	1	0.931829	3933672	3933672	4221452	1	0.589744	23	23	39
cami ii mouse gut 31	40	174573	1	0.930156	1958972	1958972	2106068	1	0.530612	104	104	196
cami ii mouse gut 31	41	169106	1	0.926125	2019224	2019224	2180294	1	0.684932	100	100	146
cami ii mouse gut 31	3	135956	1	0.917851	2556047	2556047	2784816	1	0.528384	121	121	229
cami ii mouse gut 31	46	47365	0.990861	0.917265	2179144	2159228	2353986	0.666667	0.666667	3	2	3
cami ii mouse gut 31	20	192316	1	0.908374	2104776	2104776	2317081	1	0.574279	259	259	451
cami ii mouse gut 31	31	175613	0.978947	0.884683	4262471	4172734	4716641	0.955285	0.701493	246	235	335
cami ii mouse gut 31	21	denovo9909.0	0.995446	0.879511	2819507	2806666	3191168	0.989691	0.608879	291	288	473
cami ii mouse gut 31	9	318764	0.860829	0.850352	1518588	1307244	1537298	0.96	0.424779	50	48	113
cami ii mouse gut 31	4	4397402	0.966722	0.8242	2716321	2625928	3186034	0.945687	0.530466	313	296	558
cami ii mouse gut 31	22	197875	0.963923	0.801879	1813740	1748306	2180262	0.955326	0.451299	291	278	616
cami ii mouse gut 31	34	denovo2280.0	1	0.782176	1372678	1372678	1754948	1	0.433453	241	241	556
cami ii mouse gut 31	10	228140	1	0.769962	3363790	3363790	4368775	1	0.458434	568	568	1239
cami ii mouse gut 31	5	833816	0.927164	0.766981	3485437	3231570	4213364	0.843818	0.542538	461	389	717
cami ii mouse gut 31	32	denovo5786.0	0.883733	0.762609	2388674	2110950	2768063	0.780591	0.51676	237	185	358
cami ii mouse gut 31	29	181719	0.992613	0.715974	3530982	3504900	4895287	0.984496	0.574661	258	254	442
cami ii mouse gut 31	23	4354103	0.991917	0.681479	1532762	1520372	2230989	0.993197	0.33993	294	292	859
cami ii mouse gut 31	7	187233	0.941278	0.660208	2148932	2022743	3063798	0.936019	0.331098	422	395	1193
cami ii mouse gut 31	28	denovo4594.1	1	0.599505	1423524	1423524	2374498	1	0.277085	289	289	1043
cami ii mouse gut 31	25	4340358	0.959038	0.565634	3180605	3050321	5392749	0.932998	0.342348	597	557	1627
cami ii mouse gut 31	18	4480176	0.998224	0.536089	1576011	1573212	2934612	0.99734	0.238095	376	375	1575
cami ii mouse gut 31	26	1107303	0.971226	0.47786	1676133	1627904	3406654	0.976077	0.213501	418	408	1911
cami ii mouse gut 31	24	182764	0.869706	0.352559	795448	691806	1962244	0.813333	0.166213	150	122	734
cami ii mouse gut 31	58	4378740	1	0.338475	1060803	1060803	3134067	1	0.0925926	5	5	54
cami ii mouse gut 31	33	denovo11206.0	0.966172	0.330952	1120536	1082630	3271260	0.968085	0.221951	94	91	410
cami ii mouse gut 31	42	4.37874e+06	0.659319	0.323068	1579052	1041099	3222542	0.196078	0.144928	51	10	69
cami ii mouse gut 31	11	denovo9308.0	1	0.317292	757008	757008	2385838	1	0.115587	198	198	1713
cami ii mouse gut 31	15	denovo2819.0	0.766764	0.272018	1173775	900008	3308635	0.6	0.126761	15	9	71
cami ii mouse gut 31	45	4.37874e+06	0.784969	0.267529	1098290	862124	3222542	0.28	0.101449	25	7	69
cami ii mouse gut 31	47	4.37874e+06	0.629584	0.252624	1293062	814091	3222542	0.229508	0.202899	61	14	69
cami ii mouse gut 31	62	denovo2819.0	0.884393	0.224983	841690	744385	3308635	0.8	0.056338	5	4	71
cami ii mouse gut 31	38	171232	1	0.215663	439274	439274	2036857	1	0.105263	36	36	342
cami ii mouse gut 31	1	665703	1	0.206859	573404	573404	2771955	1	0.0654921	171	171	2611
cami ii mouse gut 31	52	denovo2819.0	1	0.170419	563854	563854	3308635	1	0.056338	4	4	71
cami ii mouse gut 31	17	340960	0.476543	0.164529	668393	318518	1935943	0.536313	0.0513095	179	96	1871
cami ii mouse gut 31	30	182764	0.823619	0.153177	364938	300570	1962244	0.8	0.0871935	80	64	734
cami ii mouse gut 31	35	denovo8186.0	0.951807	0.138984	462308	440028	3166033	0.947368	0.0410557	133	126	3069
cami ii mouse gut 31	44	171232	0.989507	0.126393	260174	257444	2036857	0.971429	0.0994152	35	34	342
cami ii mouse gut 31	49	4378740	0.35133	0.122707	1094619	384573	3134067	0.259259	0.12963	27	7	54
cami ii mouse gut 31	57	4378740	1	0.113636	356143	356143	3134067	1	0.111111	6	6	54
cami ii mouse gut 31	14	833816	0.541645	0.112996	878976	476093	4213364	0.727273	0.0669456	66	48	717
cami ii mouse gut 31	16	181719	0.337079	0.10918	1585579	534466	4895287	0.289062	0.0837104	128	37	442
cami ii mouse gut 31	48	4378740	0.620862	0.0876679	442541	274757	3134067	0.571429	0.0740741	7	4	54
cami ii mouse gut 31	19	denovo5786.0	0.344578	0.0861288	691889	238410	2768063	0.216667	0.108939	180	39	358
cami ii mouse gut 31	39	denovo2227.0	0.48904	0.0849142	499221	244139	2875127	0.490066	0.0264475	151	74	2798
cami ii mouse gut 31	55	denovo11206.0	0.934246	0.0829148	290326	271236	3271260	0.952381	0.0487805	21	20	410
cami ii mouse gut 31	37	4340358	0.97753	0.0693602	382640	374042	5392749	0.956522	0.0270436	46	44	1627
cami ii mouse gut 31	54	4378740	0.471372	0.0597703	397402	187324	3134067	0.4	0.0740741	10	4	54
cami ii mouse gut 32	44	47365	0.997558	1	2359836	2354074	2354074	0.75	1	4	3	3
cami ii mouse gut 32	26	463794	0.759538	1	2709934	2058297	2058297	0.0172414	1	58	1	1
cami ii mouse gut 32	43	denovo8298.0	1	1	3554359	3554359	3554359	1	1	6	6	6
cami ii mouse gut 32	40	304047	0.997855	1	4912600	4902064	4902064	0.714286	1	7	5	5
cami ii mouse gut 32	23	4394913	1	0.998129	3708222	3708222	3715174	1	0.5	4	4	8
cami ii mouse gut 32	42	182764	0.936105	0.99345	2134504	1998120	2011294	0.5	0.666667	4	2	3
cami ii mouse gut 32	29	831178	1	0.99246	5322727	5322727	5363164	1	0.54902	28	28	51
cami ii mouse gut 32	31	354913	1	0.989152	1770258	1770258	1789672	1	0.647059	11	11	17
cami ii mouse gut 32	27	4378740	1	0.986139	3089975	3089975	3133406	1	0.759259	41	41	54
cami ii mouse gut 32	37	4.37874e+06	1	0.982989	3165213	3165213	3219989	1	0.591549	42	42	71
cami ii mouse gut 32	13	3265889	1	0.979739	2723935	2723935	2780267	1	0.838235	57	57	68
cami ii mouse gut 32	41	187233	0.990269	0.942015	2985625	2956572	3138560	0.333333	0.2	3	1	5
cami ii mouse gut 32	25	169106	1	0.938947	2054930	2054930	2188548	1	0.711712	79	79	111
cami ii mouse gut 32	36	174573	1	0.929778	1950904	1950904	2098246	1	0.550926	119	119	216
cami ii mouse gut 32	24	4397402	1	0.882978	2840198	2840198	3216612	1	0.495726	58	58	117
cami ii mouse gut 32	38	4354103	0.998555	0.876231	2013838	2010928	2294975	0.993789	0.486322	161	160	329
cami ii mouse gut 32	30	851733	1	0.87166	2365246	2365246	2713495	1	0.385542	32	32	83
cami ii mouse gut 32	33	135956	0.968303	0.844517	2429027	2352035	2785066	0.868421	0.432314	114	99	229
cami ii mouse gut 32	21	187223	1	0.764962	3296406	3296406	4309242	1	0.573964	194	194	338
cami ii mouse gut 32	14	4480176	1	0.571193	1722888	1722888	3016297	1	0.361345	215	215	595
cami ii mouse gut 32	9	192222	0.980365	0.504268	1747012	1712710	3396425	0.981777	0.209834	439	431	2054
cami ii mouse gut 32	4	665703	0.997981	0.471172	1364887	1362131	2890940	0.997033	0.19211	337	336	1749
cami ii mouse gut 32	16	4355314	0.948622	0.467968	2526177	2396388	5120841	0.930709	0.189605	635	591	3117
cami ii mouse gut 32	22	175613	0.92743	0.459889	2240374	2077791	4518028	0.927046	0.189179	562	521	2754
cami ii mouse gut 32	12	denovo4408.0	0.993908	0.442911	997016	990942	2237339	0.992308	0.178423	260	258	1446
cami ii mouse gut 32	3	179616	0.966149	0.442222	1410237	1362499	3081028	0.963585	0.179916	357	344	1912
cami ii mouse gut 32	2	4413214	0.905075	0.430211	2176991	1970341	4579943	0.90223	0.166772	583	526	3154
cami ii mouse gut 32	32	166911	0.926036	0.416433	934072	864984	2077127	0.933333	0.211055	90	84	398
cami ii mouse gut 32	11	184966	0.951079	0.410604	2116484	2012944	4902403	0.94636	0.167344	522	494	2952
cami ii mouse gut 32	10	187962	0.908281	0.397987	1242605	1128635	2835860	0.944056	0.160906	286	270	1678
cami ii mouse gut 32	34	171232	0.903954	0.375366	854766	772669	2058443	0.837209	0.146341	43	36	246
cami ii mouse gut 32	20	4469576	1	0.363117	1222357	1222357	3366294	1	0.148201	309	309	2085
cami ii mouse gut 32	7	340139	0.955655	0.356707	1503686	1437005	4028532	0.96	0.144811	375	360	2486
cami ii mouse gut 32	18	4480176	1	0.319448	963550	963550	3016297	1	0.218487	130	130	595
cami ii mouse gut 32	15	166911	0.456384	0.302691	1377628	628727	2077127	0.451128	0.301508	266	120	398
cami ii mouse gut 32	1	1992	0.760202	0.289052	2353323	1789001	6189210	0.737882	0.110722	557	411	3712
cami ii mouse gut 32	17	463794	0.710094	0.229555	694318	493031	2147770	0.833333	0.0725416	162	135	1861
cami ii mouse gut 32	28	187223	0.991327	0.198586	863241	855754	4309242	0.985075	0.195266	67	66	338
cami ii mouse gut 32	19	1992	0.610883	0.167245	1694455	1035114	6189210	0.609649	0.0748922	456	278	3712
cami ii mouse gut 32	6	181719	0.967377	0.163678	817710	791034	4832877	0.964567	0.0514058	254	245	4766
cami ii mouse gut 32	8	171232	0.546435	0.118921	447982	244793	2058443	0.428571	0.134146	77	33	246
cami ii mouse gut 32	35	851733	0.689397	0.100297	394774	272156	2713495	0.444444	0.192771	36	16	83
cami ii mouse gut 32	39	187962	0.616391	0.0771311	354861	218733	2835860	0.74026	0.033969	77	57	1678
cami ii mouse gut 32	5	1992	0.343115	0.0173801	313507	107569	6189210	0.333333	0.00835129	93	31	3712
cami ii mouse gut 33	90	10512	1	1	1718895	1718895	1718895	1	1	4	4	4
cami ii mouse gut 33	104	4405128	0.962971	1	3928377	3782913	3782913	0.333333	1	3	1	1
cami ii mouse gut 33	60	4449518	1	1	3734236	3734236	3734236	1	1	1	1	1
cami ii mouse gut 33	91	4440624	1	0.997709	3262381	3262381	3269873	1	0.944444	17	17	18
cami ii mouse gut 33	106	181719	1	0.993654	5277255	5277255	5310959	1	0.5	1	1	2
cami ii mouse gut 33	101	1684221	1	0.99358	4555017	4555017	4584451	1	0.892857	50	50	56
cami ii mouse gut 33	81	189840	1	0.991924	3101190	3101190	3126438	1	0.758621	22	22	29
cami ii mouse gut 33	97	164237	1	0.991624	2919595	2919595	2944256	1	0.75	9	9	12
cami ii mouse gut 33	93	134065	1	0.986546	3663568	3663568	3713529	1	0.756757	28	28	37
cami ii mouse gut 33	103	2897325	1	0.985914	3493892	3493892	3543809	1	0.535714	15	15	28
cami ii mouse gut 33	61	233991	1	0.976594	3792608	3792608	3883506	1	0.191617	32	32	167
cami ii mouse gut 33	64	192316	1	0.975302	2280708	2280708	2338464	1	0.615385	96	96	156
cami ii mouse gut 33	30	174824	0.995068	0.97069	3988055	3968385	4088209	0.981481	0.706667	54	53	75
cami ii mouse gut 33	71	1111580	0.998727	0.968948	3074583	3070670	3169075	0.994286	0.828571	175	174	210
cami ii mouse gut 33	84	851733	1	0.960529	2605064	2605064	2712113	1	0.53012	44	44	83
cami ii mouse gut 33	46	245324	0.998616	0.956463	2872877	2868901	2999489	0.994048	0.742222	168	167	225
cami ii mouse gut 33	98	190026	1	0.95563	4822884	4822884	5046811	1	0.413043	19	19	46
cami ii mouse gut 33	35	835900	1	0.955222	3585020	3585020	3753077	1	0.585366	24	24	41
cami ii mouse gut 33	19	4449524	0.903601	0.952174	3497062	3159950	3318670	0.847222	0.480315	72	61	127
cami ii mouse gut 33	72	134065	0.976424	0.951765	3383822	3304045	3471492	0.978022	0.760684	91	89	117
cami ii mouse gut 33	50	1108453	0.992909	0.948619	3478980	3454312	3641413	0.972973	0.654545	37	36	55
cami ii mouse gut 33	83	312322	0.989575	0.941101	2218277	2195151	2332536	0.906977	0.330508	43	39	118
cami ii mouse gut 33	63	827592	0.998442	0.940602	4607082	4599905	4890384	0.987179	0.773869	156	154	199
cami ii mouse gut 33	89	174959	1	0.937685	2660838	2660838	2837668	1	0.663366	67	67	101
cami ii mouse gut 33	16	169106	1	0.935623	2044890	2044890	2185591	1	0.702703	78	78	111
cami ii mouse gut 33	69	174573	1	0.931728	1961320	1961320	2105035	1	0.535714	105	105	196
cami ii mouse gut 33	79	176850	1	0.923039	2739850	2739850	2968294	1	0.466667	70	70	150
cami ii mouse gut 33	99	135956	1	0.920117	2556062	2556062	2777975	1	0.532751	122	122	229
cami ii mouse gut 33	48	260201	1	0.917717	2391254	2391254	2605654	1	0.671687	223	223	332
cami ii mouse gut 33	55	375106	0.997041	0.917188	2666117	2658227	2898235	0.991903	0.694051	247	245	353
cami ii mouse gut 33	68	317389	1	0.913399	6886885	6886885	7539840	1	0.808	202	202	250
cami ii mouse gut 33	1	831178	1	0.90206	4789241	4789241	5309229	1	0.618868	656	656	1060
cami ii mouse gut 33	100	194490	1	0.901674	3483294	3483294	3863140	1	0.485714	17	17	35
cami ii mouse gut 33	73	4334624	0.85614	0.883286	3732931	3195911	3618208	0.794118	0.397059	34	27	68
cami ii mouse gut 33	67	4354103	0.99735	0.882179	2016697	2011353	2279983	0.99422	0.487252	173	172	353
cami ii mouse gut 33	58	162576	0.998862	0.860472	5324458	5318397	6180791	0.997849	0.647141	465	464	717
cami ii mouse gut 33	8	351309	0.78928	0.859287	4541656	3584639	4171642	0.816578	0.57373	567	463	807
cami ii mouse gut 33	18	1107303	0.991683	0.83342	2971737	2947021	3536056	0.985507	0.605791	276	272	449
cami ii mouse gut 33	82	184925	1	0.81555	3209402	3209402	3935263	1	0.469136	76	76	162
cami ii mouse gut 33	51	14094	1	0.812286	3554597	3554597	4376040	1	0.385965	154	154	399
cami ii mouse gut 33	10	47365	0.95413	0.807297	1986148	1895044	2347393	0.915888	0.601227	107	98	163
cami ii mouse gut 33	105	172161	1	0.79687	2016168	2016168	2530110	1	0.611111	11	11	18
cami ii mouse gut 33	57	3919797	0.927366	0.761173	4475269	4150212	5452393	0.738532	0.531353	218	161	303
cami ii mouse gut 33	66	179616	1	0.758143	2442134	2442134	3221206	1	0.445545	90	90	202
cami ii mouse gut 33	45	262917	0.991292	0.756717	3434614	3404707	4499314	0.991071	0.523585	112	111	212
cami ii mouse gut 33	78	181719	1	0.747084	3665167	3665167	4905963	1	0.696517	140	140	201
cami ii mouse gut 33	39	262326	0.967915	0.738261	2606288	2522665	3417035	0.954955	0.417734	444	424	1015
cami ii mouse gut 33	23	187223	1	0.731753	3156457	3156457	4313554	1	0.498141	134	134	269
cami ii mouse gut 33	56	272949	0.99661	0.721018	2460680	2452338	3401217	0.993548	0.474576	310	308	649
cami ii mouse gut 33	13	4397402	0.943446	0.677467	2250016	2122768	3133388	0.930649	0.361111	447	416	1152
cami ii mouse gut 33	17	272953	0.970156	0.647902	2332724	2263107	3492976	0.954751	0.377122	442	422	1119
cami ii mouse gut 33	26	261114	1	0.626614	1327783	1327783	2118980	1	0.328916	273	273	830
cami ii mouse gut 33	76	136604	0.816123	0.606411	3204701	2615429	4312961	0.325581	0.411765	86	28	68
cami ii mouse gut 33	11	4365109	0.964618	0.600457	4022974	3880632	6462800	0.960957	0.31858	794	763	2395
cami ii mouse gut 33	22	132929	0.854816	0.585256	2344721	2004305	3424662	0.788501	0.310428	487	384	1237
cami ii mouse gut 33	86	175613	0.936994	0.551117	2781159	2605929	4728448	0.918367	0.401786	49	45	112
cami ii mouse gut 33	9	4.44477e+06	0.989799	0.550862	1842410	1823615	3310477	0.985507	0.253259	414	408	1611
cami ii mouse gut 33	20	267042	0.841564	0.5265	1816346	1528572	2903269	0.810185	0.237288	432	350	1475
cami ii mouse gut 33	70	184451	0.992798	0.515894	1382725	1372767	2660949	0.990506	0.233931	316	313	1338
cami ii mouse gut 33	25	463794	0.609026	0.484192	1635696	996181	2057407	0.169811	0.391304	53	9	23
cami ii mouse gut 33	47	190673	0.688295	0.475829	1610213	1108301	2329201	0.568627	0.248927	204	116	466
cami ii mouse gut 33	96	463794	0.76846	0.464135	1242635	954915	2057407	0.310345	0.391304	29	9	23
cami ii mouse gut 33	32	304047	0.868909	0.443018	2414545	2098019	4735745	0.833049	0.209961	587	489	2329
cami ii mouse gut 33	2	460611	0.923802	0.42839	2127830	1965694	4588566	0.899767	0.312804	429	386	1234
cami ii mouse gut 33	54	175613	0.889407	0.427719	2273926	2022446	4728448	0.755102	0.330357	49	37	112
cami ii mouse gut 33	27	262642	0.491586	0.426218	2260642	1111301	2607355	0.455806	0.190856	577	263	1378
cami ii mouse gut 33	43	267451	0.846308	0.392938	1542759	1305649	3322784	0.82439	0.148181	410	338	2281
cami ii mouse gut 33	74	denovo9767.0	0.870446	0.378806	1609067	1400606	3697419	0.867925	0.145685	424	368	2526
cami ii mouse gut 33	21	188785	0.988145	0.363765	1102778	1089705	2995625	0.986159	0.137151	289	285	2078
cami ii mouse gut 33	5	136604	0.648214	0.355692	2366633	1534085	4312961	0.182609	0.308824	115	21	68
cami ii mouse gut 33	31	262104	0.554908	0.314013	2709661	1503613	4788373	0.404624	0.182768	173	70	383
cami ii mouse gut 33	4	171232	0.365122	0.27795	1563799	570977	2054243	0.274368	0.308943	277	76	246
cami ii mouse gut 33	40	171322	1	0.254369	687865	687865	2704200	1	0.0792361	195	195	2461
cami ii mouse gut 33	94	171232	0.943504	0.240657	523970	494368	2054243	0.958333	0.0934959	24	23	246
cami ii mouse gut 33	62	264155	0.990806	0.237251	680527	674270	2842012	0.99005	0.0746997	201	199	2664
cami ii mouse gut 33	53	187223	1	0.227476	981231	981231	4313554	1	0.237918	64	64	269
cami ii mouse gut 33	38	denovo1064.0	0.575675	0.225702	2053521	1182161	5237703	0.6625	0.115594	160	106	917
cami ii mouse gut 33	7	344525	0.274212	0.209795	4369021	1198037	5710514	0.297005	0.0688657	1202	357	5184
cami ii mouse gut 33	24	190547	0.549752	0.205798	1930135	1061095	5155996	0.543956	0.0832399	546	297	3568
cami ii mouse gut 33	59	1111328	0.296148	0.178498	1811271	536404	3005103	0.307229	0.0549766	498	153	2783
cami ii mouse gut 33	37	190673	0.72752	0.175922	563226	409758	2329201	0.626374	0.122318	91	57	466
cami ii mouse gut 33	6	179616	0.468292	0.170991	1176182	550797	3221206	0.365385	0.282178	156	57	202
cami ii mouse gut 33	87	187233	0.980237	0.162412	491972	482249	2969295	0.976562	0.0620655	128	125	2014
cami ii mouse gut 33	80	181719	0.562532	0.15348	1338528	752965	4905963	0.472222	0.0845771	36	17	201
cami ii mouse gut 33	29	262917	0.298015	0.123725	1867945	556676	4499314	0.197452	0.146226	157	31	212
cami ii mouse gut 33	15	3957916	0.315969	0.104533	1046619	330699	3163577	0.305638	0.0272271	337	103	3783
cami ii mouse gut 33	12	192316	0.799445	0.102836	307532	245855	2390740	0.797872	0.0614754	94	75	1220
cami ii mouse gut 33	3	194878	0.0917813	0.101296	3293099	302245	2983780	0.126547	0.0250545	727	92	3672
cami ii mouse gut 33	42	denovo1064.0	0.539076	0.0905105	879407	474067	5237703	0.633929	0.0774264	112	71	917
cami ii mouse gut 33	88	187233	0.922898	0.0904407	290980	268545	2969295	0.936709	0.0367428	79	74	2014
cami ii mouse gut 33	95	262104	0.752912	0.0888525	565085	425459	4788373	0.68	0.0443864	25	17	383
cami ii mouse gut 33	14	304047	0.557916	0.0826387	701460	391356	4735745	0.5	0.0283383	132	66	2329
cami ii mouse gut 33	92	187233	0.931492	0.0798469	254526	237089	2969295	0.903226	0.0278054	62	56	2014
cami ii mouse gut 33	52	190547	0.428146	0.079387	956026	409319	5155996	0.422053	0.0311099	263	111	3568
cami ii mouse gut 33	41	192316	0.371732	0.0784707	504673	187603	2390740	0.406015	0.0442623	133	54	1220
cami ii mouse gut 33	33	228140	0.46908	0.0773983	644080	302125	3903508	0.513514	0.019979	185	95	4755
cami ii mouse gut 33	34	denovo1064.0	0.556717	0.0688218	647489	360468	5237703	0.653061	0.0348964	49	32	917
cami ii mouse gut 33	49	272953	0.291267	0.0683034	819119	238582	3492976	0.258621	0.0402145	174	45	1119
cami ii mouse gut 33	28	262104	0.654689	0.0682969	499521	327031	4788373	0.518519	0.0365535	27	14	383
cami ii mouse gut 33	36	1992	0.284887	0.0633501	1325588	377643	5961210	0.281481	0.0210604	405	114	5413
cami ii mouse gut 33	75	3919797	0.873701	0.063332	395228	345311	5452393	0.692308	0.0594059	26	18	303
cami ii mouse gut 33	65	3919797	0.181929	0.0396525	1188382	216201	5452393	0.115044	0.0429043	113	13	303
cami ii mouse gut 33	44	3919797	0.275308	0.0394102	780509	214880	5452393	0.2	0.0462046	70	14	303
cami ii mouse gut 33	77	272949	0.454322	0.0379385	284021	129037	3401217	0.254902	0.0200308	51	13	649
cami ii mouse gut 33	85	262104	0.599012	0.027108	216695	129803	4788373	0.5	0.0234987	18	9	383
cami ii mouse gut 33	102	262104	0.599015	0.0263879	210938	126355	4788373	0.357143	0.0130548	14	5	383
cami ii mouse gut 34	86	10512	1	1	1718801	1718801	1718801	1	1	7	7	7
cami ii mouse gut 34	92	463794	0.990134	1	2078813	2058304	2058304	0.333333	1	3	1	1
cami ii mouse gut 34	118	4449518	1	1	3734236	3734236	3734236	1	1	1	1	1
cami ii mouse gut 34	68	164237	0.86536	0.998368	3396707	2939373	2944178	0.30303	0.833333	33	10	12
cami ii mouse gut 34	111	4440624	0.969733	0.997729	3364352	3262523	3269949	0.761905	0.941176	21	16	17
cami ii mouse gut 34	113	181719	1	0.993655	5277261	5277261	5310961	1	0.5	1	1	2
cami ii mouse gut 34	97	189840	1	0.991925	3100988	3100988	3126231	1	0.758621	22	22	29
cami ii mouse gut 34	99	2897325	1	0.986009	3493744	3493744	3543320	1	0.535714	15	15	28
cami ii mouse gut 34	117	1111580	1	0.985257	3129983	3129983	3176820	1	0.75	15	15	20
cami ii mouse gut 34	100	245324	1	0.983071	2957523	2957523	3008453	1	0.709677	22	22	31
cami ii mouse gut 34	59	174824	1	0.982392	4017003	4017003	4089003	1	0.746667	56	56	75
cami ii mouse gut 34	93	179616	1	0.97861	3160382	3160382	3229460	1	0.528571	37	37	70
cami ii mouse gut 34	85	233991	1	0.977095	3791675	3791675	3880559	1	0.191617	32	32	167
cami ii mouse gut 34	13	192316	1	0.975051	2283329	2283329	2341753	1	0.61039	94	94	154
cami ii mouse gut 34	112	190026	1	0.971708	4903299	4903299	5046064	1	0.434783	20	20	46
cami ii mouse gut 34	103	851733	1	0.97002	2631770	2631770	2713109	1	0.554217	46	46	83
cami ii mouse gut 34	116	835900	1	0.955215	3585024	3585024	3753106	1	0.585366	24	24	41
cami ii mouse gut 34	77	312322	0.851332	0.954895	2614516	2225822	2330959	0.701493	0.382114	67	47	123
cami ii mouse gut 34	64	187028	1	0.951332	2243709	2243709	2358491	1	0.703704	76	76	108
cami ii mouse gut 34	105	176850	1	0.951281	2818677	2818677	2963034	1	0.486842	74	74	152
cami ii mouse gut 34	90	4449524	0.868616	0.944746	3610370	3136025	3319437	0.769231	0.472441	78	60	127
cami ii mouse gut 34	91	169106	1	0.94129	2059201	2059201	2187637	1	0.702703	78	78	111
cami ii mouse gut 34	74	174573	1	0.929862	1959629	1959629	2107441	1	0.530612	104	104	196
cami ii mouse gut 34	53	4397402	0.956881	0.916675	3072466	2939983	3207224	0.904412	0.630769	136	123	195
cami ii mouse gut 34	73	135956	1	0.913776	2544431	2544431	2784523	1	0.519651	119	119	229
cami ii mouse gut 34	78	194490	1	0.901638	3483414	3483414	3863428	1	0.5	18	18	36
cami ii mouse gut 34	24	318764	0.767156	0.900537	1803161	1383305	1536089	0.783784	0.508772	74	58	114
cami ii mouse gut 34	6	260201	0.998394	0.899583	2344869	2341102	2602431	0.995935	0.625	246	245	392
cami ii mouse gut 34	119	47365	1	0.897619	2113004	2113004	2354011	1	0.333333	1	1	3
cami ii mouse gut 34	96	4334624	0.996691	0.895639	3250181	3239425	3616888	0.967742	0.428571	31	30	70
cami ii mouse gut 34	70	136604	0.811882	0.865457	4595493	3730999	4311018	0.409524	0.573333	105	43	75
cami ii mouse gut 34	36	denovo8648.0	1	0.865421	1538122	1538122	1777311	1	0.6375	153	153	240
cami ii mouse gut 34	56	4354103	1	0.862217	1971394	1971394	2286424	1	0.468085	154	154	329
cami ii mouse gut 34	55	184925	1	0.855928	3371248	3371248	3938705	1	0.44186	57	57	129
cami ii mouse gut 34	58	187233	1	0.829598	2592683	2592683	3125227	1	0.653199	194	194	297
cami ii mouse gut 34	101	181719	1	0.826259	4059145	4059145	4912676	1	0.72381	76	76	105
cami ii mouse gut 34	12	14094	1	0.809064	3537652	3537652	4372526	1	0.390977	156	156	399
cami ii mouse gut 34	61	182764	0.957515	0.79471	1657443	1587027	1996989	0.932099	0.535461	162	151	282
cami ii mouse gut 34	71	999989	1	0.792902	2112335	2112335	2664055	1	0.264103	103	103	390
cami ii mouse gut 34	37	262917	0.948239	0.743994	3519956	3337758	4486272	0.913462	0.529248	208	190	359
cami ii mouse gut 34	7	3919797	0.764907	0.718141	5125236	3920329	5458993	0.390411	0.561576	292	114	203
cami ii mouse gut 34	26	4405128	1	0.712227	2626052	2626052	3687100	1	0.377622	540	540	1430
cami ii mouse gut 34	41	denovo1064.0	0.873963	0.648423	3869315	3381637	5215172	0.778926	0.320578	484	377	1176
cami ii mouse gut 34	2	175613	0.975748	0.634892	3068287	2993875	4715564	0.948187	0.491935	193	183	372
cami ii mouse gut 34	38	181344	0.934725	0.611003	1598790	1494429	2445860	0.923077	0.301255	312	288	956
cami ii mouse gut 34	50	272949	0.996425	0.598958	2043873	2036567	3400185	0.992366	0.401855	262	260	647
cami ii mouse gut 34	47	228140	0.996465	0.478186	2043900	2036675	4259173	0.995816	0.19883	478	476	2394
cami ii mouse gut 34	39	539647	0.776475	0.409653	1082418	840470	2051661	0.761905	0.173478	273	208	1199
cami ii mouse gut 34	34	132929	1	0.399594	1342431	1342431	3359486	1	0.167906	316	316	1882
cami ii mouse gut 34	79	276629	0.832422	0.399051	1169997	973931	2440618	0.666667	0.230769	9	6	26
cami ii mouse gut 34	8	1108453	0.558666	0.378164	2363852	1320604	3492147	0.535902	0.152695	571	306	2004
cami ii mouse gut 34	32	134065	0.6923	0.351224	1863820	1290322	3673784	0.633333	0.176393	210	133	754
cami ii mouse gut 34	109	171232	1	0.350477	720864	720864	2056809	1	0.138211	34	34	246
cami ii mouse gut 34	76	denovo13345.0	0.651996	0.347246	1127484	735115	2116984	0.631098	0.127936	328	207	1618
cami ii mouse gut 34	15	259511	0.608633	0.342591	3187097	1939772	5662061	0.576	0.214468	875	504	2350
cami ii mouse gut 34	44	denovo9305.0	0.698605	0.335914	1939470	1354924	4033546	0.696787	0.140145	498	347	2476
cami ii mouse gut 34	51	180535	0.992257	0.296836	785063	778984	2624294	0.990476	0.103431	210	208	2011
cami ii mouse gut 34	23	4336940	0.713518	0.291768	1439836	1027349	3521113	0.668493	0.121635	365	244	2006
cami ii mouse gut 34	49	1107303	0.564765	0.276507	1623217	916736	3315418	0.560091	0.0933837	441	247	2645
cami ii mouse gut 34	20	194878	0.513555	0.268614	1747299	897335	3340608	0.540909	0.122177	220	119	974
cami ii mouse gut 34	17	460611	0.735137	0.243535	1524947	1121045	4603212	0.732733	0.247716	333	244	985
cami ii mouse gut 34	82	175613	0.782932	0.227938	1372858	1074855	4715564	0.692308	0.120968	65	45	372
cami ii mouse gut 34	19	1992	0.560979	0.22365	2540983	1425437	6373517	0.524272	0.0904018	309	162	1792
cami ii mouse gut 34	29	167420	0.55418	0.210546	925928	513131	2437142	0.544747	0.0758397	257	140	1846
cami ii mouse gut 34	42	262642	0.541568	0.20879	998880	540961	2590937	0.533333	0.0706042	195	104	1473
cami ii mouse gut 34	81	192316	0.532844	0.195806	909191	484457	2474170	0.25	0.0684932	20	5	73
cami ii mouse gut 34	115	192316	0.561966	0.186944	823057	462530	2474170	0.583333	0.0958904	12	7	73
cami ii mouse gut 34	28	4336940	0.45764	0.185642	1428345	653668	3521113	0.428571	0.0792622	371	159	2006
cami ii mouse gut 34	110	276629	0.594247	0.173965	714486	424581	2440618	0.2	0.115385	15	3	26
cami ii mouse gut 34	88	133892	0.301713	0.169216	992128	299338	1768970	0.351485	0.0523599	202	71	1356
cami ii mouse gut 34	69	133892	0.362494	0.161502	788128	285692	1768970	0.37247	0.0678466	247	92	1356
cami ii mouse gut 34	57	460611	0.623324	0.159335	1176683	733455	4603212	0.86747	0.0730964	83	72	985
cami ii mouse gut 34	89	190673	0.655305	0.151386	542131	355261	2346727	0.568627	0.184713	51	29	157
cami ii mouse gut 34	66	1111328	0.405051	0.144945	1095121	443580	3060332	0.416107	0.0534022	298	124	2322
cami ii mouse gut 34	30	344525	0.551694	0.14427	1584504	874162	6059201	0.519663	0.0754179	356	185	2453
cami ii mouse gut 34	67	344525	0.468931	0.141061	1822687	854714	6059201	0.485577	0.0411741	208	101	2453
cami ii mouse gut 34	43	4365109	0.669464	0.135548	1203598	805766	5944503	0.691643	0.0376235	347	240	6379
cami ii mouse gut 34	62	190673	0.572066	0.133438	547388	313142	2346727	0.7	0.089172	20	14	157
cami ii mouse gut 34	104	272949	0.718862	0.126819	599848	431208	3400185	0.758621	0.0680062	58	44	647
cami ii mouse gut 34	5	194878	0.615185	0.126051	684490	421088	3340608	0.608696	0.0862423	138	84	974
cami ii mouse gut 34	18	4.44477e+06	0.420652	0.124691	931597	391878	3142785	0.424354	0.0390758	271	115	2943
cami ii mouse gut 34	107	171232	1	0.124401	255870	255870	2056809	1	0.0934959	23	23	246
cami ii mouse gut 34	4	denovo9305.0	0.658192	0.121143	742388	488634	4033546	0.603093	0.0472536	194	117	2476
cami ii mouse gut 34	83	3919797	0.816963	0.120744	806821	659143	5458993	0.534884	0.1133	43	23	203
cami ii mouse gut 34	52	460611	0.894126	0.120308	619379	553803	4603212	0.886076	0.071066	79	70	985
cami ii mouse gut 34	114	190673	0.618369	0.116067	440478	272378	2346727	0.633333	0.121019	30	19	157
cami ii mouse gut 34	72	181719	0.394704	0.109748	1365978	539157	4912676	0.155172	0.0857143	58	9	105
cami ii mouse gut 34	108	190673	0.57971	0.107478	435083	252222	2346727	0.52381	0.0700637	21	11	157
cami ii mouse gut 34	94	460611	0.685871	0.106662	715862	490989	4603212	0.684685	0.0771574	111	76	985
cami ii mouse gut 34	16	1111328	0.741452	0.106643	440166	326362	3060332	0.726496	0.0366064	117	85	2322
cami ii mouse gut 34	84	171232	1	0.106194	218421	218421	2056809	1	0.0813008	20	20	246
cami ii mouse gut 34	54	262642	0.391388	0.104103	689148	269724	2590937	0.402299	0.0475221	174	70	1473
cami ii mouse gut 34	60	denovo5712.0	0.721755	0.102236	560316	404411	3955678	0.829932	0.028794	147	122	4237
cami ii mouse gut 34	9	194878	0.518282	0.0948474	611343	316848	3340608	0.514124	0.0934292	177	91	974
cami ii mouse gut 34	27	375106	0.325011	0.0854061	688190	223669	2618888	0.331818	0.0260435	220	73	2803
cami ii mouse gut 34	14	344525	0.339608	0.0802909	1432532	486499	6059201	0.335714	0.0383204	280	94	2453
cami ii mouse gut 34	1	184925	0.0647007	0.0799821	4868976	315026	3938705	0.0305635	0.248062	1047	32	129
cami ii mouse gut 34	21	187233	0.30854	0.0796537	806818	248936	3125227	0.229885	0.0673401	87	20	297
cami ii mouse gut 34	65	827592	0.453254	0.0780256	769727	348882	4471380	0.442478	0.0232396	226	100	4303
cami ii mouse gut 34	75	denovo1064.0	0.559794	0.0773714	720810	403505	5215172	0.53211	0.0986395	218	116	1176
cami ii mouse gut 34	31	827592	0.235622	0.0722544	1371164	323077	4471380	0.2331	0.0232396	429	100	4303
cami ii mouse gut 34	22	344525	0.431882	0.0717859	1007139	434965	6059201	0.42515	0.0578883	334	142	2453
cami ii mouse gut 34	40	174959	0.244956	0.069983	776473	190202	2717831	0.261803	0.0393548	233	61	1550
cami ii mouse gut 34	106	134065	0.715227	0.0695338	357162	255452	3673784	0.666667	0.0371353	42	28	754
cami ii mouse gut 34	48	3919797	0.674649	0.064411	521188	351619	5458993	0.235294	0.0394089	34	8	203
cami ii mouse gut 34	3	344525	0.405036	0.0604982	905034	366571	6059201	0.407547	0.0440277	265	108	2453
cami ii mouse gut 34	102	192316	0.443953	0.0596236	332285	147519	2474170	0.272727	0.0410959	11	3	73
cami ii mouse gut 34	25	4.38155e+06	0.486628	0.0578978	694627	338025	5838300	0.490196	0.0249377	102	50	2005
cami ii mouse gut 34	95	1992	0.557939	0.0554551	633482	353444	6373517	0.518072	0.0239955	83	43	1792
cami ii mouse gut 34	35	2883968	0.250539	0.0460107	583606	146216	3177868	0.25	0.0116485	184	46	3949
cami ii mouse gut 34	80	1992	0.504906	0.0449824	567821	286696	6373517	0.518987	0.0228795	79	41	1792
cami ii mouse gut 34	33	175613	0.612936	0.0442146	340161	208497	4715564	0.431034	0.0672043	58	25	372
cami ii mouse gut 34	98	4.38155e+06	0.390981	0.0376104	561616	219581	5838300	0.391892	0.0144638	74	29	2005
cami ii mouse gut 34	11	135956	0.324533	0.035883	307879	99917	2784523	0.343284	0.100437	67	23	229
cami ii mouse gut 34	46	305012	0.605666	0.035768	283080	171452	4793442	0.611111	0.0119112	72	44	3694
cami ii mouse gut 34	45	344525	0.384154	0.0291378	459586	176552	6059201	0.372093	0.0195679	129	48	2453
cami ii mouse gut 34	87	3919797	0.604547	0.0233028	210422	127210	5458993	0.3	0.0147783	10	3	203
cami ii mouse gut 34	63	1992	0.485419	0.0191307	251185	121930	6373517	0.486486	0.0100446	37	18	1792
cami ii mouse gut 34	10	4.38155e+06	0.475481	0.0165296	202963	96505	5838300	0.436364	0.0119701	55	24	2005
cami ii mouse gut 35	68	463794	0.851064	1	2418436	2058245	2058245	0.0344828	1	29	1	1
cami ii mouse gut 35	69	47365	0.956813	1	2460329	2354075	2354075	0.272727	1	11	3	3
cami ii mouse gut 35	67	4394913	0.951903	0.998114	3895666	3708297	3715303	0.571429	0.5	7	4	8
cami ii mouse gut 35	74	182764	0.877522	0.993437	2277009	1998125	2011326	0.181818	0.666667	11	2	3
cami ii mouse gut 35	70	831178	1	0.992362	5323685	5323685	5364661	1	0.530612	26	26	49
cami ii mouse gut 35	71	164237	1	0.991679	2919366	2919366	2943861	1	0.8	12	12	15
cami ii mouse gut 35	53	166911	0.95117	0.990606	2184599	2077926	2097632	0.363636	0.666667	11	4	6
cami ii mouse gut 35	66	851733	1	0.97366	2642028	2642028	2713503	1	0.566265	47	47	83
cami ii mouse gut 35	55	835900	1	0.968852	3634292	3634292	3751133	1	0.638298	30	30	47
cami ii mouse gut 35	48	10512	1	0.949037	1622266	1622266	1709381	1	0.762712	135	135	177
cami ii mouse gut 35	73	187233	0.992804	0.942002	2978026	2956595	3138629	0.5	0.2	2	1	5
cami ii mouse gut 35	40	169106	1	0.93715	2050802	2050802	2188339	1	0.702703	78	78	111
cami ii mouse gut 35	33	267042	0.997482	0.911053	2728961	2722090	2987850	0.992278	0.665803	259	257	386
cami ii mouse gut 35	14	174824	0.989796	0.90006	3695014	3657309	4063408	0.976331	0.630975	338	330	523
cami ii mouse gut 35	18	455671	0.991716	0.892749	2201840	2183600	2445927	0.973822	0.681319	191	186	273
cami ii mouse gut 35	42	4397402	1	0.887239	2854510	2854510	3217296	1	0.512821	60	60	117
cami ii mouse gut 35	28	312322	1	0.886664	2054383	2054383	2316979	1	0.534286	187	187	350
cami ii mouse gut 35	65	4354103	1	0.886387	2034953	2034953	2295785	1	0.492401	162	162	329
cami ii mouse gut 35	17	192777	0.989864	0.884932	2886643	2857385	3228931	0.974522	0.672527	314	306	455
cami ii mouse gut 35	47	135956	0.982128	0.883413	2498444	2453793	2777627	0.913793	0.46087	116	106	230
cami ii mouse gut 35	4	176850	1	0.874209	2574587	2574587	2945049	1	0.549425	239	239	435
cami ii mouse gut 35	15	3265889	0.977828	0.848804	2397628	2344467	2762083	0.97166	0.615385	247	240	390
cami ii mouse gut 35	45	174358	0.993373	0.846938	4202784	4174933	4929443	0.94	0.497354	100	94	189
cami ii mouse gut 35	10	184966	0.983427	0.839075	4354319	4282155	5103421	0.982759	0.635688	348	342	538
cami ii mouse gut 35	20	4469576	1	0.833987	2947143	2947143	3533801	1	0.602339	103	103	171
cami ii mouse gut 35	6	4413214	1	0.823585	3960206	3960206	4808496	1	0.487148	398	398	817
cami ii mouse gut 35	1	1107303	0.994737	0.803906	2850465	2835464	3527108	0.991045	0.578397	335	332	574
cami ii mouse gut 35	35	999989	1	0.78338	2094168	2094168	2673246	1	0.256545	98	98	382
cami ii mouse gut 35	26	827592	0.655209	0.741576	5445863	3568176	4811612	0.576705	0.41485	1056	609	1468
cami ii mouse gut 35	34	288521	0.985026	0.719176	1414414	1393235	1937266	0.977612	0.462898	134	131	283
cami ii mouse gut 35	29	4365109	0.913945	0.668459	4811178	4397153	6578049	0.850299	0.378667	334	284	750
cami ii mouse gut 35	52	1995182	0.950677	0.500576	1043268	991811	1981339	0.939394	0.29108	66	62	213
cami ii mouse gut 35	49	denovo883.0	0.94257	0.429074	1239421	1168241	2722706	0.841121	0.315789	107	90	285
cami ii mouse gut 35	72	171232	1	0.406003	835552	835552	2057995	1	0.162602	40	40	246
cami ii mouse gut 35	51	denovo883.0	0.861912	0.333904	1054773	909122	2722706	0.669565	0.270175	115	77	285
cami ii mouse gut 35	59	340960	0.943104	0.295121	615003	580012	1965335	0.964286	0.0984204	168	162	1646
cami ii mouse gut 35	31	1684221	1	0.28828	1227071	1227071	4256526	1	0.0957983	342	342	3570
cami ii mouse gut 35	11	267123	1	0.28156	557537	557537	1980172	1	0.0950992	163	163	1714
cami ii mouse gut 35	24	822112	0.993659	0.280225	1289454	1281278	4572318	0.99455	0.0942422	367	365	3873
cami ii mouse gut 35	38	3319464	1	0.264057	404333	404333	1531232	1	0.0848485	112	112	1320
cami ii mouse gut 35	30	273737	1	0.261772	708140	708140	2705175	1	0.0886076	203	203	2291
cami ii mouse gut 35	12	174573	0.727713	0.259903	694751	505579	1945262	0.713568	0.0832845	199	142	1705
cami ii mouse gut 35	37	denovo10014.0	0.678681	0.251439	1514347	1027759	4087507	0.667458	0.0803546	421	281	3497
cami ii mouse gut 35	50	1995182	0.461005	0.244262	1049807	483966	1981339	0.331797	0.338028	217	72	213
cami ii mouse gut 35	9	340139	0.97039	0.241023	973987	945147	3921405	0.967391	0.0816015	276	267	3272
cami ii mouse gut 35	32	190114	0.979748	0.240982	741454	726438	3014494	0.980392	0.0784006	204	200	2551
cami ii mouse gut 35	2	189840	0.990618	0.238324	700145	693576	2910221	0.989691	0.0797342	194	192	2408
cami ii mouse gut 35	3	denovo8808.0	0.904494	0.23606	1644299	1487259	6300346	0.91924	0.11359	421	387	3407
cami ii mouse gut 35	13	162639	0.757208	0.216496	618656	468451	2163781	0.709302	0.0664488	172	122	1836
cami ii mouse gut 35	8	187962	0.772114	0.162872	581857	449260	2758363	0.837838	0.0535869	148	124	2314
cami ii mouse gut 35	58	839152	0.981524	0.16228	499036	489816	3018338	0.979021	0.0558214	143	140	2508
cami ii mouse gut 35	61	1995182	0.92465	0.15558	333376	308256	1981339	0.842105	0.0751174	19	16	213
cami ii mouse gut 35	43	175613	0.766195	0.154383	882632	676268	4380443	0.753968	0.0511853	252	190	3712
cami ii mouse gut 35	19	4372003	0.567679	0.153106	1690384	959596	6267529	0.569296	0.0502541	469	267	5313
cami ii mouse gut 35	25	999986	0.643753	0.127328	497124	320025	2513381	0.81	0.0440217	100	81	1840
cami ii mouse gut 35	27	4372003	0.52689	0.109505	1302599	686327	6267529	0.540984	0.0372671	366	198	5313
cami ii mouse gut 35	44	denovo8808.0	0.868955	0.108279	785079	682198	6300346	0.854922	0.0484297	193	165	3407
cami ii mouse gut 35	56	4413214	0.846326	0.102667	583314	493674	4808496	0.655738	0.0489596	61	40	817
cami ii mouse gut 35	36	190547	0.650159	0.0959146	746682	485462	5061401	0.672269	0.0372093	238	160	4300
cami ii mouse gut 35	7	4402042	0.59275	0.0929038	965368	572222	6159296	0.601307	0.0355144	306	184	5181
cami ii mouse gut 35	60	4397402	0.317438	0.0907828	920101	292075	3217296	0.29927	0.350427	137	41	117
cami ii mouse gut 35	23	184966	0.354414	0.0834021	1200956	425636	5103421	0.284483	0.0613383	116	33	538
cami ii mouse gut 35	39	4469576	0.33269	0.082235	873492	290602	3533801	0.152381	0.0935673	105	16	171
cami ii mouse gut 35	63	999986	0.638699	0.0769764	302914	193471	2513381	0.696203	0.0298913	79	55	1840
cami ii mouse gut 35	46	187962	0.247792	0.072597	808135	200249	2758363	0.375758	0.0267934	165	62	2314
cami ii mouse gut 35	22	190547	0.478824	0.0685779	724901	347100	5061401	0.512195	0.0195349	164	84	4300
cami ii mouse gut 35	21	denovo8808.0	0.634457	0.0684483	679712	431248	6300346	0.648	0.0237746	125	81	3407
cami ii mouse gut 35	41	4365109	0.476291	0.0661578	913704	435189	6578049	0.251852	0.0453333	135	34	750
cami ii mouse gut 35	16	190547	0.354212	0.050117	716131	253662	5061401	0.473054	0.0183721	167	79	4300
cami ii mouse gut 35	64	999986	0.439381	0.048231	275895	121223	2513381	0.553846	0.0195652	65	36	1840
cami ii mouse gut 35	57	187962	0.531246	0.0466451	242193	128664	2758363	0.685185	0.0159896	54	37	2314
cami ii mouse gut 35	5	4365109	0.649001	0.0452861	459004	297894	6578049	0.490196	0.0333333	51	25	750
cami ii mouse gut 35	62	175613	0.36014	0.0339714	413200	148810	4380443	0.388889	0.0113147	108	42	3712
cami ii mouse gut 35	54	175613	0.412282	0.0190517	202422	83455	4380443	0.431034	0.00673491	58	25	3712
cami ii mouse gut 36	115	197875	1	1	2218019	2218019	2218019	1	1	9	9	9
cami ii mouse gut 36	119	184966	1	1	5128738	5128738	5128738	1	1	1	1	1
cami ii mouse gut 36	94	3265889	1	1	2782204	2782204	2782204	1	1	11	11	11
cami ii mouse gut 36	120	4449518	1	1	3734234	3734234	3734234	1	1	1	1	1
cami ii mouse gut 36	104	181719	0.993265	0.993653	5313040	5277255	5310966	0.2	0.5	5	1	2
cami ii mouse gut 36	92	189840	1	0.991909	3101049	3101049	3126344	1	0.758621	22	22	29
cami ii mouse gut 36	106	164237	1	0.991636	2919495	2919495	2944119	1	0.75	9	9	12
cami ii mouse gut 36	6	4440624	0.981929	0.990792	3299016	3239398	3269504	0.708333	0.894737	24	17	19
cami ii mouse gut 36	107	259846	1	0.973837	2980454	2980454	3060528	1	0.72973	27	27	37
cami ii mouse gut 36	70	851733	1	0.969014	2628354	2628354	2712400	1	0.554217	46	46	83
cami ii mouse gut 36	98	4378740	0.825626	0.963323	3656292	3018731	3133664	0.655738	0.740741	61	40	54
cami ii mouse gut 36	85	192777	1	0.960844	3124131	3124131	3251445	1	0.8	92	92	115
cami ii mouse gut 36	105	denovo8808.1	1	0.959876	2246499	2246499	2340406	1	0.62	31	31	50
cami ii mouse gut 36	59	190026	1	0.959275	4837957	4837957	5043346	1	0.656863	67	67	102
cami ii mouse gut 36	108	835900	1	0.95528	3584652	3584652	3752463	1	0.585366	24	24	41
cami ii mouse gut 36	56	344525	0.985875	0.935989	5895275	5812007	6209482	0.964912	0.781991	171	165	211
cami ii mouse gut 36	36	174573	1	0.931543	1962181	1962181	2106377	1	0.535714	105	105	196
cami ii mouse gut 36	90	174824	1	0.929917	3801436	3801436	4087929	1	0.64	48	48	75
cami ii mouse gut 36	27	1108453	0.99415	0.920708	3370027	3350312	3638842	0.976744	0.6	43	42	70
cami ii mouse gut 36	97	denovo8808.0	0.99679	0.917376	6033177	6013812	6555451	0.979167	0.602564	48	47	78
cami ii mouse gut 36	4	1107303	0.997073	0.915749	3263633	3254080	3553462	0.993711	0.663866	159	158	238
cami ii mouse gut 36	78	169106	1	0.915014	1993083	1993083	2178199	1	0.655738	120	120	183
cami ii mouse gut 36	96	3957916	1	0.907145	3264219	3264219	3598344	1	0.676768	67	67	99
cami ii mouse gut 36	29	129394	0.995617	0.906798	3564190	3548567	3913292	0.976879	0.686992	173	169	246
cami ii mouse gut 36	86	194490	1	0.901586	3483491	3483491	3863735	1	0.4375	14	14	32
cami ii mouse gut 36	100	340139	0.986549	0.897794	3839063	3787422	4218589	0.972603	0.657407	73	71	108
cami ii mouse gut 36	74	4397402	0.997333	0.887583	2848857	2841259	3201120	0.994595	0.621622	185	184	296
cami ii mouse gut 36	83	4.37874e+06	1	0.879223	2832042	2832042	3221074	1	0.521739	36	36	69
cami ii mouse gut 36	23	162576	1	0.874296	5420872	5420872	6200272	1	0.65	416	416	640
cami ii mouse gut 36	39	4402042	0.962612	0.874043	5965278	5742246	6569753	0.924638	0.588561	690	638	1084
cami ii mouse gut 36	93	4449524	0.935982	0.869943	3078924	2881818	3312650	0.905263	0.521212	95	86	165
cami ii mouse gut 36	7	2897325	0.972579	0.850427	3060609	2976684	3500222	0.968085	0.5391	470	455	844
cami ii mouse gut 36	68	262104	0.996844	0.840095	4006180	3993536	4753670	0.991435	0.57373	467	463	807
cami ii mouse gut 36	9	135956	0.997693	0.83623	2301761	2296450	2746193	0.99697	0.523885	330	329	628
cami ii mouse gut 36	55	260201	1	0.823508	2129981	2129981	2586474	1	0.504013	314	314	623
cami ii mouse gut 36	51	180972	0.969605	0.799113	3871418	3753746	4697389	0.938776	0.560976	49	46	82
cami ii mouse gut 36	53	47365	0.89711	0.771071	2022130	1814074	2352667	0.595238	0.625	42	25	40
cami ii mouse gut 36	67	14094	0.987464	0.760215	3346620	3304667	4347017	0.988462	0.431208	260	257	596
cami ii mouse gut 36	50	4354103	0.995033	0.759073	1717770	1709238	2251744	0.992424	0.406832	264	262	644
cami ii mouse gut 36	40	1108599	0.731611	0.752018	4755443	3479133	4626393	0.351792	0.529412	307	108	204
cami ii mouse gut 36	30	245324	0.961121	0.742772	2271895	2183567	2939755	0.935123	0.409804	447	418	1020
cami ii mouse gut 36	57	10512	1	0.727208	1224247	1224247	1683490	1	0.385996	215	215	557
cami ii mouse gut 36	32	175706	0.9428	0.723923	1777113	1675462	2314421	0.776699	0.343348	103	80	233
cami ii mouse gut 36	22	263687	0.745834	0.615495	2956257	2204876	3582280	0.690722	0.339527	582	402	1184
cami ii mouse gut 36	2	230268	0.959477	0.588906	1957914	1878574	3189941	0.922619	0.388471	336	310	798
cami ii mouse gut 36	31	187233	0.972058	0.570505	1783103	1733279	3038146	0.969466	0.268499	393	381	1419
cami ii mouse gut 36	48	262917	0.78158	0.567549	3237110	2530062	4457878	0.693157	0.372922	453	314	842
cami ii mouse gut 36	34	181719	1	0.500915	2445873	2445873	4882806	1	0.398744	254	254	637
cami ii mouse gut 36	71	261114	0.994227	0.500213	1053243	1047163	2093434	0.995708	0.2334	233	232	994
cami ii mouse gut 36	12	637934	0.75221	0.497047	3720278	2798432	5630119	0.728774	0.223105	848	618	2770
cami ii mouse gut 36	62	192316	0.878689	0.493335	1309703	1150822	2332739	0.708861	0.253394	79	56	221
cami ii mouse gut 36	5	134065	0.717013	0.482895	2490829	1785958	3698437	0.683908	0.348974	174	119	341
cami ii mouse gut 36	77	172640	1	0.462957	2798725	2798725	6045330	1	0.227045	136	136	599
cami ii mouse gut 36	19	162639	0.986857	0.412407	942039	929658	2254227	0.987952	0.210978	249	246	1166
cami ii mouse gut 36	24	193418	0.888746	0.404577	2111186	1876308	4637705	0.868512	0.157663	578	502	3184
cami ii mouse gut 36	42	172640	0.875601	0.380423	2626516	2299780	6045330	0.866906	0.402337	278	241	599
cami ii mouse gut 36	65	194878	0.698229	0.369164	1788714	1248932	3383132	0.694656	0.25419	131	91	358
cami ii mouse gut 36	18	1992	0.785499	0.359966	2806230	2204292	6123606	0.823362	0.135331	702	578	4271
cami ii mouse gut 36	11	460611	0.565432	0.355865	2933859	1658897	4661594	0.518519	0.153846	27	14	91
cami ii mouse gut 36	44	1931575	0.707891	0.333482	2795932	1979216	5935009	0.54955	0.179676	222	122	679
cami ii mouse gut 36	54	1111328	0.662707	0.331769	1544249	1023385	3084627	0.67268	0.124761	388	261	2092
cami ii mouse gut 36	8	539647	0.787913	0.331453	869926	685426	2067943	0.796178	0.118483	157	125	1055
cami ii mouse gut 36	14	271230	1	0.330384	722051	722051	2185491	1	0.126289	196	196	1552
cami ii mouse gut 36	58	171232	0.609229	0.327448	1099607	669913	2045859	0.836735	0.165992	49	41	247
cami ii mouse gut 36	16	272949	0.985009	0.323561	1089425	1073093	3316511	0.983673	0.149411	245	241	1613
cami ii mouse gut 36	43	171232	1	0.315901	646288	646288	2045859	1	0.157895	39	39	247
cami ii mouse gut 36	102	192316	0.993509	0.303971	713717	709084	2332739	0.972973	0.162896	37	36	221
cami ii mouse gut 36	72	312322	0.906096	0.302644	751786	681190	2250793	0.912371	0.150767	194	177	1174
cami ii mouse gut 36	33	187400	1	0.297615	949432	949432	3190132	1	0.104447	256	256	2451
cami ii mouse gut 36	38	184925	0.892611	0.282405	1179933	1053221	3729475	0.87987	0.104031	308	271	2605
cami ii mouse gut 36	10	denovo5602.0	0.966178	0.25695	1143948	1105257	4301442	0.967972	0.185412	281	272	1467
cami ii mouse gut 36	79	1931575	0.562765	0.21624	2280500	1283386	5935009	0.372483	0.163476	298	111	679
cami ii mouse gut 36	45	229455	0.472949	0.209672	1690154	799357	3812410	0.493119	0.0722204	436	215	2977
cami ii mouse gut 36	15	262642	0.177659	0.200627	2781744	494202	2463283	0.199192	0.0616667	743	148	2400
cami ii mouse gut 36	63	170926	1	0.197301	757153	757153	3837556	1	0.0598882	225	225	3757
cami ii mouse gut 36	17	134065	0.586669	0.184146	1160878	681051	3698437	0.515464	0.146628	97	50	341
cami ii mouse gut 36	87	180972	0.940663	0.183102	914357	860102	4697389	0.833333	0.121951	12	10	82
cami ii mouse gut 36	3	539647	0.381319	0.175696	952821	363329	2067943	0.405797	0.106161	276	112	1055
cami ii mouse gut 36	47	192316	0.841761	0.17447	483503	406994	2332739	0.746835	0.266968	79	59	221
cami ii mouse gut 36	13	306306	0.625837	0.172255	713444	446500	2592082	0.791667	0.0521364	168	133	2551
cami ii mouse gut 36	81	233991	0.99032	0.170073	605066	599209	3523256	0.988372	0.0471698	172	170	3604
cami ii mouse gut 36	37	181719	0.943125	0.169515	877623	827708	4882806	0.966667	0.0910518	60	58	637
cami ii mouse gut 36	84	180535	0.916815	0.165225	459600	421368	2550274	0.924812	0.0489455	133	123	2513
cami ii mouse gut 36	52	1931575	0.610895	0.161953	1573417	961192	5935009	0.474286	0.122239	175	83	679
cami ii mouse gut 36	73	230268	0.961875	0.154609	512741	493193	3189941	0.928571	0.0651629	56	52	798
cami ii mouse gut 36	60	312322	0.584519	0.154147	593572	346954	2250793	0.617978	0.0468484	89	55	1174
cami ii mouse gut 36	28	319702	0.656126	0.150103	757179	496805	3309765	0.640719	0.0676787	167	107	1581
cami ii mouse gut 36	21	denovo9767.0	0.637487	0.147295	825153	526024	3571220	0.712329	0.0445587	219	156	3501
cami ii mouse gut 36	116	136604	0.708174	0.142343	867182	614116	4314338	0.5	0.0588235	8	4	68
cami ii mouse gut 36	46	259511	0.835981	0.128625	876411	732663	5696096	0.824561	0.0975104	228	188	1928
[truncated: 2,077 more rows]

## Sheet: MetaDecoder1000
Supplementary Table S4. Clustering benchmarks on CAMI II Mouse gut datasets. (MetaDecoder1000)
sample_id	Bin ID	Most abundant genome	Purity (bp)	Completeness (bp)	Bin size (bp)	True positives (bp)	True size of most abundant genome (bp)	Purity (seq)	Completeness (seq)	Bin size (seq)	True positives (seq)	True size of most abundant genome (seq)
cami ii mouse gut 0	21	463794	0.99365	1	2071472	2058319	2058319	0.5	1	2	1	1
cami ii mouse gut 0	19	133892	1	0.997419	1882144	1882144	1887015	1	0.857143	12	12	14
cami ii mouse gut 0	9	70830	0.995241	0.985218	2859606	2845998	2888698	0.943662	0.858974	71	67	78
cami ii mouse gut 0	16	851733	0.979796	0.981853	2719010	2664074	2713313	0.96	0.578313	50	48	83
cami ii mouse gut 0	3	174824	1	0.980761	4009267	4009267	4087914	1	0.76	57	57	75
cami ii mouse gut 0	22	463794	1	0.976284	2261458	2261458	2316394	1	0.333333	1	1	3
cami ii mouse gut 0	5	1107303	1	0.949093	3379719	3379719	3560997	1	0.699571	163	163	233
cami ii mouse gut 0	15	135956	1	0.934298	2602793	2602793	2785827	1	0.563319	129	129	229
cami ii mouse gut 0	2	173965	1	0.905088	1589224	1589224	1755878	1	0.670029	465	465	694
cami ii mouse gut 0	8	178480	1	0.887334	3594171	3594171	4050530	1	0.689826	278	278	403
cami ii mouse gut 0	17	318764	1	0.879401	1351484	1351484	1536824	1	0.469027	53	53	113
cami ii mouse gut 0	14	259983	1	0.689299	1977477	1977477	2868824	1	0.362934	188	188	518
cami ii mouse gut 0	7	4449518	1	0.673343	2431173	2431173	3610599	1	0.474184	799	799	1685
cami ii mouse gut 0	18	180944	1	0.663965	3035903	3035903	4572382	1	0.434783	20	20	46
cami ii mouse gut 0	11	336277	1	0.599932	2297894	2297894	3830260	1	0.350731	168	168	479
cami ii mouse gut 0	10	190114	0.98764	0.585521	1862198	1839181	3141102	0.981481	0.357143	540	530	1484
cami ii mouse gut 0	13	269125	1	0.493452	1405411	1405411	2848121	1	0.224974	436	436	1938
cami ii mouse gut 0	20	180944	1	0.264241	1208209	1208209	4572382	1	0.282609	13	13	46
cami ii mouse gut 0	4	259983	0.532412	0.251651	1355984	721942	2868824	0.492424	0.376448	396	195	518
cami ii mouse gut 0	12	336277	0.927823	0.206785	853655	792041	3830260	0.87619	0.192067	105	92	479
cami ii mouse gut 0	6	228140	1	0.162442	662073	662073	4075755	1	0.0625	234	234	3744
cami ii mouse gut 0	1	4449518	0.947097	0.150133	572349	542070	3610599	0.932331	0.0735905	133	124	1685
cami ii mouse gut 0	23	180944	1	0.0551736	252275	252275	4572382	1	0.0217391	1	1	46
cami ii mouse gut 1	28	4449518	1	1	3734238	3734238	3734238	1	1	1	1	1
cami ii mouse gut 1	27	463794	0.988924	1	2081368	2058315	2058315	0.333333	1	3	1	1
cami ii mouse gut 1	24	180944	1	0.988526	4520994	4520994	4573472	1	0.717391	33	33	46
cami ii mouse gut 1	21	259846	0.874528	0.983427	3441035	3009280	3059994	0.659091	0.783784	44	29	37
cami ii mouse gut 1	15	178480	1	0.981395	3992115	3992115	4067797	1	0.857143	54	54	63
cami ii mouse gut 1	19	174824	0.998075	0.981015	4018245	4010508	4088123	0.982143	0.733333	56	55	75
cami ii mouse gut 1	18	190114	1	0.978812	3178216	3178216	3247013	1	0.803571	45	45	56
cami ii mouse gut 1	22	851733	1	0.978312	2653315	2653315	2712135	1	0.566265	47	47	83
cami ii mouse gut 1	25	4372003	1	0.970272	6540809	6540809	6741214	1	0.722222	13	13	18
cami ii mouse gut 1	20	269378	0.996713	0.959945	2894682	2885168	3005555	0.952381	0.526316	21	20	38
cami ii mouse gut 1	26	175758	1	0.953856	3208768	3208768	3363996	1	0.673913	31	31	46
cami ii mouse gut 1	16	1107303	1	0.926156	3286648	3286648	3548699	1	0.671329	192	192	286
cami ii mouse gut 1	23	135956	1	0.918367	2557909	2557909	2785280	1	0.528384	121	121	229
cami ii mouse gut 1	17	336277	0.996982	0.91374	3537446	3526770	3859707	0.994382	0.560127	178	177	316
cami ii mouse gut 1	13	129394	0.995491	0.887741	3481457	3465758	3904020	0.993355	0.652838	301	299	458
cami ii mouse gut 1	1	228140	0.992265	0.883599	3924147	3893792	4406740	0.993007	0.626471	429	426	680
cami ii mouse gut 1	10	162576	1	0.842831	5227289	5227289	6202064	1	0.625	400	400	640
cami ii mouse gut 1	2	637934	0.838575	0.83814	5725317	4801107	5728288	0.783576	0.583811	1169	916	1569
cami ii mouse gut 1	3	denovo2280.0	1	0.821453	1414891	1414891	1722424	1	0.530287	499	499	941
cami ii mouse gut 1	8	187400	0.999235	0.761919	2524720	2522789	3311098	0.998527	0.48777	679	678	1390
cami ii mouse gut 1	9	denovo1457.0	0.964651	0.655404	3186565	3073922	4690115	0.982301	0.379487	1130	1110	2925
cami ii mouse gut 1	4	184966	0.952671	0.630043	3274525	3119545	4951324	0.951731	0.367653	953	907	2467
cami ii mouse gut 1	11	189840	0.981682	0.514854	1543935	1515653	2943848	0.977987	0.283113	636	622	2197
cami ii mouse gut 1	7	3919797	0.742406	0.499109	3539301	2627600	5264578	0.700546	0.234198	915	641	2737
cami ii mouse gut 1	14	162576	0.876008	0.102765	727565	637353	6202064	0.955224	0.1	67	64	640
cami ii mouse gut 1	6	190547	0.432139	0.0935388	986555	426329	4557779	0.5	0.0339634	460	230	6772
cami ii mouse gut 1	5	3919797	0.418591	0.057022	717161	300197	5264578	0.394659	0.0485934	337	133	2737
cami ii mouse gut 1	12	4380294	0.200954	0.0335721	918388	184554	5497249	0.2875	0.0140914	400	115	8161
cami ii mouse gut 10	45	133892	0.934388	1	2019727	1887208	1887208	0.230769	1	13	3	3
cami ii mouse gut 10	48	463794	1	1	2058316	2058316	2058316	1	1	1	1	1
cami ii mouse gut 10	43	4306262	1	0.988554	2797085	2797085	2829471	1	0.479167	23	23	48
cami ii mouse gut 10	42	168984	1	0.987652	4382492	4382492	4437283	1	0.849057	45	45	53
cami ii mouse gut 10	20	245324	1	0.987086	2970660	2970660	3009524	1	0.8	24	24	30
cami ii mouse gut 10	33	259846	0.97877	0.979873	3058807	2993870	3055365	0.918182	0.834711	110	101	121
cami ii mouse gut 10	46	182764	0.995053	0.976808	1974434	1964667	2011314	0.5	0.333333	2	1	3
cami ii mouse gut 10	12	4480176	1	0.976693	2975784	2975784	3046796	1	0.7	70	70	100
cami ii mouse gut 10	39	174824	1	0.976512	3992114	3992114	4088138	1	0.733333	55	55	75
cami ii mouse gut 10	38	340960	1	0.976051	2066840	2066840	2117553	1	0.702381	59	59	84
cami ii mouse gut 10	37	354971	1	0.971528	3605978	3605978	3711655	1	0.487179	19	19	39
cami ii mouse gut 10	34	463794	0.946129	0.964299	2358856	2231782	2314408	0.90566	0.827586	53	48	58
cami ii mouse gut 10	31	1107303	1	0.954223	3397626	3397626	3560621	1	0.703863	164	164	233
cami ii mouse gut 10	35	539647	0.989303	0.943391	2038755	2016947	2137976	0.977778	0.382609	45	44	115
cami ii mouse gut 10	47	187233	1	0.942014	2956602	2956602	3138598	1	0.2	1	1	5
cami ii mouse gut 10	44	47365	0.911531	0.917264	2368875	2159302	2354068	0.181818	0.666667	11	2	3
cami ii mouse gut 10	28	851733	1	0.914787	2482279	2482279	2713506	1	0.433735	36	36	83
cami ii mouse gut 10	25	70830	0.99275	0.911416	2642628	2623468	2878452	0.983333	0.680769	180	177	260
cami ii mouse gut 10	21	4397402	0.99738	0.90207	2909672	2902048	3217098	0.984848	0.555556	66	65	117
cami ii mouse gut 10	18	828435	0.956576	0.897772	3263394	3121683	3477145	0.943005	0.613828	386	364	593
cami ii mouse gut 10	9	267042	0.998197	0.891438	2666391	2661583	2985720	0.996283	0.611872	269	268	438
cami ii mouse gut 10	29	4354103	0.995736	0.891275	2054155	2045397	2294911	0.993902	0.495441	164	163	329
cami ii mouse gut 10	41	26608	0.978071	0.882043	1517004	1483737	1682159	0.928571	0.490566	56	52	106
cami ii mouse gut 10	10	197875	0.862771	0.876961	2240955	1933430	2204692	0.789916	0.630872	238	188	298
cami ii mouse gut 10	14	135956	0.695304	0.856224	3430250	2385068	2785565	0.373737	0.484716	297	111	229
cami ii mouse gut 10	1	304047	0.988899	0.846569	4130312	4084461	4824722	0.988312	0.563286	770	761	1351
cami ii mouse gut 10	22	166911	0.986001	0.784329	1666247	1642921	2094683	0.911111	0.585714	45	41	70
cami ii mouse gut 10	6	263992	0.910464	0.710595	3160766	2877763	4049793	0.896595	0.415304	793	711	1712
cami ii mouse gut 10	8	260679	0.992209	0.638882	1702882	1689615	2644643	0.987097	0.365737	465	459	1255
cami ii mouse gut 10	3	172640	0.973174	0.638855	3841388	3738338	5851621	0.968861	0.360119	1124	1089	3024
cami ii mouse gut 10	36	318764	0.988412	0.569733	887397	877114	1539517	0.969697	0.283186	33	32	113
cami ii mouse gut 10	4	4424327	0.924748	0.497733	2262937	2092646	4204357	0.923823	0.266267	722	667	2505
cami ii mouse gut 10	13	460611	0.868422	0.442286	2348551	2039533	4611348	0.775087	0.255125	289	224	878
cami ii mouse gut 10	11	164237	0.902313	0.392341	1242320	1120961	2857111	0.886598	0.200155	291	258	1289
cami ii mouse gut 10	7	187962	0.934503	0.384008	1201098	1122430	2922934	0.952632	0.218863	190	181	827
cami ii mouse gut 10	17	460611	0.792946	0.350874	2040497	1618003	4611348	0.715415	0.20615	253	181	878
cami ii mouse gut 10	26	1995182	0.872312	0.344316	753204	657029	1908213	0.867021	0.146847	188	163	1110
cami ii mouse gut 10	40	318764	0.715003	0.317392	683396	488630	1539517	0.956522	0.19469	23	22	113
cami ii mouse gut 10	24	1995182	0.840707	0.238133	540508	454409	1908213	0.844828	0.176577	232	196	1110
cami ii mouse gut 10	19	164237	0.77228	0.172162	636928	491887	2857111	0.785714	0.13654	224	176	1289
cami ii mouse gut 10	32	354913	0.447317	0.114847	391613	175175	1525291	0.427835	0.0395615	194	83	2098
cami ii mouse gut 10	16	269058	0.404042	0.108932	713428	288255	2646198	0.491713	0.0367921	181	89	2419
cami ii mouse gut 10	15	164237	0.713043	0.106306	425960	303728	2857111	0.746032	0.0729247	126	94	1289
cami ii mouse gut 10	27	310407	0.702024	0.0900454	572674	402031	4464759	0.734177	0.0353551	158	116	3281
cami ii mouse gut 10	5	310407	0.608291	0.0853016	626100	380851	4464759	0.627803	0.0426699	223	140	3281
cami ii mouse gut 10	23	354913	0.433335	0.0750506	264170	114474	1525291	0.459854	0.0300286	137	63	2098
cami ii mouse gut 10	30	135956	0.257723	0.0750121	810759	208951	2785565	0.315789	0.104803	76	24	229
cami ii mouse gut 10	2	4424327	0.199646	0.0477005	1004528	200550	4204357	0.196078	0.0199601	255	50	2505
cami ii mouse gut 11	83	184966	0.930706	1	5510582	5128729	5128729	0.166667	1	6	1	1
cami ii mouse gut 11	91	463794	0.904046	1	2276772	2058306	2058306	0.125	1	8	1	1
cami ii mouse gut 11	48	197875	0.84183	1	2634937	2218169	2218169	0.310345	1	29	9	9
cami ii mouse gut 11	80	164237	0.936681	0.998365	3138132	2939430	2944245	0.588235	0.833333	17	10	12
cami ii mouse gut 11	73	261114	1	0.996646	2161578	2161578	2168852	1	0.5	5	5	10
cami ii mouse gut 11	77	259846	0.9683	0.991684	3134762	3035391	3060845	0.810811	0.810811	37	30	37
cami ii mouse gut 11	16	851733	0.956025	0.986788	2799503	2676396	2712230	0.890909	0.590361	55	49	83
cami ii mouse gut 11	22	189840	0.758547	0.983116	4052173	3073764	3126554	0.21	0.724138	100	21	29
cami ii mouse gut 11	46	263992	0.991122	0.974296	4094054	4057708	4164760	0.96	0.666667	50	48	72
cami ii mouse gut 11	64	267042	1	0.972491	2922573	2922573	3005243	1	0.83871	52	52	62
cami ii mouse gut 11	55	276484	0.987306	0.965537	4548190	4490457	4650737	0.970588	0.507692	68	66	130
cami ii mouse gut 11	31	260456	1	0.956572	4318633	4318633	4514697	1	0.711864	42	42	59
cami ii mouse gut 11	6	4480176	0.996003	0.941117	2862924	2851482	3029890	0.996198	0.710027	263	262	369
cami ii mouse gut 11	41	245324	1	0.93219	2787130	2787130	2989872	1	0.733831	295	295	402
cami ii mouse gut 11	51	135956	1	0.928036	2583891	2583891	2784258	1	0.550218	126	126	229
cami ii mouse gut 11	67	1108453	0.939663	0.926927	3590809	3374150	3640146	0.816327	0.701754	49	40	57
cami ii mouse gut 11	25	260201	1	0.925068	2408842	2408842	2603961	1	0.672464	232	232	345
cami ii mouse gut 11	28	192777	0.997138	0.920788	3003418	2994823	3252458	0.989247	0.8	93	92	115
cami ii mouse gut 11	10	162576	1	0.911191	5664069	5664069	6216113	1	0.7	448	448	640
cami ii mouse gut 11	56	182712	0.913307	0.902765	3663311	3345727	3706090	0.518519	0.583333	54	28	48
cami ii mouse gut 11	38	166664	0.987247	0.896058	3130328	3090407	3448892	0.958333	0.851852	24	23	27
cami ii mouse gut 11	45	1107303	0.994977	0.885144	3157311	3141452	3549085	0.989899	0.690141	198	196	284
cami ii mouse gut 11	19	174824	1	0.878809	3588525	3588525	4083396	1	0.601695	71	71	118
cami ii mouse gut 11	35	230268	0.989872	0.870304	2829182	2800529	3217874	0.986547	0.606061	223	220	363
cami ii mouse gut 11	29	4372003	0.990942	0.868406	5855552	5802513	6681794	0.988732	0.624555	710	702	1124
cami ii mouse gut 11	58	172640	0.998366	0.868244	5279910	5271281	6071199	0.976744	0.477273	43	42	88
cami ii mouse gut 11	17	168984	0.990395	0.836439	3746933	3710944	4436596	0.95	0.716981	40	38	53
cami ii mouse gut 11	36	180972	0.820398	0.817776	4673835	3834404	4688822	0.852941	0.450777	102	87	193
cami ii mouse gut 11	32	272949	0.955735	0.786305	2824411	2699388	3433003	0.745098	0.372549	51	38	102
cami ii mouse gut 11	24	4354103	1	0.762612	1709404	1709404	2241513	1	0.418546	334	334	798
cami ii mouse gut 11	11	4424327	1	0.758911	3338343	3338343	4398858	1	0.472727	78	78	165
cami ii mouse gut 11	37	180535	0.982284	0.750343	2127908	2090210	2785674	0.978102	0.448161	137	134	299
cami ii mouse gut 11	5	4476780	1	0.697432	1983685	1983685	2844272	1	0.550228	241	241	438
cami ii mouse gut 11	15	denovo4382.1	0.90176	0.682586	1702365	1535125	2248983	0.83691	0.435754	466	390	895
cami ii mouse gut 11	62	47365	1	0.638976	1502383	1502383	2351235	1	0.553191	52	52	94
cami ii mouse gut 11	71	340139	0.919966	0.624497	2866553	2637132	4222810	0.52	0.371429	25	13	35
cami ii mouse gut 11	8	267406	0.69255	0.565837	2584878	1790157	3163733	0.642667	0.410213	750	482	1175
cami ii mouse gut 11	33	184451	0.95046	0.563905	1590793	1511985	2681276	0.935407	0.353207	418	391	1107
cami ii mouse gut 11	1	319219	0.888408	0.550063	3394528	3015727	5482509	0.908121	0.279358	1687	1532	5484
cami ii mouse gut 11	74	136604	0.494871	0.549791	4792642	2371741	4313898	0.527778	0.279412	36	19	68
cami ii mouse gut 11	14	267406	0.426241	0.363308	2444838	1042089	2868335	0.396802	0.190642	688	273	1432
cami ii mouse gut 11	26	340139	0.408609	0.328241	3392235	1386098	4222810	0.0947368	0.257143	95	9	35
cami ii mouse gut 11	18	730939	0.710112	0.260562	1154618	819908	3146694	0.656613	0.196119	431	283	1443
cami ii mouse gut 11	79	260679	1	0.259366	709914	709914	2737113	1	0.0322581	2	2	62
cami ii mouse gut 11	49	730939	0.854551	0.243456	896472	766081	3146694	0.819549	0.0755371	133	109	1443
cami ii mouse gut 11	65	4476780	0.793633	0.224787	805605	639355	2844272	0.795181	0.150685	83	66	438
cami ii mouse gut 11	78	182712	0.673496	0.205794	943866	635690	3088957	0.583333	0.0875	12	7	80
cami ii mouse gut 11	7	319702	0.441922	0.205449	1490341	658615	3205740	0.429285	0.104242	601	258	2475
cami ii mouse gut 11	43	194878	0.911679	0.198887	732048	667393	3355638	0.925926	0.126582	108	100	790
cami ii mouse gut 11	42	47365	1	0.197611	464629	464629	2351235	1	0.12766	12	12	94
cami ii mouse gut 11	9	259511	0.737587	0.187327	1477501	1089785	5817565	0.26087	0.12766	46	12	94
cami ii mouse gut 11	82	460611	0.533356	0.185063	1617244	862567	4660949	0.5	0.0549451	10	5	91
cami ii mouse gut 11	34	259511	0.346617	0.179747	3016841	1045688	5817565	0.0735294	0.212766	272	20	94
cami ii mouse gut 11	40	259511	0.466317	0.177329	2212279	1031624	5817565	0.107143	0.12766	112	12	94
cami ii mouse gut 11	2	263687	0.450159	0.172953	1273886	573451	3315642	0.46184	0.0693914	511	236	3401
cami ii mouse gut 11	30	194878	0.906543	0.170922	632679	573551	3355638	0.934426	0.0721519	61	57	790
cami ii mouse gut 11	90	182712	0.705834	0.147439	645241	455433	3088957	0.666667	0.05	6	4	80
cami ii mouse gut 11	81	310407	0.655494	0.133303	963215	631382	4736454	0.571429	0.0588235	7	4	68
cami ii mouse gut 11	57	310407	0.934624	0.130192	659781	616647	4736454	0.666667	0.0294118	3	2	68
cami ii mouse gut 11	23	267406	0.395248	0.125895	913626	361109	2868335	0.347826	0.0837989	345	120	1432
cami ii mouse gut 11	59	259511	0.686402	0.11077	938827	644413	5817565	0.291667	0.0744681	24	7	94
cami ii mouse gut 11	21	denovo4382.1	0.523937	0.10707	459595	240799	2248983	0.380208	0.0815642	192	73	895
cami ii mouse gut 11	27	259511	0.57218	0.106667	1084527	620545	5817565	0.212121	0.0744681	33	7	94
cami ii mouse gut 11	85	260679	0.734414	0.098814	368273	270465	2737113	0.4	0.0322581	5	2	62
cami ii mouse gut 11	86	182712	0.55117	0.0977854	548025	302055	3088957	0.571429	0.05	7	4	80
cami ii mouse gut 11	44	180972	0.703972	0.0940004	626092	440751	4688822	0.737705	0.233161	61	45	193
cami ii mouse gut 11	3	263687	0.418928	0.0928194	734627	307756	3315642	0.421687	0.0617465	498	210	3401
cami ii mouse gut 11	53	263992	1	0.0926061	546371	546371	5899946	1	0.0574074	31	31	540
cami ii mouse gut 11	50	460611	0.431003	0.0899025	972223	419031	4660949	0.4375	0.0769231	16	7	91
cami ii mouse gut 11	69	260679	0.521815	0.0861667	451976	235848	2737113	0.5	0.0645161	8	4	62
cami ii mouse gut 11	63	260679	0.598909	0.0809967	370168	221697	2737113	0.333333	0.016129	3	1	62
cami ii mouse gut 11	75	460611	0.585393	0.0809445	644487	377278	4660949	0.5	0.021978	4	2	91
cami ii mouse gut 11	88	460611	1	0.0801079	373379	373379	4660949	1	0.043956	4	4	91
cami ii mouse gut 11	93	260679	1	0.0764028	209123	209123	2737113	1	0.016129	1	1	62
cami ii mouse gut 11	72	259511	0.748059	0.0738018	573948	429347	5817565	0.363636	0.0425532	11	4	94
cami ii mouse gut 11	13	649107	0.25557	0.0722746	1625559	415444	5748133	0.274596	0.0251886	681	187	7424
cami ii mouse gut 11	68	136604	0.320121	0.0695021	936600	299825	4313898	0.3	0.176471	40	12	68
cami ii mouse gut 11	76	267406	0.499512	0.0675607	427906	213744	3163733	0.733333	0.0187234	30	22	1175
cami ii mouse gut 11	20	267406	0.276009	0.0658504	684329	188881	2868335	0.274314	0.0768156	401	110	1432
cami ii mouse gut 11	60	136604	0.605338	0.0624771	445239	269520	4313898	0.333333	0.0147059	3	1	68
cami ii mouse gut 11	54	263992	0.668189	0.0622194	549382	367091	5899946	0.547368	0.0962963	95	52	540
cami ii mouse gut 11	61	194878	0.667962	0.061388	308395	205996	3355638	0.652632	0.078481	95	62	790
cami ii mouse gut 11	47	263992	0.836612	0.056712	399944	334598	5899946	0.697674	0.0555556	43	30	540
cami ii mouse gut 11	52	460611	0.411338	0.0558809	633197	260458	4660949	0.423077	0.120879	26	11	91
cami ii mouse gut 11	39	166664	0.22297	0.0555468	859198	191575	3448892	0.0277778	0.037037	36	1	27
cami ii mouse gut 11	87	182712	0.365188	0.0525841	444784	162430	3088957	0.357143	0.0625	14	5	80
cami ii mouse gut 11	12	196122	0.278953	0.0506418	433370	120890	2387158	0.25188	0.0212766	266	67	3149
cami ii mouse gut 11	4	649107	0.211869	0.0443111	1202187	254706	5748133	0.224335	0.0158944	526	118	7424
cami ii mouse gut 11	89	310407	0.769669	0.0408358	251299	193417	4736454	0.333333	0.0147059	3	1	68
cami ii mouse gut 11	66	259511	0.617441	0.0359587	338805	209192	5817565	0.142857	0.0212766	14	2	94
cami ii mouse gut 11	70	263992	0.819353	0.0347496	250223	205021	5899946	0.857143	0.0111111	7	6	540
cami ii mouse gut 11	92	310407	0.662863	0.0306696	219148	145265	4736454	0.5	0.0147059	2	1	68
cami ii mouse gut 11	84	263992	0.470577	0.0276691	346906	163246	5899946	0.565217	0.0240741	23	13	540
cami ii mouse gut 12	78	184966	0.998872	1	5134269	5128478	5128478	0.833333	1	6	5	5
cami ii mouse gut 12	80	463794	0.970791	1	2120246	2058316	2058316	0.2	1	5	1	1
cami ii mouse gut 12	79	463794	0.914024	0.996462	2525099	2308002	2316197	0.354839	0.916667	31	11	12
cami ii mouse gut 12	48	340139	0.986757	0.99541	4259253	4202849	4222230	0.961538	0.714286	26	25	35
cami ii mouse gut 12	71	189840	0.996946	0.991939	3110159	3100661	3125860	0.956522	0.758621	23	22	29
cami ii mouse gut 12	36	259846	0.956889	0.991759	3171427	3034703	3059921	0.909091	0.810811	33	30	37
cami ii mouse gut 12	72	164237	0.98722	0.991688	2956869	2919079	2943545	0.857143	0.8	14	12	15
cami ii mouse gut 12	83	197875	1	0.988041	2191593	2191593	2218120	1	0.888889	8	8	9
cami ii mouse gut 12	87	187233	0.992372	0.985486	3116755	3092979	3138533	0.75	0.6	4	3	5
cami ii mouse gut 12	68	245324	1	0.98508	2963538	2963538	3008424	1	0.733333	22	22	30
cami ii mouse gut 12	56	4480176	1	0.982815	2995202	2995202	3047574	1	0.72	72	72	100
cami ii mouse gut 12	63	174824	0.908578	0.980837	4412632	4009221	4087550	0.826087	0.76	69	57	75
cami ii mouse gut 12	7	210073	0.884574	0.969452	4647287	4110867	4240405	0.841837	0.746606	196	165	221
cami ii mouse gut 12	70	4372003	1	0.965731	6509603	6509603	6740594	1	0.684211	13	13	19
cami ii mouse gut 12	41	260679	0.825478	0.961927	3188615	2632133	2736312	0.553191	0.412698	47	26	63
cami ii mouse gut 12	64	4315396	1	0.96164	1885196	1885196	1960396	1	0.764706	78	78	102
cami ii mouse gut 12	69	851733	1	0.95763	2598379	2598379	2713344	1	0.518072	43	43	83
cami ii mouse gut 12	49	730939	1	0.949149	3070472	3070472	3234972	1	0.77305	109	109	141
cami ii mouse gut 12	30	276484	0.70738	0.928964	6108870	4321293	4651733	0.135531	0.569231	546	74	130
cami ii mouse gut 12	52	4397402	0.983859	0.922276	3012305	2963683	3213445	0.971429	0.581197	70	68	117
cami ii mouse gut 12	28	135956	1	0.92083	2565091	2565091	2785628	1	0.532751	122	122	229
cami ii mouse gut 12	67	4424327	0.991115	0.916108	4060527	4024448	4392985	0.973913	0.678788	115	112	165
cami ii mouse gut 12	35	133892	0.989218	0.911724	1735697	1716983	1883227	0.965116	0.734513	86	83	113
cami ii mouse gut 12	11	1571092	1	0.909541	2466236	2466236	2711517	1	0.650692	611	611	939
cami ii mouse gut 12	37	162576	1	0.90313	5589007	5589007	6188486	1	0.697568	459	459	658
cami ii mouse gut 12	76	182764	0.924445	0.901233	1955752	1807986	2006126	0.814433	0.658333	97	79	120
cami ii mouse gut 12	86	47365	0.999107	0.89763	2114889	2113001	2353979	0.5	0.333333	2	1	3
cami ii mouse gut 12	22	denovo10721.0	0.989173	0.896846	1937664	1916684	2137138	0.979206	0.659033	529	518	786
cami ii mouse gut 12	57	259511	0.944127	0.896768	5521625	5213114	5813227	0.927928	0.691275	111	103	149
cami ii mouse gut 12	66	318764	1	0.893406	1374852	1374852	1538889	1	0.486726	55	55	113
cami ii mouse gut 12	40	267042	0.989422	0.892359	2689108	2660663	2981607	0.990132	0.62578	304	301	481
cami ii mouse gut 12	50	4354103	0.98483	0.875749	2029553	1998765	2282350	0.976608	0.495549	171	167	337
cami ii mouse gut 12	42	4340358	0.741682	0.862182	6373543	4727145	5482772	0.327273	0.555556	275	90	162
cami ii mouse gut 12	31	26608	0.84158	0.841987	1677312	1411592	1676501	0.912088	0.535484	91	83	155
cami ii mouse gut 12	10	192777	1	0.816188	2643452	2643452	3238779	1	0.56229	167	167	297
cami ii mouse gut 12	3	228140	0.993579	0.807363	3531187	3508513	4345647	0.993719	0.52839	796	791	1497
cami ii mouse gut 12	14	172640	1	0.638962	3871956	3871956	6059757	1	0.408759	112	112	274
cami ii mouse gut 12	12	260456	0.999587	0.609099	2621943	2620859	4302848	0.999053	0.388439	1056	1055	2716
cami ii mouse gut 12	61	539647	0.946088	0.5991	1337278	1265183	2111807	0.952381	0.279441	147	140	501
cami ii mouse gut 12	25	730939	0.956805	0.592053	1795296	1717748	2901343	0.964392	0.343733	674	650	1891
cami ii mouse gut 12	13	354971	0.976594	0.572611	2076950	2028336	3542257	0.980769	0.309091	676	663	2145
cami ii mouse gut 12	5	168984	1	0.565064	2506461	2506461	4435709	1	0.444444	24	24	54
cami ii mouse gut 12	27	denovo2280.0	1	0.522103	925339	925339	1772330	1	0.342697	122	122	356
cami ii mouse gut 12	32	194878	0.747278	0.461831	2053506	1534540	3322731	0.666667	0.258065	468	312	1209
cami ii mouse gut 12	38	375106	0.987072	0.427616	1179167	1163923	2721891	0.986547	0.199909	446	440	2201
cami ii mouse gut 12	73	168984	0.9846	0.41983	1891371	1862244	4435709	0.952381	0.37037	21	20	54
cami ii mouse gut 12	47	denovo2280.0	0.98955	0.385337	690156	682944	1772330	0.989691	0.269663	97	96	356
cami ii mouse gut 12	6	175333	0.458973	0.372551	1790140	821626	2205404	0.411255	0.325342	231	95	292
cami ii mouse gut 12	60	136604	0.493666	0.355178	3101209	1530961	4310406	0.361446	0.337079	83	30	89
cami ii mouse gut 12	8	3997242	0.914388	0.347081	2672175	2443405	7039873	0.96648	0.180585	179	173	958
cami ii mouse gut 12	39	4476780	1	0.337238	949819	949819	2816469	1	0.393041	305	305	776
cami ii mouse gut 12	23	1108453	0.408884	0.301416	2603169	1064395	3531320	0.404181	0.140606	574	232	1650
cami ii mouse gut 12	58	4476780	1	0.296244	834363	834363	2816469	1	0.118557	92	92	776
cami ii mouse gut 12	20	denovo4382.1	0.790964	0.278993	813846	643723	2307310	0.5	0.144144	32	16	111
cami ii mouse gut 12	53	denovo4382.1	0.634666	0.275231	1000596	635044	2307310	0.410256	0.144144	39	16	111
cami ii mouse gut 12	2	3997242	0.829872	0.249718	2118378	1757982	7039873	0.806452	0.13048	155	125	958
cami ii mouse gut 12	19	1992	0.371546	0.234897	3966932	1473899	6274671	0.341283	0.140297	1216	415	2958
cami ii mouse gut 12	45	4476780	0.992888	0.228663	648634	644021	2816469	0.992	0.159794	125	124	776
cami ii mouse gut 12	4	172640	1	0.204222	1237534	1237534	6059757	1	0.182482	50	50	274
cami ii mouse gut 12	15	180972	0.360698	0.201812	2506629	904136	4480090	0.37931	0.107804	783	297	2755
cami ii mouse gut 12	77	136604	1	0.171158	737759	737759	4310406	1	0.0561798	5	5	89
cami ii mouse gut 12	21	375106	0.969744	0.168189	472074	457791	2721891	0.974026	0.136302	308	300	2201
cami ii mouse gut 12	46	1992	0.587831	0.157353	1679632	987339	6274671	0.57971	0.0811359	414	240	2958
cami ii mouse gut 12	18	denovo7195.0	0.55557	0.156713	1816545	1009217	6439911	0.650873	0.0655614	401	261	3981
cami ii mouse gut 12	44	136604	0.419782	0.124624	1279658	537178	4310406	0.15	0.134831	80	12	89
cami ii mouse gut 12	84	460611	0.651722	0.124521	890331	580248	4659853	0.6	0.032967	5	3	91
cami ii mouse gut 12	34	denovo7195.0	0.462501	0.108239	1507137	697052	6439911	0.542416	0.0530018	389	211	3981
cami ii mouse gut 12	26	175333	0.718476	0.10584	324882	233420	2205404	0.589744	0.0787671	39	23	292
cami ii mouse gut 12	62	175333	0.5066	0.102792	447489	226698	2205404	0.477273	0.0719178	44	21	292
cami ii mouse gut 12	24	260456	0.366541	0.0967252	1135464	416194	4302848	0.409266	0.039028	259	106	2716
cami ii mouse gut 12	29	182712	0.370773	0.0933637	808176	299650	3209491	0.46729	0.035868	321	150	4182
cami ii mouse gut 12	51	375106	0.613152	0.0857007	380441	233268	2721891	0.659091	0.0527033	176	116	2201
cami ii mouse gut 12	59	180972	0.492142	0.0801839	729934	359231	4480090	0.505495	0.0333938	182	92	2755
cami ii mouse gut 12	43	4390319	0.311636	0.0705791	1244483	387826	5494909	0.340909	0.0228224	352	120	5258
cami ii mouse gut 12	85	460611	1	0.0654699	305080	305080	4659853	1	0.021978	2	2	91
cami ii mouse gut 12	81	136604	0.773995	0.0625043	348089	269419	4310406	0.0833333	0.011236	12	1	89
cami ii mouse gut 12	16	180972	0.379386	0.0623548	736335	279355	4480090	0.367491	0.0377495	283	104	2755
cami ii mouse gut 12	65	136604	1	0.0593809	255956	255956	4310406	1	0.0224719	2	2	89
cami ii mouse gut 12	75	460611	0.453448	0.052116	535570	242853	4659853	0.114286	0.043956	35	4	91
cami ii mouse gut 12	82	460611	0.872895	0.0459446	245270	214095	4659853	0.2	0.010989	5	1	91
cami ii mouse gut 12	54	263992	0.352902	0.0456218	515687	181987	3989032	0.358025	0.0377277	243	87	2306
cami ii mouse gut 12	33	180972	0.347398	0.044894	578958	201129	4480090	0.354108	0.0453721	353	125	2755
cami ii mouse gut 12	74	460611	0.783755	0.0392963	233638	183115	4659853	0.444444	0.043956	9	4	91
cami ii mouse gut 12	1	180972	0.3048	0.0375629	552116	168285	4480090	0.307692	0.0362976	325	100	2755
cami ii mouse gut 12	9	180972	0.366051	0.0367361	449612	164581	4480090	0.40458	0.0192377	131	53	2755
cami ii mouse gut 12	55	180972	0.399985	0.0287517	322037	128810	4480090	0.423077	0.0119782	78	33	2755
cami ii mouse gut 12	17	denovo7195.0	0.235678	0.0271628	742225	174926	6439911	0.276836	0.0123085	177	49	3981
cami ii mouse gut 13	41	463794	1	1	2058316	2058316	2058316	1	1	1	1	1
cami ii mouse gut 13	27	47365	0.966646	1	2435310	2354082	2354082	0.375	1	8	3	3
cami ii mouse gut 13	46	182764	0.957047	0.993442	2087799	1998121	2011311	0.4	0.666667	5	2	3
cami ii mouse gut 13	40	245324	1	0.991493	2983541	2983541	3009139	1	0.833333	25	25	30
cami ii mouse gut 13	31	340960	1	0.966293	2047248	2047248	2118662	1	0.650602	54	54	83
cami ii mouse gut 13	8	460611	1	0.958253	4466142	4466142	4660714	1	0.703297	64	64	91
cami ii mouse gut 13	22	1107303	0.995929	0.953838	3397582	3383750	3547509	0.995261	0.724138	211	210	290
cami ii mouse gut 13	28	539647	0.990227	0.952229	2056279	2036182	2138333	0.955556	0.380531	45	43	113
cami ii mouse gut 13	42	166911	0.979599	0.942613	2018086	1976916	2097272	0.8125	0.722222	16	13	18
cami ii mouse gut 13	24	187233	0.992803	0.942001	2978035	2956603	3138642	0.5	0.2	2	1	5
cami ii mouse gut 13	35	851733	1	0.93986	2550339	2550339	2713530	1	0.46988	39	39	83
cami ii mouse gut 13	16	174824	1	0.927649	3783268	3783268	4078340	1	0.694175	143	143	206
cami ii mouse gut 13	23	4397402	0.997377	0.902042	2909840	2902208	3217375	0.984848	0.555556	66	65	117
cami ii mouse gut 13	25	4354103	0.98267	0.899993	2102565	2066128	2295715	0.970414	0.49848	169	164	329
cami ii mouse gut 13	34	318764	1	0.89675	1380252	1380252	1539171	1	0.486726	55	55	113
cami ii mouse gut 13	12	70830	0.990642	0.89481	2594173	2569898	2872005	0.97786	0.643204	271	265	412
cami ii mouse gut 13	26	1995182	0.901337	0.889457	1963090	1769405	1989310	0.864407	0.69863	59	51	73
cami ii mouse gut 13	17	180972	0.899364	0.805483	4196894	3774536	4686054	0.890805	0.584906	174	155	265
cami ii mouse gut 13	18	133892	0.903733	0.755313	1576211	1424474	1885939	0.772727	0.369565	22	17	46
cami ii mouse gut 13	1	4394913	0.99809	0.724993	2529740	2524908	3482667	0.998216	0.418944	1121	1119	2671
cami ii mouse gut 13	3	167420	0.968883	0.704584	1851889	1794263	2546558	0.955882	0.410095	408	390	951
cami ii mouse gut 13	7	168984	0.83896	0.676128	3574750	2999074	4435663	0.520833	0.462963	48	25	54
cami ii mouse gut 13	19	194878	0.991909	0.667872	2278587	2260150	3384106	0.993865	0.466859	163	162	347
cami ii mouse gut 13	4	4440624	0.961976	0.628279	2043415	1965716	3128729	0.960411	0.343832	682	655	1905
cami ii mouse gut 13	15	269058	0.975136	0.608826	1738545	1695318	2784567	0.977688	0.355195	493	482	1357
cami ii mouse gut 13	2	354971	1	0.600472	2229031	2229031	3712129	1	0.28125	9	9	32
cami ii mouse gut 13	10	288521	0.810346	0.470471	1092762	885515	1882189	0.813505	0.271751	311	253	931
cami ii mouse gut 13	13	463794	0.823419	0.42762	1173409	966207	2259499	0.791519	0.246696	283	224	908
cami ii mouse gut 13	20	267042	0.980333	0.417855	1238100	1213750	2904717	0.985801	0.346401	493	486	1403
cami ii mouse gut 13	36	26608	0.985531	0.39845	679858	670021	1681568	0.966667	0.268519	30	29	108
cami ii mouse gut 13	14	267042	0.994981	0.387437	1131073	1125396	2904717	0.995798	0.168924	238	237	1403
cami ii mouse gut 13	6	354971	0.975843	0.380715	1448250	1413264	3712129	0.857143	0.1875	7	6	32
cami ii mouse gut 13	39	187962	0.570949	0.34483	1791354	1022771	2966019	0.3625	0.333333	80	29	87
cami ii mouse gut 13	45	26608	0.975575	0.324173	558767	545119	1681568	0.9375	0.138889	16	15	108
cami ii mouse gut 13	37	168984	0.843235	0.304733	1602984	1351692	4435663	0.666667	0.407407	33	22	54
cami ii mouse gut 13	21	288521	0.277443	0.242454	1644820	456344	1882189	0.340206	0.141783	388	132	931
cami ii mouse gut 13	32	133892	0.768187	0.211503	519250	398881	1885939	0.76	0.413043	25	19	46
cami ii mouse gut 13	9	denovo2073.0	0.814398	0.197806	381041	310319	1568803	0.810811	0.0753138	111	90	1195
cami ii mouse gut 13	29	135956	0.675304	0.194922	803917	542888	2785156	0.586207	0.0742358	29	17	229
cami ii mouse gut 13	30	194878	1	0.193029	653230	653230	3384106	1	0.149856	52	52	347
cami ii mouse gut 13	33	187962	0.835386	0.17318	614870	513654	2966019	0.6	0.103448	15	9	87
cami ii mouse gut 13	43	135956	0.617203	0.17069	770246	475398	2785156	0.733333	0.0480349	15	11	229
cami ii mouse gut 13	11	828435	0.471079	0.157613	1066066	502201	3186300	0.578014	0.0518778	282	163	3142
cami ii mouse gut 13	44	187962	0.588393	0.125052	630371	370906	2966019	0.5	0.0804598	14	7	87
cami ii mouse gut 13	38	187962	0.918011	0.0672103	217151	199347	2966019	0.666667	0.045977	6	4	87
cami ii mouse gut 13	5	4440624	0.211034	0.0388452	575908	121536	3128729	0.224	0.0146982	125	28	1905
cami ii mouse gut 14	91	197875	1	1	2218052	2218052	2218052	1	1	9	9	9
cami ii mouse gut 14	87	166664	1	1	3449602	3449602	3449602	1	1	1	1	1
cami ii mouse gut 14	92	184966	1	1	5128717	5128717	5128717	1	1	1	1	1
cami ii mouse gut 14	62	164237	0.642656	0.998366	4573797	2939376	2944186	0.0724638	0.833333	138	10	12
cami ii mouse gut 14	44	4440624	0.964813	0.997719	3381493	3262510	3269969	0.888889	0.941176	18	16	17
cami ii mouse gut 14	69	189840	1	0.991927	3101090	3101090	3126329	1	0.758621	22	22	29
cami ii mouse gut 14	53	267042	1	0.980586	2946766	2946766	3005106	1	0.822581	51	51	62
cami ii mouse gut 14	82	4372003	1	0.965743	6509379	6509379	6740281	1	0.727273	16	16	22
cami ii mouse gut 14	58	851733	1	0.960472	2605668	2605668	2712903	1	0.53012	44	44	83
cami ii mouse gut 14	80	276484	0.996537	0.952042	4443155	4427768	4650813	0.968254	0.469231	63	61	130
cami ii mouse gut 14	94	261114	1	0.942935	2044910	2044910	2168665	1	0.4	4	4	10
cami ii mouse gut 14	84	187233	1	0.942077	2956436	2956436	3138211	1	0.5	5	5	10
cami ii mouse gut 14	59	260201	1	0.935605	2445837	2445837	2614176	1	0.699248	186	186	266
cami ii mouse gut 14	51	340139	0.985878	0.932993	3995913	3939483	4222416	0.952381	0.571429	21	20	35
cami ii mouse gut 14	22	245324	0.999524	0.932273	2762824	2761508	2962124	0.998198	0.715762	555	554	774
cami ii mouse gut 14	78	denovo9767.0	1	0.925386	3616904	3616904	3908535	1	0.609756	25	25	41
cami ii mouse gut 14	38	1571092	1	0.919219	2512726	2512726	2733543	1	0.650842	425	425	653
cami ii mouse gut 14	95	47365	1	0.91727	2159243	2159243	2353989	1	0.666667	2	2	3
cami ii mouse gut 14	48	4397402	0.997416	0.914709	2943836	2936230	3210014	0.988636	0.612676	88	87	142
cami ii mouse gut 14	41	4354103	0.777179	0.913084	2686362	2087784	2286519	0.726872	0.50152	227	165	329
cami ii mouse gut 14	31	259511	0.931834	0.913005	5701094	5312473	5818669	0.428571	0.702128	154	66	94
cami ii mouse gut 14	29	135956	1	0.905072	2518428	2518428	2782572	1	0.49345	113	113	229
cami ii mouse gut 14	65	259846	1	0.892449	2731289	2731289	3060444	1	0.675676	25	25	37
cami ii mouse gut 14	11	263992	0.886665	0.889708	4176637	3703277	4162351	0.8	0.564103	55	44	78
cami ii mouse gut 14	68	180972	1	0.887705	4170464	4170464	4698029	1	0.585366	48	48	82
cami ii mouse gut 14	1	263687	0.983823	0.885576	3282304	3229206	3646446	0.988439	0.589655	173	171	290
cami ii mouse gut 14	70	1108453	0.985692	0.864295	3192253	3146579	3640632	0.882353	0.545455	34	30	55
cami ii mouse gut 14	14	167509	0.968914	0.862876	3924053	3802070	4406278	0.894886	0.671642	352	315	469
cami ii mouse gut 14	54	4424327	0.994494	0.846603	3735381	3714814	4387905	0.983607	0.571429	122	120	210
cami ii mouse gut 14	9	1107303	0.954388	0.793941	2938367	2804341	3532177	0.950331	0.521818	302	287	550
cami ii mouse gut 14	21	168984	0.953553	0.792062	3685497	3514317	4436922	0.878049	0.679245	41	36	53
cami ii mouse gut 14	46	denovo4382.1	0.883569	0.786133	2047399	1809019	2301161	0.684685	0.457831	111	76	166
cami ii mouse gut 14	5	162576	0.95054	0.693277	4400397	4182753	6033311	0.971899	0.407062	1032	1003	2464
cami ii mouse gut 14	35	3957916	0.993145	0.685513	2401000	2384542	3478479	0.989766	0.392691	684	677	1724
cami ii mouse gut 14	37	460611	0.856891	0.65853	3582612	3069908	4661757	0.820513	0.351648	39	32	91
cami ii mouse gut 14	88	463794	0.872467	0.647286	1527026	1332280	2058256	0.666667	0.666667	3	2	3
cami ii mouse gut 14	4	228140	0.980489	0.633559	2726510	2673312	4219515	0.977413	0.342569	974	952	2779
cami ii mouse gut 14	45	174824	0.902849	0.610033	2700275	2437941	3996406	0.868369	0.317301	509	442	1393
cami ii mouse gut 14	16	194878	0.570309	0.60647	3614724	2061511	3399196	0.304348	0.368421	46	14	38
cami ii mouse gut 14	30	1111328	0.752258	0.601098	2544904	1914424	3184876	0.668116	0.389687	690	461	1183
cami ii mouse gut 14	12	4340358	0.880794	0.56361	3392332	2987944	5301441	0.879555	0.336822	988	869	2580
cami ii mouse gut 14	2	184451	0.989187	0.516327	1329564	1315188	2547198	0.988906	0.275132	631	624	2268
cami ii mouse gut 14	8	827592	0.869498	0.509624	2758434	2398453	4706322	0.858442	0.254622	770	661	2596
cami ii mouse gut 14	71	230268	0.915405	0.507426	1792292	1640673	3233327	0.833333	0.104167	12	10	96
cami ii mouse gut 14	72	230268	1	0.47934	1549864	1549864	3233327	1	0.479167	46	46	96
cami ii mouse gut 14	10	310407	0.746937	0.476544	2919788	2180899	4576495	0.704104	0.296229	926	652	2201
cami ii mouse gut 14	47	172640	0.926185	0.460464	2944778	2727408	5923174	0.964286	0.205186	476	459	2237
cami ii mouse gut 14	67	260679	0.636468	0.369985	1591495	1012935	2737770	0.114286	0.0645161	35	4	62
cami ii mouse gut 14	55	136604	0.954036	0.362356	1637773	1562494	4312039	0.684211	0.180556	19	13	72
cami ii mouse gut 14	93	463794	1	0.352714	725976	725976	2058256	1	0.333333	1	1	3
cami ii mouse gut 14	19	denovo4069.0	0.721473	0.346175	2062201	1487822	4297894	0.667151	0.163636	688	459	2805
cami ii mouse gut 14	43	351309	0.700574	0.332375	1955942	1370283	4122707	0.723881	0.196092	402	291	1484
cami ii mouse gut 14	60	136604	0.75607	0.326241	1860624	1406762	4312039	0.457143	0.222222	35	16	72
cami ii mouse gut 14	27	181344	0.88541	0.308141	860827	762185	2473495	0.784615	0.161392	130	102	632
cami ii mouse gut 14	25	181344	0.801727	0.297983	919340	737060	2473495	0.709677	0.208861	186	132	632
cami ii mouse gut 14	75	182712	0.742272	0.277364	1383309	1026791	3701968	0.884615	0.196581	26	23	117
cami ii mouse gut 14	52	175333	0.945063	0.264638	601199	568171	2146978	0.944882	0.118343	127	120	1014
cami ii mouse gut 14	7	351309	0.838837	0.232561	1142990	958782	4122707	0.867647	0.0795148	136	118	1484
cami ii mouse gut 14	6	262642	0.498932	0.232207	1195262	596354	2568201	0.5075	0.112653	400	203	1802
cami ii mouse gut 14	17	denovo1719.0	0.907828	0.224681	1076920	977658	4351321	0.919048	0.100078	420	386	3857
cami ii mouse gut 14	56	182712	0.80234	0.183872	848379	680688	3701968	0.666667	0.102564	18	12	117
cami ii mouse gut 14	79	182712	0.547123	0.152448	1031499	564357	3701968	0.785714	0.0940171	14	11	117
cami ii mouse gut 14	81	260679	0.554368	0.143041	706415	391614	2737770	0.263158	0.0806452	19	5	62
cami ii mouse gut 14	61	260679	0.808171	0.133214	451277	364709	2737770	0.5	0.0483871	6	3	62
cami ii mouse gut 14	86	460611	1	0.128785	600364	600364	4661757	1	0.10989	10	10	91
cami ii mouse gut 14	15	4340358	0.342867	0.126195	1951242	669016	5301441	0.297845	0.0910853	789	235	2580
cami ii mouse gut 14	34	181344	0.721665	0.116371	398861	287844	2473495	0.621951	0.0806962	82	51	632
cami ii mouse gut 14	74	260679	0.655687	0.104517	436402	286143	2737770	0.307692	0.0645161	13	4	62
cami ii mouse gut 14	77	259846	0.53621	0.0972709	555178	297692	3060444	0.416667	0.135135	12	5	37
cami ii mouse gut 14	18	262642	0.173818	0.0972506	1436903	249759	2568201	0.173993	0.0527192	546	95	1802
cami ii mouse gut 14	24	351309	0.483135	0.0871005	743250	359090	4122707	0.513274	0.0781671	226	116	1484
cami ii mouse gut 14	32	174824	0.811328	0.0869909	428496	347651	3996406	0.837209	0.103374	172	144	1393
cami ii mouse gut 14	57	460611	0.482701	0.0846505	817525	394620	4661757	0.315789	0.0659341	19	6	91
cami ii mouse gut 14	49	denovo4382.1	0.501289	0.0838542	384932	192962	2301161	0.358974	0.168675	78	28	166
cami ii mouse gut 14	83	182712	1	0.0789037	243262	243262	3083025	1	0.0561798	10	10	178
cami ii mouse gut 14	50	denovo4069.0	0.411954	0.0744055	776269	319787	4297894	0.389049	0.0481283	347	135	2805
cami ii mouse gut 14	3	174824	0.489276	0.070656	577118	282370	3996406	0.526923	0.0983489	260	137	1393
cami ii mouse gut 14	64	182712	0.62269	0.0685664	339482	211392	3083025	0.6	0.0505618	15	9	178
cami ii mouse gut 14	42	351309	0.459647	0.0605944	543489	249813	4122707	0.49345	0.0761456	229	113	1484
cami ii mouse gut 14	23	310407	0.642515	0.0603444	429820	276166	4576495	0.637168	0.0327124	113	72	2201
cami ii mouse gut 14	33	262642	0.292871	0.0581006	509487	149214	2568201	0.376147	0.0227525	109	41	1802
cami ii mouse gut 14	66	182712	0.475729	0.0540012	349962	166487	3083025	0.692308	0.0505618	13	9	178
cami ii mouse gut 14	90	263992	0.657218	0.0537091	340155	223556	4162351	0.666667	0.025641	3	2	78
cami ii mouse gut 14	28	310407	0.385209	0.0526237	625198	240832	4576495	0.379421	0.053612	311	118	2201
cami ii mouse gut 14	89	136604	0.730331	0.0491619	290263	211988	4312039	0.2	0.0277778	10	2	72
cami ii mouse gut 14	40	351309	0.34942	0.0449159	529949	185175	4122707	0.378855	0.0579515	227	86	1484
cami ii mouse gut 14	73	168984	0.932003	0.0432331	205817	191822	4436922	0.666667	0.0377358	3	2	53
cami ii mouse gut 14	85	194878	0.451783	0.0431346	324543	146623	3399196	0.25	0.0526316	8	2	38
cami ii mouse gut 14	76	182712	0.458881	0.042311	341339	156634	3701968	0.2	0.042735	25	5	117
cami ii mouse gut 14	26	827592	0.292718	0.0341613	549246	160774	4706322	0.285714	0.03698	336	96	2596
cami ii mouse gut 14	36	181344	0.252415	0.0312748	306472	77358	2473495	0.241379	0.0553797	145	35	632
cami ii mouse gut 14	13	181344	0.267395	0.0294717	272623	72898	2473495	0.236641	0.0490506	131	31	632
cami ii mouse gut 14	63	denovo4069.0	0.308059	0.0232693	324642	100009	4297894	0.416667	0.00534759	36	15	2805
cami ii mouse gut 14	39	827592	0.1697	0.0222615	617384	104770	4706322	0.168022	0.0238829	369	62	2596
cami ii mouse gut 14	20	263992	0.218193	0.0184672	352289	76867	4162351	0.182796	0.217949	93	17	78
cami ii mouse gut 15	93	463794	0.944947	1	2178233	2058314	2058314	0.0714286	1	14	1	1
cami ii mouse gut 15	77	164237	0.953319	0.998387	3082980	2939062	2943811	0.785714	0.846154	14	11	13
cami ii mouse gut 15	64	1571092	1	0.996542	2757105	2757105	2766671	1	0.919355	57	57	62
cami ii mouse gut 15	85	denovo10721.0	1	0.996046	2176368	2176368	2185007	1	0.935484	29	29	31
cami ii mouse gut 15	78	1111328	0.991874	0.992371	3260731	3234234	3259097	0.948276	0.846154	58	55	65
cami ii mouse gut 15	46	189840	1	0.991925	3101189	3101189	3126436	1	0.758621	22	22	29
cami ii mouse gut 15	94	197875	1	0.988048	2191555	2191555	2218066	1	0.888889	8	8	9
cami ii mouse gut 15	75	245324	1	0.979103	2944592	2944592	3007438	1	0.788462	41	41	52
cami ii mouse gut 15	70	460611	1	0.978655	4561941	4561941	4661441	1	0.736264	67	67	91
cami ii mouse gut 15	100	182764	1	0.976828	1964655	1964655	2011260	1	0.333333	1	1	3
cami ii mouse gut 15	8	4480176	0.959238	0.970564	3076398	2950999	3040500	0.921053	0.748663	152	140	187
cami ii mouse gut 15	76	267042	1	0.967506	2905904	2905904	3003499	1	0.811594	56	56	69
cami ii mouse gut 15	73	4372003	0.974606	0.965717	6679390	6509771	6740867	0.923077	0.666667	13	12	18
cami ii mouse gut 15	67	174824	1	0.963716	3935708	3935708	4083886	1	0.752381	79	79	105
cami ii mouse gut 15	65	184966	0.957873	0.960224	5138765	4922284	5126182	0.929577	0.88	71	66	75
cami ii mouse gut 15	79	4315396	0.996093	0.952301	1877378	1870043	1963709	0.964286	0.72973	28	27	37
cami ii mouse gut 15	87	1108453	0.96353	0.946205	3574867	3444493	3640324	0.875	0.75	48	42	56
cami ii mouse gut 15	99	187233	0.992803	0.942004	2978028	2956595	3138622	0.5	0.2	2	1	5
cami ii mouse gut 15	42	228140	1	0.938763	4160681	4160681	4432089	1	0.781553	161	161	206
cami ii mouse gut 15	15	181344	0.967877	0.933735	2410498	2333065	2498637	0.958824	0.679167	170	163	240
cami ii mouse gut 15	92	340139	0.97063	0.933016	4058394	3939200	4222006	0.909091	0.571429	22	20	35
cami ii mouse gut 15	22	354971	1	0.92133	3417464	3417464	3709274	1	0.617978	55	55	89
cami ii mouse gut 15	60	47365	0.906106	0.917264	2383064	2159308	2354074	0.0869565	0.666667	23	2	3
cami ii mouse gut 15	82	259511	0.986424	0.916395	5404470	5331101	5817473	0.985075	0.702128	67	66	94
cami ii mouse gut 15	37	260201	0.968578	0.915997	2462827	2385439	2604199	0.985401	0.675	274	270	400
cami ii mouse gut 15	6	135956	0.994454	0.908224	2543488	2529381	2784976	0.974576	0.502183	118	115	229
cami ii mouse gut 15	45	539647	0.972991	0.9032	1980538	1927046	2133577	0.963415	0.478788	82	79	165
cami ii mouse gut 15	54	4397402	0.997379	0.902206	2909107	2901482	3215986	0.984848	0.555556	66	65	117
cami ii mouse gut 15	29	851733	1	0.900454	2443310	2443310	2713421	1	0.433735	36	36	83
cami ii mouse gut 15	20	denovo9767.0	0.989976	0.895372	3527348	3491989	3900042	0.965035	0.673171	143	138	205
cami ii mouse gut 15	10	4354103	0.99574	0.891707	2053797	2045047	2293407	0.993827	0.489362	162	161	329
cami ii mouse gut 15	84	168984	0.986986	0.889654	3999382	3947333	4436929	0.913043	0.792453	46	42	53
cami ii mouse gut 15	57	180972	0.846771	0.889347	4931744	4176060	4695650	0.527473	0.571429	91	48	84
cami ii mouse gut 15	56	133892	0.919848	0.881188	1804776	1660119	1883956	0.873239	0.696629	71	62	89
cami ii mouse gut 15	14	1108078	0.862666	0.877828	2927636	2525571	2877069	0.829932	0.586538	441	366	624
cami ii mouse gut 15	51	4340358	0.820519	0.866649	5788031	4749189	5479944	0.636842	0.578947	190	121	209
cami ii mouse gut 15	68	26608	0.993267	0.863578	1460623	1450788	1679973	0.986301	0.566929	73	72	127
cami ii mouse gut 15	59	340960	0.955426	0.856161	1892798	1808428	2112252	0.973333	0.483444	75	73	151
cami ii mouse gut 15	17	260679	0.641286	0.85389	3644406	2337106	2737012	0.0652819	0.354839	337	22	62
cami ii mouse gut 15	66	259846	0.811207	0.824268	3102998	2517175	3053829	0.574713	0.689655	174	100	145
cami ii mouse gut 15	39	denovo2280.0	1	0.786562	1378258	1378258	1752257	1	0.474026	292	292	616
cami ii mouse gut 15	35	4424327	0.896548	0.760538	3677323	3296895	4334953	0.87785	0.515789	614	539	1045
cami ii mouse gut 15	40	318764	0.972781	0.678806	1073443	1044225	1538327	0.933333	0.247788	30	28	113
cami ii mouse gut 15	47	166911	1	0.557966	1162811	1162811	2084019	1	0.271242	83	83	306
cami ii mouse gut 15	32	230268	0.992169	0.546068	1758602	1744830	3195261	0.993174	0.388	293	291	750
cami ii mouse gut 15	24	4440624	0.875636	0.461123	1710057	1497387	3247265	0.821839	0.31291	174	143	457
cami ii mouse gut 15	21	182712	0.968914	0.459806	1443811	1398928	3042430	0.965636	0.3302	291	281	851
cami ii mouse gut 15	49	194878	0.925035	0.43144	1582828	1464171	3393682	0.731707	0.247934	41	30	121
cami ii mouse gut 15	11	306306	0.977065	0.409539	1031174	1007524	2460141	0.977236	0.185265	615	601	3244
cami ii mouse gut 15	9	276484	0.783113	0.373749	2220030	1738534	4651610	0.387755	0.146154	49	19	130
cami ii mouse gut 15	18	denovo1719.0	0.545678	0.367787	3156163	1722248	4682730	0.836257	0.207547	171	143	689
cami ii mouse gut 15	53	denovo4069.0	0.974211	0.3539	1622186	1580351	4465529	0.979452	0.143863	146	143	994
cami ii mouse gut 15	16	828435	0.922843	0.351611	1308844	1207857	3435211	0.89372	0.158798	207	185	1165
cami ii mouse gut 15	1	1107303	0.877128	0.328631	1260655	1105756	3364736	0.90613	0.203879	522	473	2320
cami ii mouse gut 15	5	3997242	0.641293	0.318933	3348643	2147460	6733262	0.612365	0.141081	1019	624	4423
cami ii mouse gut 15	27	4474255	1	0.303537	744842	744842	2453877	1	0.115897	374	374	3227
cami ii mouse gut 15	43	230268	0.947446	0.297877	1004591	951796	3195261	0.924658	0.18	146	135	750
cami ii mouse gut 15	58	175333	0.736095	0.254556	767469	564930	2219278	0.666667	0.166667	15	10	60
cami ii mouse gut 15	31	4440624	0.894215	0.249036	904352	808685	3247265	0.842593	0.199125	108	91	457
cami ii mouse gut 15	30	1107303	0.888679	0.213787	809445	719337	3364736	0.865	0.074569	200	173	2320
cami ii mouse gut 15	3	187962	0.988268	0.210631	580372	573563	2723070	0.99537	0.0848461	216	215	2534
cami ii mouse gut 15	97	175333	0.664209	0.176487	589685	391674	2219278	0.538462	0.116667	13	7	60
cami ii mouse gut 15	13	166911	0.515989	0.17323	699657	361015	2084019	0.528302	0.183007	106	56	306
cami ii mouse gut 15	50	276484	0.443172	0.17101	1794955	795473	4651610	0.126582	0.0769231	79	10	130
cami ii mouse gut 15	7	denovo4382.1	0.552687	0.158735	663156	366518	2309000	0.488889	0.198198	45	22	111
cami ii mouse gut 15	44	828435	0.743454	0.150418	695025	516719	3435211	0.708955	0.0815451	134	95	1165
cami ii mouse gut 15	74	182712	0.534501	0.14687	1007854	538699	3667875	0.777778	0.0488145	45	35	717
cami ii mouse gut 15	38	180535	1	0.139917	379041	379041	2709042	1	0.0411585	54	54	1312
cami ii mouse gut 15	33	1992	0.339979	0.13885	2429540	825992	5948823	0.352147	0.0515631	815	287	5566
cami ii mouse gut 15	88	denovo4382.1	0.969103	0.132867	316571	306790	2309000	0.818182	0.0810811	11	9	111
cami ii mouse gut 15	89	denovo4382.1	0.586018	0.131783	519243	304286	2309000	0.5	0.0630631	14	7	111
cami ii mouse gut 15	25	259846	0.325891	0.114196	1070101	348736	3053829	0.0921053	0.0965517	152	14	145
cami ii mouse gut 15	19	denovo1719.0	0.620871	0.11186	843673	523812	4682730	0.547511	0.175617	221	121	689
cami ii mouse gut 15	62	180535	0.508626	0.109292	582109	296076	2709042	0.648352	0.0449695	91	59	1312
cami ii mouse gut 15	96	denovo4382.1	0.557163	0.108172	448287	249769	2309000	0.7	0.0630631	10	7	111
cami ii mouse gut 15	34	182712	0.530964	0.101325	699951	371649	3667875	0.621622	0.0641562	74	46	717
cami ii mouse gut 15	23	denovo4069.0	0.620454	0.099809	718345	445700	4465529	0.638298	0.0905433	141	90	994
cami ii mouse gut 15	63	340960	0.369991	0.0983315	561368	207701	2112252	0.348315	0.205298	89	31	151
cami ii mouse gut 15	69	194878	0.757091	0.0942979	422693	320017	3393682	0.428571	0.0495868	14	6	121
cami ii mouse gut 15	83	175333	0.496835	0.0935813	418012	207683	2219278	0.421053	0.133333	19	8	60
cami ii mouse gut 15	72	194878	0.604707	0.0934958	524709	317295	3393682	0.384615	0.0826446	26	10	121
cami ii mouse gut 15	26	4387250	0.280583	0.0889473	1542208	432717	4864872	0.310905	0.0299575	431	134	4473
cami ii mouse gut 15	81	182712	0.548589	0.0886971	593030	325330	3667875	0.666667	0.055788	60	40	717
cami ii mouse gut 15	28	182712	0.577603	0.0877549	557258	321874	3667875	0.563218	0.0683403	87	49	717
cami ii mouse gut 15	61	851733	0.563821	0.0864702	416143	234630	2713421	0.28	0.168675	50	14	83
cami ii mouse gut 15	52	1995182	0.518215	0.085433	301423	156202	1828356	0.537313	0.021544	67	36	1671
cami ii mouse gut 15	71	47365	0.816759	0.0827357	238462	194766	2354074	0.25	0.333333	4	1	3
cami ii mouse gut 15	41	4387250	0.254491	0.0781778	1494456	380325	4864872	0.238596	0.0304047	570	136	4473
cami ii mouse gut 15	48	187962	0.551489	0.0737308	364058	200774	2723070	0.85	0.0201263	60	51	2534
cami ii mouse gut 15	90	180972	0.429182	0.0715013	782290	335745	4695650	0.272727	0.0714286	22	6	84
cami ii mouse gut 15	95	denovo4382.1	0.623382	0.0680767	252155	157189	2309000	0.5	0.036036	8	4	111
cami ii mouse gut 15	55	4440624	0.509439	0.0584375	372492	189762	3247265	0.537037	0.0634573	54	29	457
cami ii mouse gut 15	4	3997242	0.372313	0.0523575	946884	352537	6733262	0.361493	0.0416007	509	184	4423
cami ii mouse gut 15	80	260679	0.472672	0.0503019	291274	137677	2737012	0.16129	0.0806452	31	5	62
cami ii mouse gut 15	86	260679	0.352204	0.0422833	328588	115730	2737012	0.0555556	0.0483871	54	3	62
cami ii mouse gut 15	98	194878	0.584369	0.0358434	208158	121641	3393682	0.285714	0.0165289	7	2	121
cami ii mouse gut 15	2	denovo8389.0	0.210974	0.0318627	795591	167849	5267889	0.207373	0.0131772	434	90	6830
cami ii mouse gut 15	91	denovo1719.0	0.625537	0.0306249	229256	143408	4682730	0.818182	0.0130624	11	9	689
cami ii mouse gut 15	36	187233	0.305621	0.0287027	294767	90087	3138622	0.0540541	0.4	37	2	5
cami ii mouse gut 15	12	denovo8389.0	0.16925	0.0197333	614198	103953	5267889	0.21978	0.00585652	182	40	6830
cami ii mouse gut 16	10	463794	1	1	2058318	2058318	2058318	1	1	1	1	1
cami ii mouse gut 16	9	463794	0.985323	1	2350935	2316431	2316431	0.75	1	4	3	3
cami ii mouse gut 16	7	269125	0.993932	0.993049	2999924	2981719	3002590	0.971831	0.884615	71	69	78
cami ii mouse gut 16	3	168984	0.96474	0.99066	4555281	4394662	4436093	0.92	0.851852	50	46	54
cami ii mouse gut 16	2	4312974	1	0.98644	2908697	2908697	2948681	1	0.902439	37	37	41
cami ii mouse gut 16	8	245324	1	0.985096	2964152	2964152	3008998	1	0.733333	22	22	30
cami ii mouse gut 16	5	136604	0.994357	0.949892	4119766	4096520	4312616	0.980392	0.714286	51	50	70
cami ii mouse gut 16	6	135956	1	0.892628	2486712	2486712	2785831	1	0.49345	113	113	229
cami ii mouse gut 16	1	851733	0.925205	0.643801	1815882	1680064	2609601	0.900917	0.344803	545	491	1424
cami ii mouse gut 16	4	4469576	0.99567	0.452473	1541451	1534777	3391973	0.997567	0.223069	411	410	1838
cami ii mouse gut 17	6	denovo9703.0	0.950129	1	2593101	2463781	2463781	0.5	1	2	1	1
cami ii mouse gut 17	86	463794	1	1	2058315	2058315	2058315	1	1	1	1	1
cami ii mouse gut 17	76	197875	1	1	2218107	2218107	2218107	1	1	9	9	9
cami ii mouse gut 17	45	1571092	1	0.996174	2755504	2755504	2766086	1	0.901408	64	64	71
cami ii mouse gut 17	51	189840	0.920442	0.991945	3368920	3100894	3126076	0.488889	0.758621	45	22	29
cami ii mouse gut 17	68	168984	0.928133	0.991146	4738202	4397682	4436966	0.71875	0.867925	64	46	53
cami ii mouse gut 17	70	164237	0.998379	0.988871	2915397	2910672	2943430	0.9375	0.789474	16	15	19
cami ii mouse gut 17	40	denovo9105.0	0.9281	0.988694	5338379	4954549	5011207	0.568182	0.510204	44	25	49
cami ii mouse gut 17	33	1111580	1	0.985196	3130402	3130402	3177440	1	0.666667	10	10	15
cami ii mouse gut 17	55	denovo10721.0	1	0.982242	2142971	2142971	2181714	1	0.833333	100	100	120
cami ii mouse gut 17	8	1108453	0.927381	0.98057	3850552	3570927	3641686	0.865385	0.818182	52	45	55
cami ii mouse gut 17	66	190114	1	0.978805	3178346	3178346	3247170	1	0.803571	45	45	56
cami ii mouse gut 17	49	262095	1	0.976938	3062006	3062006	3134290	1	0.701087	129	129	184
cami ii mouse gut 17	43	denovo3878.0	1	0.975476	2306013	2306013	2363987	1	0.821429	46	46	56
cami ii mouse gut 17	14	210073	0.976568	0.971529	4228393	4129313	4250326	0.965217	0.672727	115	111	165
cami ii mouse gut 17	41	245324	1	0.971032	2908048	2908048	2994801	1	0.816054	244	244	299
cami ii mouse gut 17	67	4372003	0.991504	0.965706	6565816	6510034	6741217	0.8	0.666667	15	12	18
cami ii mouse gut 17	35	463794	0.994447	0.964525	2243661	2231203	2313267	0.969231	0.875	65	63	72
cami ii mouse gut 17	50	268844	0.978759	0.96109	2993468	2929885	3048503	0.810345	0.652778	58	47	72
cami ii mouse gut 17	57	denovo2280.0	0.9958	0.954379	1716825	1709614	1791337	0.986111	0.550388	72	71	129
cami ii mouse gut 17	54	187400	1	0.933227	3170250	3170250	3397085	1	0.764331	120	120	157
cami ii mouse gut 17	38	340139	0.982392	0.932995	4009938	3939331	4222241	0.909091	0.571429	22	20	35
cami ii mouse gut 17	34	135956	1	0.922558	2569833	2569833	2785552	1	0.541485	124	124	229
cami ii mouse gut 17	77	3957916	1	0.912225	3284451	3284451	3600482	1	0.586207	34	34	58
cami ii mouse gut 17	63	129394	1	0.908836	3566923	3566923	3924715	1	0.644068	38	38	59
cami ii mouse gut 17	72	269378	1	0.902595	2712788	2712788	3005544	1	0.342105	13	13	38
cami ii mouse gut 17	46	828435	0.914761	0.872828	3319300	3036365	3478765	0.902116	0.584906	378	341	583
cami ii mouse gut 17	48	denovo12129.0	1	0.854334	4397343	4397343	5147098	1	0.682731	170	170	249
cami ii mouse gut 17	53	denovo1959.0	0.99776	0.828951	3883119	3874421	4673886	0.996364	0.514071	275	274	533
cami ii mouse gut 17	29	322900	0.992731	0.82878	2763922	2743831	3310688	0.990826	0.544904	545	540	991
cami ii mouse gut 17	11	319134	0.967275	0.817899	3237740	3131784	3829060	0.953678	0.51395	367	350	681
cami ii mouse gut 17	20	denovo8373.1	0.989617	0.816732	1730731	1712760	2097090	0.986384	0.513386	661	652	1270
cami ii mouse gut 17	26	denovo10559.0	0.928125	0.808187	1836013	1704050	2108484	0.869091	0.551963	275	239	433
cami ii mouse gut 17	30	228140	0.990129	0.800896	3524695	3489901	4357495	0.977543	0.523708	757	740	1413
cami ii mouse gut 17	2	272953	0.894991	0.75841	2951380	2641460	3482891	0.894817	0.459311	656	587	1278
cami ii mouse gut 17	44	denovo6222.0	1	0.740756	3039686	3039686	4103489	1	0.598649	443	443	740
cami ii mouse gut 17	16	278098	0.998775	0.714614	2039150	2036652	2850001	0.998512	0.418069	672	671	1605
cami ii mouse gut 17	10	denovo8312.0	0.754392	0.706495	4253675	3208939	4542056	0.640159	0.391727	503	322	822
cami ii mouse gut 17	9	denovo4507.0	0.965298	0.688834	2260738	2182286	3168087	0.93823	0.404608	599	562	1389
cami ii mouse gut 17	5	45363	0.923429	0.671305	2599140	2400122	3575307	0.863081	0.448254	818	706	1575
cami ii mouse gut 17	47	319702	0.933475	0.479035	1730955	1615804	3373039	0.906404	0.22439	203	184	820
cami ii mouse gut 17	24	denovo1402.0	0.840398	0.449453	1179997	991667	2206387	0.902098	0.18169	143	129	710
cami ii mouse gut 17	36	denovo7705.0	0.994621	0.41984	824485	820050	1953242	0.986607	0.190353	224	221	1161
cami ii mouse gut 17	59	460611	0.582529	0.329707	2636809	1536017	4658733	0.608696	0.153846	23	14	91
cami ii mouse gut 17	12	denovo5741.0	0.735061	0.32922	1523171	1119623	3400832	0.757102	0.151679	704	533	3514
cami ii mouse gut 17	42	denovo1402.0	0.854498	0.328732	848815	725311	2206387	0.823105	0.321127	277	228	710
cami ii mouse gut 17	69	180535	0.987599	0.282743	777735	768090	2716562	0.992647	0.110565	136	135	1221
cami ii mouse gut 17	32	denovo8701.0	0.838825	0.276478	2135402	1791229	6478736	0.766917	0.110749	399	306	2763
cami ii mouse gut 17	28	319702	0.603505	0.265747	1485281	896375	3373039	0.546763	0.278049	417	228	820
cami ii mouse gut 17	4	185483	1	0.262201	790723	790723	3015716	1	0.103514	324	324	3130
cami ii mouse gut 17	79	3919797	0.683699	0.236818	1892668	1294015	5464177	0.5	0.0857143	12	6	70
cami ii mouse gut 17	74	3919797	0.839531	0.235437	1532369	1286472	5464177	0.636364	0.1	11	7	70
cami ii mouse gut 17	80	136604	0.654132	0.233131	1537377	1005648	4313657	0.545455	0.0882353	11	6	68
cami ii mouse gut 17	15	denovo8701.0	0.616807	0.21717	2281078	1406985	6478736	0.543247	0.129569	659	358	2763
cami ii mouse gut 17	64	denovo6222.0	0.985941	0.198438	825898	814287	4103489	0.981651	0.144595	109	107	740
cami ii mouse gut 17	39	460611	0.825259	0.17919	1011560	834799	4658733	0.789474	0.164835	19	15	91
cami ii mouse gut 17	84	136604	0.674213	0.163213	1044249	704046	4313657	0.466667	0.102941	15	7	68
cami ii mouse gut 17	81	175333	1	0.161608	358684	358684	2219476	1	0.0625	3	3	48
cami ii mouse gut 17	62	259511	0.547141	0.161539	1715431	938583	5810244	0.784314	0.220994	51	40	181
cami ii mouse gut 17	3	denovo8701.0	0.570845	0.158018	1793404	1023755	6478736	0.530255	0.120521	628	333	2763
cami ii mouse gut 17	31	548775	1	0.157118	504584	504584	3211506	1	0.0560445	242	242	4318
cami ii mouse gut 17	61	259511	0.81718	0.147692	1050105	858125	5810244	0.769231	0.0552486	13	10	181
cami ii mouse gut 17	22	268844	0.474835	0.143423	1017458	483125	3368527	0.481159	0.072967	345	166	2275
cami ii mouse gut 17	21	268844	0.56649	0.135345	804803	455913	3368527	0.544554	0.0483516	202	110	2275
cami ii mouse gut 17	52	denovo3498.0	0.432496	0.133841	723650	312976	2338413	0.554054	0.0779468	74	41	526
cami ii mouse gut 17	17	denovo5741.0	0.832006	0.133442	545447	453815	3400832	0.85906	0.0728515	298	256	3514
cami ii mouse gut 17	27	177917	0.501779	0.129263	599551	300842	2327365	0.443038	0.118243	79	35	296
cami ii mouse gut 17	37	denovo3138.0	0.705824	0.125922	299943	211707	1681253	0.842697	0.0417362	89	75	1797
cami ii mouse gut 17	25	730939	0.407235	0.10676	793782	323256	3027881	0.407008	0.0632858	371	151	2386
cami ii mouse gut 17	18	730939	0.427821	0.105502	746682	319446	3027881	0.445498	0.0393965	211	94	2386
cami ii mouse gut 17	1	denovo8025.0	0.613876	0.0978987	975923	599096	6119551	0.634921	0.0511427	504	320	6257
cami ii mouse gut 17	75	259511	0.566414	0.081324	834217	472512	5810244	0.666667	0.0441989	12	8	181
cami ii mouse gut 17	13	268844	0.506812	0.0784485	521408	264256	3368527	0.501466	0.0751648	341	171	2275
cami ii mouse gut 17	58	177917	0.42452	0.0745951	408956	173610	2327365	0.515152	0.0574324	33	17	296
cami ii mouse gut 17	82	460611	0.819951	0.0728883	414131	339567	4658733	0.5	0.010989	2	1	91
cami ii mouse gut 17	7	730939	0.487437	0.0690314	428812	209019	3027881	0.487719	0.0582565	285	139	2386
cami ii mouse gut 17	19	denovo8312.0	0.201252	0.0665122	1501113	302102	4542056	0.316667	0.0462287	120	38	822
cami ii mouse gut 17	65	340139	0.317039	0.0624076	831127	263500	4222241	0.1	0.142857	50	5	35
cami ii mouse gut 17	71	denovo4069.0	0.85297	0.0616944	313467	267378	4333909	0.877193	0.0202675	57	50	2467
cami ii mouse gut 17	85	259511	0.776824	0.0609002	455502	353845	5810244	0.642857	0.0497238	14	9	181
cami ii mouse gut 17	73	denovo4507.0	0.652525	0.0534749	259627	169413	3168087	0.612903	0.0410367	93	57	1389
cami ii mouse gut 17	56	denovo3498.0	0.406338	0.0534328	307498	124948	2338413	0.355769	0.0703422	104	37	526
cami ii mouse gut 17	23	268844	0.329934	0.050284	513384	169383	3368527	0.342857	0.0421978	280	96	2275
cami ii mouse gut 17	83	259511	1	0.0448317	260483	260483	5810244	1	0.0552486	10	10	181
cami ii mouse gut 17	78	3919797	0.515175	0.0427299	453213	233484	5464177	0.4	0.0285714	5	2	70
cami ii mouse gut 17	60	177917	0.358637	0.0421919	273803	98196	2327365	0.302326	0.0878378	86	26	296
cami ii mouse gut 18	16	405780	1	1	3008567	3008567	3008567	1	1	1	1	1
cami ii mouse gut 18	22	463794	1	1	2058317	2058317	2058317	1	1	1	1	1
cami ii mouse gut 18	18	463794	1	1	2316400	2316400	2316400	1	1	3	3	3
cami ii mouse gut 18	17	168984	1	0.991103	4397856	4397856	4437334	1	0.867925	46	46	53
cami ii mouse gut 18	10	262095	0.994485	0.974767	3071024	3054088	3133148	0.992188	0.690217	128	127	184
cami ii mouse gut 18	9	4480176	1	0.973558	2968527	2968527	3049153	1	0.68	68	68	100
cami ii mouse gut 18	15	831301	1	0.968873	2060917	2060917	2127128	1	0.779412	53	53	68
cami ii mouse gut 18	21	197875	0.953186	0.967184	2247789	2142561	2215256	0.926471	0.807692	68	63	78
cami ii mouse gut 18	4	175333	0.919318	0.964088	2328165	2140323	2220050	0.549296	0.829787	71	39	47
cami ii mouse gut 18	7	269125	1	0.959349	2872631	2872631	2994353	1	0.792969	203	203	256
cami ii mouse gut 18	14	1107303	0.998656	0.92765	3309601	3305154	3562933	0.993789	0.686695	161	160	233
cami ii mouse gut 18	2	135956	1	0.916566	2553381	2553381	2785813	1	0.532751	122	122	229
cami ii mouse gut 18	5	denovo4594.1	1	0.850248	2038234	2038234	2397223	1	0.56129	435	435	775
cami ii mouse gut 18	3	45363	1	0.835938	3034719	3034719	3630316	1	0.59695	548	548	918
cami ii mouse gut 18	12	denovo2280.0	0.999145	0.763703	1299250	1298139	1699795	0.998095	0.460457	525	524	1138
cami ii mouse gut 18	1	4469576	0.932558	0.725043	2664920	2485192	3427649	0.941567	0.480352	753	709	1476
cami ii mouse gut 18	19	245324	1	0.605741	1822896	1822896	3009366	1	0.466667	14	14	30
cami ii mouse gut 18	20	245324	1	0.381617	1148425	1148425	3009366	1	0.266667	8	8	30
cami ii mouse gut 18	8	denovo3878.0	0.978041	0.377578	866429	847403	2244312	0.979021	0.195258	286	280	1434
cami ii mouse gut 18	11	denovo3878.0	0.997963	0.372546	837816	836109	2244312	0.99734	0.261506	376	375	1434
cami ii mouse gut 18	6	denovo9703.0	0.59163	0.171314	679220	401847	2345673	0.562232	0.0885734	233	131	1479
cami ii mouse gut 18	13	denovo9703.0	0.637342	0.114518	421472	268622	2345673	0.582677	0.0500338	127	74	1479
cami ii mouse gut 19	78	405780	1	1	3008558	3008558	3008558	1	1	1	1	1
cami ii mouse gut 19	68	197875	0.945281	1	2346553	2218153	2218153	0.642857	1	14	9	9
cami ii mouse gut 19	77	denovo10721.0	1	1	2186247	2186247	2186247	1	1	3	3	3
cami ii mouse gut 19	79	463794	1	1	2058313	2058313	2058313	1	1	1	1	1
cami ii mouse gut 19	58	173916	1	0.999711	7247960	7247960	7250053	1	0.916667	22	22	24
cami ii mouse gut 19	56	181348	0.994879	0.990933	5194241	5167641	5214923	0.945946	0.714286	37	35	49
cami ii mouse gut 19	63	259846	1	0.98891	3026645	3026645	3060588	1	0.783784	29	29	37
cami ii mouse gut 19	66	190114	1	0.988337	3209141	3209141	3247011	1	0.821429	46	46	56
cami ii mouse gut 19	71	168984	1	0.98765	4382433	4382433	4437233	1	0.849057	45	45	53
cami ii mouse gut 19	75	1111580	1	0.985226	3130281	3130281	3177222	1	0.666667	10	10	15
cami ii mouse gut 19	72	1108453	0.987264	0.979607	3612078	3566074	3640311	0.953488	0.745455	43	41	55
cami ii mouse gut 19	26	denovo4594.1	1	0.97766	2390556	2390556	2445182	1	0.724638	50	50	69
cami ii mouse gut 19	62	4480176	0.97817	0.975369	3040510	2974135	3049241	0.985714	0.69	70	69	100
cami ii mouse gut 19	50	262095	1	0.970415	3040440	3040440	3133134	1	0.670213	126	126	188
cami ii mouse gut 19	69	161277	1	0.967021	5027209	5027209	5198657	1	0.622222	28	28	45
cami ii mouse gut 19	64	4372003	0.982027	0.965712	6629124	6509982	6741121	0.413793	0.666667	29	12	18
cami ii mouse gut 19	41	denovo2280.0	1	0.957198	1713504	1713504	1790125	1	0.55814	72	72	129
cami ii mouse gut 19	52	denovo4507.0	0.989471	0.954842	3140209	3107147	3254097	0.979381	0.750988	194	190	253
cami ii mouse gut 19	15	denovo3878.0	1	0.94818	2237612	2237612	2359902	1	0.774648	110	110	142
cami ii mouse gut 19	43	269378	1	0.943664	2835888	2835888	3005189	1	0.5	19	19	38
cami ii mouse gut 19	65	340139	1	0.932985	3939500	3939500	4222470	1	0.571429	20	20	35
cami ii mouse gut 19	53	174959	0.975993	0.932381	2703289	2638390	2829735	0.932927	0.662338	164	153	231
cami ii mouse gut 19	37	135956	1	0.929043	2587752	2587752	2785396	1	0.550218	126	126	229
cami ii mouse gut 19	28	831301	0.842464	0.92054	2322578	1956689	2125589	0.578947	0.647059	76	44	68
cami ii mouse gut 19	35	denovo12129.0	0.932479	0.911779	5029945	4690319	5144143	0.931818	0.709343	220	205	289
cami ii mouse gut 19	55	4334624	1	0.911057	3295395	3295395	3617112	1	0.463768	32	32	69
cami ii mouse gut 19	48	1107303	1	0.881361	3140264	3140264	3562973	1	0.635193	148	148	233
cami ii mouse gut 19	10	187400	1	0.867219	2930258	2930258	3378912	1	0.657407	284	284	432
cami ii mouse gut 19	31	463794	0.985993	0.79897	1858844	1832808	2293963	0.984848	0.46988	198	195	415
cami ii mouse gut 19	2	4394913	0.987211	0.790193	2868058	2831378	3583148	0.988901	0.500281	901	891	1781
cami ii mouse gut 19	23	denovo4594.0	0.98644	0.787613	1226883	1210246	1536600	0.986784	0.48172	227	224	465
cami ii mouse gut 19	42	272953	0.984217	0.675239	2414964	2376848	3520012	0.974596	0.498818	433	422	846
cami ii mouse gut 19	1	denovo9105.0	0.980072	0.619599	3140835	3078245	4968125	0.980707	0.348174	311	305	876
cami ii mouse gut 19	20	denovo516.0	0.970161	0.57074	1341083	1301066	2279612	0.969574	0.290578	493	478	1645
cami ii mouse gut 19	14	1111328	0.896771	0.545018	1936155	1736287	3185745	0.869452	0.272059	383	333	1224
cami ii mouse gut 19	8	denovo4013.0	0.989176	0.535019	2556044	2528378	4725770	0.995227	0.244575	419	417	1705
cami ii mouse gut 19	7	181344	0.9815	0.530157	1303316	1279205	2412880	0.973236	0.315956	411	400	1266
cami ii mouse gut 19	6	denovo9767.0	0.969104	0.46549	1850012	1792854	3851540	0.97449	0.194699	196	191	981
cami ii mouse gut 19	30	denovo4917.0	0.917958	0.429842	1748322	1604887	3733664	0.942085	0.181683	259	244	1343
cami ii mouse gut 19	17	45363	0.972531	0.397897	1421617	1382566	3474680	0.990805	0.171304	435	431	2516
cami ii mouse gut 19	73	denovo9703.0	0.708309	0.392476	1364428	966436	2462408	0.263158	0.147059	19	5	34
cami ii mouse gut 19	57	260756	0.848527	0.387142	2564515	2176059	5620835	0.467213	0.271429	122	57	210
cami ii mouse gut 19	19	denovo2417.0	0.835653	0.385968	2730388	2281657	5911519	0.804714	0.155346	594	478	3077
cami ii mouse gut 19	11	denovo9767.0	0.959906	0.341291	1369399	1314495	3851540	0.940217	0.352701	368	346	981
cami ii mouse gut 19	49	denovo9081.0	0.968699	0.329025	681870	660527	2007529	0.920863	0.242884	139	128	527
cami ii mouse gut 19	16	1931575	0.55605	0.319738	3399719	1890415	5912391	0.374539	0.19538	542	203	1039
cami ii mouse gut 19	5	1931575	0.515976	0.287099	3289762	1697439	5912391	0.337662	0.200192	616	208	1039
cami ii mouse gut 19	3	denovo852.0	0.801928	0.279942	1073231	860654	3074404	0.804979	0.127758	482	388	3037
cami ii mouse gut 19	4	185222	0.902035	0.277652	1202796	1084964	3907646	0.911447	0.15066	463	422	2801
cami ii mouse gut 19	13	185222	0.992126	0.276505	1089060	1080485	3907646	0.984925	0.13995	398	392	2801
cami ii mouse gut 19	36	260756	0.413863	0.24967	3390866	1403354	5620835	0.189815	0.195238	216	41	210
cami ii mouse gut 19	51	260756	0.86146	0.235542	1536860	1323944	5620835	0.352273	0.147619	88	31	210
cami ii mouse gut 19	70	175333	0.6794	0.233573	763051	518417	2219506	0.225806	0.148936	31	7	47
cami ii mouse gut 19	44	denovo9703.0	0.480733	0.228577	1170818	562851	2462408	0.106667	0.235294	75	8	34
cami ii mouse gut 19	38	denovo9081.0	0.884313	0.195707	444286	392888	2007529	0.9	0.102467	60	54	527
cami ii mouse gut 19	47	175333	0.771959	0.188769	542740	418973	2219506	0.714286	0.106383	7	5	47
cami ii mouse gut 19	25	denovo8847.0	0.945327	0.16864	658473	622472	3691125	0.912568	0.0938202	183	167	1780
cami ii mouse gut 19	9	denovo8847.0	1	0.163816	604666	604666	3691125	1	0.0533708	95	95	1780
cami ii mouse gut 19	45	denovo852.0	0.536824	0.123215	705656	378813	3074404	0.546218	0.0856108	476	260	3037
cami ii mouse gut 19	74	denovo9703.0	0.573302	0.122843	527628	302490	2462408	0.206897	0.176471	29	6	34
cami ii mouse gut 19	32	181344	0.94295	0.116726	298685	281645	2412880	0.964286	0.063981	84	81	1266
cami ii mouse gut 19	12	1931575	0.294171	0.109496	2200703	647384	5912391	0.210526	0.103946	513	108	1039
cami ii mouse gut 19	29	denovo4635.0	0.175495	0.10878	1138058	199724	1836044	0.195122	0.0292398	205	40	1368
cami ii mouse gut 19	34	denovo9105.0	0.281548	0.105807	1867043	525662	4968125	0.263666	0.0936073	311	82	876
cami ii mouse gut 19	67	260756	0.822422	0.0907645	620329	510172	5620835	0.410256	0.0761905	39	16	210
cami ii mouse gut 19	18	4471135	0.398973	0.086449	964819	384937	4452763	0.3	0.0270607	290	87	3215
cami ii mouse gut 19	27	259511	0.570008	0.0857217	854669	487168	5683138	0.611511	0.0402462	139	85	2112
cami ii mouse gut 19	24	259511	0.615137	0.0805113	743830	457557	5683138	0.558036	0.0591856	224	125	2112
cami ii mouse gut 19	22	185222	0.778496	0.0797544	400326	311652	3907646	0.752747	0.0489111	182	137	2801
cami ii mouse gut 19	33	denovo9703.0	0.428692	0.0682828	392216	168140	2462408	0.103448	0.0882353	29	3	34
cami ii mouse gut 19	59	denovo9105.0	0.625611	0.0660913	524847	328350	4968125	0.56	0.0799087	125	70	876
cami ii mouse gut 19	76	175333	0.511088	0.0573492	249051	127287	2219506	0.571429	0.0851064	7	4	47
cami ii mouse gut 19	61	denovo9081.0	0.450579	0.0565162	251805	113458	2007529	0.404255	0.0721063	94	38	527
cami ii mouse gut 19	40	denovo3498.0	0.374467	0.0464039	286551	107304	2312392	0.487179	0.0225653	39	19	842
cami ii mouse gut 19	39	denovo9767.0	0.655678	0.0449602	264102	173166	3851540	0.622642	0.0672783	106	66	981
cami ii mouse gut 19	54	denovo852.0	0.5769	0.0406576	216672	124998	3074404	0.59596	0.0194271	99	59	3037
cami ii mouse gut 19	60	259511	0.706559	0.0345855	278185	196554	5683138	0.722222	0.0123106	36	26	2112
cami ii mouse gut 19	46	831301	0.232966	0.027718	252900	58917	2125589	0.166667	0.0882353	36	6	68
cami ii mouse gut 19	21	1931575	0.602334	0.0247299	242744	146213	5912391	0.52	0.012512	25	13	1039
cami ii mouse gut 2	39	344828	1	1	2115604	2115604	2115604	1	1	1	1	1
cami ii mouse gut 2	37	463794	0.934962	1	2201468	2058289	2058289	0.111111	1	9	1	1
cami ii mouse gut 2	34	denovo4581.0	1	1	2879900	2879900	2879900	1	1	3	3	3
cami ii mouse gut 2	21	denovo8803.0	1	0.999585	2630599	2630599	2631690	1	0.9375	30	30	32
cami ii mouse gut 2	30	1684221	1	0.999242	4583651	4583651	4587129	1	0.916667	33	33	36
cami ii mouse gut 2	28	455671	1	0.985006	2422063	2422063	2458932	1	0.4	2	2	5
cami ii mouse gut 2	32	245324	0.994307	0.982998	2974973	2958035	3009198	0.954545	0.7	22	21	30
cami ii mouse gut 2	19	187028	0.988806	0.981608	2340016	2313823	2357177	0.989474	0.770492	95	94	122
cami ii mouse gut 2	36	182764	1	0.976829	1964612	1964612	2011213	1	0.6	3	3	5
cami ii mouse gut 2	24	303652	1	0.976422	1941584	1941584	1988468	1	0.754386	43	43	57
cami ii mouse gut 2	14	denovo13353.0	1	0.971312	727331	727331	748813	1	0.725806	45	45	62
cami ii mouse gut 2	17	373939	1	0.970841	1819209	1819209	1873848	1	0.536585	22	22	41
cami ii mouse gut 2	6	denovo4306.0	1	0.961857	2072470	2072470	2154656	1	0.750842	223	223	297
cami ii mouse gut 2	9	174824	0.996036	0.949205	3875742	3860377	4066960	0.993994	0.701271	333	331	472
cami ii mouse gut 2	29	169106	1	0.944888	2067994	2067994	2188612	1	0.711712	79	79	111
cami ii mouse gut 2	38	187233	1	0.942025	2956552	2956552	3138507	1	0.2	1	1	5
cami ii mouse gut 2	16	174573	1	0.934693	1967023	1967023	2104460	1	0.55102	108	108	196
cami ii mouse gut 2	12	4449518	1	0.924846	3442451	3442451	3722187	1	0.73741	205	205	278
cami ii mouse gut 2	31	47365	0.856291	0.917266	2521694	2159305	2354066	0.0740741	0.666667	27	2	3
cami ii mouse gut 2	20	135956	1	0.911893	2538555	2538555	2783831	1	0.510917	117	117	229
cami ii mouse gut 2	15	851733	1	0.901108	2445132	2445132	2713472	1	0.433735	36	36	83
cami ii mouse gut 2	7	4397402	0.997352	0.893567	2880338	2872710	3214878	0.984615	0.547009	65	64	117
cami ii mouse gut 2	3	4354103	0.996086	0.887006	2041563	2033572	2292624	0.993827	0.489362	162	161	329
cami ii mouse gut 2	10	192316	0.966305	0.863302	2043626	1974767	2287457	0.927894	0.595615	527	489	821
cami ii mouse gut 2	5	4306262	1	0.789681	2172313	2172313	2750873	1	0.509544	614	614	1205
cami ii mouse gut 2	8	4469576	1	0.699898	2437422	2437422	3482539	1	0.512426	433	433	845
cami ii mouse gut 2	1	318764	0.597032	0.651001	1624279	969746	1489623	0.525424	0.365782	472	248	678
cami ii mouse gut 2	22	175706	0.737805	0.407208	1278417	943222	2316317	0.435294	0.167421	85	37	221
cami ii mouse gut 2	25	171232	0.987211	0.284622	593488	585898	2058510	0.971429	0.138211	35	34	246
cami ii mouse gut 2	11	166911	0.636096	0.254307	781327	496999	1954324	0.663968	0.102372	247	164	1602
cami ii mouse gut 2	13	171232	0.337087	0.25245	1541648	519670	2058510	0.377953	0.390244	254	96	246
cami ii mouse gut 2	18	312322	0.661268	0.203391	685153	453070	2227583	0.691542	0.0999281	201	139	1391
cami ii mouse gut 2	2	175706	0.840628	0.203252	560054	470797	2316317	0.645833	0.140271	48	31	221
cami ii mouse gut 2	33	175706	0.744018	0.164608	512466	381284	2316317	0.486486	0.081448	37	18	221
cami ii mouse gut 2	23	190673	0.691791	0.158025	522301	361323	2286492	0.707317	0.061246	82	58	947
cami ii mouse gut 2	4	336277	0.653938	0.117407	615384	402423	3427601	0.759563	0.035315	183	139	3936
cami ii mouse gut 2	26	171232	1	0.112764	232125	232125	2058510	1	0.0406504	10	10	246
cami ii mouse gut 2	27	312322	0.762721	0.0879303	256807	195872	2227583	0.955556	0.030913	45	43	1391
cami ii mouse gut 2	35	47365	0.926441	0.0827339	210225	194761	2354066	0.5	0.333333	2	1	3
cami ii mouse gut 20	46	405780	0.893807	1	3366013	3008565	3008565	0.111111	1	9	1	1
cami ii mouse gut 20	45	463794	1	1	2058315	2058315	2058315	1	1	1	1	1
cami ii mouse gut 20	38	197875	0.991365	1	2237421	2218101	2218101	0.9	1	10	9	9
cami ii mouse gut 20	27	173916	1	0.99972	7247354	7247354	7249385	1	0.916667	22	22	24
cami ii mouse gut 20	37	463794	1	0.999462	2314709	2314709	2315956	1	0.916667	11	11	12
cami ii mouse gut 20	29	259846	1	0.99171	3035167	3035167	3060539	1	0.810811	30	30	37
cami ii mouse gut 20	39	1111580	1	0.987072	3136271	3136271	3177347	1	0.75	12	12	16
cami ii mouse gut 20	26	168984	1	0.984881	4369482	4369482	4436558	1	0.811321	43	43	53
cami ii mouse gut 20	20	190114	1	0.984281	3196195	3196195	3247239	1	0.821429	46	46	56
cami ii mouse gut 20	32	831301	0.995139	0.982637	2098666	2088464	2125367	0.983051	0.852941	59	58	68
cami ii mouse gut 20	30	161277	0.991557	0.980839	5142350	5098933	5198540	0.969697	0.711111	33	32	45
cami ii mouse gut 20	41	4372003	1	0.973661	6563604	6563604	6741156	1	0.722222	13	13	18
cami ii mouse gut 20	31	181348	0.973886	0.973395	5208112	5072107	5210739	0.971963	0.825397	107	104	126
cami ii mouse gut 20	44	4480176	0.978074	0.970744	3026902	2960535	3049760	0.985075	0.66	67	66	100
cami ii mouse gut 20	22	262095	0.996874	0.966304	3033276	3023795	3129239	0.994152	0.705394	171	170	241
cami ii mouse gut 20	7	1108453	0.993398	0.963396	3520038	3496800	3629661	0.994764	0.778689	191	190	244
cami ii mouse gut 20	35	denovo2280.0	1	0.952777	1705690	1705690	1790230	1	0.542636	70	70	129
cami ii mouse gut 20	8	260756	0.990213	0.950318	5393962	5341170	5620404	0.985294	0.638095	136	134	210
cami ii mouse gut 20	42	340139	0.997579	0.942525	3988764	3979108	4221754	0.954545	0.6	22	21	35
cami ii mouse gut 20	36	269378	1	0.936023	2813356	2813356	3005647	1	0.473684	18	18	38
cami ii mouse gut 20	33	135956	1	0.924472	2575304	2575304	2785702	1	0.545852	125	125	229
cami ii mouse gut 20	17	denovo4594.1	1	0.919936	2234727	2234727	2429220	1	0.681234	265	265	389
cami ii mouse gut 20	9	denovo10721.0	1	0.872322	1878328	1878328	2153250	1	0.61235	357	357	583
cami ii mouse gut 20	12	831178	0.999553	0.8317	4247712	4245812	5104979	0.999432	0.534933	1762	1761	3292
cami ii mouse gut 20	3	187400	0.987958	0.791075	2667650	2635527	3331578	0.993311	0.52894	598	594	1123
cami ii mouse gut 20	11	45363	1	0.758127	2696865	2696865	3557273	1	0.507826	876	876	1725
cami ii mouse gut 20	5	4471135	0.985713	0.700477	3192813	3147196	4492934	0.984483	0.405108	1160	1142	2819
cami ii mouse gut 20	2	denovo12129.0	0.998426	0.691835	3458283	3452839	4990843	0.997067	0.431107	1023	1020	2366
cami ii mouse gut 20	1	228140	0.955022	0.660492	2924713	2793164	4228916	0.934457	0.380916	1068	998	2620
cami ii mouse gut 20	21	1107303	0.895989	0.631383	2458731	2202996	3489161	0.837061	0.474638	626	524	1104
cami ii mouse gut 20	10	189840	0.974402	0.546946	1670508	1627746	2976065	0.980273	0.335933	659	646	1923
cami ii mouse gut 20	13	730939	0.991537	0.528457	1684198	1669945	3160040	0.984791	0.405004	526	518	1279
cami ii mouse gut 20	16	denovo4594.0	0.987973	0.516074	754898	745819	1445179	0.98494	0.25748	332	327	1270
cami ii mouse gut 20	43	175333	0.727517	0.459015	1400192	1018663	2219238	0.53125	0.354167	32	17	48
cami ii mouse gut 20	14	4334624	0.982991	0.416964	1426825	1402556	3363733	0.980198	0.213515	606	594	2782
cami ii mouse gut 20	28	denovo9703.0	0.6607	0.274406	1021394	674835	2459256	0.681818	0.218978	44	30	137
cami ii mouse gut 20	25	730939	1	0.229796	726165	726165	3160040	1	0.0727131	93	93	1279
cami ii mouse gut 20	18	denovo9703.0	0.680001	0.226387	818740	556744	2459256	0.774194	0.175182	31	24	137
cami ii mouse gut 20	23	denovo4013.0	0.719633	0.204364	1279671	920893	4506141	0.684418	0.0917989	507	347	3780
cami ii mouse gut 20	15	1107303	1	0.190646	665196	665196	3489161	1	0.0905797	100	100	1104
cami ii mouse gut 20	40	denovo9703.0	0.661988	0.149242	554427	367024	2459256	0.823529	0.10219	17	14	137
cami ii mouse gut 20	34	175333	0.876791	0.112354	284379	249341	2219238	0.5	0.0416667	4	2	48
cami ii mouse gut 20	24	denovo9703.0	0.655204	0.110905	416272	272743	2459256	0.777778	0.10219	18	14	137
cami ii mouse gut 20	4	denovo4013.0	0.623355	0.110054	795564	495919	4506141	0.593407	0.0428571	273	162	3780
cami ii mouse gut 20	19	184966	0.358566	0.101021	1231698	441645	4371805	0.367576	0.037739	623	229	6068
cami ii mouse gut 20	6	denovo4013.0	0.479964	0.0735991	690985	331648	4506141	0.484076	0.0402116	314	152	3780
cami ii mouse gut 21	42	344828	1	1	2115642	2115642	2115642	1	1	1	1	1
cami ii mouse gut 21	40	47365	1	1	2354080	2354080	2354080	1	1	3	3	3
cami ii mouse gut 21	39	463794	0.939614	1	2190557	2058278	2058278	0.5	1	4	2	2
cami ii mouse gut 21	33	1684221	1	0.999242	4583777	4583777	4587256	1	0.916667	33	33	36
cami ii mouse gut 21	34	245324	1	0.982956	2958330	2958330	3009626	1	0.7	21	21	30
cami ii mouse gut 21	29	354971	0.98007	0.981207	3716288	3642223	3711984	0.833333	0.46875	18	15	32
cami ii mouse gut 21	10	192316	1	0.980939	2296055	2296055	2340671	1	0.623377	96	96	154
cami ii mouse gut 21	41	182764	1	0.976823	1964647	1964647	2011263	1	0.333333	1	1	3
cami ii mouse gut 21	31	340960	1	0.970977	2056397	2056397	2117864	1	0.662651	55	55	83
cami ii mouse gut 21	16	172640	1	0.963321	5848366	5848366	6071045	1	0.613636	54	54	88
cami ii mouse gut 21	38	187233	0.997429	0.942003	2964204	2956583	3138614	0.5	0.2	2	1	5
cami ii mouse gut 21	4	174573	1	0.933323	1967750	1967750	2108327	1	0.545918	107	107	196
cami ii mouse gut 21	19	851733	1	0.930263	2524250	2524250	2713481	1	0.457831	38	38	83
cami ii mouse gut 21	24	166911	0.971211	0.927957	2003800	1946112	2097201	0.631579	0.75	19	12	16
cami ii mouse gut 21	35	539647	0.99626	0.920521	1975839	1968450	2138409	0.972973	0.318584	37	36	113
cami ii mouse gut 21	25	4354103	0.883952	0.913735	2372467	2097147	2295138	0.86802	0.519757	197	171	329
cami ii mouse gut 21	9	1107303	0.966071	0.902979	3316983	3204441	3548745	0.987578	0.604563	161	159	263
cami ii mouse gut 21	11	303652	1	0.902304	1781518	1781518	1974409	1	0.627586	182	182	290
cami ii mouse gut 21	6	denovo12532.0	1	0.892927	1520265	1520265	1702564	1	0.639344	195	195	305
cami ii mouse gut 21	12	828435	0.946662	0.889469	3257158	3083427	3466592	0.894027	0.635616	519	464	730
cami ii mouse gut 21	37	4397402	0.956474	0.883868	2972462	2843082	3216636	0.920635	0.495726	63	58	117
cami ii mouse gut 21	14	318764	1	0.856287	1316177	1316177	1537074	1	0.424779	48	48	113
cami ii mouse gut 21	18	135956	0.785547	0.670593	2374824	1865536	2781918	0.5	0.305677	140	70	229
cami ii mouse gut 21	1	137043	0.966706	0.338367	1070553	1034910	3058542	0.96	0.159184	325	312	1960
cami ii mouse gut 21	17	26608	0.604769	0.315915	849304	513633	1625856	0.5	0.143524	246	123	857
cami ii mouse gut 21	32	192316	0.726581	0.290228	981903	713432	2458176	0.578431	0.152455	102	59	387
cami ii mouse gut 21	5	denovo5303.0	0.326639	0.269331	1439104	470068	1745317	0.39206	0.0985037	403	158	1604
cami ii mouse gut 21	3	1995182	0.71896	0.263708	707156	508417	1927953	0.651042	0.135722	192	125	921
cami ii mouse gut 21	2	187962	0.968232	0.256523	771340	746836	2911375	0.986301	0.15142	146	144	951
cami ii mouse gut 21	7	192316	0.71382	0.222646	766724	547303	2458176	0.538462	0.108527	78	42	387
cami ii mouse gut 21	28	135956	0.650385	0.170235	728155	473581	2781918	0.351852	0.0829694	54	19	229
cami ii mouse gut 21	8	228730	0.400821	0.165091	945253	378877	2294962	0.392226	0.0993733	283	111	1117
cami ii mouse gut 21	27	192316	0.556031	0.13439	594131	330355	2458176	0.378049	0.0801034	82	31	387
cami ii mouse gut 21	21	187962	0.637151	0.125967	575589	366737	2911375	0.696429	0.0820189	112	78	951
cami ii mouse gut 21	15	2645488	0.565931	0.119114	581189	328913	2761324	0.592105	0.0416538	228	135	3241
cami ii mouse gut 21	23	1995182	0.956104	0.116103	234119	223842	1927953	0.93617	0.0477742	47	44	921
cami ii mouse gut 21	30	137043	0.485064	0.0909404	573419	278145	3058542	0.555556	0.0306122	108	60	1960
cami ii mouse gut 21	26	276629	0.417689	0.0700867	389244	162583	2319741	0.425373	0.0372793	134	57	1529
cami ii mouse gut 21	22	276629	0.365252	0.0677589	430341	157183	2319741	0.490566	0.0340092	106	52	1529
cami ii mouse gut 21	13	2645488	0.334724	0.0672025	554391	185568	2761324	0.391089	0.0243752	202	79	3241
cami ii mouse gut 21	36	192316	0.398347	0.0665681	410788	163636	2458176	0.27907	0.0620155	86	24	387
cami ii mouse gut 21	20	276629	0.432726	0.0474312	254267	110028	2319741	0.48	0.0235448	75	36	1529
cami ii mouse gut 22	72	1992	1	1	6475270	6475270	6475270	1	1	1	1	1
cami ii mouse gut 22	75	228730	0.941619	1	2519547	2372453	2372453	0.166667	1	6	1	1
cami ii mouse gut 22	50	1684221	1	0.998365	4578244	4578244	4585741	1	0.888889	32	32	36
cami ii mouse gut 22	48	1111580	1	0.992311	3151069	3151069	3175485	1	0.862069	50	50	58
cami ii mouse gut 22	70	192222	1	0.991047	3521647	3521647	3553461	1	0.615385	8	8	13
cami ii mouse gut 22	55	4443094	1	0.985259	6028305	6028305	6118496	1	0.730769	76	76	104
cami ii mouse gut 22	58	245324	1	0.98515	2963108	2963108	3007774	1	0.804878	33	33	41
cami ii mouse gut 22	38	187233	0.904448	0.983766	3411391	3085426	3136341	0.684211	0.852459	76	52	61
cami ii mouse gut 22	28	3265889	0.849615	0.983062	3213024	2729832	2776866	0.777027	0.877863	148	115	131
cami ii mouse gut 22	27	351309	0.924184	0.981408	4475296	4135995	4214347	0.755319	0.763441	94	71	93
cami ii mouse gut 22	42	192316	1	0.980778	2296881	2296881	2341896	1	0.623377	96	96	154
cami ii mouse gut 22	13	4480176	1	0.977654	2975580	2975580	3043592	1	0.739837	91	91	123
cami ii mouse gut 22	63	851733	1	0.977148	2651212	2651212	2713215	1	0.578313	48	48	83
cami ii mouse gut 22	44	denovo4456.1	0.987334	0.972079	3275760	3234269	3327168	0.957143	0.770115	70	67	87
cami ii mouse gut 22	21	denovo10394.0	0.976029	0.960127	3229880	3152455	3283372	0.948718	0.810219	117	111	137
cami ii mouse gut 22	1	308734	0.792329	0.944107	4808526	3809934	4035490	0.742857	0.818898	140	104	127
cami ii mouse gut 22	23	181719	0.95196	0.93493	4825229	4593426	4913121	0.765217	0.838095	115	88	105
cami ii mouse gut 22	61	174573	1	0.931887	1964031	1964031	2107586	1	0.540816	106	106	196
cami ii mouse gut 22	57	172640	0.996281	0.921711	5615183	5594298	6069469	0.984848	0.590909	66	65	110
cami ii mouse gut 22	47	135956	1	0.917842	2553606	2553606	2782184	1	0.524017	120	120	229
cami ii mouse gut 22	73	47365	1	0.917271	2159249	2159249	2353992	1	0.666667	2	2	3
cami ii mouse gut 22	46	denovo2313.0	0.986501	0.902476	2340285	2308693	2558177	0.957895	0.705426	95	91	129
cami ii mouse gut 22	45	denovo2227.0	0.693828	0.888047	4030393	2796400	3148933	0.464088	0.626866	181	84	134
cami ii mouse gut 22	24	340139	1	0.88633	3734877	3734877	4213865	1	0.665072	139	139	209
cami ii mouse gut 22	53	4354103	0.99262	0.884065	2038543	2023498	2288856	0.982353	0.507599	170	167	329
cami ii mouse gut 22	40	336277	0.990057	0.870213	3390692	3356979	3857653	0.994475	0.56962	181	180	316
cami ii mouse gut 22	8	denovo2280.0	0.992677	0.862641	1519084	1507960	1748073	0.995134	0.61136	411	409	669
cami ii mouse gut 22	18	162576	1	0.861702	5341535	5341535	6198816	1	0.598437	383	383	640
cami ii mouse gut 22	15	denovo5786.0	0.973253	0.85988	2449117	2383611	2772028	0.963918	0.615132	194	187	304
cami ii mouse gut 22	68	181961	0.998803	0.836216	2417591	2414698	2887648	0.944444	0.708333	18	17	24
cami ii mouse gut 22	11	318764	1	0.830634	1271825	1271825	1531149	1	0.464286	78	78	168
cami ii mouse gut 22	59	4.37874e+06	0.806801	0.830042	3314731	2674329	3221921	0.393939	0.376812	66	26	69
cami ii mouse gut 22	4	318732	0.978575	0.809295	5443984	5327349	6582702	0.984326	0.485317	638	628	1294
cami ii mouse gut 22	20	354971	0.94569	0.796268	3092409	2924460	3672707	0.932367	0.523035	414	386	738
cami ii mouse gut 22	14	4372003	0.973457	0.768549	5227006	5088263	6620614	0.961315	0.482056	1034	994	2062
cami ii mouse gut 22	7	denovo12921.0	0.731492	0.768388	4502974	3293890	4286752	0.636964	0.494872	606	386	780
cami ii mouse gut 22	74	463794	0.987533	0.722482	1505737	1486965	2058133	0.571429	0.8	7	4	5
cami ii mouse gut 22	19	1107652	0.968746	0.721749	2447751	2371249	3285419	0.97	0.437295	1100	1067	2440
cami ii mouse gut 22	2	381666	0.997808	0.692811	2406301	2401027	3465630	0.996675	0.382945	1203	1199	3131
cami ii mouse gut 22	16	1108453	0.900646	0.674684	2687589	2420566	3587703	0.84492	0.348786	374	316	906
cami ii mouse gut 22	9	228140	1	0.67468	2951250	2951250	4374295	1	0.457217	529	529	1157
cami ii mouse gut 22	26	197875	0.986307	0.639106	1373710	1354900	2119991	0.986207	0.338863	435	429	1266
cami ii mouse gut 22	10	833816	0.96493	0.614484	2636064	2543618	4139440	0.957983	0.344828	595	570	1653
cami ii mouse gut 22	6	182764	0.845503	0.613531	1410820	1192852	1944240	0.83871	0.304904	341	286	938
cami ii mouse gut 22	30	4397402	0.968581	0.496324	1637334	1585890	3195270	0.946565	0.298077	131	124	416
cami ii mouse gut 22	35	denovo11993.0	0.972385	0.494928	1164393	1132238	2287681	0.981693	0.255205	437	429	1681
cami ii mouse gut 22	56	4378740	0.731446	0.481394	2062550	1508643	3133903	0.40678	0.444444	59	24	54
cami ii mouse gut 22	12	196664	0.634464	0.431699	3251722	2063099	4779018	0.518149	0.324064	1102	571	1762
cami ii mouse gut 22	29	denovo2819.0	0.44965	0.416941	3048663	1370832	3287835	0.587444	0.295045	223	131	444
cami ii mouse gut 22	49	denovo11206.0	0.911165	0.40823	1464798	1334672	3269409	0.941176	0.218679	102	96	439
cami ii mouse gut 22	52	192316	0.766026	0.334528	1080646	827803	2474541	0.258065	0.166667	31	8	48
cami ii mouse gut 22	22	denovo7794.1	0.874438	0.333013	1849113	1616934	4855464	0.89644	0.151532	309	277	1828
cami ii mouse gut 22	64	4340358	1	0.329532	1805574	1805574	5479200	1	0.114035	26	26	228
cami ii mouse gut 22	5	denovo1874.0	0.592511	0.289243	2970646	1760139	6085325	0.619632	0.10178	489	303	2977
cami ii mouse gut 22	76	463794	1	0.277518	571168	571168	2058133	1	0.2	1	1	5
cami ii mouse gut 22	62	192316	0.700284	0.26052	920581	644668	2474541	0.25	0.1875	36	9	48
cami ii mouse gut 22	33	179464	0.937741	0.247201	585422	548974	2220757	0.898876	0.181406	89	80	441
cami ii mouse gut 22	43	196664	0.806212	0.227857	1350681	1088935	4779018	0.704545	0.123156	308	217	1762
cami ii mouse gut 22	41	denovo2819.0	0.980706	0.205321	688342	675061	3287835	0.984375	0.141892	64	63	444
cami ii mouse gut 22	37	192316	0.775756	0.200905	640855	497147	2474541	0.36	0.1875	25	9	48
cami ii mouse gut 22	54	4378740	0.499228	0.185208	1162640	580423	3133903	0.125	0.166667	72	9	54
cami ii mouse gut 22	32	denovo11206.0	0.988849	0.183897	608013	601233	3269409	0.989362	0.211845	94	93	439
cami ii mouse gut 22	17	denovo9909.0	0.892634	0.168159	544066	485652	2888057	0.932584	0.0530182	178	166	3131
cami ii mouse gut 22	3	4401580	0.506817	0.164872	1569625	795512	4825035	0.599237	0.0720018	524	314	4361
cami ii mouse gut 22	69	4340358	0.654426	0.153447	1284737	840765	5479200	0.954545	0.0921053	22	21	228
cami ii mouse gut 22	31	228140	0.979751	0.150867	673575	659936	4374295	0.972477	0.0916162	109	106	1157
cami ii mouse gut 22	66	4340358	1	0.14283	782596	782596	5479200	1	0.175439	40	40	228
cami ii mouse gut 22	65	4397402	0.955335	0.134219	448916	428865	3195270	0.933333	0.0673077	30	28	416
cami ii mouse gut 22	39	4397402	0.685182	0.128001	596920	408999	3195270	0.663366	0.161058	101	67	416
cami ii mouse gut 22	25	1108453	0.577219	0.0954193	593078	342336	3587703	0.567839	0.124724	199	113	906
cami ii mouse gut 22	51	192316	0.531066	0.0857658	399632	212231	2474541	0.166667	0.125	36	6	48
cami ii mouse gut 22	60	1108453	0.658177	0.0833294	454226	298961	3587703	0.627451	0.10596	153	96	906
cami ii mouse gut 22	67	179464	0.57798	0.0723168	277861	160598	2220757	0.777778	0.031746	18	14	441
cami ii mouse gut 22	77	4340358	1	0.0721133	395123	395123	5479200	1	0.0394737	9	9	228
cami ii mouse gut 22	36	4.37874e+06	0.665334	0.066551	322277	214422	3221921	0.266667	0.057971	15	4	69
cami ii mouse gut 22	34	denovo1874.0	0.299515	0.0356597	724509	217001	6085325	0.353982	0.0134363	113	40	2977
cami ii mouse gut 22	71	4340358	0.458835	0.0200287	239173	109741	5479200	0.25	0.0175439	16	4	228
cami ii mouse gut 23	36	47365	1	1	2354074	2354074	2354074	1	1	3	3	3
cami ii mouse gut 23	12	463794	0.909462	1	2263225	2058318	2058318	0.2	1	5	1	1
cami ii mouse gut 23	29	344828	0.968533	1	2184251	2115519	2115519	0.75	1	8	6	6
cami ii mouse gut 23	18	1684221	1	0.999243	4583700	4583700	4587174	1	0.916667	33	33	36
cami ii mouse gut 23	28	303652	1	0.983724	1955692	1955692	1988049	1	0.77193	44	44	57
cami ii mouse gut 23	38	182764	0.996243	0.976808	1972064	1964655	2011302	0.5	0.333333	2	1	3
cami ii mouse gut 23	21	184966	0.931238	0.975478	5365405	4996469	5122074	0.705069	0.836066	217	153	183
cami ii mouse gut 23	7	174824	0.997829	0.974204	3979431	3970792	4075935	0.991453	0.811189	234	232	286
cami ii mouse gut 23	27	245324	1	0.964521	2902712	2902712	3009485	1	0.666667	20	20	30
cami ii mouse gut 23	17	851733	1	0.955125	2591739	2591739	2713507	1	0.518072	43	43	83
cami ii mouse gut 23	24	4480176	1	0.94604	2870686	2870686	3034424	1	0.713793	207	207	290
cami ii mouse gut 23	5	denovo10506.0	1	0.944307	3136248	3136248	3321215	1	0.74505	301	301	404
cami ii mouse gut 23	6	174573	1	0.944227	1989867	1989867	2107403	1	0.545918	107	107	196
cami ii mouse gut 23	35	187233	0.991295	0.941999	2982564	2956600	3138643	0.5	0.2	2	1	5
cami ii mouse gut 23	22	354971	0.955367	0.933849	3622439	3460760	3705910	0.969231	0.7	130	126	180
cami ii mouse gut 23	13	340960	0.997415	0.92304	1953628	1948578	2111045	0.991597	0.641304	119	118	184
cami ii mouse gut 23	4	4394913	1	0.904246	3318472	3318472	3669877	1	0.650775	546	546	839
cami ii mouse gut 23	30	166911	0.977504	0.886151	1900010	1857267	2095881	0.888889	0.8	45	40	50
cami ii mouse gut 23	19	4397402	0.964141	0.866615	2891941	2788239	3217391	0.810811	0.512821	74	60	117
cami ii mouse gut 23	14	318764	1	0.84751	1303934	1303934	1538547	1	0.424779	48	48	113
cami ii mouse gut 23	3	70830	0.890756	0.816037	2581541	2299523	2817915	0.86931	0.522507	681	592	1133
cami ii mouse gut 23	26	4354103	1	0.815048	1871103	1871103	2295696	1	0.398176	131	131	329
cami ii mouse gut 23	1	172640	0.812196	0.656207	4630306	3760716	5730988	0.799316	0.405801	2048	1637	4034
cami ii mouse gut 23	2	137043	0.978703	0.463791	1467394	1436143	3096532	0.981912	0.232274	387	380	1636
cami ii mouse gut 23	9	340139	0.987322	0.454955	1795458	1772695	3896416	0.986779	0.23397	832	821	3509
cami ii mouse gut 23	34	1995182	0.984403	0.433203	875132	861483	1988636	0.96	0.311688	25	24	77
cami ii mouse gut 23	15	1995182	0.964096	0.431151	889333	857402	1988636	0.875	0.363636	32	28	77
cami ii mouse gut 23	20	135956	0.613671	0.356965	1619776	994010	2784616	0.430556	0.135371	72	31	229
cami ii mouse gut 23	25	187962	0.890203	0.182637	606420	539837	2955786	0.837838	0.11032	37	31	281
cami ii mouse gut 23	11	2.88397e+06	1	0.170745	590949	590949	3461007	1	0.0689362	243	243	3525
cami ii mouse gut 23	8	135956	0.72715	0.160877	616078	447981	2784616	0.612903	0.0829694	31	19	229
cami ii mouse gut 23	31	187962	0.599043	0.156002	769745	461110	2955786	0.590909	0.0925267	44	26	281
cami ii mouse gut 23	10	137043	0.766569	0.141889	573155	439363	3096532	0.811321	0.0788509	159	129	1636
cami ii mouse gut 23	23	187962	0.327623	0.125921	1136054	372197	2955786	0.356522	0.145907	115	41	281
cami ii mouse gut 23	33	135956	0.653125	0.120622	514275	335886	2784616	0.580645	0.0786026	31	18	229
cami ii mouse gut 23	37	1995182	0.820549	0.0869013	210609	172815	1988636	0.666667	0.0779221	9	6	77
cami ii mouse gut 23	16	187962	0.964904	0.0824014	252420	243561	2955786	0.916667	0.0782918	24	22	281
cami ii mouse gut 23	32	187962	0.504555	0.0782171	458212	231193	2955786	0.615385	0.0569395	26	16	281
cami ii mouse gut 24	15	228730	0.766684	1	3094467	2372479	2372479	0.025641	1	39	1	1
cami ii mouse gut 24	80	184966	1	1	5128732	5128732	5128732	1	1	1	1	1
cami ii mouse gut 24	79	1992	0.992658	1	6523143	6475251	6475251	0.5	1	2	1	1
cami ii mouse gut 24	38	1684221	1	0.998365	4579609	4579609	4587108	1	0.888889	32	32	36
cami ii mouse gut 24	63	184451	0.951228	0.996828	2888516	2747637	2756379	0.897436	0.921053	39	35	38
cami ii mouse gut 24	77	261114	0.979045	0.996677	2207789	2161525	2168731	0.714286	0.5	7	5	10
cami ii mouse gut 24	78	181719	1	0.993653	5277268	5277268	5310976	1	0.5	1	1	2
cami ii mouse gut 24	54	189840	0.930085	0.991915	3334372	3101251	3126529	0.488889	0.758621	45	22	29
cami ii mouse gut 24	32	4378740	0.912352	0.98866	3395862	3098221	3133758	0.857143	0.777778	49	42	54
cami ii mouse gut 24	26	192316	1	0.9808	2296756	2296756	2341716	1	0.623377	96	96	154
cami ii mouse gut 24	1	351309	0.996193	0.980279	4149164	4133369	4216524	0.974359	0.690909	39	38	55
cami ii mouse gut 24	33	4480176	1	0.976033	2975642	2975642	3048710	1	0.69	69	69	100
cami ii mouse gut 24	65	665703	1	0.973205	2944397	2944397	3025464	1	0.6	21	21	35
cami ii mouse gut 24	43	851733	1	0.972402	2638375	2638375	2713255	1	0.566265	47	47	83
cami ii mouse gut 24	25	1111328	0.986137	0.967689	3195179	3150884	3256092	0.979381	0.798319	97	95	119
cami ii mouse gut 24	14	245324	1	0.961965	2878840	2878840	2992667	1	0.762712	270	270	354
cami ii mouse gut 24	9	172161	0.958088	0.961831	2537465	2431116	2527592	0.970588	0.857143	68	66	77
cami ii mouse gut 24	49	134065	0.993533	0.961234	3360154	3338423	3473060	0.969388	0.772358	98	95	123
cami ii mouse gut 24	35	187233	0.944966	0.95983	3185521	3010209	3136189	0.775	0.849315	80	62	73
cami ii mouse gut 24	30	187400	0.997226	0.952519	3247493	3238485	3399917	0.983193	0.785235	119	117	149
cami ii mouse gut 24	51	181719	0.984548	0.949438	4738215	4664998	4913430	0.947368	0.857143	95	90	105
cami ii mouse gut 24	28	174573	1	0.94416	1990303	1990303	2108014	1	0.545918	107	107	196
cami ii mouse gut 24	16	262104	0.978347	0.943413	4611363	4511512	4782119	0.986159	0.665888	289	285	428
cami ii mouse gut 24	68	340139	0.986331	0.932999	3993892	3939301	4222191	0.869565	0.571429	23	20	35
cami ii mouse gut 24	2	1107652	1	0.926174	3194806	3194806	3449466	1	0.731034	530	530	725
cami ii mouse gut 24	48	3957916	0.995065	0.921368	3328209	3311784	3594419	0.992908	0.721649	141	140	194
cami ii mouse gut 24	27	135956	0.992153	0.919888	2576498	2556281	2778904	0.975806	0.528384	124	121	229
cami ii mouse gut 24	59	47365	0.879236	0.917273	2455837	2159260	2354000	0.333333	0.666667	6	2	3
cami ii mouse gut 24	56	4397402	1	0.911491	2928143	2928143	3212477	1	0.569106	70	70	123
cami ii mouse gut 24	39	175613	0.943986	0.909772	4560567	4305111	4732076	0.862069	0.581395	58	50	86
cami ii mouse gut 24	75	304047	1	0.909442	4458171	4458171	4902097	1	0.5	1	1	2
cami ii mouse gut 24	3	4354103	0.972293	0.906116	2132435	2073352	2288174	0.954802	0.513678	177	169	329
cami ii mouse gut 24	66	134065	1	0.897233	3332158	3332158	3713816	1	0.702703	26	26	37
cami ii mouse gut 24	5	181348	0.881895	0.881262	5175230	4564007	5178942	0.820388	0.667105	618	507	760
cami ii mouse gut 24	67	463794	0.900518	0.856648	1957538	1762798	2057786	0.956522	0.846154	23	22	26
cami ii mouse gut 24	62	174824	1	0.855294	3496612	3496612	4088199	1	0.56	42	42	75
cami ii mouse gut 24	18	197875	0.983998	0.847018	1882821	1852692	2187310	0.975904	0.584838	332	324	554
cami ii mouse gut 24	4	1.67833e+06	0.963291	0.842911	3308361	3186916	3780844	0.906323	0.641791	427	387	603
cami ii mouse gut 24	13	317389	0.996751	0.842052	6340403	6319805	7505245	0.998205	0.592751	557	556	938
cami ii mouse gut 24	24	271602	0.841288	0.75554	4061746	3417099	4522726	0.854454	0.441634	797	681	1542
cami ii mouse gut 24	17	275984	1	0.691697	2250119	2250119	3253043	1	0.354486	162	162	457
cami ii mouse gut 24	20	182764	0.932732	0.597049	1274028	1188327	1990333	0.93662	0.330025	142	133	403
cami ii mouse gut 24	11	375106	1	0.593435	1678814	1678814	2828979	1	0.297722	379	379	1273
cami ii mouse gut 24	7	denovo4069.0	0.862897	0.57691	2977499	2569275	4453509	0.846008	0.370833	526	445	1200
cami ii mouse gut 24	6	381666	0.995142	0.541906	1802191	1793436	3309498	0.994242	0.26076	1042	1036	3973
cami ii mouse gut 24	8	180535	0.982507	0.530968	1489130	1463081	2755498	0.965854	0.255155	205	198	776
cami ii mouse gut 24	21	denovo9909.0	0.991297	0.521156	1621853	1607738	3084947	0.986355	0.287337	513	506	1761
cami ii mouse gut 24	22	340960	0.983823	0.357644	758345	746077	2086088	0.980583	0.17032	103	101	593
cami ii mouse gut 24	10	129394	0.895693	0.329567	1358500	1216799	3692119	0.888608	0.129092	395	351	2719
cami ii mouse gut 24	41	denovo11206.0	0.536397	0.322398	1941260	1041286	3229815	0.902174	0.167339	184	166	992
cami ii mouse gut 24	34	4.37874e+06	0.844542	0.307524	1172995	990644	3221353	0.322581	0.144928	31	10	69
cami ii mouse gut 24	44	340960	0.68297	0.287851	879223	600483	2086088	0.674603	0.143339	126	85	593
cami ii mouse gut 24	50	3919797	0.880983	0.28567	1771920	1561031	5464450	0.444444	0.125	18	8	64
cami ii mouse gut 24	29	4.37874e+06	0.771113	0.263946	1102644	850263	3221353	0.204545	0.130435	44	9	69
cami ii mouse gut 24	12	192316	0.628142	0.242277	953351	598840	2471721	0.404762	0.134921	42	17	126
cami ii mouse gut 24	36	259511	0.630469	0.229475	2110515	1330615	5798510	0.742574	0.17321	101	75	433
cami ii mouse gut 24	57	3919797	0.642595	0.223085	1897055	1219039	5464450	0.126984	0.125	63	8	64
cami ii mouse gut 24	47	179464	0.619724	0.203357	718571	445316	2189821	0.641892	0.114734	148	95	828
cami ii mouse gut 24	60	275984	0.983967	0.19121	632150	622015	3253043	0.971154	0.221007	104	101	457
cami ii mouse gut 24	55	276629	0.590081	0.16752	689382	406791	2428309	0.515625	0.127413	64	33	259
cami ii mouse gut 24	19	denovo9909.0	0.531868	0.166698	966882	514254	3084947	0.522901	0.0777967	262	137	1761
cami ii mouse gut 24	40	276629	0.568859	0.136047	580748	330364	2428309	0.545455	0.0694981	33	18	259
cami ii mouse gut 24	64	3919797	0.617362	0.131368	1162779	717856	5464450	0.137931	0.0625	29	4	64
cami ii mouse gut 24	61	192316	0.416266	0.114515	679974	283050	2471721	0.229508	0.111111	61	14	126
cami ii mouse gut 24	31	denovo4069.0	0.646633	0.112867	777340	502654	4453509	0.614815	0.0691667	135	83	1200
cami ii mouse gut 24	69	259511	0.543647	0.106893	1140119	619822	5798510	0.8	0.0646651	35	28	433
cami ii mouse gut 24	42	4.37874e+06	0.791286	0.103538	421506	333532	3221353	0.222222	0.057971	18	4	69
cami ii mouse gut 24	37	259511	0.829875	0.0944453	659909	547642	5798510	0.85	0.039261	20	17	433
cami ii mouse gut 24	70	134065	0.535015	0.0927962	644146	344628	3713816	0.272727	0.0810811	11	3	37
cami ii mouse gut 24	45	denovo11206.0	1	0.0903358	291768	291768	3229815	1	0.0423387	42	42	992
cami ii mouse gut 24	46	276629	0.751846	0.0786201	253927	190914	2428309	0.666667	0.030888	12	8	259
cami ii mouse gut 24	52	192316	0.402593	0.0674704	414235	166768	2471721	0.235294	0.0634921	34	8	126
cami ii mouse gut 24	73	192316	0.717315	0.0672608	231767	166250	2471721	0.5	0.031746	8	4	126
cami ii mouse gut 24	58	denovo4069.0	0.730392	0.0599927	365801	267178	4453509	0.638298	0.025	47	30	1200
cami ii mouse gut 24	71	192316	0.609899	0.0589266	238810	145650	2471721	0.428571	0.0238095	7	3	126
cami ii mouse gut 24	23	175613	1	0.0560363	265168	265168	4732076	1	0.0697674	6	6	86
cami ii mouse gut 24	74	3919797	0.889213	0.0467396	287227	255406	5464450	0.5	0.015625	2	1	64
cami ii mouse gut 24	76	192316	0.482705	0.0432589	221510	106924	2471721	0.357143	0.0396825	14	5	126
cami ii mouse gut 24	53	259511	0.836282	0.0383873	266165	222589	5798510	0.6875	0.0508083	32	22	433
cami ii mouse gut 24	72	259511	0.670698	0.0320643	277211	185925	5798510	0.705882	0.0277136	17	12	433
cami ii mouse gut 25	93	1992	0.978795	1	6615571	6475289	6475289	0.333333	1	3	1	1
cami ii mouse gut 25	35	304047	0.964693	1	5081600	4902184	4902184	0.181818	1	11	2	2
cami ii mouse gut 25	86	184966	0.973756	1	5266972	5128743	5128743	0.25	1	4	1	1
cami ii mouse gut 25	82	228730	0.942752	1	2516534	2372467	2372467	0.111111	1	9	1	1
cami ii mouse gut 25	72	47365	0.962344	1	2446163	2354050	2354050	0.157895	1	19	3	3
cami ii mouse gut 25	67	1684221	1	0.998384	4579164	4579164	4586578	1	0.888889	32	32	36
cami ii mouse gut 25	68	827522	1	0.995274	3537956	3537956	3554757	1	0.847458	50	50	59
cami ii mouse gut 25	84	181719	0.98565	0.993653	5354094	5277264	5310975	0.142857	0.5	7	1	2
cami ii mouse gut 25	70	134065	1	0.992176	3684605	3684605	3713660	1	0.820513	32	32	39
cami ii mouse gut 25	75	189840	1	0.991935	3100445	3100445	3125652	1	0.758621	22	22	29
cami ii mouse gut 25	58	174824	1	0.986273	4030907	4030907	4087008	1	0.773333	58	58	75
cami ii mouse gut 25	62	187233	0.946461	0.985489	3267918	3092958	3138501	0.25	0.6	12	3	5
cami ii mouse gut 25	66	245324	1	0.983005	2957316	2957316	3008445	1	0.709677	22	22	31
cami ii mouse gut 25	53	192316	1	0.980619	2297820	2297820	2343234	1	0.623377	96	96	154
cami ii mouse gut 25	31	4480176	1	0.980345	2989869	2989869	3049813	1	0.72	72	72	100
cami ii mouse gut 25	60	351309	0.907407	0.979605	4549987	4128690	4214648	0.782051	0.753086	78	61	81
cami ii mouse gut 25	85	182764	0.986772	0.976887	1990966	1964629	2011111	0.333333	0.333333	3	1	3
cami ii mouse gut 25	3	851733	1	0.970884	2634382	2634382	2713386	1	0.554217	46	46	83
cami ii mouse gut 25	89	665703	0.989074	0.969556	2966212	2933802	3025922	0.952381	0.571429	21	20	35
cami ii mouse gut 25	27	1107652	1	0.965349	3357625	3357625	3478145	1	0.769912	174	174	226
cami ii mouse gut 25	57	4402042	0.990713	0.946538	6318384	6259704	6613264	0.973094	0.725753	223	217	299
cami ii mouse gut 25	33	174573	1	0.933317	1967759	1967759	2108349	1	0.545918	107	107	196
cami ii mouse gut 25	26	181961	1	0.926996	2671001	2671001	2881352	1	0.751634	115	115	153
cami ii mouse gut 25	9	4397402	0.936471	0.919228	3154528	2954124	3213701	0.835294	0.606838	85	71	117
cami ii mouse gut 25	17	135956	0.995944	0.906092	2529568	2519307	2780409	0.982759	0.497817	116	114	229
cami ii mouse gut 25	55	181719	0.969272	0.903698	4581575	4440792	4914024	0.878788	0.828571	99	87	105
cami ii mouse gut 25	13	271602	0.98488	0.899865	4199530	4136034	4596284	0.981982	0.613508	333	327	533
cami ii mouse gut 25	40	175613	0.957704	0.89891	4426500	4239275	4716017	0.942387	0.588689	243	229	389
cami ii mouse gut 25	11	340139	0.979678	0.891545	3831354	3753494	4210099	0.961905	0.68942	210	202	293
cami ii mouse gut 25	69	318764	0.960772	0.891164	1421468	1365706	1532496	0.886364	0.553191	88	78	141
cami ii mouse gut 25	21	2.88397e+06	0.877847	0.890688	3829863	3362033	3774646	0.838137	0.633166	451	378	597
cami ii mouse gut 25	41	340960	1	0.886645	1866299	1866299	2104899	1	0.599291	169	169	282
cami ii mouse gut 25	65	4354103	0.993084	0.882387	2035856	2021776	2291257	0.988095	0.504559	168	166	329
cami ii mouse gut 25	36	184451	0.99287	0.857309	2359622	2342797	2732733	0.989761	0.617021	293	290	470
cami ii mouse gut 25	1	1111328	0.969793	0.856437	2875600	2788738	3256210	0.880734	0.774194	109	96	124
cami ii mouse gut 25	50	2883968	1	0.825946	2971061	2971061	3597163	1	0.49763	315	315	633
cami ii mouse gut 25	2	denovo9909.0	0.813364	0.822408	3182046	2588162	3147053	0.764138	0.521167	725	554	1063
cami ii mouse gut 25	5	381666	0.998575	0.770802	2747508	2743594	3559402	0.998177	0.459312	1097	1095	2384
cami ii mouse gut 25	10	228140	1	0.730403	3214531	3214531	4401040	1	0.479396	349	349	728
cami ii mouse gut 25	34	261114	0.995954	0.727277	1538995	1532768	2107544	0.99759	0.455947	415	414	908
cami ii mouse gut 25	92	192316	0.838968	0.691833	2041880	1713072	2476136	0.1	0.333333	10	1	3
cami ii mouse gut 25	7	275984	0.946916	0.638845	2172139	2056833	3219611	0.971154	0.336293	312	303	901
cami ii mouse gut 25	19	1.67833e+06	0.960849	0.596321	2234268	2146795	3600065	0.954233	0.327187	874	834	2549
cami ii mouse gut 25	81	4378740	0.91478	0.584566	2002643	1831978	3133912	0.666667	0.333333	27	18	54
cami ii mouse gut 25	14	3919797	0.755987	0.549511	3923825	2966359	5398177	0.668519	0.304384	540	361	1186
cami ii mouse gut 25	45	354971	0.983028	0.548328	2056924	2022013	3687598	0.994924	0.380583	197	196	515
cami ii mouse gut 25	44	134065	1	0.538079	1864288	1864288	3464710	1	0.432143	121	121	280
cami ii mouse gut 25	48	4378740	0.741097	0.399999	1691496	1253562	3133912	0.410714	0.425926	56	23	54
cami ii mouse gut 25	28	134065	0.839822	0.366335	1511328	1269246	3464710	0.696721	0.303571	122	85	280
cami ii mouse gut 25	61	4.37874e+06	0.748678	0.35253	1517049	1135781	3221802	0.346154	0.130435	26	9	69
cami ii mouse gut 25	22	denovo7195.0	0.706968	0.339502	3114276	2201692	6485055	0.784247	0.130447	584	458	3511
cami ii mouse gut 25	51	denovo2819.0	0.922037	0.293156	1030798	950434	3242080	0.933735	0.144455	166	155	1073
cami ii mouse gut 25	24	354971	0.983806	0.279006	1045798	1028862	3687598	0.981481	0.205825	108	106	515
cami ii mouse gut 25	8	262104	0.950282	0.268956	1184546	1125653	4185268	0.965812	0.1083	585	565	5217
cami ii mouse gut 25	37	192222	0.992487	0.261882	891036	884342	3376868	0.993007	0.128101	286	284	2217
cami ii mouse gut 25	15	26608	0.425757	0.247101	954084	406208	1643895	0.392045	0.10815	176	69	638
cami ii mouse gut 25	30	179464	0.39967	0.2394	1336533	534172	2231295	0.795918	0.126623	49	39	308
cami ii mouse gut 25	71	4.37874e+06	0.83469	0.229049	884099	737949	3221802	0.529412	0.130435	17	9	69
cami ii mouse gut 25	90	179464	0.919388	0.222652	540363	496803	2231295	0.955556	0.13961	45	43	308
cami ii mouse gut 25	25	3919797	0.488981	0.178007	1965133	960913	5398177	0.419664	0.147555	417	175	1186
cami ii mouse gut 25	78	denovo11206.0	0.960978	0.171605	585590	562739	3279267	0.962963	0.165605	54	52	314
cami ii mouse gut 25	88	192316	0.49759	0.17146	853229	424558	2476136	0.125	0.333333	8	1	3
cami ii mouse gut 25	16	259511	0.798505	0.165584	1160232	926451	5595062	0.800604	0.0872284	331	265	3038
cami ii mouse gut 25	73	4.37874e+06	0.578111	0.16548	922217	533144	3221802	0.25641	0.144928	39	10	69
cami ii mouse gut 25	79	463794	0.668526	0.15604	464317	310408	1989288	0.638554	0.0532663	83	53	995
cami ii mouse gut 25	38	4340358	0.635344	0.154988	1321251	839449	5416208	0.51676	0.153273	358	185	1207
cami ii mouse gut 25	80	denovo11206.0	0.64744	0.154689	783494	507265	3279267	0.911765	0.0987261	34	31	314
cami ii mouse gut 25	77	denovo11206.0	0.940977	0.154619	538841	507037	3279267	0.931034	0.0859873	29	27	314
cami ii mouse gut 25	76	26608	0.634384	0.152333	394745	250420	1643895	0.628205	0.0768025	78	49	638
cami ii mouse gut 25	63	228140	0.780095	0.148686	838838	654373	4401040	0.843478	0.133242	115	97	728
cami ii mouse gut 25	12	26608	0.389829	0.13672	576543	224753	1643895	0.346535	0.0548589	101	35	638
cami ii mouse gut 25	56	denovo2819.0	0.794542	0.124079	506298	402275	3242080	0.875	0.0456664	56	49	1073
cami ii mouse gut 25	64	192222	0.989634	0.11792	402371	398200	3376868	0.992	0.0559314	125	124	2217
cami ii mouse gut 25	29	259511	0.876117	0.115352	736664	645404	5595062	0.880711	0.11422	394	347	3038
cami ii mouse gut 25	47	4340358	1	0.110587	598961	598961	5416208	1	0.0439105	53	53	1207
cami ii mouse gut 25	4	denovo8733.0	0.274401	0.105753	752956	206612	1953716	0.256198	0.0609037	242	62	1018
cami ii mouse gut 25	59	denovo8733.0	0.569157	0.097703	335380	190884	1953716	0.539474	0.040275	76	41	1018
cami ii mouse gut 25	54	259511	0.519291	0.0964216	1038888	539485	5595062	0.62069	0.0473996	232	144	3038
cami ii mouse gut 25	23	4340358	0.745053	0.0931388	677078	504459	5416208	0.629834	0.094449	181	114	1207
cami ii mouse gut 25	74	276629	0.585662	0.0906722	377795	221260	2440220	0.277778	0.138889	18	5	36
cami ii mouse gut 25	83	4.37874e+06	0.53924	0.0893627	533916	287909	3221802	0.142857	0.0289855	14	2	69
cami ii mouse gut 25	20	192222	1	0.0882329	297951	297951	3376868	1	0.0396933	88	88	2217
cami ii mouse gut 25	32	4340358	0.757543	0.0859031	614182	465269	5416208	0.614286	0.071251	140	86	1207
cami ii mouse gut 25	94	276629	0.877473	0.0846059	235286	206457	2440220	0.4	0.0555556	5	2	36
cami ii mouse gut 25	18	denovo8733.0	0.447112	0.0828171	361880	161801	1953716	0.388889	0.0343811	90	35	1018
cami ii mouse gut 25	46	276629	0.513058	0.075903	361012	185220	2440220	0.307692	0.111111	13	4	36
cami ii mouse gut 25	42	179464	0.315441	0.0736671	521090	164373	2231295	0.27451	0.136364	153	42	308
cami ii mouse gut 25	52	276629	0.715579	0.0726066	247598	177176	2440220	0.375	0.0833333	8	3	36
cami ii mouse gut 25	87	276629	0.734475	0.0680246	226005	165995	2440220	0.166667	0.0277778	6	1	36
cami ii mouse gut 25	6	denovo7482.0	0.441019	0.060355	594035	261981	4340671	0.444444	0.0235076	342	152	6466
cami ii mouse gut 25	39	259511	0.611433	0.0564126	516217	315632	5595062	0.628959	0.0457538	221	139	3038
cami ii mouse gut 25	49	denovo2819.0	0.665668	0.0494966	241069	160472	3242080	0.722222	0.0242311	36	26	1073
cami ii mouse gut 25	91	4340358	1	0.0493428	267251	267251	5416208	1	0.019884	24	24	1207
cami ii mouse gut 25	43	denovo8733.0	0.384903	0.0484692	246023	94695	1953716	0.421053	0.0235756	57	24	1018
cami ii mouse gut 26	22	3265889	1	1	2782171	2782171	2782171	1	1	11	11	11
cami ii mouse gut 26	36	463794	0.883472	1	2329805	2058317	2058317	0.125	1	8	1	1
cami ii mouse gut 26	33	1684221	1	0.999242	4583760	4583760	4587238	1	0.916667	33	33	36
cami ii mouse gut 26	34	831178	1	0.99584	5340581	5340581	5362888	1	0.574074	31	31	54
cami ii mouse gut 26	29	187223	1	0.985195	4260945	4260945	4324976	1	0.782946	101	101	129
cami ii mouse gut 26	9	4306262	1	0.983325	2780614	2780614	2827768	1	0.594203	41	41	69
cami ii mouse gut 26	35	245324	1	0.98297	2958301	2958301	3009555	1	0.7	21	21	30
cami ii mouse gut 26	28	303652	0.833874	0.978076	2329142	1942210	1985745	0.684211	0.764706	76	52	68
cami ii mouse gut 26	38	182764	1	0.976817	1964662	1964662	2011290	1	0.333333	1	1	3
cami ii mouse gut 26	5	175613	1	0.971023	4587575	4587575	4724474	1	0.755102	148	148	196
cami ii mouse gut 26	11	463794	0.989849	0.962801	2249948	2227108	2313155	0.957746	0.772727	71	68	88
cami ii mouse gut 26	18	denovo4408.0	1	0.952034	2239801	2239801	2352648	1	0.56962	45	45	79
cami ii mouse gut 26	26	174573	1	0.946488	1995664	1995664	2108494	1	0.556122	109	109	196
cami ii mouse gut 26	39	187233	1	0.942018	2956597	2956597	3138579	1	0.2	1	1	5
cami ii mouse gut 26	27	169106	1	0.940021	2052100	2052100	2183037	1	0.719298	82	82	114
cami ii mouse gut 26	13	851733	1	0.931242	2526704	2526704	2713262	1	0.457831	38	38	83
cami ii mouse gut 26	23	1107303	1	0.928937	3302727	3302727	3555385	1	0.686695	160	160	233
cami ii mouse gut 26	20	4397402	0.997431	0.919744	2965259	2957642	3215722	0.985294	0.57265	68	67	117
cami ii mouse gut 26	31	184966	0.996931	0.917817	4712822	4698358	5119057	0.994975	0.744361	199	198	266
cami ii mouse gut 26	37	47365	0.984814	0.917267	2192567	2159270	2354025	0.4	0.666667	5	2	3
cami ii mouse gut 26	10	135956	1	0.904681	2520101	2520101	2785623	1	0.497817	114	114	229
cami ii mouse gut 26	2	4354103	1	0.894795	2051923	2051923	2293177	1	0.495441	163	163	329
cami ii mouse gut 26	14	340139	0.990662	0.881463	3740502	3705573	4203888	0.97551	0.656593	245	239	364
cami ii mouse gut 26	19	308734	0.920675	0.850849	3697108	3403835	4000517	0.867031	0.615783	549	476	773
cami ii mouse gut 26	1	304047	0.845097	0.795812	4492139	3796292	4770338	0.778914	0.503817	1271	990	1965
cami ii mouse gut 26	8	262095	0.901038	0.761083	2515307	2266388	2977847	0.900596	0.46943	1006	906	1930
cami ii mouse gut 26	3	4378740	0.970668	0.743749	2329706	2261372	3040505	0.96118	0.440569	644	619	1405
cami ii mouse gut 26	7	2883968	0.99598	0.701159	2437899	2428098	3462979	0.993151	0.406162	876	870	2142
cami ii mouse gut 26	21	171232	0.95988	0.61467	1292415	1240563	2018259	0.973214	0.368866	224	218	591
cami ii mouse gut 26	25	134065	0.925883	0.493068	1848376	1711380	3470882	0.919263	0.235914	706	649	2751
cami ii mouse gut 26	12	2.88397e+06	1	0.463475	1681353	1681353	3627713	1	0.295534	675	675	2284
cami ii mouse gut 26	30	166911	0.955176	0.445425	969519	926061	2079049	0.9625	0.202632	80	77	380
cami ii mouse gut 26	15	180869	0.943333	0.436006	882867	832838	1910153	0.92	0.202941	375	345	1700
cami ii mouse gut 26	17	166911	0.43229	0.245547	1180933	510505	2079049	0.505495	0.242105	182	92	380
cami ii mouse gut 26	24	228730	0.967676	0.238307	507172	490778	2059435	0.96	0.0904295	250	240	2654
cami ii mouse gut 26	16	166911	0.376475	0.154547	853469	321310	2079049	0.342857	0.157895	175	60	380
cami ii mouse gut 26	4	2.88397e+06	0.826023	0.145326	638241	527202	3627713	0.856502	0.0836252	223	191	2284
cami ii mouse gut 26	32	1109178	1	0.128003	447055	447055	3492522	1	0.0367232	52	52	1416
cami ii mouse gut 26	6	340139	0.449866	0.0684281	639444	287664	4203888	0.2875	0.0631868	80	23	364
cami ii mouse gut 27	41	1992	0.929138	1	6969103	6475260	6475260	0.0178571	1	56	1	1
cami ii mouse gut 27	49	463794	1	1	2058296	2058296	2058296	1	1	1	1	1
cami ii mouse gut 27	48	184966	0.980231	1	5232158	5128722	5128722	0.333333	1	3	1	1
cami ii mouse gut 27	44	3265889	1	1	2782372	2782372	2782372	1	1	11	11	11
cami ii mouse gut 27	43	228730	1	1	2372402	2372402	2372402	1	1	1	1	1
cami ii mouse gut 27	45	164237	1	0.998385	2939228	2939228	2943983	1	0.833333	10	10	12
cami ii mouse gut 27	29	1684221	1	0.998367	4579056	4579056	4586544	1	0.888889	32	32	36
cami ii mouse gut 27	47	181719	1	0.993654	5277268	5277268	5310974	1	0.5	1	1	2
cami ii mouse gut 27	38	134065	0.986644	0.991875	3495244	3448562	3476812	0.826087	0.730769	23	19	26
cami ii mouse gut 27	46	4306262	1	0.988513	2797518	2797518	2830026	1	0.479167	23	23	48
cami ii mouse gut 27	13	4378740	0.971413	0.988035	3187448	3096328	3133824	0.933333	0.777778	45	42	54
cami ii mouse gut 27	35	134065	0.97648	0.986454	3752634	3664371	3714692	0.903226	0.756757	31	28	37
cami ii mouse gut 27	6	187223	1	0.981792	4246642	4246642	4325399	1	0.75969	98	98	129
cami ii mouse gut 27	16	851733	1	0.972873	2633242	2633242	2706667	1	0.647482	90	90	139
cami ii mouse gut 27	27	192316	1	0.972489	2272881	2272881	2337179	1	0.62963	102	102	162
cami ii mouse gut 27	36	175613	0.986939	0.971824	4659217	4598364	4731684	0.951613	0.686047	62	59	86
cami ii mouse gut 27	30	4.37874e+06	0.95104	0.961528	3257333	3097855	3221805	0.928571	0.565217	42	39	69
cami ii mouse gut 27	40	4402042	0.996007	0.958373	6374672	6349221	6624998	0.970588	0.52381	68	66	126
cami ii mouse gut 27	4	460611	1	0.958231	4466154	4466154	4660832	1	0.703297	64	64	91
cami ii mouse gut 27	33	176850	1	0.955284	2834335	2834335	2967007	1	0.5	75	75	150
cami ii mouse gut 27	20	1111580	0.99859	0.952387	3015037	3010787	3161307	0.996324	0.742466	272	271	365
cami ii mouse gut 27	31	187400	0.989234	0.951178	3269930	3234727	3400758	0.97479	0.789116	119	116	147
cami ii mouse gut 27	26	194878	0.936377	0.950947	3445018	3225836	3392236	0.910569	0.708861	123	112	158
cami ii mouse gut 27	18	174573	1	0.930907	1961991	1961991	2107612	1	0.535714	105	105	196
cami ii mouse gut 27	2	181719	0.86972	0.927449	5236800	4554548	4910836	0.748031	0.811966	127	95	117
cami ii mouse gut 27	10	833816	0.828131	0.925706	4746958	3931104	4246600	0.426667	0.813559	225	96	118
cami ii mouse gut 27	28	135956	1	0.922898	2568886	2568886	2783498	1	0.537118	123	123	229
cami ii mouse gut 27	9	245324	1	0.920264	2737484	2737484	2974673	1	0.708661	450	450	635
cami ii mouse gut 27	51	304047	1	0.909434	4458231	4458231	4902205	1	0.5	1	1	2
cami ii mouse gut 27	22	189840	0.988805	0.905534	2855533	2823564	3118120	0.972603	0.751323	146	142	189
cami ii mouse gut 27	11	162576	1	0.898382	5569758	5569758	6199763	1	0.676562	433	433	640
cami ii mouse gut 27	7	1107303	0.803897	0.880905	3853857	3098106	3516957	0.795571	0.62938	587	467	742
cami ii mouse gut 27	8	denovo9909.0	0.998923	0.721504	2279622	2277167	3156139	0.997712	0.44354	437	436	983
cami ii mouse gut 27	15	316381	0.959427	0.701932	2567373	2463206	3509179	0.957207	0.460954	444	425	922
cami ii mouse gut 27	42	4340358	0.998842	0.620131	3403218	3399277	5481543	0.984375	0.379518	64	63	166
cami ii mouse gut 27	24	180972	0.97743	0.594047	2839166	2775085	4671489	0.975309	0.286232	162	158	552
cami ii mouse gut 27	5	308734	0.993555	0.55913	2211668	2197413	3930056	0.993019	0.339094	573	569	1678
cami ii mouse gut 27	1	3919797	0.983939	0.493185	2689911	2646708	5366566	0.969487	0.432015	721	699	1618
cami ii mouse gut 27	17	319134	0.800671	0.467387	2224463	1781062	3810676	0.758523	0.274691	352	267	972
cami ii mouse gut 27	12	denovo1874.0	0.932672	0.345238	2299369	2144558	6211832	0.897163	0.165576	282	253	1528
cami ii mouse gut 27	25	3.26589e+06	0.993342	0.252641	762120	757046	2996532	0.994118	0.114266	170	169	1479
cami ii mouse gut 27	34	3.26589e+06	0.969398	0.222635	688192	667132	2996532	0.972603	0.0960108	146	142	1479
cami ii mouse gut 27	37	319134	0.558779	0.193035	1316432	735594	3810676	0.553846	0.111111	195	108	972
cami ii mouse gut 27	39	3919797	1	0.188488	1011533	1011533	5366566	1	0.0599506	97	97	1618
cami ii mouse gut 27	19	denovo1874.0	0.908645	0.159822	1092603	992788	6211832	0.847222	0.0798429	144	122	1528
cami ii mouse gut 27	23	180972	0.987213	0.155812	737302	727874	4671489	0.980198	0.179348	101	99	552
cami ii mouse gut 27	14	denovo9909.0	0.416403	0.0887404	672611	280077	3156139	0.45283	0.0488301	106	48	983
cami ii mouse gut 27	21	308734	0.202296	0.0840159	1632194	330187	3930056	0.270175	0.045888	285	77	1678
cami ii mouse gut 27	50	4340358	0.979527	0.0645386	361165	353771	5481543	0.875	0.0421687	8	7	166
cami ii mouse gut 27	32	308734	0.291998	0.0619164	833344	243335	3930056	0.321839	0.0333731	174	56	1678
cami ii mouse gut 27	3	319134	1	0.0561669	214034	214034	3810676	1	0.0329218	32	32	972
cami ii mouse gut 28	53	184966	1	1	5128711	5128711	5128711	1	1	1	1	1
cami ii mouse gut 28	51	463794	1	1	2058298	2058298	2058298	1	1	1	1	1
cami ii mouse gut 28	50	3265889	1	1	2781985	2781985	2781985	1	1	12	12	12
cami ii mouse gut 28	49	1992	0.989516	1	6543897	6475290	6475290	0.25	1	4	1	1
cami ii mouse gut 28	23	164237	0.985634	0.998091	2979799	2936991	2942608	0.947368	0.923077	38	36	39
cami ii mouse gut 28	41	1684221	1	0.995231	4560898	4560898	4582751	1	0.909091	100	100	110
cami ii mouse gut 28	52	181719	0.957243	0.993653	5512982	5277265	5310973	0.25	0.5	4	1	2
cami ii mouse gut 28	37	134065	1	0.989996	3676817	3676817	3713970	1	0.783784	29	29	37
cami ii mouse gut 28	18	4378740	0.778523	0.989689	3984017	3101648	3133961	0.413462	0.796296	104	43	54
cami ii mouse gut 28	30	308734	0.926576	0.987767	4303255	3987293	4036674	0.833333	0.885417	102	85	96
cami ii mouse gut 28	34	851733	1	0.987026	2675037	2675037	2710199	1	0.590361	49	49	83
cami ii mouse gut 28	32	833816	0.991669	0.984964	4219460	4184307	4248181	0.987013	0.853933	77	76	89
cami ii mouse gut 28	39	134065	0.993733	0.982778	3436425	3414890	3474731	0.960784	0.830508	51	49	59
cami ii mouse gut 28	38	187223	1	0.982668	4250360	4250360	4325326	1	0.767442	99	99	129
cami ii mouse gut 28	48	4306262	1	0.982575	2780802	2780802	2830117	1	0.458333	22	22	48
cami ii mouse gut 28	27	192316	1	0.980985	2295748	2295748	2340247	1	0.625806	97	97	155
cami ii mouse gut 28	29	245324	1	0.97944	2938756	2938756	3000445	1	0.801802	178	178	222
cami ii mouse gut 28	31	460611	0.971948	0.978111	4683317	4551940	4653806	0.950704	0.780347	142	135	173
cami ii mouse gut 28	28	175613	1	0.968679	4582843	4582843	4731024	1	0.674419	58	58	86
cami ii mouse gut 28	20	4402042	0.994708	0.949764	6312736	6279327	6611462	0.987552	0.689855	241	238	345
cami ii mouse gut 28	42	4.37874e+06	0.998329	0.93341	3012599	3007565	3222127	0.972222	0.507246	36	35	69
cami ii mouse gut 28	12	135956	1	0.931597	2593599	2593599	2784036	1	0.550218	126	126	229
cami ii mouse gut 28	16	187400	1	0.931031	3163291	3163291	3397620	1	0.75625	121	121	160
cami ii mouse gut 28	17	176850	1	0.921454	2723909	2723909	2956098	1	0.583658	150	150	257
cami ii mouse gut 28	2	162576	1	0.916855	5676038	5676038	6190772	1	0.700752	466	466	665
cami ii mouse gut 28	54	304047	1	0.909434	4458229	4458229	4902204	1	0.5	1	1	2
cami ii mouse gut 28	45	181719	1	0.877306	4309222	4309222	4911880	1	0.761905	80	80	105
cami ii mouse gut 28	14	4387250	0.986098	0.815344	4374187	4313378	5290257	0.987395	0.509761	238	235	461
cami ii mouse gut 28	9	196664	0.684909	0.810694	5679003	3889602	4797867	0.646179	0.505195	1204	778	1540
cami ii mouse gut 28	11	denovo1874.0	0.964135	0.780316	5086171	4903758	6284322	0.923664	0.487903	131	121	248
cami ii mouse gut 28	10	denovo2280.0	1	0.748507	1262220	1262220	1686317	1	0.451977	560	560	1239
cami ii mouse gut 28	5	1107303	0.97765	0.687628	2385669	2332349	3391877	0.980392	0.384431	816	800	2081
cami ii mouse gut 28	24	174573	1	0.670362	1412857	1412857	2107602	1	0.290816	57	57	196
cami ii mouse gut 28	7	1111580	0.986718	0.579128	1708717	1686022	2911309	0.988152	0.303383	844	834	2749
cami ii mouse gut 28	19	228730	0.667895	0.420688	1493843	997731	2371667	0.129032	0.380952	62	8	21
cami ii mouse gut 28	3	denovo2819.0	0.955276	0.415368	1420125	1356612	3266048	0.986928	0.19509	153	151	774
cami ii mouse gut 28	6	174573	1	0.273702	576855	576855	2107602	1	0.255102	50	50	196
cami ii mouse gut 28	33	4340358	0.980793	0.263169	1471582	1443317	5484375	0.828571	0.192053	35	29	151
cami ii mouse gut 28	15	228730	0.607233	0.229713	897188	544802	2371667	0.135135	0.238095	37	5	21
cami ii mouse gut 28	40	4340358	1	0.161728	886975	886975	5484375	1	0.0662252	10	10	151
cami ii mouse gut 28	21	192316	0.811045	0.136071	411939	334101	2455341	0.647059	0.0870712	51	33	379
cami ii mouse gut 28	44	4340358	0.620407	0.132309	1169607	725632	5484375	0.833333	0.0331126	6	5	151
cami ii mouse gut 28	4	339549	0.458398	0.127998	624813	286413	2237635	0.463519	0.0561915	233	108	1922
cami ii mouse gut 28	1	denovo2819.0	0.947931	0.127753	440166	417247	3266048	0.961039	0.0956072	77	74	774
cami ii mouse gut 28	46	192316	0.475718	0.12371	638511	303751	2455341	0.688889	0.0817942	45	31	379
cami ii mouse gut 28	36	4340358	0.367148	0.122761	1833771	673266	5484375	0.210526	0.13245	95	20	151
cami ii mouse gut 28	13	339549	0.513583	0.122552	533949	274227	2237635	0.520408	0.0530697	196	102	1922
cami ii mouse gut 28	47	228730	0.581501	0.116806	476398	277026	2371667	0.0555556	0.047619	18	1	21
cami ii mouse gut 28	26	denovo11206.0	0.663908	0.114777	528060	350583	3054483	0.722628	0.0386115	137	99	2564
cami ii mouse gut 28	35	228730	0.60864	0.114759	447177	272170	2371667	0.235294	0.190476	17	4	21
cami ii mouse gut 28	43	denovo1874.0	0.965757	0.106716	694414	670635	6284322	0.927273	0.205645	55	51	248
cami ii mouse gut 28	8	179464	0.350897	0.0929846	526892	184885	1988339	0.34689	0.0627977	418	145	2309
cami ii mouse gut 28	25	339549	0.255864	0.0911909	797502	204052	2237635	0.229858	0.0504683	422	97	1922
cami ii mouse gut 28	22	339549	0.323451	0.0528388	365539	118234	2237635	0.321429	0.037461	224	72	1922
cami ii mouse gut 29	33	184966	0.998166	1	5137329	5127906	5127906	0.966667	1	30	29	29
cami ii mouse gut 29	48	463794	0.889709	1	2313448	2058296	2058296	0.0434783	1	23	1	1
cami ii mouse gut 29	49	3265889	1	1	2782220	2782220	2782220	1	1	11	11	11
cami ii mouse gut 29	17	1684221	1	0.999241	4583757	4583757	4587238	1	0.916667	33	33	36
cami ii mouse gut 29	9	187223	1	0.984056	4255524	4255524	4324473	1	0.775194	100	100	129
cami ii mouse gut 29	42	245324	1	0.982966	2958179	2958179	3009442	1	0.7	21	21	30
cami ii mouse gut 29	43	47365	0.931173	0.980337	2478336	2307760	2354047	0.133333	0.666667	15	2	3
cami ii mouse gut 29	37	182764	0.997527	0.976823	1969512	1964642	2011257	0.5	0.333333	2	1	3
cami ii mouse gut 29	18	354971	0.991813	0.976629	3653613	3623701	3710417	0.958333	0.686567	48	46	67
cami ii mouse gut 29	12	1107303	1	0.963172	3432555	3432555	3563803	1	0.733906	171	171	233
cami ii mouse gut 29	2	4306262	1	0.963007	2707094	2707094	2811084	1	0.758883	299	299	394
cami ii mouse gut 29	5	175613	1	0.962885	4547038	4547038	4722306	1	0.72973	162	162	222
cami ii mouse gut 29	6	169106	0.861535	0.95725	2430082	2093600	2187099	0.766355	0.738739	107	82	111
cami ii mouse gut 29	21	denovo4408.0	1	0.949978	2234913	2234913	2352595	1	0.56962	45	45	79
cami ii mouse gut 29	30	174573	1	0.947536	1997202	1997202	2107785	1	0.561224	110	110	196
cami ii mouse gut 29	36	851733	1	0.942076	2556333	2556333	2713509	1	0.481928	40	40	83
cami ii mouse gut 29	46	187233	0.981959	0.942013	3010904	2956583	3138581	0.166667	0.2	6	1	5
cami ii mouse gut 29	41	340960	1	0.938333	1985579	1985579	2116070	1	0.663158	63	63	95
cami ii mouse gut 29	39	135956	0.994744	0.896615	2509484	2496295	2784134	0.991071	0.484716	112	111	229
cami ii mouse gut 29	26	340139	1	0.886501	3734083	3734083	4212161	1	0.677419	168	168	248
cami ii mouse gut 29	45	318764	1	0.884	1358423	1358423	1536677	1	0.469027	53	53	113
cami ii mouse gut 29	38	4354103	0.983341	0.863763	2014232	1980676	2293077	0.980263	0.452888	152	149	329
cami ii mouse gut 29	11	4397402	0.683251	0.778109	3662387	2502331	3215912	0.299401	0.42735	167	50	117
cami ii mouse gut 29	15	303652	1	0.766871	1474161	1474161	1922307	1	0.453564	420	420	926
cami ii mouse gut 29	3	228730	0.964831	0.765049	1841631	1776862	2322546	0.95288	0.462516	382	364	787
cami ii mouse gut 29	1	166911	0.894372	0.721753	1681871	1504218	2084116	0.840764	0.441472	157	132	299
cami ii mouse gut 29	22	1109178	0.992105	0.585932	2025732	2009739	3429985	0.989855	0.333171	690	683	2050
cami ii mouse gut 29	40	171232	1	0.358629	737322	737322	2055948	1	0.166667	41	41	246
cami ii mouse gut 29	10	133892	0.507699	0.323483	1148267	582974	1802179	0.465789	0.156915	380	177	1128
cami ii mouse gut 29	8	174824	0.584618	0.295126	1998841	1168558	3959525	0.535509	0.150161	521	279	1858
cami ii mouse gut 29	25	539647	0.893111	0.280049	648371	579067	2067731	0.830409	0.140039	171	142	1014
cami ii mouse gut 29	14	137043	0.670368	0.269839	1275821	855269	3169556	0.607143	0.261204	336	204	781
cami ii mouse gut 29	24	187962	0.273296	0.137059	1343099	367064	2678150	0.383333	0.0484211	360	138	2850
cami ii mouse gut 29	35	171232	0.726734	0.136422	385942	280477	2055948	0.733333	0.0894309	30	22	246
cami ii mouse gut 29	44	1995182	0.642073	0.135741	392393	251945	1856068	0.654545	0.0461835	110	72	1559
cami ii mouse gut 29	27	174824	0.499102	0.12444	987224	492725	3959525	0.50495	0.0823466	303	153	1858
cami ii mouse gut 29	29	174824	0.574576	0.107704	742214	426458	3959525	0.503145	0.0430571	159	80	1858
cami ii mouse gut 29	31	833816	0.599008	0.105796	713895	427629	4042005	0.584416	0.0528583	231	135	2554
cami ii mouse gut 29	23	1995182	0.331676	0.0971936	543898	180398	1856068	0.32716	0.0679923	324	106	1559
cami ii mouse gut 29	20	539647	0.373317	0.0910041	504054	188172	2067731	0.287425	0.0473373	167	48	1014
cami ii mouse gut 29	19	539647	0.278232	0.0886547	658853	183314	2067731	0.24	0.0946746	400	96	1014
cami ii mouse gut 29	34	137043	0.539552	0.0805239	473031	255225	3169556	0.8125	0.0332907	32	26	781
cami ii mouse gut 29	13	833816	0.477138	0.0784096	664235	316932	4042005	0.483029	0.0724354	383	185	2554
cami ii mouse gut 29	7	539647	0.535597	0.0733916	283336	151754	2067731	0.473282	0.061144	131	62	1014
cami ii mouse gut 29	16	133892	0.371428	0.0649053	314922	116971	1802179	0.40625	0.0576241	160	65	1128
cami ii mouse gut 29	28	174824	0.393073	0.0588576	592888	233048	3959525	0.346774	0.0231432	124	43	1858
cami ii mouse gut 29	47	4397402	0.57103	0.0573741	323118	184510	3215912	0.227273	0.042735	22	5	117
cami ii mouse gut 29	32	833816	0.507205	0.0453525	361422	183315	4042005	0.522222	0.036805	180	94	2554
cami ii mouse gut 29	4	463794	0.241132	0.0431102	347357	83759	1942904	0.319149	0.0155226	141	45	2899
cami ii mouse gut 3	58	4449518	0.994631	1	3754375	3734216	3734216	0.5	1	2	1	1
cami ii mouse gut 3	32	197875	0.9845	1	2253087	2218164	2218164	0.9	1	10	9	9
cami ii mouse gut 3	63	denovo9521.0	1	1	3168243	3168243	3168243	1	1	2	2	2
cami ii mouse gut 3	43	1684221	1	0.998376	4578928	4578928	4586377	1	0.888889	32	32	36
cami ii mouse gut 3	47	184966	0.961408	0.99826	5324701	5119208	5128129	0.681818	0.9375	22	15	16
cami ii mouse gut 3	41	180944	0.977566	0.988553	4624439	4520696	4573044	0.916667	0.717391	36	33	46
cami ii mouse gut 3	53	851733	0.990844	0.98706	2699032	2674319	2709379	0.963636	0.609195	55	53	87
cami ii mouse gut 3	13	192777	0.983419	0.979723	3239935	3186214	3252158	0.989474	0.817391	95	94	115
cami ii mouse gut 3	52	233991	0.984604	0.976559	3851873	3792571	3883607	0.941176	0.191617	34	32	167
cami ii mouse gut 3	46	1871	1	0.97315	2249450	2249450	2311514	1	0.786667	118	118	150
cami ii mouse gut 3	42	134065	1	0.965829	3354926	3354926	3473624	1	0.75	66	66	88
cami ii mouse gut 3	19	174824	0.989729	0.965815	3983310	3942396	4081937	0.984848	0.769231	132	130	169
cami ii mouse gut 3	59	835900	0.982189	0.963632	3681069	3615505	3751956	0.862069	0.609756	29	25	41
cami ii mouse gut 3	56	4449524	0.969288	0.939068	3211663	3113026	3315015	0.983607	0.451128	61	60	133
cami ii mouse gut 3	49	169106	1	0.937548	2046547	2046547	2182872	1	0.699115	79	79	113
cami ii mouse gut 3	29	1107303	0.994881	0.931556	3330406	3313357	3556800	0.993902	0.696581	164	163	234
cami ii mouse gut 3	34	162576	1	0.926571	5758005	5758005	6214314	1	0.735938	471	471	640
cami ii mouse gut 3	25	denovo4581.0	1	0.923441	2655215	2655215	2875350	1	0.801587	101	101	126
cami ii mouse gut 3	1	171232	0.977469	0.909328	1908333	1865336	2051334	0.95092	0.630081	163	155	246
cami ii mouse gut 3	17	312322	0.775011	0.89834	2684037	2080159	2315558	0.594286	0.529262	350	208	393
cami ii mouse gut 3	33	3319464	0.856072	0.888444	1714499	1467734	1652028	0.712329	0.477064	73	52	109
cami ii mouse gut 3	15	187028	0.983536	0.882908	2100921	2066331	2340369	0.984	0.605911	250	246	406
cami ii mouse gut 3	10	174573	1	0.867165	1806714	1806714	2083471	1	0.543689	224	224	412
cami ii mouse gut 3	36	999989	0.948747	0.866851	2449987	2324418	2681451	0.976	0.319372	125	122	382
cami ii mouse gut 3	40	4424327	1	0.865583	3808018	3808018	4399369	1	0.563636	93	93	165
cami ii mouse gut 3	4	268844	0.834544	0.854361	3097735	2585195	3025880	0.650549	0.657778	455	296	450
cami ii mouse gut 3	28	189840	0.754898	0.833791	3452829	2606534	3126125	0.119048	0.517241	126	15	29
cami ii mouse gut 3	5	272953	0.947696	0.812294	2988996	2832660	3487234	0.96756	0.558177	709	686	1229
cami ii mouse gut 3	3	190026	0.996302	0.806164	3932749	3918206	4860311	0.996252	0.522611	1334	1329	2543
cami ii mouse gut 3	8	192673	0.95313	0.803905	6071485	5786916	7198511	0.868709	0.626183	457	397	634
cami ii mouse gut 3	14	1108599	1	0.764971	3482874	3482874	4552948	1	0.556962	660	660	1185
cami ii mouse gut 3	30	175758	0.895201	0.743851	2795732	2502741	3364574	0.894737	0.435897	19	17	39
cami ii mouse gut 3	54	129394	1	0.737303	2893696	2893696	3924704	1	0.491525	29	29	59
cami ii mouse gut 3	2	315496	0.991054	0.649607	1906270	1889217	2908245	0.995338	0.37066	858	854	2304
cami ii mouse gut 3	51	134065	0.985359	0.548554	2067616	2037344	3714025	0.9375	0.405405	16	15	37
cami ii mouse gut 3	27	270030	0.979296	0.490499	1776246	1739470	3546329	0.986523	0.266764	371	366	1372
cami ii mouse gut 3	23	180535	0.820478	0.461443	1533485	1258190	2726642	0.821033	0.395204	542	445	1126
cami ii mouse gut 3	11	denovo5363.0	0.873821	0.424498	3603318	3148655	7417353	0.947439	0.177795	742	703	3954
cami ii mouse gut 3	55	1141335	0.949685	0.418026	705259	669774	1602229	0.977273	0.313869	44	43	137
cami ii mouse gut 3	18	289315	0.95709	0.378451	955559	914556	2416576	0.960317	0.183333	378	363	1980
cami ii mouse gut 3	26	191318	0.650756	0.358952	2576430	1676627	4670896	0.63388	0.143151	549	348	2431
cami ii mouse gut 3	22	176952	0.427821	0.33671	2334023	998543	2965587	0.377565	0.179454	731	276	1538
cami ii mouse gut 3	62	134065	0.636307	0.299976	1750915	1114119	3714025	0.615385	0.216216	13	8	37
cami ii mouse gut 3	35	180535	0.851768	0.254121	813480	692896	2726642	0.853448	0.0879218	116	99	1126
cami ii mouse gut 3	50	1141335	1	0.244703	392070	392070	1602229	1	0.218978	30	30	137
cami ii mouse gut 3	61	129394	0.995823	0.229321	903791	900016	3924704	0.933333	0.237288	15	14	59
cami ii mouse gut 3	31	289315	0.939807	0.177861	457344	429815	2416576	0.953052	0.102525	213	203	1980
cami ii mouse gut 3	20	181348	0.500483	0.168765	1666891	834251	4943268	0.486486	0.083045	592	288	3468
cami ii mouse gut 3	38	270030	0.94278	0.160423	603442	568913	3546329	0.953846	0.090379	130	124	1372
cami ii mouse gut 3	57	189840	0.503822	0.148514	921504	464274	3126125	0.1	0.206897	60	6	29
cami ii mouse gut 3	48	270030	1	0.147927	524597	524597	3546329	1	0.139213	191	191	1372
cami ii mouse gut 3	16	181348	0.41114	0.136856	1645468	676517	4943268	0.404984	0.0749712	642	260	3468
cami ii mouse gut 3	39	304080	0.925453	0.135778	493017	456264	3360359	0.956522	0.0451745	46	44	974
cami ii mouse gut 3	60	1141335	0.960593	0.132269	220619	211925	1602229	0.888889	0.0583942	9	8	137
cami ii mouse gut 3	6	263687	0.239456	0.125808	1777764	425697	3383701	0.24163	0.0552597	687	166	3004
cami ii mouse gut 3	44	47365	0.888573	0.12152	298923	265615	2185773	0.942857	0.0340382	70	66	1939
cami ii mouse gut 3	24	304080	0.973442	0.120527	416065	405015	3360359	0.957265	0.11499	117	112	974
cami ii mouse gut 3	7	196122	0.325694	0.111359	871922	283980	2550139	0.291066	0.0445916	347	101	2265
cami ii mouse gut 3	12	181348	0.529551	0.0677224	632177	334770	4943268	0.532847	0.0420992	274	146	3468
cami ii mouse gut 3	45	134065	0.66094	0.0590785	331980	219419	3714025	0.428571	0.0810811	7	3	37
cami ii mouse gut 3	9	191318	0.469335	0.0509909	507469	238173	4670896	0.483092	0.0411353	207	100	2431
cami ii mouse gut 3	37	175706	0.299348	0.0469865	334981	100276	2134147	0.542373	0.0162272	59	32	1972
cami ii mouse gut 3	21	196122	0.304569	0.0244445	204673	62337	2550139	0.261364	0.0101545	88	23	2265
cami ii mouse gut 30	46	denovo8298.0	1	1	3554849	3554849	3554849	1	1	1	1	1
cami ii mouse gut 30	27	463794	0.960044	1	2143855	2058196	2058196	0.0666667	1	15	1	1
cami ii mouse gut 30	45	3265889	1	1	2782420	2782420	2782420	1	1	11	11	11
cami ii mouse gut 30	47	184966	1	1	5128737	5128737	5128737	1	1	1	1	1
cami ii mouse gut 30	44	197875	1	0.999479	2216389	2216389	2217544	1	0.941176	16	16	17
cami ii mouse gut 30	18	1684221	1	0.998373	4579046	4579046	4586507	1	0.888889	32	32	36
cami ii mouse gut 30	34	192222	0.981897	0.995946	3604206	3538958	3553365	0.9	0.692308	10	9	13
cami ii mouse gut 30	42	181719	1	0.993653	5277229	5277229	5310935	1	0.5	1	1	2
cami ii mouse gut 30	40	1111580	1	0.987066	3136472	3136472	3177571	1	0.733333	11	11	15
cami ii mouse gut 30	41	851733	0.993451	0.986781	2694334	2676688	2712546	0.960784	0.590361	51	49	83
cami ii mouse gut 30	30	228730	1	0.98641	2337551	2337551	2369757	1	0.864865	64	64	74
cami ii mouse gut 30	15	175613	1	0.98528	4663518	4663518	4733190	1	0.72093	62	62	86
cami ii mouse gut 30	33	4306262	1	0.982696	2780032	2780032	2828985	1	0.458333	22	22	48
cami ii mouse gut 30	6	1992	0.994647	0.982523	6394607	6360379	6473518	0.969231	0.940299	65	63	67
cami ii mouse gut 30	13	187223	1	0.9818	4246489	4246489	4325206	1	0.75969	98	98	129
cami ii mouse gut 30	37	833816	0.984121	0.980778	4235507	4168251	4249943	0.945455	0.764706	55	52	68
cami ii mouse gut 30	38	4378740	0.976805	0.971445	3116782	3044487	3133977	0.954545	0.777778	44	42	54
cami ii mouse gut 30	43	4.37874e+06	1	0.963159	3103602	3103602	3222314	1	0.565217	39	39	69
cami ii mouse gut 30	16	233991	1	0.958635	3713687	3713687	3873932	1	0.435798	112	112	257
cami ii mouse gut 30	12	192316	1	0.955577	2214963	2214963	2317932	1	0.719101	320	320	445
cami ii mouse gut 30	29	351309	1	0.954752	4024034	4024034	4214744	1	0.677083	65	65	96
cami ii mouse gut 30	31	1107303	0.995416	0.954588	3408557	3392933	3554341	0.993976	0.705128	166	165	234
cami ii mouse gut 30	24	176850	1	0.95229	2826213	2826213	2967807	1	0.486667	73	73	150
cami ii mouse gut 30	28	174573	1	0.943589	1985911	1985911	2104636	1	0.540816	106	106	196
cami ii mouse gut 30	39	340139	1	0.932983	3939570	3939570	4222552	1	0.571429	20	20	35
cami ii mouse gut 30	1	3.26589e+06	1	0.926354	2869492	2869492	3097619	1	0.604651	52	52	86
cami ii mouse gut 30	25	135956	1	0.923918	2571920	2571920	2783710	1	0.541485	124	124	229
cami ii mouse gut 30	21	denovo8298.1	0.841117	0.916236	2956622	2486864	2714218	0.716	0.675472	250	179	265
cami ii mouse gut 30	48	304047	1	0.909434	4458213	4458213	4902184	1	0.5	1	1	2
cami ii mouse gut 30	22	180944	0.996635	0.866977	3969258	3955903	4562872	0.986486	0.651786	148	146	224
cami ii mouse gut 30	5	denovo9909.0	0.985346	0.836669	2688117	2648726	3165798	0.975052	0.574051	481	469	817
cami ii mouse gut 30	9	187233	0.985298	0.778949	2439044	2403185	3085164	0.984581	0.501121	454	447	892
cami ii mouse gut 30	7	261114	0.995682	0.774259	1647850	1640734	2119102	0.994911	0.511111	393	391	765
cami ii mouse gut 30	20	181719	0.998925	0.716925	3503542	3499776	4881649	0.99729	0.567026	369	368	649
cami ii mouse gut 30	3	4480176	1	0.678766	2051391	2051391	3022238	1	0.454357	219	219	482
cami ii mouse gut 30	4	228140	0.983139	0.664035	2851090	2803018	4221190	0.984545	0.388729	1100	1083	2786
cami ii mouse gut 30	8	4334624	0.994568	0.559791	1974466	1963740	3507989	0.992278	0.329276	518	514	1561
cami ii mouse gut 30	14	184451	0.996243	0.49974	1350310	1345237	2691873	0.996516	0.280943	287	286	1018
cami ii mouse gut 30	11	4340358	0.803098	0.439967	2851316	2289887	5204684	0.772009	0.199185	886	684	3434
cami ii mouse gut 30	26	denovo2280.0	0.982434	0.433641	748740	735588	1696306	0.992908	0.24369	282	280	1149
cami ii mouse gut 30	17	denovo2280.0	1	0.327025	554735	554735	1696306	1	0.21671	249	249	1149
cami ii mouse gut 30	2	47365	0.877361	0.321795	842304	739005	2296511	0.862595	0.132009	131	113	856
cami ii mouse gut 30	19	181719	0.303778	0.211819	3403886	1034025	4881649	0.177419	0.135593	496	88	649
cami ii mouse gut 30	32	4402042	1	0.143942	925201	925201	6427598	1	0.0399444	115	115	2879
cami ii mouse gut 30	36	184451	0.957554	0.131741	370350	354630	2691873	0.953488	0.0805501	86	82	1018
cami ii mouse gut 30	10	denovo2227.0	0.700543	0.130816	538538	377269	2883962	0.702703	0.0473588	185	130	2745
cami ii mouse gut 30	35	180944	0.700043	0.0844753	550609	385450	4562872	0.459459	0.0758929	37	17	224
cami ii mouse gut 30	23	4340358	0.688254	0.0812076	614105	422660	5204684	0.689076	0.0716366	357	246	3434
cami ii mouse gut 31	51	3265889	0.978759	1	2842654	2782273	2782273	0.916667	1	12	11	11
cami ii mouse gut 31	59	228730	1	1	2372450	2372450	2372450	1	1	1	1	1
cami ii mouse gut 31	11	463794	0.804335	1	2559026	2058313	2058313	0.0188679	1	53	1	1
cami ii mouse gut 31	64	denovo8298.0	1	1	3554851	3554851	3554851	1	1	1	1	1
cami ii mouse gut 31	62	184966	1	1	5128745	5128745	5128745	1	1	1	1	1
cami ii mouse gut 31	55	1992	0.990556	0.996788	6515037	6453509	6474304	0.948718	0.880952	39	37	42
cami ii mouse gut 31	42	1111580	1	0.995837	3164018	3164018	3177246	1	0.823529	14	14	17
cami ii mouse gut 31	47	181719	1	0.993655	5277267	5277267	5310966	1	0.5	1	1	2
cami ii mouse gut 31	54	192222	1	0.991053	3521617	3521617	3553411	1	0.615385	8	8	13
cami ii mouse gut 31	36	851733	1	0.98673	2676995	2676995	2712997	1	0.590361	49	49	83
cami ii mouse gut 31	1	187223	1	0.983058	4252155	4252155	4325435	1	0.767442	99	99	129
cami ii mouse gut 31	7	4306262	1	0.982602	2780269	2780269	2829498	1	0.458333	22	22	48
cami ii mouse gut 31	4	denovo4408.0	1	0.978287	2293973	2293973	2344888	1	0.754717	120	120	159
cami ii mouse gut 31	14	denovo8298.1	0.99915	0.971979	2652993	2650738	2727156	0.979592	0.761905	49	48	63
cami ii mouse gut 31	28	4402042	1	0.954172	6318430	6318430	6621897	1	0.511278	68	68	133
cami ii mouse gut 31	8	318764	0.743577	0.938463	1940212	1442697	1537298	0.653465	0.584071	101	66	113
cami ii mouse gut 31	20	192316	1	0.933217	2162340	2162340	2317081	1	0.640798	289	289	451
cami ii mouse gut 31	39	174573	1	0.93211	1963088	1963088	2106068	1	0.540816	106	106	196
cami ii mouse gut 31	49	340139	1	0.931829	3933672	3933672	4221452	1	0.589744	23	23	39
cami ii mouse gut 31	21	denovo9909.0	0.998588	0.929682	2970964	2966770	3191168	0.997006	0.704017	334	333	473
cami ii mouse gut 31	40	169106	1	0.927957	2023218	2023218	2180294	1	0.684932	100	100	146
cami ii mouse gut 31	2	135956	1	0.921693	2566746	2566746	2784816	1	0.537118	123	123	229
cami ii mouse gut 31	61	304047	1	0.909433	4458214	4458214	4902192	1	0.5	1	1	2
cami ii mouse gut 31	56	47365	0.964248	0.897615	2191315	2112972	2353986	0.111111	0.333333	9	1	3
cami ii mouse gut 31	31	181719	0.991371	0.863878	4265739	4228932	4895287	0.983974	0.69457	312	307	442
cami ii mouse gut 31	3	4397402	0.964094	0.853119	2819296	2718065	3186034	0.951705	0.600358	352	335	558
cami ii mouse gut 31	27	denovo5786.0	0.904158	0.835325	2557331	2312231	2768063	0.799257	0.600559	269	215	358
cami ii mouse gut 31	30	denovo4594.1	1	0.777339	1845791	1845791	2374498	1	0.496644	518	518	1043
cami ii mouse gut 31	12	4354103	0.91181	0.776242	1899285	1731788	2230989	0.893271	0.448196	431	385	859
cami ii mouse gut 31	15	833816	0.977683	0.750644	3234928	3162735	4213364	0.945559	0.460251	349	330	717
cami ii mouse gut 31	24	4340358	0.988626	0.666321	3634643	3593304	5392749	0.991098	0.410572	674	668	1627
cami ii mouse gut 31	37	175613	0.992566	0.652476	3100546	3077497	4716641	0.982143	0.328358	112	110	335
cami ii mouse gut 31	6	187233	0.994032	0.651235	2007231	1995252	3063798	0.99093	0.366303	441	437	1193
cami ii mouse gut 31	17	1107303	0.984354	0.611217	2115302	2082206	3406654	0.989943	0.360544	696	689	1911
cami ii mouse gut 31	10	denovo9308.0	0.983495	0.59941	1454095	1430095	2385838	0.984238	0.328079	571	562	1713
cami ii mouse gut 31	35	denovo2280.0	1	0.564841	991267	991267	1754948	1	0.379496	211	211	556
cami ii mouse gut 31	25	228140	1	0.554648	2423132	2423132	4368775	1	0.380145	471	471	1239
cami ii mouse gut 31	29	26608	0.790053	0.533551	1103495	871819	1633995	0.805085	0.264624	236	190	718
cami ii mouse gut 31	22	182764	0.855317	0.508002	1165443	996823	1962244	0.80083	0.262943	241	193	734
cami ii mouse gut 31	23	197875	1	0.44623	972898	972898	2180262	1	0.172078	106	106	616
cami ii mouse gut 31	58	4378740	0.709165	0.392526	1734721	1230204	3134067	0.533333	0.148148	15	8	54
cami ii mouse gut 31	38	171232	1	0.371321	756328	756328	2036857	1	0.181287	62	62	342
cami ii mouse gut 31	26	197875	0.728487	0.354724	1061642	773392	2180262	0.677914	0.358766	326	221	616
cami ii mouse gut 31	53	4.37874e+06	0.956337	0.34871	1175039	1123733	3222542	0.631579	0.173913	19	12	69
cami ii mouse gut 31	34	denovo11206.0	0.501294	0.328716	2145081	1075317	3271260	0.846939	0.202439	98	83	410
cami ii mouse gut 31	44	4378740	0.944063	0.323115	1072666	1012664	3134067	0.866667	0.240741	15	13	54
cami ii mouse gut 31	41	denovo2280.0	0.987095	0.314296	558785	551574	1754948	0.991597	0.21223	119	118	556
cami ii mouse gut 31	32	175613	0.789008	0.28622	1711007	1349998	4716641	0.715909	0.376119	176	126	335
cami ii mouse gut 31	9	228140	1	0.27015	1180223	1180223	4368775	1	0.169492	210	210	1239
cami ii mouse gut 31	19	4480176	1	0.253277	743271	743271	2934612	1	0.136508	215	215	1575
cami ii mouse gut 31	50	denovo2819.0	1	0.24489	810251	810251	3308635	1	0.0985915	7	7	71
cami ii mouse gut 31	33	4480176	0.980821	0.237408	710324	696701	2934612	0.981481	0.134603	216	212	1575
cami ii mouse gut 31	52	denovo2819.0	0.758924	0.224677	979512	743375	3308635	0.461538	0.084507	13	6	71
cami ii mouse gut 31	13	4480176	0.988751	0.200951	596423	589714	2934612	0.994413	0.113016	179	178	1575
cami ii mouse gut 31	48	denovo11206.0	0.811262	0.179954	725630	588676	3271260	0.944444	0.12439	54	51	410
cami ii mouse gut 31	60	4.37874e+06	0.828946	0.175363	681728	565116	3222542	0.25	0.0434783	12	3	69
cami ii mouse gut 31	45	denovo11206.0	0.963337	0.175321	595349	573522	3271260	0.966667	0.141463	60	58	410
cami ii mouse gut 31	16	denovo2819.0	0.707049	0.159969	748576	529280	3308635	0.470588	0.112676	17	8	71
cami ii mouse gut 31	18	182764	0.461549	0.158719	674784	311446	1962244	0.407609	0.10218	184	75	734
cami ii mouse gut 31	63	304047	0.941775	0.0905672	471427	443978	4902192	0.333333	0.5	3	1	2
cami ii mouse gut 31	46	4378740	1	0.0860144	269575	269575	3134067	1	0.0555556	3	3	54
cami ii mouse gut 31	43	denovo11206.0	0.666828	0.0732531	359358	239630	3271260	0.823529	0.0341463	17	14	410
cami ii mouse gut 31	57	denovo2819.0	0.597097	0.0540821	299680	178938	3308635	0.4	0.028169	5	2	71
cami ii mouse gut 31	5	1107303	0.460957	0.0360069	266105	122663	3406654	0.47	0.0245945	100	47	1911
cami ii mouse gut 32	40	denovo8298.0	1	1	3554359	3554359	3554359	1	1	6	6	6
cami ii mouse gut 32	36	304047	1	1	4902064	4902064	4902064	1	1	5	5	5
cami ii mouse gut 32	24	463794	0.797736	1	2580174	2058297	2058297	0.0222222	1	45	1	1
cami ii mouse gut 32	21	4394913	1	0.998129	3708222	3708222	3715174	1	0.5	4	4	8
cami ii mouse gut 32	26	831178	1	0.99246	5322727	5322727	5363164	1	0.54902	28	28	51
cami ii mouse gut 32	28	354913	1	0.989152	1770258	1770258	1789672	1	0.647059	11	11	17
cami ii mouse gut 32	25	4378740	1	0.988052	3095969	3095969	3133406	1	0.777778	42	42	54
cami ii mouse gut 32	33	4.37874e+06	0.995839	0.986358	3189333	3176061	3219989	0.977778	0.619718	45	44	71
cami ii mouse gut 32	12	3265889	1	0.982353	2731204	2731204	2780267	1	0.852941	58	58	68
cami ii mouse gut 32	39	182764	0.989028	0.976816	1986460	1964665	2011294	0.5	0.333333	2	1	3
cami ii mouse gut 32	20	187223	1	0.954477	4113073	4113073	4309242	1	0.748521	253	253	338
cami ii mouse gut 32	23	169106	1	0.951128	2081590	2081590	2188548	1	0.738739	82	82	111
cami ii mouse gut 32	38	187233	0.990269	0.942015	2985625	2956572	3138560	0.333333	0.2	3	1	5
cami ii mouse gut 32	32	174573	1	0.922036	1934659	1934659	2098246	1	0.569444	123	123	216
cami ii mouse gut 32	30	135956	0.769001	0.921496	3337351	2566427	2785066	0.654255	0.537118	188	123	229
cami ii mouse gut 32	31	47365	0.742608	0.917265	2907737	2159309	2354074	0.030303	0.666667	66	2	3
cami ii mouse gut 32	22	4397402	1	0.913017	2936823	2936823	3216612	1	0.564103	66	66	117
cami ii mouse gut 32	27	851733	1	0.892896	2422868	2422868	2713495	1	0.409639	34	34	83
cami ii mouse gut 32	34	4354103	1	0.881553	2023142	2023142	2294975	1	0.480243	158	158	329
cami ii mouse gut 32	9	192222	0.983787	0.778424	2687429	2643859	3396425	0.985337	0.49075	1023	1008	2054
cami ii mouse gut 32	5	665703	0.99943	0.717652	2075872	2074689	2890940	0.998686	0.434534	761	760	1749
cami ii mouse gut 32	1	1992	0.877718	0.709366	5002083	4390416	6189210	0.86918	0.422414	1804	1568	3712
cami ii mouse gut 32	4	179616	0.958786	0.68016	2185671	2095591	3081028	0.954151	0.40272	807	770	1912
cami ii mouse gut 32	3	4413214	0.995934	0.670961	3085509	3072964	4579943	0.995526	0.423272	1341	1335	3154
cami ii mouse gut 32	11	184966	0.981853	0.635458	3172850	3115271	4902403	0.979424	0.403117	1215	1190	2952
cami ii mouse gut 32	17	4469576	0.996928	0.575779	1944215	1938242	3366294	0.994631	0.355396	745	741	2085
cami ii mouse gut 32	14	4480176	1	0.561865	1694751	1694751	3016297	1	0.376471	224	224	595
cami ii mouse gut 32	7	340139	0.992966	0.52521	2130815	2115827	4028532	0.990979	0.309332	776	769	2486
cami ii mouse gut 32	2	175613	0.982547	0.519733	2389876	2348166	4518028	0.980745	0.277415	779	764	2754
cami ii mouse gut 32	18	4480176	0.986008	0.354335	1083948	1068781	3016297	0.975	0.262185	160	156	595
cami ii mouse gut 32	13	166911	0.620027	0.334832	1121708	695489	2077127	0.626168	0.336683	214	134	398
cami ii mouse gut 32	19	187962	0.92328	0.322968	991998	915892	2835860	0.942408	0.214541	382	360	1678
cami ii mouse gut 32	35	171232	0.965088	0.316004	674007	650476	2058443	0.909091	0.121951	33	30	246
cami ii mouse gut 32	8	463794	0.845465	0.310407	788539	666682	2147770	0.884462	0.119291	251	222	1861
cami ii mouse gut 32	10	187962	0.817528	0.199912	693460	566923	2835860	0.913669	0.0756853	139	127	1678
cami ii mouse gut 32	29	166911	0.622633	0.119037	397112	247255	2077127	0.727273	0.040201	22	16	398
cami ii mouse gut 32	16	184966	0.334921	0.114836	1680905	562971	4902403	0.3138	0.0562331	529	166	2952
cami ii mouse gut 32	6	175613	0.972004	0.097742	454320	441601	4518028	0.97561	0.0726216	205	200	2754
cami ii mouse gut 32	37	47365	0.587312	0.0827353	331621	194765	2354074	0.0714286	0.333333	14	1	3
cami ii mouse gut 32	15	175613	0.893363	0.0571499	289026	258205	4518028	0.940594	0.0344953	101	95	2754
cami ii mouse gut 33	50	4449518	1	1	3734236	3734236	3734236	1	1	1	1	1
cami ii mouse gut 33	75	10512	1	1	1718895	1718895	1718895	1	1	4	4	4
cami ii mouse gut 33	87	4405128	1	1	3782913	3782913	3782913	1	1	1	1	1
cami ii mouse gut 33	76	4440624	1	1	3269873	3269873	3269873	1	1	18	18	18
cami ii mouse gut 33	88	172161	0.984525	0.998543	2566135	2526424	2530110	0.833333	0.833333	18	15	18
cami ii mouse gut 33	49	164237	0.694678	0.998364	4231369	2939440	2944256	0.0540541	0.833333	185	10	12
cami ii mouse gut 33	85	1684221	1	0.997635	4573611	4573611	4584451	1	0.892857	50	50	56
cami ii mouse gut 33	89	181719	1	0.993654	5277255	5277255	5310959	1	0.5	1	1	2
cami ii mouse gut 33	71	189840	1	0.991924	3101190	3101190	3126438	1	0.758621	22	22	29
cami ii mouse gut 33	73	851733	0.991496	0.986771	2699187	2676234	2712113	0.942308	0.590361	52	49	83
cami ii mouse gut 33	86	2897325	1	0.985914	3493892	3493892	3543809	1	0.535714	15	15	28
cami ii mouse gut 33	58	192316	1	0.978802	2288893	2288893	2338464	1	0.621795	97	97	156
cami ii mouse gut 33	53	233991	1	0.976594	3792608	3792608	3883506	1	0.191617	32	32	167
cami ii mouse gut 33	56	827592	0.970396	0.976064	4918944	4773326	4890384	0.969512	0.798995	164	159	199
cami ii mouse gut 33	78	134065	1	0.975131	3621177	3621177	3713529	1	0.72973	27	27	37
cami ii mouse gut 33	33	312322	0.906485	0.973552	2505111	2270846	2332536	0.529412	0.381356	85	45	118
cami ii mouse gut 33	62	1111580	1	0.971761	3079583	3079583	3169075	1	0.842857	177	177	210
cami ii mouse gut 33	63	134065	0.998846	0.970054	3371425	3367535	3471492	0.989247	0.786325	93	92	117
cami ii mouse gut 33	37	245324	1	0.967245	2901240	2901240	2999489	1	0.751111	169	169	225
cami ii mouse gut 33	19	187223	1	0.966341	4168366	4168366	4313554	1	0.747212	201	201	269
cami ii mouse gut 33	28	835900	1	0.963529	3616199	3616199	3753077	1	0.609756	25	25	41
cami ii mouse gut 33	44	175613	0.975838	0.960467	4653969	4541518	4728448	0.950617	0.6875	81	77	112
cami ii mouse gut 33	15	4449524	0.768909	0.958907	4138713	3182295	3318670	0.673684	0.503937	95	64	127
cami ii mouse gut 33	81	190026	1	0.95563	4822884	4822884	5046811	1	0.413043	19	19	46
cami ii mouse gut 33	69	176850	1	0.953051	2828937	2828937	2968294	1	0.486667	73	73	150
cami ii mouse gut 33	74	174959	1	0.951783	2700843	2700843	2837668	1	0.683168	69	69	101
cami ii mouse gut 33	40	1108453	0.992924	0.950597	3486184	3461516	3641413	0.973684	0.672727	38	37	55
cami ii mouse gut 33	13	169106	1	0.945269	2065972	2065972	2185591	1	0.711712	79	79	111
cami ii mouse gut 33	25	174824	0.99415	0.943838	3881312	3858607	4088209	0.981132	0.693333	53	52	75
cami ii mouse gut 33	34	375106	0.99408	0.940185	2741106	2724878	2898235	0.988417	0.725212	259	256	353
cami ii mouse gut 33	60	317389	0.970901	0.936871	7275571	7063860	7539840	0.985366	0.808	205	202	250
cami ii mouse gut 33	61	174573	1	0.931203	1960214	1960214	2105035	1	0.535714	105	105	196
cami ii mouse gut 33	38	260201	0.994575	0.92659	2427543	2414373	2605654	0.99569	0.695783	232	231	332
cami ii mouse gut 33	82	135956	1	0.914937	2541672	2541672	2777975	1	0.515284	118	118	229
cami ii mouse gut 33	8	47365	0.802967	0.911513	2664717	2139679	2347393	0.711656	0.711656	163	116	163
cami ii mouse gut 33	83	194490	0.980929	0.903766	3559256	3491376	3863140	0.947368	0.514286	19	18	35
cami ii mouse gut 33	7	1107303	0.766377	0.89442	4126846	3162718	3536056	0.750611	0.683742	409	307	449
cami ii mouse gut 33	5	179616	1	0.888907	2863352	2863352	3221206	1	0.613861	124	124	202
cami ii mouse gut 33	48	162576	1	0.883943	5463469	5463469	6180791	1	0.693166	497	497	717
cami ii mouse gut 33	41	14094	1	0.873219	3821242	3821242	4376040	1	0.443609	177	177	399
cami ii mouse gut 33	29	262326	0.712713	0.86664	4155026	2961339	3417035	0.61122	0.611823	1016	621	1015
cami ii mouse gut 33	64	4334624	1	0.865163	3130340	3130340	3618208	1	0.397059	27	27	68
cami ii mouse gut 33	59	4354103	1	0.859996	1960777	1960777	2279983	1	0.470255	166	166	353
cami ii mouse gut 33	72	184925	0.94243	0.851513	3555625	3350929	3935263	0.964286	0.5	84	81	162
cami ii mouse gut 33	1	831178	1	0.816522	4335102	4335102	5309229	1	0.612264	649	649	1060
cami ii mouse gut 33	14	272953	0.747263	0.81621	3815262	2851003	3492976	0.805875	0.563896	783	631	1119
cami ii mouse gut 33	6	351309	0.86529	0.778894	3755119	3249267	4171642	0.87395	0.515489	476	416	807
cami ii mouse gut 33	36	262917	0.973143	0.777358	3594104	3497578	4499314	0.952381	0.566038	126	120	212
cami ii mouse gut 33	68	181719	1	0.743356	3646875	3646875	4905963	1	0.696517	140	140	201
cami ii mouse gut 33	22	261114	1	0.724942	1536137	1536137	2118980	1	0.468675	389	389	830
cami ii mouse gut 33	12	184451	0.993947	0.687356	1840157	1829019	2660949	0.991039	0.413303	558	553	1338
cami ii mouse gut 33	17	267042	0.978219	0.685148	2033461	1989170	2903269	0.978297	0.397288	599	586	1475
cami ii mouse gut 33	65	3919797	0.984635	0.682303	3778236	3720184	5452393	0.944882	0.39604	127	120	303
cami ii mouse gut 33	31	190673	0.67395	0.671211	2319733	1563385	2329201	0.560748	0.386266	321	180	466
cami ii mouse gut 33	51	136604	0.607693	0.662646	4702982	2857968	4312961	0.130268	0.5	261	34	68
cami ii mouse gut 33	46	272949	0.990662	0.65936	2263766	2242627	3401217	0.9875	0.365177	240	237	649
cami ii mouse gut 33	18	132929	0.988799	0.655769	2271229	2245788	3424662	0.986867	0.425222	533	526	1237
cami ii mouse gut 33	26	304047	0.847985	0.571349	3190813	2705763	4735745	0.799398	0.342207	997	797	2329
cami ii mouse gut 33	30	187233	0.995666	0.532402	1587742	1580860	2969295	0.994643	0.276564	560	557	2014
cami ii mouse gut 33	10	4397402	0.937166	0.494277	1652601	1548761	3133388	0.965779	0.220486	263	254	1152
cami ii mouse gut 33	77	463794	0.683925	0.422618	1271335	869498	2057407	0.243243	0.391304	37	9	23
cami ii mouse gut 33	79	463794	0.712587	0.371428	1072399	764178	2057407	0.291667	0.304348	24	7	23
cami ii mouse gut 33	23	262104	0.587913	0.318776	2596330	1526416	4788373	0.477941	0.169713	136	65	383
cami ii mouse gut 33	4	136604	0.777668	0.30368	1684216	1309761	4312961	0.333333	0.25	51	17	68
cami ii mouse gut 33	3	262326	0.384032	0.282798	2810745	1079415	3816912	0.396367	0.117188	1211	480	4096
cami ii mouse gut 33	11	192777	0.772874	0.201186	741499	573085	2848529	0.785714	0.0715903	322	253	3534
cami ii mouse gut 33	9	4365109	0.893468	0.199654	1444178	1290327	6462800	0.917722	0.0605428	158	145	2395
cami ii mouse gut 33	84	171232	0.923854	0.174835	388755	359153	2054243	0.941176	0.0650407	17	16	246
cami ii mouse gut 33	70	171232	0.493438	0.163927	682448	336746	2054243	0.868421	0.134146	38	33	246
cami ii mouse gut 33	55	190547	0.509304	0.163269	1652870	841814	5155996	0.504717	0.0599776	424	214	3568
cami ii mouse gut 33	45	262642	0.314512	0.159419	1321607	415661	2607355	0.338235	0.0500726	204	69	1378
cami ii mouse gut 33	67	4365109	0.899964	0.159083	1142404	1028123	6462800	0.892683	0.0764092	205	183	2395
cami ii mouse gut 33	24	262104	0.686097	0.150015	1046974	718326	4788373	0.604167	0.075718	48	29	383
cami ii mouse gut 33	66	4365109	0.889797	0.136006	987845	878982	6462800	0.88189	0.0935282	254	224	2395
cami ii mouse gut 33	39	272949	0.683027	0.130657	650623	444393	3401217	0.695652	0.22188	207	144	649
cami ii mouse gut 33	52	460611	0.965511	0.12451	591731	571323	4588566	0.962025	0.0615883	79	76	1234
cami ii mouse gut 33	2	460611	0.751486	0.120927	738381	554883	4588566	0.769697	0.102917	165	127	1234
cami ii mouse gut 33	16	831178	0.995932	0.11192	596634	594207	5309229	0.988636	0.0820755	88	87	1060
cami ii mouse gut 33	27	262104	0.551438	0.107655	934813	515491	4788373	0.470588	0.0626632	51	24	383
cami ii mouse gut 33	32	denovo1064.0	0.500748	0.10362	1083844	542733	5237703	0.589286	0.0359869	56	33	917
cami ii mouse gut 33	21	192316	0.735432	0.101682	330547	243095	2390740	0.764045	0.0557377	89	68	1220
cami ii mouse gut 33	54	181719	0.505201	0.0875557	850245	429545	4905963	0.222222	0.0497512	45	10	201
cami ii mouse gut 33	35	262104	0.405392	0.0858118	1013585	410899	4788373	0.434783	0.078329	69	30	383
cami ii mouse gut 33	80	184925	0.968653	0.0793647	322428	312321	3935263	0.952381	0.123457	21	20	162
cami ii mouse gut 33	20	3919797	0.385096	0.0785312	1111887	428183	5452393	0.315217	0.0957096	92	29	303
cami ii mouse gut 33	43	denovo1064.0	0.51393	0.0704683	718175	369092	5237703	0.519608	0.0577972	102	53	917
cami ii mouse gut 33	42	3919797	0.362874	0.0449588	675532	245133	5452393	0.202128	0.0627063	94	19	303
cami ii mouse gut 33	47	denovo1064.0	0.271778	0.0302791	583538	158593	5237703	0.258929	0.0316249	112	29	917
cami ii mouse gut 33	57	3919797	0.537269	0.0213435	216601	116373	5452393	0.333333	0.019802	18	6	303
cami ii mouse gut 34	100	4449518	1	1	3734236	3734236	3734236	1	1	1	1	1
cami ii mouse gut 34	89	4440624	1	1	3269949	3269949	3269949	1	1	17	17	17
cami ii mouse gut 34	87	463794	0.923728	1	2228258	2058304	2058304	0.0714286	1	14	1	1
cami ii mouse gut 34	99	164237	0.964758	0.998368	3046745	2939373	2944178	0.714286	0.833333	14	10	12
cami ii mouse gut 34	97	1111580	0.975051	0.993969	3238455	3157660	3176820	0.941176	0.8	17	16	20
cami ii mouse gut 34	93	181719	1	0.993655	5277261	5277261	5310961	1	0.5	1	1	2
cami ii mouse gut 34	80	189840	1	0.991925	3100988	3100988	3126231	1	0.758621	22	22	29
cami ii mouse gut 34	82	2897325	0.911796	0.986009	3831718	3493744	3543320	0.576923	0.535714	26	15	28
cami ii mouse gut 34	83	245324	1	0.983071	2957523	2957523	3008453	1	0.709677	22	22	31
cami ii mouse gut 34	78	179616	0.948009	0.978513	3333377	3160070	3229460	0.822222	0.528571	45	37	70
cami ii mouse gut 34	72	233991	0.992837	0.977095	3819029	3791675	3880559	0.969697	0.191617	33	32	167
cami ii mouse gut 34	75	169106	0.860682	0.974229	2476245	2131259	2187637	0.65035	0.837838	143	93	111
cami ii mouse gut 34	9	192316	0.998222	0.972704	2281890	2277833	2341753	0.989362	0.603896	94	93	154
cami ii mouse gut 34	49	174824	1	0.972252	3975540	3975540	4089003	1	0.72	54	54	75
cami ii mouse gut 34	54	187028	0.97151	0.971213	2357772	2290598	2358491	0.975309	0.731481	81	79	108
cami ii mouse gut 34	85	851733	1	0.968632	2628003	2628003	2713109	1	0.554217	46	46	83
cami ii mouse gut 34	94	835900	1	0.963523	3616204	3616204	3753106	1	0.609756	25	25	41
cami ii mouse gut 34	73	4449524	0.819551	0.956072	3872391	3173620	3319437	0.707865	0.496063	89	63	127
cami ii mouse gut 34	92	190026	1	0.955696	4822504	4822504	5046064	1	0.413043	19	19	46
cami ii mouse gut 34	86	176850	1	0.953833	2826239	2826239	2963034	1	0.493421	75	75	152
cami ii mouse gut 34	63	312322	0.87771	0.927855	2464129	2162791	2330959	0.875	0.341463	48	42	123
cami ii mouse gut 34	5	260201	1	0.920094	2394481	2394481	2602431	1	0.681122	267	267	392
cami ii mouse gut 34	59	135956	1	0.919959	2561646	2561646	2784523	1	0.528384	121	121	229
cami ii mouse gut 34	16	47365	0.918576	0.917274	2350672	2159272	2354011	0.153846	0.666667	13	2	3
cami ii mouse gut 34	52	174573	1	0.912358	1922740	1922740	2107441	1	0.535714	105	105	196
cami ii mouse gut 34	22	denovo8648.0	1	0.904365	1607337	1607337	1777311	1	0.695833	167	167	240
cami ii mouse gut 34	64	194490	1	0.904254	3493521	3493521	3863428	1	0.527778	19	19	36
cami ii mouse gut 34	12	4397402	0.950441	0.89918	3034245	2883872	3207224	0.901515	0.610256	132	119	195
cami ii mouse gut 34	43	4354103	1	0.893151	2042123	2042123	2286424	1	0.492401	162	162	329
cami ii mouse gut 34	67	3919797	0.894771	0.883527	5390394	4823167	5458993	0.679803	0.679803	203	138	203
cami ii mouse gut 34	41	184925	0.982831	0.880725	3529513	3468915	3938705	0.942857	0.511628	70	66	129
cami ii mouse gut 34	84	181719	1	0.877771	4312205	4312205	4912676	1	0.742857	78	78	105
cami ii mouse gut 34	79	4334624	1	0.874864	3164284	3164284	3616888	1	0.414286	29	29	70
cami ii mouse gut 34	17	4405128	0.998818	0.874528	3228287	3224472	3687100	0.998847	0.605594	867	866	1430
cami ii mouse gut 34	81	318764	0.857496	0.872938	1563750	1340910	1536089	0.894737	0.447368	57	51	114
cami ii mouse gut 34	45	187233	0.997041	0.820032	2570392	2562787	3125227	0.994475	0.606061	181	180	297
cami ii mouse gut 34	8	14094	1	0.812061	3550759	3550759	4372526	1	0.368421	147	147	399
cami ii mouse gut 34	40	182764	0.947786	0.809476	1705569	1616515	1996989	0.934132	0.553191	167	156	282
cami ii mouse gut 34	24	262917	0.912383	0.801516	3941129	3595821	4486272	0.845865	0.626741	266	225	359
cami ii mouse gut 34	56	999989	1	0.796637	2122284	2122284	2664055	1	0.271795	106	106	390
cami ii mouse gut 34	38	272949	0.979255	0.746237	2591096	2537345	3400185	0.993846	0.499227	325	323	647
cami ii mouse gut 34	30	228140	0.98735	0.715113	3084814	3045792	4259173	0.983685	0.428154	1042	1025	2394
cami ii mouse gut 34	55	136604	0.561735	0.704554	5407082	3037345	4311018	0.103896	0.533333	385	40	75
cami ii mouse gut 34	1	175613	0.981156	0.643071	3090682	3032442	4715564	0.940828	0.427419	169	159	372
cami ii mouse gut 34	28	denovo1064.0	0.934127	0.620338	3463307	3235167	5215172	0.863962	0.307823	419	362	1176
cami ii mouse gut 34	36	181344	0.931652	0.616996	1619796	1509086	2445860	0.878553	0.355649	387	340	956
cami ii mouse gut 34	32	180535	0.958495	0.548699	1502301	1439948	2624294	0.937008	0.295873	635	595	2011
cami ii mouse gut 34	15	denovo9305.0	0.544176	0.523416	3879669	2111222	4033546	0.531567	0.275444	1283	682	2476
cami ii mouse gut 34	77	171232	1	0.441771	908638	908638	2056809	1	0.231707	57	57	246
cami ii mouse gut 34	25	539647	0.725533	0.33057	934784	678217	2051661	0.732143	0.136781	224	164	1199
cami ii mouse gut 34	11	1992	0.510947	0.2702	3370453	1722123	6373517	0.468384	0.111607	427	200	1792
cami ii mouse gut 34	66	134065	0.540175	0.247074	1680375	907697	3673784	0.487805	0.132626	205	100	754
cami ii mouse gut 34	95	276629	0.64474	0.237072	897419	578602	2440618	0.454545	0.192308	11	5	26
cami ii mouse gut 34	7	259511	0.958066	0.22157	1309454	1254543	5662061	0.949153	0.0953191	236	224	2350
cami ii mouse gut 34	19	344525	0.539276	0.214547	2410606	1299981	6059201	0.577049	0.0717489	305	176	2453
cami ii mouse gut 34	39	136604	0.442803	0.199024	1937650	857998	4311018	0.0958084	0.213333	167	16	75
cami ii mouse gut 34	13	259511	0.650538	0.193928	1687884	1098032	5662061	0.610169	0.153191	590	360	2350
cami ii mouse gut 34	33	133892	0.519986	0.192475	654791	340482	1768970	0.537975	0.0626844	158	85	1356
cami ii mouse gut 34	6	175706	0.641035	0.168423	567159	363569	2158665	0.62069	0.0707865	203	126	1780
cami ii mouse gut 34	21	1108453	0.583683	0.167115	999843	583591	3492147	0.583333	0.0558882	192	112	2004
cami ii mouse gut 34	58	134065	0.629339	0.166159	969961	610434	3673784	0.564103	0.0875332	117	66	754
cami ii mouse gut 34	76	192316	0.433919	0.162704	927726	402558	2474170	0.242424	0.109589	33	8	73
cami ii mouse gut 34	48	134065	0.507981	0.161478	1167831	593236	3673784	0.445946	0.0875332	148	66	754
cami ii mouse gut 34	74	190673	0.64293	0.145624	531534	341739	2346727	0.571429	0.178344	49	28	157
cami ii mouse gut 34	3	denovo4266.0	0.453584	0.141049	1056484	479204	3397437	0.511727	0.06469	469	240	3710
cami ii mouse gut 34	53	276629	0.542518	0.139543	627758	340570	2440618	0.25	0.0769231	8	2	26
cami ii mouse gut 34	71	175613	0.618477	0.124981	952916	589357	4715564	0.525424	0.0833333	59	31	372
cami ii mouse gut 34	96	171232	1	0.124911	256918	256918	2056809	1	0.0487805	12	12	246
cami ii mouse gut 34	88	192316	0.409293	0.122687	741642	303549	2474170	0.5	0.0958904	14	7	73
cami ii mouse gut 34	69	190673	0.692242	0.121647	412389	285473	2346727	0.666667	0.101911	24	16	157
cami ii mouse gut 34	60	460611	0.935252	0.117954	580559	542969	4603212	0.938272	0.0771574	81	76	985
cami ii mouse gut 34	10	175613	0.244581	0.117811	2271420	555546	4715564	0.134868	0.110215	304	41	372
cami ii mouse gut 34	26	259511	0.423433	0.113807	1521798	644380	5662061	0.377907	0.0829787	516	195	2350
cami ii mouse gut 34	91	190673	0.396092	0.112613	667196	264271	2346727	0.538462	0.044586	13	7	157
cami ii mouse gut 34	102	276629	0.61889	0.109613	432264	267524	2440618	0.5	0.0769231	4	2	26
cami ii mouse gut 34	44	460611	0.667981	0.101861	701951	468890	4603212	0.895522	0.0609137	67	60	985
cami ii mouse gut 34	65	181344	0.597723	0.101692	416121	248725	2445860	0.458904	0.0700837	146	67	956
cami ii mouse gut 34	68	190673	0.56643	0.0931395	385878	218573	2346727	0.538462	0.089172	26	14	157
cami ii mouse gut 34	4	305012	0.404089	0.0909941	1079404	436175	4793442	0.456522	0.0284245	230	105	3694
cami ii mouse gut 34	2	344525	0.585578	0.0768387	795080	465581	6059201	0.568421	0.0440277	190	108	2453
cami ii mouse gut 34	70	175706	0.55308	0.0758149	295905	163659	2158665	0.554545	0.0342697	110	61	1780
cami ii mouse gut 34	98	276629	0.863876	0.0730204	206297	178215	2440618	0.666667	0.0769231	3	2	26
cami ii mouse gut 34	90	276629	0.475601	0.0726767	372951	177376	2440618	0.142857	0.0384615	7	1	26
cami ii mouse gut 34	62	1992	0.509337	0.0709285	887553	452064	6373517	0.455224	0.0340402	134	61	1792
cami ii mouse gut 34	101	192316	0.689595	0.0699261	250885	173009	2474170	0.5	0.0273973	4	2	73
cami ii mouse gut 34	57	denovo1064.0	0.487893	0.0656498	701742	342375	5215172	0.444444	0.0918367	243	108	1176
cami ii mouse gut 34	42	denovo1064.0	0.510663	0.0641498	655132	334552	5215172	0.392	0.0416667	125	49	1176
cami ii mouse gut 34	61	344525	0.517781	0.062701	733742	379918	6059201	0.529167	0.0517733	240	127	2453
cami ii mouse gut 34	46	187233	0.250758	0.0620832	773750	194024	3125227	0.131579	0.0505051	114	15	297
cami ii mouse gut 34	50	1992	0.339237	0.0609615	1145331	388539	6373517	0.336032	0.046317	247	83	1792
cami ii mouse gut 34	27	344525	0.326036	0.0598917	1113055	362896	6059201	0.335689	0.0387281	283	95	2453
cami ii mouse gut 34	29	190547	0.347024	0.0538085	710735	246642	4583700	0.347727	0.0227509	440	153	6725
cami ii mouse gut 34	14	1992	0.27969	0.0505561	1152060	322220	6373517	0.287234	0.0602679	376	108	1792
cami ii mouse gut 34	51	272953	0.238719	0.0461997	643133	153528	3323142	0.210843	0.0128582	166	35	2722
cami ii mouse gut 34	18	175706	0.300783	0.0457347	328230	98726	2158665	0.286996	0.0359551	223	64	1780
cami ii mouse gut 34	20	175706	0.391406	0.0426805	235390	92133	2158665	0.381679	0.0280899	131	50	1780
cami ii mouse gut 34	34	344525	0.455245	0.0388795	517477	235579	6059201	0.449219	0.0468814	256	115	2453
cami ii mouse gut 34	23	4.38155e+06	0.338362	0.0379775	655287	221724	5838300	0.34202	0.0523691	307	105	2005
cami ii mouse gut 34	31	4365109	0.387519	0.0363591	557746	216137	5944503	0.692308	0.00846528	78	54	6379
cami ii mouse gut 34	35	4.38155e+06	0.322632	0.0302607	547593	176671	5838300	0.302439	0.0309227	205	62	2005
cami ii mouse gut 34	37	259511	0.610073	0.0295219	273992	167155	5662061	0.793103	0.00978723	29	23	2350
cami ii mouse gut 34	47	259511	0.353323	0.0207726	332885	117616	5662061	0.351955	0.0268085	179	63	2350
cami ii mouse gut 35	45	47365	0.954712	1	2465744	2354075	2354075	0.3	1	10	3	3
cami ii mouse gut 35	52	463794	0.978363	1	2103764	2058245	2058245	0.25	1	4	1	1
cami ii mouse gut 35	47	164237	0.951293	0.998387	3089596	2939112	2943861	0.764706	0.866667	17	13	15
cami ii mouse gut 35	51	4394913	1	0.998114	3708297	3708297	3715303	1	0.5	4	4	8
cami ii mouse gut 35	46	831178	1	0.997559	5351565	5351565	5364661	1	0.591837	29	29	49
cami ii mouse gut 35	38	166911	0.897207	0.990606	2315995	2077926	2097632	0.173913	0.666667	23	4	6
cami ii mouse gut 35	48	182764	0.866735	0.976802	2266746	1964668	2011326	0.0454545	0.333333	22	1	3
cami ii mouse gut 35	39	835900	1	0.968852	3634292	3634292	3751133	1	0.638298	30	30	47
cami ii mouse gut 35	36	10512	1	0.951856	1627085	1627085	1709381	1	0.785311	139	139	177
cami ii mouse gut 35	32	169106	1	0.946118	2070428	2070428	2188339	1	0.720721	80	80	111
cami ii mouse gut 35	43	851733	1	0.944574	2563105	2563105	2713503	1	0.493976	41	41	83
cami ii mouse gut 35	49	187233	1	0.942002	2956595	2956595	3138629	1	0.2	1	1	5
cami ii mouse gut 35	5	4413214	1	0.940238	4521130	4521130	4808496	1	0.589963	482	482	817
cami ii mouse gut 35	4	176850	0.869487	0.939216	3181226	2766036	2945049	0.739454	0.685057	403	298	435
cami ii mouse gut 35	14	455671	1	0.919991	2250230	2250230	2445927	1	0.699634	191	191	273
cami ii mouse gut 35	8	174824	0.97328	0.911077	3803713	3702078	4063408	0.954416	0.640535	351	335	523
cami ii mouse gut 35	26	135956	0.928495	0.910765	2724588	2529765	2777627	0.753247	0.504348	154	116	230
cami ii mouse gut 35	21	312322	1	0.908206	2104294	2104294	2316979	1	0.571429	200	200	350
cami ii mouse gut 35	9	3265889	0.92587	0.908052	2708930	2508116	2762083	0.926056	0.674359	284	263	390
cami ii mouse gut 35	27	267042	0.99617	0.907726	2722575	2712148	2987850	0.992218	0.660622	257	255	386
cami ii mouse gut 35	7	184966	0.906542	0.907445	5108500	4631072	5103421	0.914216	0.693309	408	373	538
cami ii mouse gut 35	12	192777	0.986546	0.884899	2896245	2857279	3228931	0.975309	0.694505	324	316	455
cami ii mouse gut 35	42	4354103	1	0.881306	2023288	2023288	2295785	1	0.480243	158	158	329
cami ii mouse gut 35	25	174358	0.862309	0.866029	4950710	4269043	4929443	0.405018	0.597884	279	113	189
cami ii mouse gut 35	2	1107303	1	0.817669	2884007	2884007	3527108	1	0.609756	350	350	574
cami ii mouse gut 35	15	4469576	1	0.803518	2839473	2839473	3533801	1	0.549708	94	94	171
cami ii mouse gut 35	30	999989	1	0.787281	2104597	2104597	2673246	1	0.253927	97	97	382
cami ii mouse gut 35	37	1995182	0.939064	0.687704	1450992	1362575	1981339	0.919192	0.42723	99	91	213
cami ii mouse gut 35	33	4397402	0.996409	0.658305	2125594	2117962	3217296	0.97619	0.350427	42	41	117
cami ii mouse gut 35	3	354913	0.970144	0.617838	1059075	1027455	1662984	0.960334	0.340237	479	460	1352
cami ii mouse gut 35	23	4365109	0.943866	0.537032	3742719	3532625	6578049	0.854902	0.290667	255	218	750
cami ii mouse gut 35	19	827592	0.912071	0.475164	2506719	2286306	4811612	0.835938	0.291553	512	428	1468
cami ii mouse gut 35	22	190114	0.910834	0.464205	1536330	1399342	3014494	0.915123	0.232458	648	593	2551
cami ii mouse gut 35	40	denovo883.0	0.883632	0.41618	1282363	1133137	2722706	0.698113	0.259649	106	74	285
cami ii mouse gut 35	1	187962	0.871032	0.391645	1240250	1080298	2758363	0.899054	0.246327	634	570	2314
cami ii mouse gut 35	18	denovo883.0	0.844031	0.388453	1253086	1057643	2722706	0.674419	0.305263	129	87	285
cami ii mouse gut 35	34	288521	0.652848	0.386239	1146129	748248	1937266	0.718447	0.261484	103	74	283
cami ii mouse gut 35	35	839152	0.951928	0.352118	1116482	1062810	3018338	0.955083	0.161085	423	404	2508
cami ii mouse gut 35	6	4402042	0.54655	0.327578	3691609	2017650	6159296	0.64751	0.130477	1044	676	5181
cami ii mouse gut 35	29	288521	1	0.305953	592713	592713	1937266	1	0.137809	39	39	283
cami ii mouse gut 35	50	171232	1	0.284773	586061	586061	2057995	1	0.097561	24	24	246
cami ii mouse gut 35	41	4397402	1	0.257402	828139	828139	3217296	1	0.213675	25	25	117
cami ii mouse gut 35	31	999986	0.972346	0.226096	602259	585604	2590068	0.980952	0.0802806	210	206	2566
cami ii mouse gut 35	28	1995182	0.245798	0.202631	1633377	401480	1981339	0.178947	0.319249	380	68	213
cami ii mouse gut 35	10	4365109	0.764308	0.174831	1504687	1150044	6578049	0.576531	0.150667	196	113	750
cami ii mouse gut 35	13	denovo8808.0	0.911908	0.166225	1148445	1047276	6300346	0.930041	0.066334	243	226	3407
cami ii mouse gut 35	44	171232	0.937134	0.142578	313108	293424	2057995	0.961538	0.101626	26	25	246
cami ii mouse gut 35	11	839152	0.890718	0.140238	475218	423285	3018338	0.900662	0.108453	302	272	2508
cami ii mouse gut 35	16	denovo8808.0	0.613604	0.102539	1052849	646032	6300346	0.650307	0.0311124	163	106	3407
cami ii mouse gut 35	20	190114	0.959593	0.0963714	302744	290511	3014494	0.961538	0.0588005	156	150	2551
cami ii mouse gut 35	17	839152	0.90484	0.0957689	319463	289063	3018338	0.897143	0.0625997	175	157	2508
cami ii mouse gut 35	24	4365109	0.253643	0.0610645	1583662	401685	6578049	0.160194	0.044	206	33	750
cami ii mouse gut 36	114	184966	0.996564	1	5146423	5128738	5128738	0.5	1	2	1	1
cami ii mouse gut 36	115	4449518	1	1	3734234	3734234	3734234	1	1	1	1	1
cami ii mouse gut 36	112	197875	1	1	2218019	2218019	2218019	1	1	9	9	9
cami ii mouse gut 36	97	3265889	0.858339	1	3241381	2782204	2782204	0.44	1	25	11	11
cami ii mouse gut 36	105	164237	0.982292	0.998375	2992323	2939336	2944119	0.909091	0.833333	11	10	12
cami ii mouse gut 36	113	181719	0.985879	0.993653	5352840	5277255	5310966	0.125	0.5	8	1	2
cami ii mouse gut 36	107	259846	0.988767	0.992507	3072104	3037594	3060528	0.939394	0.837838	33	31	37
cami ii mouse gut 36	95	189840	0.990826	0.991909	3129761	3101049	3126344	0.916667	0.758621	24	22	29
cami ii mouse gut 36	108	4378740	1	0.981819	3076692	3076692	3133664	1	0.759259	41	41	54
cami ii mouse gut 36	94	174824	1	0.977684	3996703	3996703	4087929	1	0.746667	56	56	75
cami ii mouse gut 36	27	1108453	0.974584	0.970924	3625176	3533039	3638842	0.927273	0.728571	55	51	70
cami ii mouse gut 36	104	denovo8808.1	1	0.96854	2266776	2266776	2340406	1	0.64	32	32	50
cami ii mouse gut 36	69	851733	1	0.968038	2625706	2625706	2712400	1	0.578313	48	48	83
cami ii mouse gut 36	58	190026	1	0.959275	4837957	4837957	5043346	1	0.656863	67	67	102
cami ii mouse gut 36	43	192316	0.949728	0.95834	2353891	2235557	2332739	0.794595	0.665158	185	147	221
cami ii mouse gut 36	110	835900	1	0.95528	3584652	3584652	3752463	1	0.585366	24	24	41
cami ii mouse gut 36	53	344525	0.946459	0.943631	6190929	5859460	6209482	0.762557	0.791469	219	167	211
cami ii mouse gut 36	81	192777	1	0.93593	3043124	3043124	3251445	1	0.808696	93	93	115
cami ii mouse gut 36	32	174573	1	0.933494	1966290	1966290	2106377	1	0.545918	107	107	196
cami ii mouse gut 36	84	4440624	0.979243	0.927933	3098189	3033881	3269504	0.592593	0.842105	27	16	19
cami ii mouse gut 36	86	4.37874e+06	1	0.925774	2981985	2981985	3221074	1	0.57971	40	40	69
cami ii mouse gut 36	78	169106	0.981572	0.925708	2054232	2016377	2178199	0.977099	0.699454	131	128	183
cami ii mouse gut 36	96	4449524	0.919658	0.915174	3296498	3031650	3312650	0.946237	0.533333	93	88	165
cami ii mouse gut 36	49	47365	0.773918	0.913177	2776005	2148401	2352667	0.279661	0.825	118	33	40
cami ii mouse gut 36	64	denovo8808.0	0.984839	0.908827	6049492	5957773	6555451	0.896552	0.666667	58	52	78
cami ii mouse gut 36	8	1107303	0.99704	0.905632	3227681	3218128	3553462	0.993711	0.663866	159	158	238
cami ii mouse gut 36	99	3957916	0.99458	0.904782	3273458	3255716	3598344	0.985294	0.676768	68	67	99
cami ii mouse gut 36	29	129394	0.998557	0.904241	3543675	3538560	3913292	0.994012	0.674797	167	166	246
cami ii mouse gut 36	103	340139	0.981597	0.903599	3883376	3811911	4218589	0.948052	0.675926	77	73	108
cami ii mouse gut 36	21	162576	1	0.902495	5595714	5595714	6200272	1	0.69375	444	444	640
cami ii mouse gut 36	90	194490	1	0.901586	3483491	3483491	3863735	1	0.4375	14	14	32
cami ii mouse gut 36	7	2897325	0.976378	0.894738	3207549	3131781	3500222	0.97417	0.625592	542	528	844
cami ii mouse gut 36	72	4397402	0.971894	0.89422	2945286	2862506	3201120	0.979381	0.641892	194	190	296
cami ii mouse gut 36	1	245324	1	0.885996	2604610	2604610	2939755	1	0.627451	640	640	1020
cami ii mouse gut 36	48	180972	0.994457	0.850837	4018990	3996714	4697389	0.980392	0.609756	51	50	82
cami ii mouse gut 36	12	135956	0.995579	0.850184	2345136	2334769	2746193	0.994236	0.549363	347	345	628
cami ii mouse gut 36	34	4402042	0.952364	0.809478	5584074	5318073	6569753	0.913118	0.494465	587	536	1084
cami ii mouse gut 36	46	4354103	0.885046	0.793173	2017998	1786022	2251744	0.897281	0.46118	331	297	644
cami ii mouse gut 36	65	262104	0.997977	0.777388	3702939	3695447	4753670	0.997409	0.477076	386	385	807
cami ii mouse gut 36	55	10512	1	0.764707	1287377	1287377	1683490	1	0.441652	246	246	557
cami ii mouse gut 36	63	14094	0.996238	0.727073	3172536	3160600	4347017	0.992366	0.436242	262	260	596
cami ii mouse gut 36	31	181719	0.989618	0.70973	3501829	3465473	4882806	0.985955	0.55102	356	351	637
cami ii mouse gut 36	51	261114	0.995088	0.702163	1477188	1469932	2093434	0.995495	0.444668	444	442	994
cami ii mouse gut 36	71	172640	1	0.666124	4026940	4026940	6045330	1	0.385643	231	231	599
cami ii mouse gut 36	52	260201	1	0.641239	1658548	1658548	2586474	1	0.407705	254	254	623
cami ii mouse gut 36	26	262917	0.932688	0.59564	2846921	2655289	4457878	0.879093	0.414489	397	349	842
cami ii mouse gut 36	3	193418	0.869213	0.594523	3172088	2757220	4637705	0.834197	0.303392	1158	966	3184
cami ii mouse gut 36	13	230268	0.992111	0.591437	1901653	1886650	3189941	0.991597	0.443609	357	354	798
cami ii mouse gut 36	5	1992	0.798179	0.588982	4518655	3606695	6123606	0.775348	0.365254	2012	1560	4271
cami ii mouse gut 36	9	134065	0.652006	0.541183	3069801	2001530	3698437	0.616667	0.325513	180	111	341
cami ii mouse gut 36	47	1108599	0.784856	0.532961	3141580	2465689	4626393	0.454545	0.465686	209	95	204
cami ii mouse gut 36	39	171232	0.879983	0.515395	1198233	1054425	2045859	0.881356	0.210526	59	52	247
cami ii mouse gut 36	17	306306	0.898041	0.492398	1421244	1276336	2592082	0.900763	0.277538	786	708	2551
cami ii mouse gut 36	41	134065	0.948497	0.432563	1491065	1414271	3269511	0.947566	0.206699	534	506	2448
cami ii mouse gut 36	66	272949	0.877649	0.425278	1607065	1410439	3316511	0.954248	0.181029	306	292	1613
cami ii mouse gut 36	22	194878	0.71932	0.403795	1899144	1366092	3383132	0.713287	0.284916	143	102	358
cami ii mouse gut 36	40	1931575	0.569002	0.392215	4091020	2327799	5935009	0.370518	0.273932	502	186	679
cami ii mouse gut 36	42	304047	0.95678	0.384023	1798788	1721044	4481618	0.956522	0.17355	782	748	4310
cami ii mouse gut 36	25	637934	0.546282	0.352682	3634836	1985644	5630119	0.549346	0.166787	841	462	2770
cami ii mouse gut 36	4	539647	0.911257	0.349496	793121	722737	2067943	0.892405	0.133649	158	141	1055
cami ii mouse gut 36	45	1931575	0.600589	0.349115	3449945	2071999	5935009	0.378619	0.250368	449	170	679
cami ii mouse gut 36	6	162639	0.950532	0.341258	809309	769274	2254227	0.961783	0.129503	157	151	1166
cami ii mouse gut 36	37	175706	0.950701	0.340802	829660	788759	2314421	0.880952	0.158798	42	37	233
cami ii mouse gut 36	106	175706	0.987736	0.326695	765498	756110	2314421	0.969697	0.137339	33	32	233
cami ii mouse gut 36	23	312322	0.815838	0.299766	827016	674711	2250793	0.790123	0.163543	243	192	1174
cami ii mouse gut 36	10	263687	0.740948	0.289986	1402002	1038811	3582280	0.681592	0.115709	201	137	1184
cami ii mouse gut 36	15	460611	0.673458	0.27692	1916805	1290888	4661594	0.583333	0.153846	24	14	91
cami ii mouse gut 36	60	187233	0.966124	0.268065	842979	814422	3038146	0.969582	0.179704	263	255	1419
cami ii mouse gut 36	101	136604	0.662223	0.261915	1706355	1129988	4314338	0.615385	0.117647	13	8	68
cami ii mouse gut 36	61	1108599	0.850312	0.260485	1417249	1205104	4626393	0.414286	0.142157	70	29	204
cami ii mouse gut 36	2	230268	0.70532	0.241992	1094452	771939	3189941	0.670886	0.132832	158	106	798
cami ii mouse gut 36	102	460611	0.635397	0.229895	1686626	1071677	4661594	0.583333	0.0769231	12	7	91
cami ii mouse gut 36	87	260201	0.993656	0.226256	588940	585204	2586474	0.990741	0.17175	108	107	623
cami ii mouse gut 36	93	136604	0.657948	0.212899	1396036	918519	4314338	0.4	0.117647	20	8	68
cami ii mouse gut 36	74	denovo5602.0	0.974744	0.207524	915783	892654	4301442	0.974194	0.102931	155	151	1467
cami ii mouse gut 36	36	1111328	0.698377	0.205434	907369	633686	3084627	0.679181	0.0951243	293	199	2092
cami ii mouse gut 36	83	172640	0.413112	0.192466	2816471	1163519	6045330	0.426339	0.318865	448	191	599
cami ii mouse gut 36	62	181719	0.396642	0.189553	2333464	925549	4882806	0.411765	0.131868	204	84	637
cami ii mouse gut 36	80	312322	0.757938	0.18416	546885	414505	2250793	0.820225	0.0621806	89	73	1174
cami ii mouse gut 36	68	193418	0.641082	0.169983	865808	555054	3265348	0.614504	0.0737179	524	322	4368
cami ii mouse gut 36	30	187233	0.989921	0.165587	508198	503076	3038146	0.983471	0.0838619	121	119	1419
cami ii mouse gut 36	24	1108599	0.799176	0.16135	934050	746470	4626393	0.47619	0.147059	63	30	204
cami ii mouse gut 36	92	233991	1	0.142356	501558	501558	3523256	1	0.0396781	143	143	3604
cami ii mouse gut 36	57	171232	0.741997	0.140564	387569	287575	2045859	0.672727	0.149798	55	37	247
cami ii mouse gut 36	59	193418	0.70517	0.14023	649347	457900	3265348	0.699029	0.0824176	515	360	4368
cami ii mouse gut 36	91	180972	0.92212	0.136756	696652	642397	4697389	0.818182	0.109756	11	9	82
cami ii mouse gut 36	35	denovo5602.0	0.956463	0.129988	584585	559134	4301442	0.957447	0.0613497	94	90	1467
cami ii mouse gut 36	89	187233	0.976049	0.117154	364666	355932	3038146	0.97561	0.0845666	123	120	1419
cami ii mouse gut 36	98	187233	1	0.116738	354668	354668	3038146	1	0.0310078	44	44	1419
cami ii mouse gut 36	56	184925	0.730009	0.116608	595730	434888	3729475	0.858407	0.0372361	113	97	2605
cami ii mouse gut 36	75	319702	0.554907	0.10724	639637	354939	3309765	0.85	0.0322581	60	51	1581
cami ii mouse gut 36	77	192316	0.719451	0.0934309	292063	210125	2248989	0.722222	0.0287993	90	65	2257
cami ii mouse gut 36	11	229455	0.26889	0.0918991	1302976	350357	3812410	0.259494	0.0413168	474	123	2977
cami ii mouse gut 36	73	637934	1	0.0899718	506552	506552	5630119	1	0.0306859	85	85	2770
cami ii mouse gut 36	50	193418	0.840277	0.0867196	478628	402180	4637705	0.83	0.0782035	300	249	3184
cami ii mouse gut 36	82	194878	0.45715	0.0856567	633901	289788	3383132	0.405797	0.0782123	69	28	358
cami ii mouse gut 36	33	306306	0.393641	0.0846026	557099	219297	2592082	0.522936	0.0223442	109	57	2551
cami ii mouse gut 36	16	229455	0.165891	0.0835403	1919873	318490	3812410	0.166397	0.0345986	619	103	2977
cami ii mouse gut 36	100	136604	0.407229	0.0826525	875653	356591	4314338	0.314286	0.161765	35	11	68
cami ii mouse gut 36	79	134065	0.624626	0.079973	473523	295775	3698437	0.609195	0.155425	87	53	341
cami ii mouse gut 36	70	1111328	0.247737	0.0782649	974494	241418	3084627	0.227513	0.0205545	189	43	2092
cami ii mouse gut 36	111	136604	0.558665	0.0777524	600449	335450	4314338	0.454545	0.0735294	11	5	68
cami ii mouse gut 36	67	184925	0.55509	0.0679374	456450	253371	3729475	0.670103	0.024952	97	65	2605
cami ii mouse gut 36	38	172640	0.278852	0.0657344	1425078	397386	6045330	0.395349	0.0283806	43	17	599
cami ii mouse gut 36	14	262642	0.197009	0.0639382	799447	157498	2463283	0.190361	0.0329167	415	79	2400
cami ii mouse gut 36	88	259511	0.795771	0.0608575	435615	346650	5696096	0.781609	0.0352697	87	68	1928
cami ii mouse gut 36	76	263687	0.899926	0.0587137	233718	210329	3582280	0.862069	0.0211149	29	25	1184
cami ii mouse gut 36	54	4402042	0.433868	0.0510657	773252	335489	6569753	0.431818	0.0701107	176	76	1084
cami ii mouse gut 36	18	637934	0.4865	0.0468701	542413	263884	5630119	0.471947	0.0516245	303	143	2770
cami ii mouse gut 36	19	229455	0.270925	0.0448333	630887	170923	3812410	0.262857	0.0309036	350	92	2977
cami ii mouse gut 36	44	637934	0.244416	0.0424057	976816	238749	5630119	0.251244	0.0364621	402	101	2770
cami ii mouse gut 36	85	229455	0.365408	0.0411128	428942	156739	3812410	0.35443	0.0188109	158	56	2977
cami ii mouse gut 36	109	134065	0.548054	0.0346655	233933	128208	3698437	0.5	0.0205279	14	7	341
cami ii mouse gut 36	28	4402042	0.432103	0.0317526	482772	208607	6569753	0.491018	0.0756458	167	82	1084
cami ii mouse gut 36	20	4402042	0.294408	0.0282913	631324	185867	6569753	0.30137	0.0608856	219	66	1084
cami ii mouse gut 37	88	3265889	0.992921	1	2802212	2782374	2782374	0.916667	1	12	11	11
cami ii mouse gut 37	95	4449518	0.976144	1	3825495	3734234	3734234	0.5	1	2	1	1
cami ii mouse gut 37	82	47365	0.842075	1	2795523	2354041	2354041	0.0612245	1	49	3	3
cami ii mouse gut 37	84	197875	0.904263	1	2453016	2218171	2218171	0.28125	1	32	9	9
cami ii mouse gut 37	87	184966	0.982606	1	5219526	5128735	5128735	0.5	1	2	1	1
cami ii mouse gut 37	92	189840	1	0.991953	3100582	3100582	3125734	1	0.766667	23	23	30
cami ii mouse gut 37	72	4440624	0.967276	0.990033	3346337	3236833	3269420	0.862069	0.892857	29	25	28
cami ii mouse gut 37	73	835900	1	0.989833	3714736	3714736	3752890	1	0.634146	26	26	41
cami ii mouse gut 37	59	2897325	1	0.985959	3493651	3493651	3543403	1	0.535714	15	15	28
cami ii mouse gut 37	19	340139	0.945699	0.978295	4367591	4130427	4222069	0.436364	0.685714	55	24	35
cami ii mouse gut 37	76	851733	1	0.972401	2638355	2638355	2713237	1	0.566265	47	47	83
cami ii mouse gut 37	46	192316	0.998691	0.972293	2277099	2274119	2338924	0.979167	0.606452	96	94	155
cami ii mouse gut 37	78	denovo8808.1	0.994454	0.967582	2277707	2265075	2340964	0.969697	0.64	33	32	50
cami ii mouse gut 37	58	denovo8808.0	0.968398	0.966863	6545940	6339078	6556335	0.915254	0.692308	59	54	78
cami ii mouse gut 37	21	1108453	0.969608	0.965748	3625161	3514986	3639650	0.979167	0.734375	48	47	64
cami ii mouse gut 37	63	denovo9767.0	0.938373	0.965287	4018957	3771279	3906899	0.860465	0.711538	43	37	52
cami ii mouse gut 37	96	164237	1	0.96366	2837160	2837160	2944149	1	0.666667	8	8	12
cami ii mouse gut 37	65	187028	1	0.960298	2261338	2261338	2354830	1	0.710843	118	118	166
cami ii mouse gut 37	27	4449524	0.879659	0.959454	3621679	3185844	3320475	0.752941	0.503937	85	64	127
cami ii mouse gut 37	79	174824	0.88899	0.959247	4411709	3921964	4088587	0.826087	0.76	69	57	75
cami ii mouse gut 37	66	182764	1	0.956134	1922528	1922528	2010731	1	0.625	5	5	8
cami ii mouse gut 37	90	190026	1	0.955624	4822694	4822694	5046644	1	0.413043	19	19	46
cami ii mouse gut 37	70	136633	1	0.952847	3540809	3540809	3716032	1	0.703297	64	64	91
cami ii mouse gut 37	71	169106	1	0.948173	2073595	2073595	2186937	1	0.72973	81	81	111
cami ii mouse gut 37	26	260201	1	0.93384	2444824	2444824	2618032	1	0.698039	178	178	255
cami ii mouse gut 37	57	129394	0.99079	0.933629	3695314	3661280	3921559	0.961538	0.694444	52	50	72
cami ii mouse gut 37	33	174573	1	0.933516	1966612	1966612	2106672	1	0.545918	107	107	196
cami ii mouse gut 37	11	312322	0.913984	0.929374	2363071	2159808	2323939	0.754286	0.528	175	132	250
cami ii mouse gut 37	75	4397402	1	0.922817	2963535	2963535	3211400	1	0.604839	75	75	124
cami ii mouse gut 37	86	1107303	0.983694	0.921947	3332767	3278424	3555979	0.975155	0.67382	161	157	233
cami ii mouse gut 37	22	262642	0.871995	0.919335	2853055	2487851	2706141	0.469027	0.716216	113	53	74
cami ii mouse gut 37	69	10512	1	0.917997	1569141	1569141	1709310	1	0.692683	142	142	205
cami ii mouse gut 37	54	262104	1	0.915678	4383538	4383538	4787204	1	0.638191	254	254	398
cami ii mouse gut 37	16	194490	1	0.909161	3512591	3512591	3863551	1	0.46875	15	15	32
cami ii mouse gut 37	6	230268	0.958065	0.900637	3026116	2899215	3219071	0.951417	0.645604	247	235	364
cami ii mouse gut 37	23	187233	0.955617	0.89989	2948304	2817450	3130884	0.929936	0.764398	157	146	191
cami ii mouse gut 37	91	460611	1	0.883893	4119215	4119215	4660312	1	0.615385	56	56	91
cami ii mouse gut 37	13	4354103	0.995654	0.876164	2014409	2005654	2289132	0.993865	0.492401	163	162	329
cami ii mouse gut 37	35	180972	0.986952	0.863533	4106990	4053403	4693978	0.934211	0.645455	76	71	110
cami ii mouse gut 37	3	181719	0.739196	0.84958	6054246	4475275	5267630	0.575135	0.634088	925	532	839
cami ii mouse gut 37	1	665703	0.997689	0.839707	2483740	2478000	2951029	0.995276	0.562778	635	632	1123
cami ii mouse gut 37	5	174959	0.672836	0.822268	3432237	2309334	2808492	0.61336	0.51269	494	303	591
cami ii mouse gut 37	60	272949	0.980543	0.791725	2769591	2715702	3430108	0.942529	0.506173	87	82	162
cami ii mouse gut 37	8	262917	0.995167	0.791678	3577666	3560374	4497249	0.991935	0.559091	124	123	220
cami ii mouse gut 37	9	245324	0.996766	0.791119	2301147	2293705	2899319	0.993647	0.511111	787	782	1530
cami ii mouse gut 37	51	271230	0.9703	0.765147	1778639	1725813	2255532	0.987624	0.485993	404	399	821
cami ii mouse gut 37	52	denovo2529.0	0.798801	0.764594	3958885	3162363	4136004	0.81203	0.534653	133	108	202
cami ii mouse gut 37	68	261114	0.962026	0.749955	1650805	1588117	2117617	0.963585	0.455026	357	344	756
cami ii mouse gut 37	12	233991	0.980022	0.703265	2670936	2617577	3722034	0.983203	0.399272	893	878	2199
cami ii mouse gut 37	28	263834	0.792063	0.672782	2424891	1920667	2854812	0.638945	0.366279	493	315	860
cami ii mouse gut 37	4	827592	0.912038	0.662372	3541495	3229978	4876380	0.827692	0.534791	325	269	503
cami ii mouse gut 37	50	171232	0.995011	0.642644	1327461	1320838	2055317	0.976471	0.337398	85	83	246
cami ii mouse gut 37	18	179616	0.961104	0.602097	1974590	1897786	3151958	0.962567	0.444444	561	540	1215
cami ii mouse gut 37	20	317389	0.935281	0.560538	4414025	4128354	7364991	0.960543	0.282144	811	779	2761
cami ii mouse gut 37	2	4402042	0.97911	0.499916	3300926	3231971	6465032	0.980634	0.232957	568	557	2391
cami ii mouse gut 37	36	163997	0.809867	0.498928	1789425	1449196	2904621	0.766497	0.212976	197	151	709
cami ii mouse gut 37	34	denovo1277.0	0.962639	0.497457	1297247	1248781	2510332	0.968278	0.247204	662	641	2593
cami ii mouse gut 37	25	175613	0.992011	0.486342	2314448	2295957	4720874	0.977273	0.324528	88	86	265
cami ii mouse gut 37	17	181344	0.764243	0.466084	1439005	1099750	2359555	0.701183	0.270548	676	474	1752
cami ii mouse gut 37	39	1109559	1	0.450107	1359851	1359851	3021173	1	0.321678	46	46	143
cami ii mouse gut 37	47	321902	0.913149	0.435165	1533355	1400181	3217587	0.923674	0.216626	773	714	3296
cami ii mouse gut 37	83	194878	0.904657	0.422929	1586424	1435169	3393401	0.721311	0.295302	61	44	149
cami ii mouse gut 37	7	4334624	0.993325	0.413194	1469434	1459625	3532545	0.993355	0.220015	301	299	1359
cami ii mouse gut 37	62	184925	0.885434	0.410253	1807653	1600557	3901394	0.803109	0.208895	193	155	742
cami ii mouse gut 37	80	194878	0.870388	0.404115	1575531	1371324	3393401	0.7	0.375839	80	56	149
cami ii mouse gut 37	45	135956	0.893812	0.378705	1129967	1009978	2666923	0.884615	0.19749	338	299	1514
cami ii mouse gut 37	38	190673	0.823648	0.376528	1074495	885006	2350436	0.487805	0.238095	41	20	84
cami ii mouse gut 37	31	259511	0.77802	0.348688	2507794	1951113	5595583	0.790146	0.143711	548	433	3013
cami ii mouse gut 37	42	1109559	0.953574	0.342891	1086370	1035934	3021173	0.9	0.251748	40	36	143
cami ii mouse gut 37	53	175613	0.829796	0.258039	1468033	1218168	4720874	0.728814	0.162264	59	43	265
cami ii mouse gut 37	29	190673	0.685534	0.24889	853348	584999	2350436	0.340426	0.190476	47	16	84
cami ii mouse gut 37	43	354971	0.981521	0.21482	737054	723434	3367635	0.984615	0.0745921	260	256	3432
cami ii mouse gut 37	64	135956	0.951185	0.186152	521930	496452	2666923	0.903743	0.111625	187	169	1514
cami ii mouse gut 37	40	163997	0.558214	0.184166	958292	534932	2904621	0.528571	0.156559	210	111	709
cami ii mouse gut 37	24	190673	0.707485	0.181246	602143	426007	2350436	0.333333	0.142857	36	12	84
cami ii mouse gut 37	55	827592	0.721198	0.174832	1182127	852548	4876380	0.484615	0.125249	130	63	503
cami ii mouse gut 37	56	4334624	0.931612	0.168366	638420	594760	3532545	0.948864	0.122884	176	167	1359
cami ii mouse gut 37	77	192316	0.536332	0.16334	741308	397587	2434107	0.503311	0.107955	151	76	704
cami ii mouse gut 37	49	179616	1	0.157302	495810	495810	3151958	1	0.0411523	50	50	1215
cami ii mouse gut 37	30	172161	0.504	0.142723	605555	305200	2138411	0.581395	0.0572457	301	175	3057
cami ii mouse gut 37	85	190673	0.531961	0.130889	578326	307647	2350436	0.236364	0.154762	55	13	84
cami ii mouse gut 37	61	134065	0.567396	0.122643	783834	444744	3626329	0.6	0.0644699	150	90	1396
cami ii mouse gut 37	81	1109559	0.640031	0.118483	559284	357959	3021173	0.655172	0.132867	29	19	143
cami ii mouse gut 37	41	184925	1	0.113089	441205	441205	3901394	1	0.0633423	47	47	742
cami ii mouse gut 37	10	134065	0.639738	0.10813	612929	392114	3626329	0.663462	0.0494269	104	69	1396
cami ii mouse gut 37	48	272949	0.350801	0.101551	992963	348332	3430108	0.244444	0.0679012	45	11	162
cami ii mouse gut 37	89	denovo2529.0	0.430227	0.0955021	918113	394997	4136004	0.410256	0.0792079	39	16	202
cami ii mouse gut 37	32	135956	0.870484	0.0876358	268492	233718	2666923	0.84375	0.0356671	64	54	1514
cami ii mouse gut 37	14	187962	0.491092	0.0792683	362826	178181	2247822	0.553097	0.0295508	226	125	4230
cami ii mouse gut 37	93	187233	0.484293	0.0677527	438012	212126	3130884	0.466667	0.0732984	30	14	191
cami ii mouse gut 37	44	4402042	0.534881	0.0521906	630821	337414	6465032	0.553191	0.0543706	235	130	2391
cami ii mouse gut 37	74	194878	0.439437	0.0475567	367240	161379	3393401	0.142857	0.0201342	21	3	149
cami ii mouse gut 37	37	194787	0.169457	0.0470814	683607	115842	2460460	0.17284	0.0121528	243	42	3456
cami ii mouse gut 37	94	192316	0.545513	0.0462819	206512	112655	2434107	0.52381	0.015625	21	11	704
cami ii mouse gut 37	15	4402042	0.472155	0.045135	618015	291799	6465032	0.62963	0.02844	108	68	2391
cami ii mouse gut 37	67	175613	0.328634	0.032415	465646	153027	4720874	0.333333	0.0377358	30	10	265
cami ii mouse gut 38	60	463794	0.986639	1	2086180	2058307	2058307	0.333333	1	3	1	1
cami ii mouse gut 38	58	344828	1	0.996725	2108079	2108079	2115005	1	0.941176	16	16	17
cami ii mouse gut 38	48	831178	1	0.993264	5327036	5327036	5363162	1	0.607143	34	34	56
[truncated: 1,900 more rows]

## Sheet: CONCOCT
Supplementary Table S4. Clustering benchmarks on CAMI II Mouse gut datasets. (CONCOCT)
sample_id	Bin ID	Most abundant genome	Purity (bp)	Completeness (bp)	Bin size (bp)	True positives (bp)	True size of most abundant genome (bp)	Purity (seq)	Completeness (seq)	Bin size (seq)	True positives (seq)	True size of most abundant genome (seq)
cami ii mouse gut 0	44	463794	0.961781	1	2408443	2316394	2316394	0.142857	1	21	3	3
cami ii mouse gut 0	52	463794	0.961666	1	2140367	2058319	2058319	0.0322581	1	31	1	1
cami ii mouse gut 0	49	133892	0.55331	0.99952	3408774	1886109	1887015	0.134021	0.928571	97	13	14
cami ii mouse gut 0	48	180944	0.525883	0.996536	8664563	4556543	4572382	0.371429	0.847826	105	39	46
cami ii mouse gut 0	54	851733	0.984241	0.992554	2736230	2693111	2713313	0.883333	0.638554	60	53	83
cami ii mouse gut 0	7	70830	0.885823	0.989124	3225566	2857280	2888698	0.338095	0.910256	210	71	78
cami ii mouse gut 0	37	178480	0.999526	0.963871	3906038	3904187	4050530	0.996914	0.801489	324	323	403
cami ii mouse gut 0	29	135956	0.998926	0.946507	2639638	2636804	2785827	0.992857	0.606987	140	139	229
cami ii mouse gut 0	27	173965	0.994597	0.930479	1642683	1633807	1755878	0.989817	0.700288	491	486	694
cami ii mouse gut 0	34	259983	0.985659	0.925197	2692845	2654228	2868824	0.9729	0.69305	369	359	518
cami ii mouse gut 0	23	336277	0.902008	0.918005	3898189	3516197	3830260	0.882698	0.628392	341	301	479
cami ii mouse gut 0	18	1107303	1	0.909012	3236990	3236990	3560997	1	0.7897	184	184	233
cami ii mouse gut 0	40	269125	0.899286	0.78269	2478852	2229197	2848121	0.842478	0.491228	1130	952	1938
cami ii mouse gut 0	5	4449518	0.99796	0.773703	2799241	2793531	3610599	0.995717	0.551929	934	930	1685
cami ii mouse gut 0	55	190114	0.818342	0.716315	2749483	2250018	3141102	0.803109	0.41779	772	620	1484
cami ii mouse gut 0	11	228140	0.985203	0.596751	2468742	2432211	4075755	0.980583	0.323718	1236	1212	3744
cami ii mouse gut 0	15	denovo2280.0	0.997056	0.547113	864542	861997	1575537	0.995968	0.264596	496	494	1867
cami ii mouse gut 0	17	70830.1	0.365276	0.447625	3102476	1133261	2531721	0.343119	0.249666	2180	748	2996
cami ii mouse gut 0	41	190547	0.549564	0.400222	3363391	1848400	4618437	0.512612	0.182274	2339	1199	6578
cami ii mouse gut 0	14	4372003	0.709653	0.38885	3127284	2219288	5707307	0.692088	0.179459	2098	1452	8091
cami ii mouse gut 0	6	175758	0.342857	0.256902	1991547	682815	2657884	0.351275	0.107592	1412	496	4610
cami ii mouse gut 0	21	2883968	0.935446	0.149356	417637	390677	2615744	0.945338	0.0533382	311	294	5512
cami ii mouse gut 0	53	2.88397e+06	0.978967	0.102245	284891	278899	2727753	0.980861	0.0356398	209	205	5752
cami ii mouse gut 0	56	665703	0.982068	0.0552691	103949	102085	1847054	0.988095	0.0176258	84	83	4709
cami ii mouse gut 0	39	269378	0.853905	0.0403854	86225	73628	1823134	0.857143	0.0130208	70	60	4608
cami ii mouse gut 0	20	336277	0.177673	0.0192133	414198	73592	3830260	0.09375	0.0438413	224	21	479
cami ii mouse gut 0	24	135956	1	0.00819362	22826	22826	2785827	1	0.0611354	14	14	229
cami ii mouse gut 0	25	70830.1	0.620298	0.00653982	26692	16557	2531721	0.846154	0.00367156	13	11	2996
cami ii mouse gut 0	35	135956	1	0.00436603	12163	12163	2785827	1	0.0393013	9	9	229
cami ii mouse gut 0	10	318764	0.486267	0.00405512	12816	6232	1536824	0.333333	0.0265487	9	3	113
cami ii mouse gut 0	28	4306262	1	0.0020088	4496	4496	2238157	1	0.000778614	3	3	3853
cami ii mouse gut 0	50	269125	1	0.00197569	5627	5627	2848121	1	0.00103199	2	2	1938
cami ii mouse gut 0	13	269125	1	0.00197358	5621	5621	2848121	1	0.00257998	5	5	1938
cami ii mouse gut 0	43	denovo2280.0	1	0.00168006	2647	2647	1575537	1	0.00107124	2	2	1867
cami ii mouse gut 0	19	269125	1	0.00144692	4121	4121	2848121	1	0.00103199	2	2	1938
cami ii mouse gut 0	2	288521	0.532672	0.000926109	2418	1288	1390765	0.5	0.000342936	2	1	2916
cami ii mouse gut 0	38	228140	1	0.000894558	3646	3646	4075755	1	0.000534188	2	2	3744
cami ii mouse gut 0	33	70830.1	1	0.00085357	2161	2161	2531721	1	0.000333778	1	1	2996
cami ii mouse gut 0	1	831178	0.522833	0.000770179	2146	1122	1456804	0.5	0.000189215	2	1	5285
cami ii mouse gut 0	36	denovo2280.0	1	0.000757837	1194	1194	1575537	1	0.000535619	1	1	1867
cami ii mouse gut 0	9	4449518	1	0.000757215	2734	2734	3610599	1	0.00118694	2	2	1685
cami ii mouse gut 0	8	190114	1	0.000753557	2367	2367	3141102	1	0.00134771	2	2	1484
cami ii mouse gut 0	12	318764	1	0.000734632	1129	1129	1536824	1	0.00884956	1	1	113
cami ii mouse gut 0	22	175758	1	0.000665191	1768	1768	2657884	1	0.00021692	1	1	4610
cami ii mouse gut 0	45	4378740	1	0.000659988	1052	1052	1593968	1	0.000218055	1	1	4586
cami ii mouse gut 0	3	1107303	0.692544	0.000633811	3259	2257	3560997	0.666667	0.00858369	3	2	233
cami ii mouse gut 0	32	denovo13042.0	1	0.000633594	1011	1011	1595659	1	0.000250125	1	1	3998
cami ii mouse gut 0	42	178480	1	0.000620413	2513	2513	4050530	1	0.00496278	2	2	403
cami ii mouse gut 0	51	4449518	0.65478	0.00058993	3253	2130	3610599	0.666667	0.00118694	3	2	1685
cami ii mouse gut 0	26	2883968	1	0.000572304	1497	1497	2615744	1	0.000181422	1	1	5512
cami ii mouse gut 0	47	2883968	1	0.000401798	1051	1051	2615744	1	0.000181422	1	1	5512
cami ii mouse gut 0	16	4449518	1	0.000350911	1267	1267	3610599	1	0.000593472	1	1	1685
cami ii mouse gut 0	31	1107303	1	0.000348779	1242	1242	3560997	1	0.00429185	1	1	233
cami ii mouse gut 0	46	336277	1	0.000287448	1101	1101	3830260	1	0.00208768	1	1	479
cami ii mouse gut 0	30	190547	1	0.000287327	1327	1327	4618437	1	0.000152022	1	1	6578
cami ii mouse gut 0	4	4372003	1	0.0002255	1287	1287	5707307	1	0.000123594	1	1	8091
cami ii mouse gut 1	45	463794	0.97902	1	2102423	2058315	2058315	0.0555556	1	18	1	1
cami ii mouse gut 1	29	4449518	1	1	3734238	3734238	3734238	1	1	1	1	1
cami ii mouse gut 1	40	259846	0.877923	0.998206	3479237	3054503	3059994	0.435897	0.918919	78	34	37
cami ii mouse gut 1	23	180944	0.976726	0.996026	4663844	4555297	4573472	0.826087	0.826087	46	38	46
cami ii mouse gut 1	27	178480	0.97471	0.993459	4146040	4041188	4067797	0.59375	0.904762	96	57	63
cami ii mouse gut 1	2	851733	0.98687	0.992647	2728012	2692192	2712135	0.883333	0.638554	60	53	83
cami ii mouse gut 1	4	174824	0.547901	0.989925	7386247	4046935	4088123	0.582524	0.8	103	60	75
cami ii mouse gut 1	32	269378	0.694782	0.979538	4237377	2944054	3005555	0.097561	0.736842	287	28	38
cami ii mouse gut 1	68	4372003	0.999686	0.976714	6586310	6584241	6741214	0.933333	0.777778	15	14	18
cami ii mouse gut 1	73	190114	0.999619	0.97319	3161164	3159960	3247013	0.979592	0.857143	49	48	56
cami ii mouse gut 1	66	135956	1	0.951428	2649992	2649992	2785280	1	0.624454	143	143	229
cami ii mouse gut 1	7	162576	0.998696	0.940191	5838734	5831122	6202064	0.995859	0.751563	483	481	640
cami ii mouse gut 1	47	336277	0.949816	0.914496	3716180	3529687	3859707	0.97	0.613924	200	194	316
cami ii mouse gut 1	69	1107303	0.99451	0.901326	3216191	3198535	3548699	0.986111	0.744755	216	213	286
cami ii mouse gut 1	33	228140	0.999197	0.881519	3887746	3884626	4406740	0.997768	0.657353	448	447	680
cami ii mouse gut 1	12	129394	0.836704	0.848332	3958275	3311904	3904020	0.627083	0.657205	480	301	458
cami ii mouse gut 1	10	637934	0.741765	0.847842	6547473	4856686	5728288	0.694466	0.567878	1283	891	1569
cami ii mouse gut 1	77	denovo2280.0	1	0.833028	1434828	1434828	1722424	1	0.548353	516	516	941
cami ii mouse gut 1	65	187400	0.995492	0.776884	2583988	2572339	3311098	0.990741	0.538849	756	749	1390
cami ii mouse gut 1	53	denovo1457.0	0.987603	0.650474	3089095	3050800	4690115	0.983065	0.396923	1181	1161	2925
cami ii mouse gut 1	34	463794	0.967297	0.600336	1375810	1330817	2216788	0.944056	0.304511	429	405	1330
cami ii mouse gut 1	30	70830	0.431718	0.581823	3459442	1493503	2566937	0.413696	0.300716	2132	882	2933
cami ii mouse gut 1	19	184966	0.44471	0.579644	6453660	2870006	4951324	0.426115	0.321443	1861	793	2467
cami ii mouse gut 1	67	136604	0.342318	0.500298	5835377	1997554	3992732	0.320103	0.314446	3502	1121	3565
cami ii mouse gut 1	70	189840	0.589002	0.420656	2102450	1238347	2943848	0.521334	0.305872	1289	672	2197
cami ii mouse gut 1	6	denovo6222.0	0.718623	0.373347	1790763	1286883	3446882	0.697546	0.170505	1263	881	5167
cami ii mouse gut 1	75	denovo2990.0	0.876158	0.29052	995042	871814	3000879	0.877292	0.116349	709	622	5346
cami ii mouse gut 1	17	4380294	0.416672	0.261734	3453115	1438817	5497249	0.430969	0.125842	2383	1027	8161
cami ii mouse gut 1	44	184966	0.329613	0.174874	2626899	865860	4951324	0.312156	0.207134	1637	511	2467
cami ii mouse gut 1	56	3957916	0.885199	0.152603	488699	432596	2834774	0.902913	0.055923	309	279	4989
cami ii mouse gut 1	11	2.88397e+06	0.994899	0.0722594	200170	199149	2756030	0.993333	0.0266119	150	149	5599
cami ii mouse gut 1	50	637934	0.119566	0.0656456	3145003	376037	5728288	0.101232	0.14659	2272	230	1569
cami ii mouse gut 1	16	denovo1457.0	0.343711	0.0562715	767854	263920	4690115	0.339869	0.0355556	306	104	2925
cami ii mouse gut 1	9	denovo8373.1	1	0.053994	74027	74027	1371023	1	0.0177096	60	60	3388
cami ii mouse gut 1	76	2.88397e+06	0.985855	0.0536885	150090	147967	2756030	0.990991	0.0196464	111	110	5599
cami ii mouse gut 1	60	831178	1	0.0422119	121886	121886	2887479	1	0.0129514	104	104	8030
cami ii mouse gut 1	18	denovo8373.1	1	0.0390431	53529	53529	1371023	1	0.012987	44	44	3388
cami ii mouse gut 1	49	336277	0.581193	0.0303699	201687	117219	3859707	0.56383	0.167722	94	53	316
cami ii mouse gut 1	74	269125	0.944304	0.0266056	43576	41149	1546632	0.945946	0.00784226	37	35	4463
cami ii mouse gut 1	21	129394	0.980526	0.0134	53353	52314	3904020	0.75	0.00655022	4	3	458
cami ii mouse gut 1	28	70830	0.905107	0.0100326	28453	25753	2566937	0.866667	0.00443232	15	13	2933
cami ii mouse gut 1	54	162576	0.503109	0.00937994	115631	58175	6202064	0.45122	0.0578125	82	37	640
cami ii mouse gut 1	36	denovo1457.0	0.179087	0.00915052	239643	42917	4690115	0.168224	0.00615385	107	18	2925
cami ii mouse gut 1	64	189840	0.17902	0.00769571	126550	22655	2943848	0.211765	0.00819299	85	18	2197
cami ii mouse gut 1	71	denovo2280.0	0.185552	0.0067225	62403	11579	1722424	0.155556	0.00743889	45	7	941
cami ii mouse gut 1	62	denovo2280.0	1	0.00364893	6285	6285	1722424	1	0.0053135	5	5	941
cami ii mouse gut 1	24	318764	0.782839	0.00303186	4720	3695	1218722	0.75	0.00138504	4	3	2166
cami ii mouse gut 1	8	318764	1	0.00225974	2754	2754	1218722	1	0.000923361	2	2	2166
cami ii mouse gut 1	46	2.88397e+06	0.84011	0.00200179	6567	5517	2756030	0.833333	0.000893017	6	5	5599
cami ii mouse gut 1	52	162576	1	0.00162736	10093	10093	6202064	1	0.0015625	1	1	640
cami ii mouse gut 1	35	4380294	0.406793	0.0014902	20138	8192	5497249	0.466667	0.000857738	15	7	8161
cami ii mouse gut 1	48	136604	0.450634	0.00117514	10412	4692	3992732	0.444444	0.00112202	9	4	3565
cami ii mouse gut 1	58	135956	1	0.000933838	2601	2601	2785280	1	0.00873362	2	2	229
cami ii mouse gut 1	41	193680	1	0.000732378	1070	1070	1460994	1	0.000252461	1	1	3961
cami ii mouse gut 1	26	3957916	1	0.000729511	2068	2068	2834774	1	0.000200441	1	1	4989
[truncated: 6,649 more rows]

## Sheet: MaxBin2
Supplementary Table S4. Clustering benchmarks on CAMI II Mouse gut datasets. (MaxBin2)
[truncated: 3,958 more rows]

[truncated: 4 more sheets: MetaBAT2, VAMB, DASTool (MetaDecoder+MetaBAT2), DASTool (CONCOCT+MetaBAT2)]
