# Supplementary material for: MetaDecoder: a novel method for clustering metagenomic contigs
Source: Microbiome. 2022 Mar 10;10:46. doi: 10.1186/s40168-022-01237-8 (PMC8908641; doi:10.1186/s40168-022-01237-8)
Supplement: Supplementary file 18 — Additional file 17: Supplementary Table S5. Clustering benchmarks on five CAMI II Human Microbiome Project datasets. [file 40168_2022_1237_MOESM17_ESM.xlsx]

## Sheet: MetaDecoder
Supplementary Table S5. Clustering benchmarks on five CAMI II Human Microbiome Project datasets. (MetaDecoder)
sample_id	Bin ID	Most abundant genome	Purity (bp)	Completeness (bp)	Bin size (bp)	True positives (bp)	True size of most abundant genome (bp)	Purity (seq)	Completeness (seq)	Bin size (seq)	True positives (seq)	True size of most abundant genome (seq)
cami ii airways	317	OTU_97.41428.0	1	1	5875337	5875337	5875337	1	1	2	2	2
cami ii airways	152	OTU_97.1365.0	1	1	5397938	5397938	5397938	1	1	6	6	6
cami ii airways	333	OTU_97.32155.0	1	1	2419380	2419380	2419380	1	1	2	2	2
cami ii airways	334	OTU_97.34821.0	1	1	2832288	2832288	2832288	1	1	1	1	1
cami ii airways	288	OTU_97.36233.0	1	1	2880148	2880148	2880148	1	1	1	1	1
cami ii airways	157	OTU_97.35050.0	1	1	2172408	2172408	2172408	1	1	1	1	1
cami ii airways	156	OTU_97.22389.0	1	1	2033818	2033818	2033818	1	1	1	1	1
cami ii airways	287	OTU_97.24948.0	1	1	2451806	2451806	2451806	1	1	1	1	1
cami ii airways	154	OTU_97.36183.0	1	1	2820448	2820448	2820448	1	1	1	1	1
cami ii airways	286	OTU_97.29637.1	1	1	2435613	2435613	2435613	1	1	1	1	1
cami ii airways	285	OTU_97.3579.0	0.991704	1	2267772	2248958	2248958	0.5	1	2	1	1
cami ii airways	328	OTU_97.11114.0	1	1	2363162	2363162	2363162	1	1	1	1	1
cami ii airways	339	OTU_97.31367.0	1	1	1986559	1986559	1986559	1	1	2	2	2
cami ii airways	284	OTU_97.42098.0	1	1	2664623	2664623	2664623	1	1	2	2	2
cami ii airways	207	OTU_97.24447.0	1	1	2337572	2337572	2337572	1	1	1	1	1
cami ii airways	208	OTU_97.24447.1	1	1	2833545	2833545	2833545	1	1	2	2	2
cami ii airways	146	OTU_97.42478.0	0.976274	1	2942580	2872764	2872764	0.0588235	1	17	1	1
cami ii airways	279	OTU_97.34702.0	1	1	2403532	2403532	2403532	1	1	1	1	1
cami ii airways	276	OTU_97.44851.0	1	1	1667092	1667092	1667092	1	1	1	1	1
cami ii airways	347	OTU_97.40593.0	1	1	2146208	2146208	2146208	1	1	12	12	12
cami ii airways	331	OTU_97.44712.0	1	1	2368128	2368128	2368128	1	1	1	1	1
cami ii airways	289	OTU_97.150.0	1	1	2337820	2337820	2337820	1	1	1	1	1
cami ii airways	350	OTU_97.3350.0	1	1	1601798	1601798	1601798	1	1	2	2	2
cami ii airways	296	OTU_97.25427.1	1	1	2173406	2173406	2173406	1	1	1	1	1
cami ii airways	299	OTU_97.3377.0	0.997413	1	4775392	4763039	4763039	0.8	1	5	4	4
cami ii airways	307	OTU_97.7941.1	1	1	1441101	1441101	1441101	1	1	3	3	3
cami ii airways	308	OTU_97.10505.0	1	1	2227183	2227183	2227183	1	1	2	2	2
cami ii airways	298	OTU_97.44239.1	1	1	2279110	2279110	2279110	1	1	1	1	1
cami ii airways	180	OTU_97.30815.0	1	1	2335273	2335273	2335273	1	1	1	1	1
cami ii airways	309	OTU_97.33610.0	1	1	2446800	2446800	2446800	1	1	1	1	1
cami ii airways	179	OTU_97.161.0	0.928709	1	5159807	4791957	4791957	0.2	1	5	1	1
cami ii airways	297	OTU_97.25427.0	1	1	2154338	2154338	2154338	1	1	1	1	1
cami ii airways	294	OTU_97.119.0	1	1	1924502	1924502	1924502	1	1	1	1	1
cami ii airways	165	OTU_97.17807.0	1	1	2403450	2403450	2403450	1	1	1	1	1
cami ii airways	316	OTU_97.44656.0	1	1	2070171	2070171	2070171	1	1	2	2	2
cami ii airways	245	OTU_97.34913.0	1	1	2337120	2337120	2337120	1	1	1	1	1
cami ii airways	170	OTU_97.45281.1	1	1	3350619	3350619	3350619	1	1	1	1	1
cami ii airways	318	OTU_97.34032.1	1	1	2903325	2903325	2903325	1	1	1	1	1
cami ii airways	321	OTU_97.588.0	1	1	3871819	3871819	3871819	1	1	2	2	2
cami ii airways	322	OTU_97.34011.0	1	1	2598696	2598696	2598696	1	1	1	1	1
cami ii airways	323	OTU_97.41628.1	1	1	2603603	2603603	2603603	1	1	23	23	23
cami ii airways	325	OTU_97.1263.0	1	1	2862151	2862151	2862151	1	1	2	2	2
cami ii airways	348	OTU_97.35501.0	1	1	2571774	2571774	2571774	1	1	1	1	1
cami ii airways	212	OTU_97.34663.1	1	1	2658364	2658364	2658364	1	1	1	1	1
cami ii airways	218	OTU_97.42356.0	1	1	2093305	2093305	2093305	1	1	1	1	1
cami ii airways	49	OTU_97.39766.0	0.977427	1	2391900	2337907	2337907	0.166667	1	6	1	1
cami ii airways	223	OTU_97.14774.0	1	1	2180570	2180570	2180570	1	1	1	1	1
cami ii airways	356	OTU_97.45246.0	1	1	2036336	2036336	2036336	1	1	1	1	1
cami ii airways	270	OTU_97.607.0	1	1	4405888	4405888	4405888	1	1	14	14	14
cami ii airways	379	OTU_97.37770.0	1	1	1836419	1836419	1836419	1	1	1	1	1
cami ii airways	382	OTU_97.3568.1	1	1	2193710	2193710	2193710	1	1	1	1	1
cami ii airways	228	OTU_97.29523.0	1	1	2976823	2976823	2976823	1	1	1	1	1
cami ii airways	229	OTU_97.27418.0	1	1	2337069	2337069	2337069	1	1	1	1	1
cami ii airways	62	OTU_97.44564.0	0.963585	1	1859346	1791637	1791637	0.333333	1	3	1	1
cami ii airways	271	OTU_97.7131.0	1	1	2369813	2369813	2369813	1	1	1	1	1
cami ii airways	230	OTU_97.31767.0	1	1	2872693	2872693	2872693	1	1	2	2	2
cami ii airways	264	OTU_97.151.0	1	1	6186826	6186826	6186826	1	1	1	1	1
cami ii airways	263	OTU_97.36502.0	1	1	1941547	1941547	1941547	1	1	1	1	1
cami ii airways	75	OTU_97.12006.0	0.963026	1	2750693	2648989	2648989	0.555556	1	9	5	5
cami ii airways	76	OTU_97.36230.0	1	1	2307542	2307542	2307542	1	1	1	1	1
cami ii airways	251	OTU_97.4436.0	1	1	3332441	3332441	3332441	1	1	1	1	1
cami ii airways	249	OTU_97.7441.0	1	1	3309383	3309383	3309383	1	1	1	1	1
cami ii airways	222	OTU_97.36185.0	1	1	2474142	2474142	2474142	1	1	1	1	1
cami ii airways	302	OTU_97.989.0	1	1	3929723	3929723	3929723	1	1	4	4	4
cami ii airways	272	OTU_97.21926.0	0.989508	1	2766984	2737953	2737953	0.25	1	4	1	1
cami ii airways	360	OTU_97.32419.1	1	1	2364375	2364375	2364375	1	1	1	1	1
cami ii airways	362	OTU_97.45429.0	1	1	2129899	2129899	2129899	1	1	1	1	1
cami ii airways	363	OTU_97.41740.0	1	1	2758643	2758643	2758643	1	1	1	1	1
cami ii airways	359	OTU_97.32419.0	1	1	2338128	2338128	2338128	1	1	1	1	1
cami ii airways	125	OTU_97.37745.0	1	1	2335741	2335741	2335741	1	1	1	1	1
cami ii airways	364	OTU_97.31175.0	1	1	2337606	2337606	2337606	1	1	1	1	1
cami ii airways	365	OTU_97.20828.0	1	1	2223495	2223495	2223495	1	1	1	1	1
cami ii airways	358	OTU_97.40239.0	1	1	3052050	3052050	3052050	1	1	1	1	1
cami ii airways	361	OTU_97.185.0	1	1	4513669	4513669	4513669	1	1	3	3	3
cami ii airways	366	OTU_97.9699.0	1	1	4621646	4621646	4621646	1	1	1	1	1
cami ii airways	367	OTU_97.16884.0	0.998872	1	4802492	4797074	4797074	0.833333	1	6	5	5
cami ii airways	370	OTU_97.44594.0	1	1	1908276	1908276	1908276	1	1	1	1	1
cami ii airways	357	OTU_97.20026.0	1	1	2337806	2337806	2337806	1	1	1	1	1
cami ii airways	275	OTU_97.12441.0	1	1	3221656	3221656	3221656	1	1	11	11	11
cami ii airways	311	OTU_97.513.0	1	0.999613	6833956	6833956	6836600	1	0.956522	44	44	46
cami ii airways	304	OTU_97.36530.0	0.939484	0.999096	3191621	2998478	3001191	0.5	0.333333	2	1	3
cami ii airways	375	OTU_97.34717.0	1	0.999034	2987996	2987996	2990884	1	0.5	1	1	2
cami ii airways	269	OTU_97.508.0	1	0.998872	3119947	3119947	3123469	1	0.9375	15	15	16
cami ii airways	268	OTU_97.26567.0	1	0.998672	3342888	3342888	3347332	1	0.5	1	1	2
cami ii airways	274	OTU_97.89.0	1	0.998668	3333639	3333639	3338085	1	0.5	1	1	2
cami ii airways	266	OTU_97.23938.0	1	0.997973	2744147	2744147	2749720	1	0.952381	40	40	42
cami ii airways	293	OTU_97.5420.0	1	0.997733	2503713	2503713	2509402	1	0.5	1	1	2
cami ii airways	267	OTU_97.1057.0	1	0.994651	2753825	2753825	2768634	1	0.894737	34	34	38
cami ii airways	164	OTU_97.38845.0	1	0.994554	5471962	5471962	5501925	1	0.920635	58	58	63
cami ii airways	188	OTU_97.404.0	1	0.993813	3373519	3373519	3394521	1	0.904459	142	142	157
cami ii airways	336	OTU_97.7044.0	1	0.992771	3107780	3107780	3130411	1	0.918367	45	45	49
cami ii airways	377	OTU_97.35920.0	1	0.99268	2799798	2799798	2820445	1	0.5	1	1	2
cami ii airways	250	OTU_97.9612.1	1	0.992218	5274812	5274812	5316185	1	0.903743	169	169	187
cami ii airways	194	OTU_97.34832.0	1	0.991887	2824396	2824396	2847498	1	0.25	1	1	4
cami ii airways	198	OTU_97.38699.0	1	0.991704	2955146	2955146	2979868	1	0.333333	1	1	3
cami ii airways	273	OTU_97.44585.0	1	0.991318	2814816	2814816	2839469	1	0.5	1	1	2
cami ii airways	282	OTU_97.35712.0	1	0.990825	2900379	2900379	2927235	1	0.5	1	1	2
cami ii airways	204	OTU_97.8334.0	1	0.989951	2059080	2059080	2079982	1	0.909091	20	20	22
cami ii airways	378	OTU_97.42528.0	1	0.989654	2906665	2906665	2937052	1	0.5	1	1	2
cami ii airways	280	OTU_97.26944.0	1	0.989408	3043182	3043182	3075759	1	0.333333	1	1	3
cami ii airways	189	OTU_97.34830.0	1	0.989314	2729471	2729471	2758954	1	0.333333	1	1	3
cami ii airways	127	OTU_97.12608.0	0.928484	0.98671	4093577	3800822	3852015	0.978495	0.883495	93	91	103
cami ii airways	108	OTU_97.165.0	1	0.986493	4026108	4026108	4081233	1	0.333333	3	3	9
cami ii airways	281	OTU_97.7928.0	1	0.984581	2677404	2677404	2719333	1	0.875	7	7	8
cami ii airways	338	OTU_97.80.0	1	0.982405	2265499	2265499	2306074	1	0.5	1	1	2
cami ii airways	217	OTU_97.37297.1	1	0.980806	2860364	2860364	2916339	1	0.5	1	1	2
cami ii airways	265	OTU_97.10389.0	1	0.979639	2311369	2311369	2359409	1	0.5	1	1	2
cami ii airways	340	OTU_97.44935.0	1	0.978787	2270247	2270247	2319450	1	0.833333	5	5	6
cami ii airways	313	OTU_97.18721.0	1	0.978086	4878755	4878755	4988064	1	0.285714	2	2	7
cami ii airways	158	OTU_97.10083.0	1	0.977582	2193301	2193301	2243599	1	0.5	1	1	2
cami ii airways	224	OTU_97.35048.0	1	0.974563	2499275	2499275	2564508	1	0.142857	1	1	7
cami ii airways	283	OTU_97.5688.0	1	0.97338	2527103	2527103	2596214	1	0.825503	123	123	149
cami ii airways	374	OTU_97.34382.0	1	0.970852	2486034	2486034	2560673	1	0.111111	1	1	9
cami ii airways	341	OTU_97.27720.0	1	0.969063	5452368	5452368	5626431	1	0.5	1	1	2
cami ii airways	123	OTU_97.1661.0	0.970527	0.967625	5309929	5153428	5325855	0.5	0.2	2	1	5
cami ii airways	181	OTU_97.35010.0	1	0.963935	2718007	2718007	2819699	1	0.5	1	1	2
cami ii airways	214	OTU_97.1427.0	1	0.963871	3077473	3077473	3192828	1	0.333333	1	1	3
cami ii airways	315	OTU_97.41514.0	1	0.961628	2481826	2481826	2580860	1	0.719298	205	205	285
cami ii airways	301	OTU_97.33456.0	0.879017	0.960401	3533444	3105957	3234021	0.445026	0.867347	191	85	98
cami ii airways	124	OTU_97.34866.0	0.999133	0.959999	4944704	4940419	5146277	0.5	0.333333	2	1	3
cami ii airways	371	OTU_97.23862.0	1	0.95964	5328296	5328296	5552393	1	0.25	1	1	4
cami ii airways	314	OTU_97.18721.1	1	0.957993	5282149	5282149	5513764	1	0.375	3	3	8
cami ii airways	246	OTU_97.2075.0	0.9992	0.948464	3432631	3429885	3616254	0.996109	0.771084	257	256	332
cami ii airways	247	OTU_97.2571.0	0.981831	0.940825	6944670	6818494	7247355	0.978261	0.780757	506	495	634
cami ii airways	351	OTU_97.30665.0	1	0.940049	2420287	2420287	2574639	1	0.744	93	93	125
cami ii airways	327	OTU_97.475.0	1	0.936791	5802816	5802816	6194354	1	0.872549	89	89	102
cami ii airways	113	OTU_97.3175.0	0.811456	0.920809	3795413	3079810	3344677	0.5	0.5	4	2	4
cami ii airways	145	OTU_97.6886.0	0.997444	0.908771	3960501	3950378	4346945	0.981308	0.744681	107	105	141
cami ii airways	107	OTU_97.38539.0	0.977671	0.907934	6065594	5930155	6531479	0.974299	0.70202	428	417	594
cami ii airways	211	OTU_97.5189.0	0.996892	0.900814	4621146	4606782	5114019	0.991909	0.60098	618	613	1020
cami ii airways	346	OTU_97.8447.0	1	0.898576	2593682	2593682	2886437	1	0.666667	4	4	6
cami ii airways	63	OTU_97.44294.0	1	0.894821	1808360	1808360	2020919	1	0.735632	64	64	87
cami ii airways	99	OTU_97.2559.0	0.950569	0.893901	7955815	7562551	8460169	0.943636	0.69385	550	519	748
cami ii airways	306	OTU_97.13430.0	0.998263	0.887909	5369131	5359805	6036434	0.997537	0.700692	406	405	578
cami ii airways	96	OTU_97.39911.0	0.983888	0.881208	5635858	5545053	6292561	0.969838	0.709677	431	418	589
cami ii airways	213	OTU_97.28328.0	0.948137	0.8795	2367575	2244786	2552342	0.92437	0.588235	119	110	187
cami ii airways	175	OTU_97.31362.0	1	0.879344	2371152	2371152	2696502	1	0.557093	322	322	578
cami ii airways	3	OTU_97.36159.0	0.997918	0.870867	4776071	4766125	5472849	0.994398	0.72449	357	355	490
cami ii airways	144	OTU_97.3543.0	0.927558	0.864763	3108975	2883754	3334734	0.691589	0.685185	107	74	108
cami ii airways	73	OTU_97.22985.0	0.977954	0.861896	2143749	2096487	2432413	0.957143	0.59292	140	134	226
cami ii airways	61	OTU_97.44228.0	0.839599	0.85758	2328171	1954731	2279358	0.880282	0.628141	142	125	199
cami ii airways	153	OTU_97.45310.0	0.992329	0.842728	2043115	2027442	2405809	0.979167	0.559524	144	141	252
cami ii airways	345	OTU_97.45365.1	1	0.832197	1773415	1773415	2131003	1	0.666667	2	2	3
cami ii airways	216	OTU_97.7131.1	0.994782	0.829218	2080042	2069188	2495350	0.988095	0.532051	84	83	156
cami ii airways	372	OTU_97.23411.0	1	0.824483	1899074	1899074	2303352	1	0.537988	262	262	487
cami ii airways	332	OTU_97.4111.1	0.97156	0.820638	3285782	3192333	3890062	0.942974	0.519058	491	463	892
cami ii airways	248	OTU_97.27880.1	1	0.81779	2287143	2287143	2796737	1	0.333333	1	1	3
cami ii airways	335	OTU_97.7408.0	1	0.814217	1120225	1120225	1375831	1	0.566667	153	153	270
cami ii airways	197	OTU_97.39768.0	1	0.81023	2894917	2894917	3572955	1	0.515864	439	439	851
cami ii airways	104	OTU_97.7565.0	1	0.79749	5423380	5423380	6800565	1	0.527911	331	331	627
cami ii airways	312	OTU_97.44629.0	1	0.757798	1564042	1564042	2063930	1	0.625	5	5	8
cami ii airways	115	OTU_97.1240.0	0.995557	0.757219	4196604	4177959	5517503	0.995221	0.425	837	833	1960
cami ii airways	209	OTU_97.856.0	1	0.750106	4495464	4495464	5993104	1	0.404552	871	871	2153
cami ii airways	258	OTU_97.7202.0	1	0.747692	2514380	2514380	3362856	1	0.363636	4	4	11
cami ii airways	116	OTU_97.29398.0	0.919637	0.712814	3516957	3234323	4537403	0.980392	0.375289	663	650	1732
cami ii airways	215	OTU_97.23317.0	1	0.706728	1250145	1250145	1768919	1	0.444444	12	12	27
cami ii airways	100	OTU_97.40264.1	0.920383	0.690746	4327337	3982809	5765951	0.926145	0.426241	677	627	1471
cami ii airways	226	OTU_97.29883.0	1	0.689834	3199521	3199521	4638100	1	0.5	1	1	2
cami ii airways	233	OTU_97.30026.1	0.987423	0.678271	2161632	2134445	3146893	0.985849	0.357265	424	418	1170
cami ii airways	319	OTU_97.76.0	1	0.659296	3629774	3629774	5505531	1	0.409259	663	663	1620
cami ii airways	114	OTU_97.44406.0	1	0.651016	1053930	1053930	1618900	1	0.323024	94	94	291
cami ii airways	290	OTU_97.22413.1	1	0.643014	1584141	1584141	2463620	1	0.5	1	1	2
cami ii airways	150	OTU_97.19625.0	0.981869	0.64257	1511088	1483690	2308995	0.972222	0.323326	288	280	866
cami ii airways	355	OTU_97.353.1	1	0.640847	1650701	1650701	2575813	1	0.447368	17	17	38
cami ii airways	220	OTU_97.3982.0	0.789685	0.628997	2995291	2365337	3760488	0.0769231	0.25	13	1	4
cami ii airways	256	OTU_97.4716.0	1	0.627996	1800636	1800636	2867274	1	0.302121	413	413	1367
cami ii airways	183	OTU_97.27214.0	1	0.582093	1599861	1599861	2748461	1	0.166667	1	1	6
cami ii airways	353	OTU_97.353.0	0.863275	0.580533	1672880	1444155	2487637	0.875	0.4375	16	14	32
cami ii airways	72	OTU_97.35323.1	0.95011	0.560621	1463548	1390532	2480342	0.818182	0.348837	55	45	129
cami ii airways	137	OTU_97.34654.0	0.680789	0.558866	2210285	1504738	2692484	0.25	0.5	4	1	2
cami ii airways	291	OTU_97.973.0	1	0.548929	2163697	2163697	3941673	1	0.261931	472	472	1802
cami ii airways	59	OTU_97.710.0	0.965078	0.548694	2393553	2309966	4209936	0.902778	0.302326	72	65	215
cami ii airways	71	OTU_97.36230.1	0.616419	0.548645	1868763	1151941	2099609	0.731429	0.315271	175	128	406
cami ii airways	57	OTU_97.39526.0	0.972246	0.538513	2920659	2839598	5273034	0.933555	0.358876	301	281	783
cami ii airways	337	OTU_97.35057.0	1	0.530502	1467950	1467950	2767094	1	0.6	3	3	5
cami ii airways	109	OTU_97.30055.0	0.926113	0.5273	1477994	1368790	2595846	0.942222	0.261084	225	212	812
cami ii airways	330	OTU_97.6417.0	0.957658	0.513519	1816657	1739737	3387873	0.962121	0.233742	396	381	1630
cami ii airways	103	OTU_97.1426.0	0.921965	0.475217	3444507	3175716	6682664	0.898324	0.192806	895	804	4170
cami ii airways	277	OTU_97.35057.0	0.575322	0.463247	2228053	1281848	2767094	0.166667	0.2	6	1	5
cami ii airways	66	OTU_97.36310.1	0.506389	0.459905	2286989	1158107	2518144	0.4	0.232143	130	52	224
cami ii airways	167	OTU_97.21242.0	0.71033	0.454379	1576299	1119692	2464227	0.736842	0.212121	19	14	66
cami ii airways	373	OTU_97.34654.0	1	0.441134	1187746	1187746	2692484	1	0.5	1	1	2
cami ii airways	324	OTU_97.27089.0	1	0.440744	1147421	1147421	2603372	1	0.21942	174	174	793
cami ii airways	196	OTU_97.5863.0	0.896266	0.428498	2686136	2407492	5618446	0.922096	0.164643	706	651	3954
cami ii airways	40	OTU_97.45281.0	0.42477	0.424509	2466699	1047779	2468215	0.307692	0.333333	13	4	12
cami ii airways	138	OTU_97.42989.0	0.991841	0.415793	771015	764724	1839192	0.978261	0.188285	46	45	239
cami ii airways	126	OTU_97.39526.0	0.843487	0.39766	2485961	2096875	5273034	0.723647	0.324393	351	254	783
cami ii airways	236	OTU_97.21258.0	0.996781	0.3961	1125449	1121826	2832178	0.996183	0.187635	262	261	1391
cami ii airways	203	OTU_97.44958.1	1	0.389001	688472	688472	1769847	1	0.25	1	1	4
cami ii airways	15	OTU_97.7325.0	0.584062	0.37845	1619549	945917	2499448	0.613718	0.160226	277	170	1061
cami ii airways	155	OTU_97.44820.0	0.736031	0.375644	1107465	815129	2169952	0.730909	0.145022	275	201	1386
cami ii airways	369	OTU_97.31641.0	0.996759	0.365794	830278	827587	2262437	0.993939	0.154863	165	164	1059
cami ii airways	178	OTU_97.37297.0	1	0.357125	956691	956691	2678866	1	0.25	1	1	4
cami ii airways	243	OTU_97.11086.0	0.953067	0.351268	2148768	2047919	5830083	0.9	0.25	10	9	36
cami ii airways	376	OTU_97.57.1	1	0.348913	734032	734032	2103766	1	0.153846	130	130	845
cami ii airways	210	OTU_97.162.0	0.949056	0.348862	2389816	2268069	6501331	0.952261	0.166593	398	379	2275
cami ii airways	177	OTU_97.27089.0	0.96281	0.347523	939678	904731	2603372	0.95288	0.229508	191	182	793
cami ii airways	140	OTU_97.24231.0	0.718925	0.333551	1865041	1340824	4019852	0.0625	0.142857	16	1	7
cami ii airways	128	OTU_97.20680.0	0.624988	0.33095	1467051	916889	2770473	0.25	0.25	16	4	16
cami ii airways	106	OTU_97.162.0	0.877408	0.324261	2402675	2108127	6501331	0.860853	0.203956	539	464	2275
cami ii airways	166	OTU_97.3214.0	1	0.319806	1430669	1430669	4473549	1	0.109043	410	410	3760
cami ii airways	141	OTU_97.24231.0	0.821795	0.317285	1552015	1275438	4019852	0.2	0.142857	5	1	7
cami ii airways	55	OTU_97.24489.1	0.655358	0.314833	1071134	701976	2229679	0.528571	0.145098	70	37	255
cami ii airways	193	OTU_97.44833.0	0.670531	0.312256	874177	586163	1877187	0.820896	0.153631	67	55	358
cami ii airways	225	OTU_97.29883.0	1	0.310166	1438579	1438579	4638100	1	0.5	1	1	2
cami ii airways	253	OTU_97.499.0	0.939265	0.306867	688349	646542	2106914	0.942857	0.132931	140	132	993
cami ii airways	190	OTU_97.231.0	0.741501	0.300775	1106211	820257	2727141	0.666667	0.159091	21	14	88
cami ii airways	176	OTU_97.37247.1	0.989123	0.300401	760305	752035	2503434	0.985782	0.0972417	211	208	2139
cami ii airways	117	OTU_97.16650.0	0.878797	0.295012	1808582	1589376	5387504	0.5	0.2	6	3	15
cami ii airways	239	OTU_97.11086.0	0.68442	0.285671	2433424	1665484	5830083	0.466667	0.194444	15	7	36
cami ii airways	380	OTU_97.11907.0	1	0.278748	915361	915361	3283828	1	0.0740741	2	2	27
cami ii airways	199	OTU_97.28623.0	0.947623	0.278289	1122100	1063328	3820952	0.941896	0.0916121	327	308	3362
cami ii airways	41	OTU_97.19917.0	1	0.274904	673167	673167	2448735	1	0.0833333	1	1	12
cami ii airways	310	OTU_97.30996.0	0.995554	0.272004	703352	700225	2574318	0.994949	0.0883012	198	197	2231
cami ii airways	1	OTU_97.908.0	0.847721	0.27046	2043253	1732109	6404304	0.826159	0.0900722	604	499	5540
cami ii airways	77	OTU_97.34870.0	0.396317	0.265705	1955427	774968	2916644	0.103448	0.125	29	3	24
cami ii airways	135	OTU_97.27214.0	0.664195	0.264733	1095472	727607	2748461	0.5	0.333333	4	2	6
cami ii airways	149	OTU_97.42805.0	0.702425	0.26442	811680	570144	2156203	0.662252	0.0994036	151	100	1006
cami ii airways	240	OTU_97.41428.1	0.627154	0.258056	1981974	1243002	4816785	0.4375	0.14	16	7	50
cami ii airways	234	OTU_97.30026.0	0.955008	0.256777	604435	577240	2248020	0.942529	0.0847107	87	82	968
cami ii airways	173	OTU_97.45281.0	1	0.251433	620591	620591	2468215	1	0.0833333	1	1	12
cami ii airways	242	OTU_97.41428.1	0.547909	0.251297	2209208	1210444	4816785	0.45	0.18	20	9	50
cami ii airways	39	OTU_97.37739.0	0.700889	0.245961	964896	676285	2749565	0.546154	0.120543	130	71	589
cami ii airways	12	OTU_97.42457.0	0.23358	0.242022	1744294	407433	1683452	0.258065	0.0767649	434	112	1459
cami ii airways	74	OTU_97.4332.0	0.94221	0.239417	471290	444054	1854731	0.958333	0.119171	24	23	193
cami ii airways	300	OTU_97.6366.0	0.919356	0.238233	820194	754050	3165172	0.924051	0.100413	158	146	1454
cami ii airways	139	OTU_97.24231.0	0.868737	0.233925	1082428	940345	4019852	0.5	0.142857	2	1	7
cami ii airways	200	OTU_97.39049.0	1	0.23121	503192	503192	2176341	1	0.09	27	27	300
cami ii airways	60	OTU_97.37739.0	0.756875	0.229412	833404	630783	2749565	0.611842	0.157895	152	93	589
cami ii airways	184	OTU_97.9351.0	0.794152	0.226317	1159625	920918	4069154	0.790419	0.0702875	334	264	3756
cami ii airways	147	OTU_97.45297.0	0.577733	0.219591	855585	494300	2251005	0.592	0.0867526	250	148	1706
cami ii airways	56	OTU_97.24489.1	0.679058	0.218155	716310	486416	2229679	0.492063	0.121569	63	31	255
cami ii airways	206	OTU_97.34904.1	1	0.214993	496305	496305	2308469	1	0.0666667	3	3	45
cami ii airways	133	OTU_97.25856.0	0.635804	0.2047	980536	623429	3045579	0.333333	0.0833333	6	2	24
cami ii airways	58	OTU_97.44693.0	0.676763	0.199156	529778	358534	1800264	0.586667	0.0874751	75	44	503
cami ii airways	235	OTU_97.21258.0	0.903421	0.199075	624089	563815	2832178	0.879433	0.0891445	141	124	1391
cami ii airways	238	OTU_97.2616.0	0.394518	0.198956	2674371	1055088	5303114	0.5	0.120482	20	10	83
cami ii airways	34	OTU_97.34670.1	0.626573	0.197649	824027	516313	2612268	0.648485	0.0857372	165	107	1248
cami ii airways	257	OTU_97.7202.0	1	0.192023	645745	645745	3362856	1	0.454545	5	5	11
cami ii airways	70	OTU_97.4758.0	1	0.191548	763131	763131	3984017	1	0.0573522	227	227	3958
cami ii airways	122	OTU_97.16650.0	0.871848	0.19001	1174152	1023682	5387504	0.25	0.0666667	4	1	15
cami ii airways	344	OTU_97.45365.0	1	0.189289	399497	399497	2110513	1	0.0862069	5	5	58
cami ii airways	352	OTU_97.353.0	0.600899	0.184849	765250	459838	2487637	0.5	0.125	8	4	32
cami ii airways	252	OTU_97.37995.0	1	0.183787	1530824	1530824	8329339	1	0.0528704	466	466	8814
cami ii airways	81	OTU_97.19931.0	0.289016	0.182708	1757684	507998	2780384	0.162162	0.103448	37	6	58
cami ii airways	182	OTU_97.27880.1	0.669462	0.18221	761199	509594	2796737	0.666667	0.666667	3	2	3
cami ii airways	231	OTU_97.30026.0	0.85873	0.179802	470694	404199	2248020	0.878049	0.11157	123	108	968
cami ii airways	131	OTU_97.25856.0	0.608317	0.179592	899142	546963	3045579	0.5	0.125	6	3	24
cami ii airways	69	OTU_97.35249.0	0.283617	0.17772	1861292	527894	2970362	0.218182	0.0863309	55	12	139
cami ii airways	329	OTU_97.6366.0	0.926791	0.176662	603337	559167	3165172	0.983193	0.0804677	119	117	1454
cami ii airways	278	OTU_97.20680.0	1	0.17612	487936	487936	2770473	1	0.0625	1	1	16
cami ii airways	134	OTU_97.25856.0	0.843885	0.17586	634680	535597	3045579	0.5	0.0416667	2	1	24
cami ii airways	354	OTU_97.353.0	0.562632	0.173078	765252	430555	2487637	0.428571	0.1875	14	6	32
cami ii airways	159	OTU_97.36310.1	0.980343	0.170402	437701	429097	2518144	0.962963	0.116071	27	26	224
cami ii airways	14	OTU_97.42422.0	0.293219	0.169436	1158929	339820	2005593	0.247423	0.0752351	194	48	638
cami ii airways	342	OTU_97.45365.1	0.545084	0.167803	656024	357588	2131003	0.25	0.333333	4	1	3
cami ii airways	22	OTU_97.37297.0	0.470156	0.167339	953469	448279	2678866	0.00740741	0.25	135	1	4
cami ii airways	219	OTU_97.3982.0	0.980044	0.163546	627537	615014	3760488	0.5	0.25	2	1	4
cami ii airways	102	OTU_97.6209.0	1	0.155109	826380	826380	5327744	1	0.0416735	255	255	6119
cami ii airways	168	OTU_97.34392.0	0.497042	0.15429	735205	365428	2368447	0.321429	0.126761	28	9	71
cami ii airways	320	OTU_97.76.0	1	0.153649	845921	845921	5505531	1	0.0679012	110	110	1620
cami ii airways	232	OTU_97.30026.0	0.960908	0.153321	358690	344668	2248020	0.957895	0.0940083	95	91	968
cami ii airways	148	OTU_97.42805.0	0.865647	0.150098	373872	323641	2156203	0.818182	0.0715706	88	72	1006
cami ii airways	237	OTU_97.11086.0	0.762984	0.14797	1130664	862678	5830083	0.727273	0.222222	11	8	36
cami ii airways	221	OTU_97.31551.0	0.587785	0.146546	999618	587560	4009403	0.944444	0.138211	18	17	123
cami ii airways	186	OTU_97.34392.0	0.683014	0.146058	506477	345931	2368447	0.555556	0.0704225	9	5	71
cami ii airways	195	OTU_97.3011.0	0.794915	0.146008	512309	407242	2789184	0.5	0.027027	2	1	37
cami ii airways	80	OTU_97.16660.0	0.189058	0.144415	2067845	390943	2707085	0.219512	0.0679245	82	18	265
cami ii airways	171	OTU_97.45281.0	1	0.143805	354941	354941	2468215	1	0.166667	2	2	12
cami ii airways	27	OTU_97.34870.0	0.856731	0.140683	478939	410322	2916644	0.0526316	0.0416667	19	1	24
cami ii airways	9	OTU_97.29856.0	0.509111	0.13905	602800	306892	2207062	0.52027	0.0755643	148	77	1019
cami ii airways	241	OTU_97.41428.1	0.524033	0.135105	1241852	650771	4816785	0.428571	0.18	21	9	50
cami ii airways	192	OTU_97.42482.0	0.91491	0.133732	248478	227335	1699925	0.833333	0.1	6	5	50
cami ii airways	68	OTU_97.32152.0	0.191581	0.133369	1955495	374635	2809008	0.233083	0.0769231	133	31	403
cami ii airways	94	OTU_97.19931.0	0.244047	0.126612	1442472	352031	2780384	0.172414	0.0862069	29	5	58
cami ii airways	303	OTU_97.34908.0	0.794891	0.125067	443882	352838	2821187	0.5	0.0526316	2	1	19
cami ii airways	89	OTU_97.7051.0	0.377295	0.124378	945519	356740	2868200	0.153846	0.0769231	13	2	26
cami ii airways	262	OTU_97.3011.0	1	0.124226	346490	346490	2789184	1	0.027027	1	1	37
cami ii airways	50	OTU_97.25219.0	0.174594	0.12362	1653520	288695	2335334	0.105263	0.0740741	57	6	81
cami ii airways	38	OTU_97.34870.0	0.834658	0.120435	420850	351266	2916644	0.047619	0.0416667	21	1	24
cami ii airways	191	OTU_97.42482.0	1	0.120272	204454	204454	1699925	1	0.02	1	1	50
cami ii airways	7	OTU_97.24489.1	0.461446	0.118656	573337	264564	2229679	0.166667	0.0627451	96	16	255
cami ii airways	174	OTU_97.31374.1	0.588222	0.116783	504405	296702	2540617	0.421053	0.131148	19	8	61
cami ii airways	4	OTU_97.3486.0	0.242394	0.115772	1420119	344229	2973323	0.32	0.0786885	75	24	305
cami ii airways	98	OTU_97.40264.1	0.463037	0.115139	1433768	663887	5765951	0.517094	0.082257	234	121	1471
cami ii airways	381	OTU_97.11907.0	1	0.113905	374046	374046	3283828	1	0.0740741	2	2	27
cami ii airways	151	OTU_97.22413.0	0.628828	0.113273	397204	249773	2205052	0.678261	0.0316816	115	78	2462
cami ii airways	368	OTU_97.34908.0	1	0.112814	318268	318268	2821187	1	0.0526316	1	1	19
cami ii airways	48	OTU_97.25219.0	0.17475	0.11275	1506778	263310	2335334	0.0952381	0.0493827	42	4	81
cami ii airways	305	OTU_97.7051.0	1	0.105648	303019	303019	2868200	1	0.0384615	1	1	26
cami ii airways	343	OTU_97.45365.0	1	0.105617	222907	222907	2110513	1	0.0689655	4	4	58
cami ii airways	202	OTU_97.35278.0	1	0.10504	255460	255460	2432024	1	0.0392157	2	2	51
cami ii airways	172	OTU_97.45281.0	1	0.103825	256262	256262	2468215	1	0.0833333	1	1	12
cami ii airways	163	OTU_97.26273.0	0.987766	0.10343	534723	528181	5106628	0.988235	0.0261235	170	168	6431
cami ii airways	292	OTU_97.35323.1	0.978272	0.10334	262012	256319	2480342	0.95	0.147287	20	19	129
cami ii airways	54	OTU_97.29856.0	0.359236	0.102498	629726	226220	2207062	0.367925	0.0382728	106	39	1019
cami ii airways	79	OTU_97.34908.0	0.330606	0.0997864	851515	281516	2821187	0.0625	0.0526316	16	1	19
cami ii airways	349	OTU_97.1428.0	1	0.0989859	550608	550608	5562491	1	0.0342466	90	90	2628
cami ii airways	160	OTU_97.34870.0	1	0.0981837	286367	286367	2916644	1	0.0416667	1	1	24
cami ii airways	31	OTU_97.36310.1	0.203654	0.0961057	1188327	242008	2518144	0.117241	0.151786	290	34	224
cami ii airways	5	OTU_97.34260.0	0.641056	0.0956167	316545	202923	2122254	0.608696	0.0268972	46	28	1041
cami ii airways	36	OTU_97.34908.0	0.6323	0.094462	421469	266495	2821187	0.0555556	0.0526316	18	1	19
cami ii airways	2	OTU_97.36159.0	1	0.088921	486651	486651	5472849	1	0.055102	27	27	490
cami ii airways	201	OTU_97.35278.0	1	0.0877389	213383	213383	2432024	1	0.0392157	2	2	51
cami ii airways	43	OTU_97.19917.0	1	0.0874909	214242	214242	2448735	1	0.0833333	1	1	12
cami ii airways	255	OTU_97.16650.0	1	0.0848142	456937	456937	5387504	1	0.0666667	1	1	15
cami ii airways	44	OTU_97.35982.1	0.158049	0.0846072	1246616	197026	2328715	0.12766	0.0298507	47	6	201
cami ii airways	111	OTU_97.37739.0	0.520021	0.083818	443180	230463	2749565	0.45098	0.0390492	51	23	589
cami ii airways	33	OTU_97.31238.0	0.110837	0.0833839	2109160	233774	2803588	0.0761905	0.0842105	105	8	95
cami ii airways	86	OTU_97.34908.0	0.23636	0.0808954	965565	228221	2821187	0.08	0.105263	25	2	19
cami ii airways	17	OTU_97.7051.0	0.17943	0.0807789	1291259	231690	2868200	0.0078125	0.0384615	128	1	26
cami ii airways	254	OTU_97.391.0	1	0.0798448	513178	513178	6427195	1	0.0198008	169	169	8535
cami ii airways	295	OTU_97.11086.0	1	0.0786625	458609	458609	5830083	1	0.0277778	1	1	36
cami ii airways	130	OTU_97.37739.0	0.471085	0.0779083	454725	214214	2749565	0.568627	0.049236	51	29	589
cami ii airways	11	OTU_97.21363.0	0.225442	0.0764202	666974	150364	1967595	0.229008	0.0332226	131	30	903
cami ii airways	35	OTU_97.20673.0	0.117529	0.0743854	1768135	207807	2793652	0.101796	0.0564784	167	17	301
cami ii airways	78	OTU_97.7051.0	0.331475	0.0742347	642341	212920	2868200	0.0526316	0.0384615	19	1	26
cami ii airways	259	OTU_97.3011.0	1	0.0737259	205635	205635	2789184	1	0.027027	1	1	37
cami ii airways	118	OTU_97.9158.0	0.326153	0.0677658	1197102	390438	5761577	0.0935252	0.0738636	139	13	176
cami ii airways	260	OTU_97.34725.0	0.432434	0.0676696	436589	188796	2789966	0.333333	0.0104167	3	1	96
cami ii airways	185	OTU_97.25219.0	0.379648	0.0663169	407936	154872	2335334	0.333333	0.0246914	6	2	81
cami ii airways	105	OTU_97.162.0	0.286427	0.0628441	1426439	408570	6501331	0.375	0.0276923	168	63	2275
cami ii airways	326	OTU_97.475.0	1	0.0618584	383173	383173	6194354	1	0.0686275	7	7	102
cami ii airways	92	OTU_97.7051.0	0.277161	0.0614678	636099	176302	2868200	0.0666667	0.0384615	15	1	26
cami ii airways	161	OTU_97.19931.0	0.402678	0.0587948	405962	163472	2780384	0.333333	0.0172414	3	1	58
cami ii airways	121	OTU_97.9158.0	0.255649	0.0584678	1317694	336867	5761577	0.3	0.0511364	30	9	176
cami ii airways	120	OTU_97.9158.0	1	0.0580687	334567	334567	5761577	1	0.0227273	4	4	176
cami ii airways	132	OTU_97.25856.0	0.476023	0.0571586	365699	174081	3045579	0.5	0.0833333	4	2	24
cami ii airways	8	OTU_97.29856.0	0.462621	0.0543166	259132	119880	2207062	0.405797	0.0274779	69	28	1019
cami ii airways	45	OTU_97.25219.0	0.220061	0.0539259	572273	125935	2335334	0.0526316	0.0123457	19	1	81
cami ii airways	205	OTU_97.31374.1	0.424246	0.0533674	319593	135586	2540617	0.166667	0.0163934	6	1	61
cami ii airways	227	OTU_97.20680.0	0.467302	0.0523347	310275	144992	2770473	0.25	0.0625	4	1	16
cami ii airways	6	OTU_97.34260.0	0.343586	0.0520023	321206	110362	2122254	0.359551	0.0307397	89	32	1041
cami ii airways	47	OTU_97.14024.0	0.164545	0.0514827	750821	123544	2399720	0.0909091	0.018018	22	2	111
cami ii airways	142	OTU_97.24231.0	1	0.0508317	204336	204336	4019852	1	0.142857	1	1	7
cami ii airways	143	OTU_97.24231.0	0.556351	0.0481963	348237	193742	4019852	0.125	0.142857	8	1	7
cami ii airways	42	OTU_97.35323.1	0.596592	0.0481309	200105	119381	2480342	0.666667	0.0155039	3	2	129
cami ii airways	244	OTU_97.2616.0	0.584713	0.0477084	432696	253003	5303114	0.5	0.0120482	2	1	83
cami ii airways	112	OTU_97.34870.0	0.482907	0.0459028	277242	133882	2916644	0.25	0.0416667	4	1	24
cami ii airways	93	OTU_97.3486.0	0.20506	0.0451041	654000	134109	2973323	0.3125	0.0163934	16	5	305
cami ii airways	261	OTU_97.34725.0	0.59175	0.0440579	207723	122920	2789966	0.5	0.0104167	2	1	96
cami ii airways	162	OTU_97.34870.0	0.579074	0.0413108	208072	120489	2916644	0.5	0.0416667	2	1	24
cami ii airways	187	OTU_97.31374.1	0.448156	0.0412683	233952	104847	2540617	0.166667	0.0163934	6	1	61
cami ii airways	136	OTU_97.35249.0	0.299254	0.0400992	398020	119109	2970362	0.25	0.00719424	4	1	139
cami ii airways	30	OTU_97.28495.0	0.0682756	0.0400713	1632297	111446	2781194	0.0726817	0.0222222	399	29	1305
cami ii airways	23	OTU_97.3486.0	0.103763	0.0384274	1101132	114257	2973323	0.0819672	0.0327869	122	10	305
cami ii airways	110	OTU_97.19931.0	0.460897	0.0379117	228704	105409	2780384	0.333333	0.0172414	3	1	58
cami ii airways	83	OTU_97.20673.0	0.109944	0.0366921	932342	102505	2793652	0.115385	0.0199336	52	6	301
cami ii airways	10	OTU_97.10289.0	0.288439	0.0366797	251343	72497	1976488	0.236842	0.00946372	38	9	951
cami ii airways	19	OTU_97.37323.1	0.0617273	0.0345711	1568140	96797	2799941	0.0506667	0.0170098	375	19	1117
cami ii airways	25	OTU_97.26084.0	0.0770429	0.0338987	1231288	94862	2798393	0.0664336	0.0166375	286	19	1142
cami ii airways	129	OTU_97.34864.0	0.474273	0.0333984	205795	97603	2922384	0.333333	0.00696864	6	2	287
cami ii airways	53	OTU_97.45310.0	0.1877	0.0329997	422968	79391	2405809	0.171053	0.0515873	76	13	252
cami ii airways	32	OTU_97.20673.0	0.108204	0.0310733	802262	86808	2793652	0.0747664	0.0265781	107	8	301
cami ii airways	67	OTU_97.36310.1	0.201284	0.0309518	387220	77941	2518144	0.185185	0.0223214	27	5	224
cami ii airways	88	OTU_97.31238.0	0.13751	0.0306497	624892	85929	2803588	0.0833333	0.0421053	48	4	95
cami ii airways	82	OTU_97.34032.0	0.170574	0.028439	464650	79257	2786917	0.105263	0.0268456	38	4	149
cami ii airways	101	OTU_97.13430.0	0.32467	0.0281325	523054	169820	6036434	0.22	0.0190311	50	11	578
cami ii airways	85	OTU_97.16297.0	0.20873	0.0274256	363010	75771	2762785	0.192308	0.026178	26	5	191
cami ii airways	16	OTU_97.34967.0	0.0540861	0.0269861	1346428	72823	2698542	0.0542005	0.0163399	369	20	1224
cami ii airways	119	OTU_97.9158.0	0.715283	0.0263523	212267	151831	5761577	0.6	0.0170455	5	3	176
cami ii airways	51	OTU_97.14024.0	0.176135	0.0263022	358350	63118	2399720	0.0909091	0.018018	22	2	111
cami ii airways	90	OTU_97.35249.0	0.18537	0.0247199	396110	73427	2970362	0.1	0.00719424	10	1	139
cami ii airways	95	OTU_97.34864.0	0.262918	0.0239968	266730	70128	2922384	0.285714	0.00696864	7	2	287
cami ii airways	20	OTU_97.44112.0	0.0625753	0.0234625	1042248	65219	2779708	0.0498084	0.00987092	261	13	1317
cami ii airways	18	OTU_97.28495.0	0.0517262	0.0234529	1261006	65227	2781194	0.0524691	0.0130268	324	17	1305
cami ii airways	24	OTU_97.44112.0	0.0534299	0.02282	1187220	63433	2779708	0.0477707	0.0113895	314	15	1317
cami ii airways	46	OTU_97.44239.0	0.249862	0.0221103	212077	52990	2396620	0.176471	0.0186335	17	3	161
cami ii airways	169	OTU_97.44239.0	0.252908	0.0214043	202833	51298	2396620	0.2	0.00621118	5	1	161
cami ii airways	91	OTU_97.20673.0	0.237637	0.0211462	248593	59075	2793652	0.153846	0.013289	26	4	301
cami ii airways	97	OTU_97.2559.0	0.198116	0.0204242	872177	172792	8460169	0.11	0.0147059	100	11	748
cami ii airways	87	OTU_97.34014.1	0.239111	0.0195096	240888	57599	2952342	0.166667	0.011976	12	2	167
cami ii airways	84	OTU_97.16297.0	0.158066	0.0179793	314255	49673	2762785	0.153846	0.0104712	13	2	191
cami ii airways	52	OTU_97.16991.0	0.138958	0.0176815	295046	40999	2318755	0.2	0.0075	15	3	400
cami ii airways	21	OTU_97.34670.1	0.0854027	0.0157844	482807	41233	2612268	0.0884956	0.00801282	113	10	1248
cami ii airways	13	OTU_97.30055.0	0.0566637	0.0131938	604426	34249	2595846	0.0506329	0.00985222	158	8	812
cami ii airways	28	OTU_97.26084.0	0.0653012	0.0120748	517448	33790	2798393	0.0551724	0.00700525	145	8	1142
cami ii airways	29	OTU_97.3011.0	0.0792334	0.0110427	388725	30800	2789184	0.0166667	0.027027	60	1	37
cami ii airways	37	OTU_97.37742.1	0.131997	0.01057	230422	30415	2877491	0.08	0.00437158	50	4	915
cami ii airways	26	OTU_97.35196.1	0.0827842	0.00870084	292870	24245	2786513	0.0649351	0.00414594	77	5	1206
cami ii airways	64	OTU_97.37742.1	0.0846859	0.00807266	274296	23229	2877491	0.0483871	0.00327869	62	3	915
cami ii airways	65	OTU_97.16660.0	0.0947368	0.00730084	208620	19764	2707085	0.0454545	0.00754717	44	2	265
cami ii gastrointestinal tract	229	OTU_97.12293.0	1	1	4773684	4773684	4773684	1	1	1	1	1
cami ii gastrointestinal tract	189	OTU_97.680.0	0.99055	1	4247170	4207033	4207033	0.666667	1	3	2	2
cami ii gastrointestinal tract	214	OTU_97.2029.0	1	1	2664094	2664094	2664094	1	1	1	1	1
cami ii gastrointestinal tract	213	OTU_97.19208.1	1	1	3632250	3632250	3632250	1	1	1	1	1
cami ii gastrointestinal tract	211	OTU_97.40119.0	1	1	4043839	4043839	4043839	1	1	1	1	1
cami ii gastrointestinal tract	279	OTU_97.20224.0	1	1	4308629	4308629	4308629	1	1	4	4	4
cami ii gastrointestinal tract	280	OTU_97.40665.0	1	1	6293390	6293390	6293390	1	1	2	2	2
cami ii gastrointestinal tract	205	OTU_97.1367.0	1	1	4103248	4103248	4103248	1	1	1	1	1
cami ii gastrointestinal tract	203	OTU_97.2472.0	1	1	5262217	5262217	5262217	1	1	1	1	1
cami ii gastrointestinal tract	202	OTU_97.40660.0	1	1	3168264	3168264	3168264	1	1	2	2	2
cami ii gastrointestinal tract	283	OTU_97.22975.0	1	1	4106322	4106322	4106322	1	1	1	1	1
cami ii gastrointestinal tract	284	OTU_97.41827.1	1	1	4662862	4662862	4662862	1	1	1	1	1
cami ii gastrointestinal tract	1	OTU_97.2576.0	1	1	4351859	4351859	4351859	1	1	1	1	1
cami ii gastrointestinal tract	285	OTU_97.27397.0	1	1	3773135	3773135	3773135	1	1	2	2	2
cami ii gastrointestinal tract	192	OTU_97.1414.0	1	1	2649095	2649095	2649095	1	1	1	1	1
cami ii gastrointestinal tract	18	OTU_97.4336.0	1	1	3730203	3730203	3730203	1	1	2	2	2
cami ii gastrointestinal tract	187	OTU_97.819.0	1	1	4586734	4586734	4586734	1	1	1	1	1
cami ii gastrointestinal tract	276	OTU_97.17701.0	1	1	3035614	3035614	3035614	1	1	1	1	1
cami ii gastrointestinal tract	186	OTU_97.34464.0	1	1	4155247	4155247	4155247	1	1	1	1	1
cami ii gastrointestinal tract	185	OTU_97.4796.0	1	1	3750766	3750766	3750766	1	1	1	1	1
cami ii gastrointestinal tract	184	OTU_97.7690.0	1	1	4352848	4352848	4352848	1	1	1	1	1
cami ii gastrointestinal tract	261	OTU_97.156.0	1	1	5287947	5287947	5287947	1	1	1	1	1
cami ii gastrointestinal tract	179	OTU_97.34815.0	1	1	3207443	3207443	3207443	1	1	7	7	7
cami ii gastrointestinal tract	178	OTU_97.2496.0	1	1	6453532	6453532	6453532	1	1	1	1	1
cami ii gastrointestinal tract	177	OTU_97.8962.0	1	1	3503337	3503337	3503337	1	1	5	5	5
cami ii gastrointestinal tract	176	OTU_97.45054.0	1	1	3554843	3554843	3554843	1	1	1	1	1
cami ii gastrointestinal tract	47	OTU_97.18414.0	1	1	4106658	4106658	4106658	1	1	1	1	1
cami ii gastrointestinal tract	48	OTU_97.16827.0	1	1	3561600	3561600	3561600	1	1	1	1	1
cami ii gastrointestinal tract	172	OTU_97.38148.1	1	1	4133772	4133772	4133772	1	1	1	1	1
cami ii gastrointestinal tract	170	OTU_97.30764.0	1	1	2937551	2937551	2937551	1	1	2	2	2
cami ii gastrointestinal tract	4	OTU_97.326.1	1	1	5107795	5107795	5107795	1	1	1	1	1
cami ii gastrointestinal tract	167	OTU_97.3048.0	1	1	2807504	2807504	2807504	1	1	1	1	1
cami ii gastrointestinal tract	277	OTU_97.26072.0	1	1	3891994	3891994	3891994	1	1	1	1	1
cami ii gastrointestinal tract	275	OTU_97.6890.0	1	1	2504344	2504344	2504344	1	1	1	1	1
cami ii gastrointestinal tract	162	OTU_97.1969.0	1	1	3256676	3256676	3256676	1	1	1	1	1
cami ii gastrointestinal tract	268	OTU_97.38124.0	1	1	3149198	3149198	3149198	1	1	1	1	1
cami ii gastrointestinal tract	25	OTU_97.16829.0	0.9483	1	5741732	5444884	5444884	0.142857	1	7	1	1
cami ii gastrointestinal tract	262	OTU_97.4094.1	1	1	2865761	2865761	2865761	1	1	3	3	3
cami ii gastrointestinal tract	258	OTU_97.740.1	1	1	2186875	2186875	2186875	1	1	1	1	1
cami ii gastrointestinal tract	257	OTU_97.740.0	1	1	3158342	3158342	3158342	1	1	1	1	1
cami ii gastrointestinal tract	256	OTU_97.44481.0	1	1	2968451	2968451	2968451	1	1	2	2	2
cami ii gastrointestinal tract	255	OTU_97.18196.0	1	1	4147134	4147134	4147134	1	1	1	1	1
cami ii gastrointestinal tract	254	OTU_97.35816.0	1	1	3123535	3123535	3123535	1	1	1	1	1
cami ii gastrointestinal tract	250	OTU_97.18007.0	1	1	4393031	4393031	4393031	1	1	1	1	1
cami ii gastrointestinal tract	263	OTU_97.605.0	1	1	4079394	4079394	4079394	1	1	1	1	1
cami ii gastrointestinal tract	249	OTU_97.18007.1	1	1	5999024	5999024	5999024	1	1	1	1	1
cami ii gastrointestinal tract	248	OTU_97.4731.0	1	1	4103323	4103323	4103323	1	1	1	1	1
cami ii gastrointestinal tract	266	OTU_97.3903.1	1	1	5339166	5339166	5339166	1	1	1	1	1
cami ii gastrointestinal tract	267	OTU_97.40136.0	1	1	4106378	4106378	4106378	1	1	1	1	1
cami ii gastrointestinal tract	241	OTU_97.10120.0	1	1	4106383	4106383	4106383	1	1	1	1	1
cami ii gastrointestinal tract	239	OTU_97.1749.0	1	1	1787933	1787933	1787933	1	1	1	1	1
cami ii gastrointestinal tract	221	OTU_97.18340.0	1	1	3385973	3385973	3385973	1	1	7	7	7
cami ii gastrointestinal tract	238	OTU_97.29331.0	1	1	1809741	1809741	1809741	1	1	1	1	1
cami ii gastrointestinal tract	237	OTU_97.21937.0	1	1	4316687	4316687	4316687	1	1	1	1	1
cami ii gastrointestinal tract	234	OTU_97.44959.0	1	1	3843228	3843228	3843228	1	1	2	2	2
cami ii gastrointestinal tract	233	OTU_97.26691.1	1	1	4141965	4141965	4141965	1	1	1	1	1
cami ii gastrointestinal tract	270	OTU_97.8294.0	1	1	3585146	3585146	3585146	1	1	2	2	2
cami ii gastrointestinal tract	271	OTU_97.21930.0	1	1	5188963	5188963	5188963	1	1	1	1	1
cami ii gastrointestinal tract	272	OTU_97.7551.0	1	1	3733315	3733315	3733315	1	1	33	33	33
cami ii gastrointestinal tract	273	OTU_97.3188.0	1	1	3165036	3165036	3165036	1	1	1	1	1
cami ii gastrointestinal tract	228	OTU_97.23862.0	1	1	4678866	4678866	4678866	1	1	2	2	2
cami ii gastrointestinal tract	226	OTU_97.26695.0	0.963689	1	4243060	4088989	4088989	0.5	1	2	1	1
cami ii gastrointestinal tract	225	OTU_97.158.0	1	1	5532456	5532456	5532456	1	1	1	1	1
cami ii gastrointestinal tract	224	OTU_97.912.0	1	1	4107407	4107407	4107407	1	1	1	1	1
cami ii gastrointestinal tract	223	OTU_97.3498.0	1	1	4107555	4107555	4107555	1	1	1	1	1
cami ii gastrointestinal tract	222	OTU_97.3427.0	1	1	6472473	6472473	6472473	1	1	1	1	1
cami ii gastrointestinal tract	166	OTU_97.22911.0	1	1	5599727	5599727	5599727	1	1	1	1	1
cami ii gastrointestinal tract	260	OTU_97.29950.0	1	1	3919727	3919727	3919727	1	1	1	1	1
cami ii gastrointestinal tract	135	OTU_97.463.1	1	1	2115626	2115626	2115626	1	1	2	2	2
cami ii gastrointestinal tract	13	OTU_97.893.0	0.948124	1	1875328	1778044	1778044	0.333333	1	3	1	1
cami ii gastrointestinal tract	14	OTU_97.44505.0	1	1	2089624	2089624	2089624	1	1	2	2	2
cami ii gastrointestinal tract	116	OTU_97.30767.1	1	1	3802413	3802413	3802413	1	1	20	20	20
cami ii gastrointestinal tract	88	OTU_97.3311.0	1	1	1949862	1949862	1949862	1	1	1	1	1
cami ii gastrointestinal tract	119	OTU_97.30392.0	1	1	4392149	4392149	4392149	1	1	9	9	9
cami ii gastrointestinal tract	121	OTU_97.40664.1	0.958553	1	4171397	3998506	3998506	0.5	1	28	14	14
cami ii gastrointestinal tract	87	OTU_97.42263.0	1	1	3760522	3760522	3760522	1	1	1	1	1
cami ii gastrointestinal tract	82	OTU_97.5374.1	1	1	4352440	4352440	4352440	1	1	1	1	1
cami ii gastrointestinal tract	126	OTU_97.26691.0	0.991513	1	2860007	2835735	2835735	0.2	1	5	1	1
cami ii gastrointestinal tract	85	OTU_97.5222.0	1	1	6263078	6263078	6263078	1	1	1	1	1
cami ii gastrointestinal tract	12	OTU_97.6178.1	0.964839	1	5937845	5729067	5729067	0.333333	1	3	1	1
cami ii gastrointestinal tract	131	OTU_97.573.0	1	1	2290108	2290108	2290108	1	1	1	1	1
cami ii gastrointestinal tract	132	OTU_97.45059.0	1	1	4481899	4481899	4481899	1	1	5	5	5
cami ii gastrointestinal tract	133	OTU_97.10948.0	1	1	5726506	5726506	5726506	1	1	22	22	22
cami ii gastrointestinal tract	134	OTU_97.463.0	1	1	1967091	1967091	1967091	1	1	1	1	1
cami ii gastrointestinal tract	136	OTU_97.6179.0	1	1	4039651	4039651	4039651	1	1	24	24	24
cami ii gastrointestinal tract	137	OTU_97.2657.0	1	1	2808904	2808904	2808904	1	1	1	1	1
cami ii gastrointestinal tract	138	OTU_97.39541.0	1	1	4123405	4123405	4123405	1	1	1	1	1
cami ii gastrointestinal tract	83	OTU_97.14604.0	1	1	1586354	1586354	1586354	1	1	1	1	1
cami ii gastrointestinal tract	139	OTU_97.4566.0	1	1	4068662	4068662	4068662	1	1	1	1	1
cami ii gastrointestinal tract	115	OTU_97.512.0	1	1	3611896	3611896	3611896	1	1	1	1	1
cami ii gastrointestinal tract	84	OTU_97.3402.0	1	1	3601378	3601378	3601378	1	1	1	1	1
cami ii gastrointestinal tract	150	OTU_97.19895.0	1	1	4086179	4086179	4086179	1	1	1	1	1
cami ii gastrointestinal tract	76	OTU_97.38475.0	1	1	2873406	2873406	2873406	1	1	1	1	1
cami ii gastrointestinal tract	94	OTU_97.30976.0	1	1	1274065	1274065	1274065	1	1	1	1	1
cami ii gastrointestinal tract	107	OTU_97.498.0	1	1	4105327	4105327	4105327	1	1	1	1	1
cami ii gastrointestinal tract	108	OTU_97.6577.0	0.925384	1	1750629	1620004	1620004	0.25	1	4	1	1
cami ii gastrointestinal tract	99	OTU_97.16928.1	1	1	3134385	3134385	3134385	1	1	2	2	2
cami ii gastrointestinal tract	109	OTU_97.13702.0	1	1	2229572	2229572	2229572	1	1	1	1	1
cami ii gastrointestinal tract	114	OTU_97.14013.0	1	1	4108455	4108455	4108455	1	1	1	1	1
cami ii gastrointestinal tract	77	OTU_97.16514.0	1	1	1617518	1617518	1617518	1	1	9	9	9
cami ii gastrointestinal tract	10	OTU_97.68.0	1	1	3592125	3592125	3592125	1	1	1	1	1
cami ii gastrointestinal tract	110	OTU_97.8041.1	1	1	4134633	4134633	4134633	1	1	1	1	1
cami ii gastrointestinal tract	153	OTU_97.4748.0	1	1	4468264	4468264	4468264	1	1	2	2	2
cami ii gastrointestinal tract	152	OTU_97.427.0	1	1	2745272	2745272	2745272	1	1	1	1	1
cami ii gastrointestinal tract	151	OTU_97.23934.0	1	1	5091796	5091796	5091796	1	1	1	1	1
cami ii gastrointestinal tract	113	OTU_97.297.0	0.893091	1	4603187	4111065	4111065	0.333333	1	3	1	1
cami ii gastrointestinal tract	55	OTU_97.15115.0	0.98763	1	6645535	6563327	6563327	0.589744	1	39	23	23
cami ii gastrointestinal tract	95	OTU_97.29691.0	0.984836	0.999839	3445891	3393639	3394187	0.891892	0.970588	37	33	34
cami ii gastrointestinal tract	154	OTU_97.3678.0	1	0.99974	3967578	3967578	3968610	1	0.947368	18	18	19
cami ii gastrointestinal tract	253	OTU_97.9494.0	1	0.999612	4783115	4783115	4784970	1	0.961538	25	25	26
cami ii gastrointestinal tract	38	OTU_97.4305.1	1	0.998818	4479666	4479666	4484966	1	0.9375	15	15	16
cami ii gastrointestinal tract	215	OTU_97.30248.0	0.976355	0.998048	2479074	2420457	2425190	0.424242	0.875	33	14	16
cami ii gastrointestinal tract	171	OTU_97.1154.0	1	0.997511	4887377	4887377	4899571	1	0.5	1	1	2
cami ii gastrointestinal tract	161	OTU_97.5710.0	1	0.997321	4134447	4134447	4145552	1	0.666667	2	2	3
cami ii gastrointestinal tract	281	OTU_97.1428.0	1	0.996547	5732863	5732863	5752727	1	0.5	1	1	2
cami ii gastrointestinal tract	252	OTU_97.13211.0	1	0.995815	3886908	3886908	3903243	1	0.5	1	1	2
cami ii gastrointestinal tract	240	OTU_97.19720.0	1	0.995779	5791927	5791927	5816479	1	0.965517	28	28	29
cami ii gastrointestinal tract	195	OTU_97.13971.0	1	0.995569	4492529	4492529	4512525	1	0.909091	10	10	11
cami ii gastrointestinal tract	188	OTU_97.680.1	1	0.989747	3874442	3874442	3914579	1	0.5	1	1	2
cami ii gastrointestinal tract	183	OTU_97.14172.0	0.998663	0.988486	5109905	5103071	5162514	0.964286	0.931034	28	27	29
cami ii gastrointestinal tract	129	OTU_97.29117.0	0.98108	0.985043	3970869	3895741	3954894	0.405405	0.882353	37	15	17
cami ii gastrointestinal tract	191	OTU_97.27694.0	0.956193	0.984931	2470245	2362031	2398168	0.957265	0.868217	117	112	129
cami ii gastrointestinal tract	148	OTU_97.9303.0	1	0.982403	3031428	3031428	3085728	1	0.5	1	1	2
cami ii gastrointestinal tract	75	OTU_97.43129.1	0.913942	0.965196	5060479	4624985	4791757	0.906736	0.769231	386	350	455
cami ii gastrointestinal tract	143	OTU_97.3473.0	0.988659	0.9605	5465981	5403989	5626224	0.990385	0.744578	312	309	415
cami ii gastrointestinal tract	105	OTU_97.44668.0	0.989391	0.9566	2959886	2928484	3061345	0.965812	0.782007	234	226	289
cami ii gastrointestinal tract	17	OTU_97.6109.0	1	0.948044	4887503	4887503	5155355	1	0.142857	1	1	7
cami ii gastrointestinal tract	194	OTU_97.37352.0	1	0.945316	3878453	3878453	4102813	1	0.5	1	1	2
cami ii gastrointestinal tract	11	OTU_97.22263.0	1	0.940354	3243464	3243464	3449195	1	0.933333	14	14	15
cami ii gastrointestinal tract	120	OTU_97.37643.0	1	0.936784	4089683	4089683	4365663	1	0.5	1	1	2
cami ii gastrointestinal tract	278	OTU_97.23327.1	1	0.934247	3977791	3977791	4257750	1	0.333333	1	1	3
cami ii gastrointestinal tract	5	OTU_97.552.0	0.746806	0.917344	1959119	1463081	1594910	0.621622	0.732484	185	115	157
cami ii gastrointestinal tract	86	OTU_97.40668.0	1	0.909433	4458229	4458229	4902209	1	0.5	1	1	2
cami ii gastrointestinal tract	204	OTU_97.23327.0	1	0.909116	3498052	3498052	3847750	1	0.333333	1	1	3
cami ii gastrointestinal tract	93	OTU_97.44696.0	0.991719	0.88871	4124162	4090010	4602190	0.985366	0.729242	205	202	277
cami ii gastrointestinal tract	144	OTU_97.43848.0	0.966795	0.888686	1639640	1585196	1783752	0.952381	0.747664	84	80	107
cami ii gastrointestinal tract	127	OTU_97.207.0	0.800186	0.887107	3272151	2618330	2951537	0.779221	0.659341	154	120	182
cami ii gastrointestinal tract	8	OTU_97.43909.0	0.992017	0.883094	1747885	1733932	1963474	0.971831	0.669903	142	138	206
cami ii gastrointestinal tract	147	OTU_97.45365.0	0.904752	0.882302	2040049	1845739	2091958	0.734848	0.776	132	97	125
cami ii gastrointestinal tract	16	OTU_97.216.0	1	0.882067	4849277	4849277	5497627	1	0.25	1	1	4
cami ii gastrointestinal tract	269	OTU_97.19208.0	1	0.852581	2623467	2623467	3077090	1	0.526642	425	425	807
cami ii gastrointestinal tract	6	OTU_97.28409.0	0.974807	0.837039	4187163	4081675	4876324	0.980583	0.626033	309	303	484
cami ii gastrointestinal tract	165	OTU_97.1804.0	0.953687	0.834278	3601305	3434519	4116756	0.333333	0.5	3	1	2
cami ii gastrointestinal tract	2	OTU_97.326.0	1	0.826487	3824894	3824894	4627893	1	0.5	1	1	2
cami ii gastrointestinal tract	149	OTU_97.365.0	1	0.825315	3794135	3794135	4597197	1	0.333333	1	1	3
cami ii gastrointestinal tract	264	OTU_97.2573.1	1	0.824887	3190120	3190120	3867342	1	0.8	12	12	15
cami ii gastrointestinal tract	164	OTU_97.33712.0	0.994233	0.822393	3021483	3004057	3652823	0.966667	0.568627	120	116	204
cami ii gastrointestinal tract	7	OTU_97.16573.0	0.963718	0.807429	2072824	1997617	2474046	0.978593	0.474777	327	320	674
cami ii gastrointestinal tract	246	OTU_97.4731.1	1	0.76165	2815163	2815163	3696139	1	0.6	6	6	10
cami ii gastrointestinal tract	251	OTU_97.18909.1	1	0.748226	3085839	3085839	4124209	1	0.5	1	1	2
cami ii gastrointestinal tract	155	OTU_97.13703.0	1	0.744984	1128940	1128940	1515389	1	0.857143	6	6	7
cami ii gastrointestinal tract	220	OTU_97.13051.0	0.99033	0.742346	3780350	3743794	5043196	0.958333	0.741935	24	23	31
cami ii gastrointestinal tract	235	OTU_97.8940.0	1	0.730779	1861789	1861789	2547677	1	0.5	1	1	2
cami ii gastrointestinal tract	40	OTU_97.29.0	0.998776	0.72616	5022350	5016205	6907848	0.9975	0.444321	800	798	1796
cami ii gastrointestinal tract	117	OTU_97.161.1	0.937322	0.716367	4058027	3803678	5309680	0.914458	0.370968	830	759	2046
cami ii gastrointestinal tract	26	OTU_97.36145.0	0.752014	0.712865	3878495	2916684	4091498	0.674107	0.397892	448	302	759
cami ii gastrointestinal tract	243	OTU_97.10661.0	1	0.71269	2933217	2933217	4115698	1	0.333333	1	1	3
cami ii gastrointestinal tract	104	OTU_97.25504.0	0.690634	0.688025	3309466	2285631	3322019	0.640909	0.429878	220	141	328
cami ii gastrointestinal tract	197	OTU_97.29331.1	1	0.663772	1939468	1939468	2921890	1	0.320373	412	412	1286
cami ii gastrointestinal tract	33	OTU_97.30580.1	0.790503	0.642315	4252329	3361478	5233382	0.436364	0.638783	385	168	263
cami ii gastrointestinal tract	227	OTU_97.1145.0	1	0.617304	3863446	3863446	6258580	1	0.5	1	1	2
cami ii gastrointestinal tract	130	OTU_97.26565.0	0.947696	0.603391	2614577	2477824	4106496	0.642857	0.45	14	9	20
cami ii gastrointestinal tract	265	OTU_97.21797.1	1	0.599209	2903484	2903484	4845528	1	0.596774	37	37	62
cami ii gastrointestinal tract	124	OTU_97.11107.0	0.997739	0.599032	2002765	1998237	3335777	0.988636	0.437186	88	87	199
cami ii gastrointestinal tract	37	OTU_97.5374.0	0.838251	0.583911	3002805	2517104	4310770	0.743094	0.338365	362	269	795
cami ii gastrointestinal tract	274	OTU_97.40668.1	1	0.571861	3072570	3072570	5372936	1	0.2	1	1	5
cami ii gastrointestinal tract	196	OTU_97.15082.0	0.997009	0.570065	6686395	6666399	11694096	0.666667	0.666667	3	2	3
cami ii gastrointestinal tract	212	OTU_97.40119.1	1	0.561174	4140334	4140334	7377985	1	0.5	1	1	2
cami ii gastrointestinal tract	198	OTU_97.3641.0	1	0.55446	2224919	2224919	4012767	1	0.333333	1	1	3
cami ii gastrointestinal tract	123	OTU_97.9655.1	0.956979	0.548993	3006589	2877243	5240949	0.347826	0.5	46	16	32
cami ii gastrointestinal tract	44	OTU_97.31256.0	0.881323	0.536488	3531607	3112488	5801598	0.862823	0.309337	503	434	1403
cami ii gastrointestinal tract	282	OTU_97.17284.0	1	0.536014	3316201	3316201	6186782	1	0.75	3	3	4
cami ii gastrointestinal tract	41	OTU_97.18238.0	0.86989	0.524236	3492255	3037878	5794872	0.922727	0.277133	440	406	1465
cami ii gastrointestinal tract	207	OTU_97.6178.0	1	0.519637	2514890	2514890	4839707	1	0.166667	1	1	6
cami ii gastrointestinal tract	163	OTU_97.1426.0	0.951641	0.508108	3168521	3015295	5934358	0.950382	0.206297	786	747	3621
cami ii gastrointestinal tract	49	OTU_97.15802.1	0.780773	0.495691	2312276	1805363	3642117	0.661538	0.241302	325	215	891
cami ii gastrointestinal tract	206	OTU_97.6178.0	1	0.479281	2319581	2319581	4839707	1	0.666667	4	4	6
cami ii gastrointestinal tract	141	OTU_97.17284.0	0.598857	0.463986	4793430	2870581	6186782	0.142857	0.25	7	1	4
cami ii gastrointestinal tract	100	OTU_97.16928.0	1	0.440823	2063733	2063733	4681542	1	0.175325	540	540	3080
cami ii gastrointestinal tract	118	OTU_97.21792.1	0.960956	0.435468	4800293	4612872	10592900	0.921365	0.626008	674	621	992
cami ii gastrointestinal tract	160	OTU_97.24212.1	0.942032	0.433899	1120895	1055919	2433559	0.960452	0.215736	177	170	788
cami ii gastrointestinal tract	140	OTU_97.31703.1	0.997925	0.406763	1659007	1655565	4070094	0.857143	0.333333	7	6	18
cami ii gastrointestinal tract	81	OTU_97.21797.1	0.991733	0.400144	1955071	1938909	4845528	0.916667	0.354839	24	22	62
cami ii gastrointestinal tract	145	OTU_97.19530.0	0.924063	0.392357	1063213	982476	2504038	0.681818	0.247934	44	30	121
cami ii gastrointestinal tract	208	OTU_97.18736.0	0.726164	0.381471	1417739	1029511	2698793	0.1875	0.214286	16	3	14
cami ii gastrointestinal tract	34	OTU_97.6333.0	0.58126	0.372273	2343499	1362182	3659090	0.0718563	0.461538	167	12	26
cami ii gastrointestinal tract	71	OTU_97.11587.1	0.25909	0.362686	5745757	1488669	4104572	0.230088	0.254902	226	52	204
cami ii gastrointestinal tract	157	OTU_97.19530.0	0.75821	0.329315	1087584	824617	2504038	0.349206	0.181818	63	22	121
cami ii gastrointestinal tract	91	OTU_97.40366.0	1	0.322399	603747	603747	1872670	1	0.223404	21	21	94
cami ii gastrointestinal tract	230	OTU_97.44483.0	1	0.304421	905460	905460	2974370	1	0.25	1	1	4
cami ii gastrointestinal tract	30	OTU_97.1182.1	0.513463	0.296661	953199	489432	1649804	0.254144	0.410714	181	46	112
cami ii gastrointestinal tract	61	OTU_97.21241.0	1	0.295513	1057050	1057050	3576995	1	0.0625	1	1	16
cami ii gastrointestinal tract	54	OTU_97.1182.1	0.791864	0.290341	604908	479005	1649804	0.62963	0.151786	27	17	112
cami ii gastrointestinal tract	42	OTU_97.20169.0	0.503328	0.289618	1095023	551156	1903047	0.486911	0.184891	191	93	503
cami ii gastrointestinal tract	102	OTU_97.20215.0	0.986041	0.279338	1556742	1535012	5495177	0.948718	0.303279	117	111	366
cami ii gastrointestinal tract	106	OTU_97.8940.0	0.980546	0.269221	699496	685888	2547677	0.25	0.5	4	1	2
cami ii gastrointestinal tract	156	OTU_97.13703.0	1	0.255016	386449	386449	1515389	1	0.142857	1	1	7
cami ii gastrointestinal tract	174	OTU_97.18909.1	0.925435	0.251774	1122034	1038370	4124209	0.5	0.5	2	1	2
cami ii gastrointestinal tract	231	OTU_97.22914.0	0.729655	0.249672	1016189	741467	2969761	0.666667	0.25	3	2	8
cami ii gastrointestinal tract	247	OTU_97.4731.1	0.989896	0.23835	889968	880976	3696139	0.8	0.4	5	4	10
cami ii gastrointestinal tract	35	OTU_97.25345.0	0.678419	0.232318	1356638	920369	3961672	0.586854	0.120077	213	125	1041
cami ii gastrointestinal tract	20	OTU_97.21914.0	0.744134	0.224178	1073982	799186	3564957	0.858369	0.0909091	233	200	2200
cami ii gastrointestinal tract	242	OTU_97.10661.0	1	0.217857	896633	896633	4115698	1	0.333333	1	1	3
cami ii gastrointestinal tract	98	OTU_97.6333.0	1	0.210621	770682	770682	3659090	1	0.0769231	2	2	26
cami ii gastrointestinal tract	19	OTU_97.21914.0	0.844652	0.209158	882778	745640	3564957	0.921951	0.0859091	205	189	2200
cami ii gastrointestinal tract	24	OTU_97.161.0	0.865239	0.207257	1028351	889769	4293062	0.885906	0.0662651	298	264	3984
cami ii gastrointestinal tract	66	OTU_97.1804.1	0.150753	0.202399	5429484	818510	4044036	0.138235	0.137327	1360	188	1369
cami ii gastrointestinal tract	74	OTU_97.43129.0	0.920094	0.201539	663471	610456	3028972	0.958763	0.063568	194	186	2926
cami ii gastrointestinal tract	201	OTU_97.43183.0	1	0.19611	786482	786482	4010416	1	0.111111	1	1	9
cami ii gastrointestinal tract	22	OTU_97.18731.0	0.752616	0.185706	673729	507059	2730438	0.447368	0.2125	76	34	160
cami ii gastrointestinal tract	50	OTU_97.15802.1	0.58865	0.184723	1142927	672784	3642117	0.49345	0.126824	229	113	891
cami ii gastrointestinal tract	97	OTU_97.6333.0	1	0.183393	671052	671052	3659090	1	0.115385	3	3	26
cami ii gastrointestinal tract	23	OTU_97.18736.0	0.729963	0.178673	660583	482201	2698793	0.09375	0.214286	32	3	14
cami ii gastrointestinal tract	210	OTU_97.18736.0	0.841191	0.178555	572857	481882	2698793	0.666667	0.142857	3	2	14
cami ii gastrointestinal tract	3	OTU_97.326.0	0.566719	0.173513	1416926	802999	4627893	0.00571429	0.5	175	1	2
cami ii gastrointestinal tract	232	OTU_97.13051.0	0.939677	0.172386	925186	869376	5043196	0.75	0.0967742	4	3	31
cami ii gastrointestinal tract	56	OTU_97.20552.0	0.413203	0.170785	1698126	701671	4108501	0.325581	0.155556	43	14	90
cami ii gastrointestinal tract	43	OTU_97.31256.0	0.464901	0.166536	2078239	966175	5801598	0.486486	0.115467	333	162	1403
cami ii gastrointestinal tract	80	OTU_97.25345.0	0.74396	0.158363	843302	627383	3961672	0.754237	0.0854947	118	89	1041
cami ii gastrointestinal tract	58	OTU_97.20552.0	0.171316	0.149012	3573599	612216	4108501	0.0646388	0.188889	263	17	90
cami ii gastrointestinal tract	90	OTU_97.40366.0	0.836333	0.146125	327195	273644	1872670	0.535714	0.159574	28	15	94
cami ii gastrointestinal tract	128	OTU_97.26565.0	0.959986	0.14598	624454	599467	4106496	0.75	0.15	4	3	20
cami ii gastrointestinal tract	199	OTU_97.43183.0	1	0.144975	581411	581411	4010416	1	0.111111	1	1	9
cami ii gastrointestinal tract	200	OTU_97.43183.0	1	0.136802	548634	548634	4010416	1	0.111111	1	1	9
cami ii gastrointestinal tract	122	OTU_97.40664.0	0.617587	0.131474	1297201	801135	6093465	0.759857	0.0465525	279	212	4554
cami ii gastrointestinal tract	46	OTU_97.4902.0	0.45629	0.12959	989682	451582	3484707	0.480263	0.056436	304	146	2587
cami ii gastrointestinal tract	190	OTU_97.24212.1	0.9845	0.129563	320262	315298	2433559	0.986486	0.0926396	74	73	788
cami ii gastrointestinal tract	79	OTU_97.11107.0	0.899823	0.1292	478963	430982	3335777	0.723404	0.170854	47	34	199
cami ii gastrointestinal tract	96	OTU_97.6333.0	1	0.129007	472047	472047	3659090	1	0.0769231	2	2	26
cami ii gastrointestinal tract	112	OTU_97.8041.0	1	0.123085	505117	505117	4103816	1	0.0555556	1	1	18
cami ii gastrointestinal tract	216	OTU_97.9655.1	1	0.12266	642857	642857	5240949	1	0.09375	3	3	32
cami ii gastrointestinal tract	111	OTU_97.8041.0	1	0.121228	497499	497499	4103816	1	0.0555556	1	1	18
cami ii gastrointestinal tract	142	OTU_97.31703.1	0.967845	0.120803	508015	491680	4070094	0.857143	0.333333	7	6	18
cami ii gastrointestinal tract	78	OTU_97.25345.0	0.697384	0.119795	680526	474588	3961672	0.558824	0.0730067	136	76	1041
cami ii gastrointestinal tract	62	OTU_97.21241.0	1	0.119138	426156	426156	3576995	1	0.125	2	2	16
cami ii gastrointestinal tract	158	OTU_97.19530.0	1	0.111517	279243	279243	2504038	1	0.206612	25	25	121
cami ii gastrointestinal tract	45	OTU_97.31256.0	0.719163	0.111454	899113	646609	5801598	0.729412	0.088382	170	124	1403
cami ii gastrointestinal tract	36	OTU_97.25345.0	0.535706	0.110997	820849	439734	3961672	0.494898	0.0931796	196	97	1041
cami ii gastrointestinal tract	181	OTU_97.18731.0	0.982743	0.110605	307303	302000	2730438	0.894737	0.10625	19	17	160
cami ii gastrointestinal tract	217	OTU_97.9655.1	1	0.105477	552798	552798	5240949	1	0.09375	3	3	32
cami ii gastrointestinal tract	103	OTU_97.25504.0	0.639671	0.105317	546945	349865	3322019	0.634146	0.158537	82	52	328
cami ii gastrointestinal tract	182	OTU_97.18736.0	0.711248	0.101712	385940	274499	2698793	0.1	0.0714286	10	1	14
cami ii gastrointestinal tract	92	OTU_97.11107.0	0.510255	0.0980407	640938	327042	3335777	0.447368	0.0854271	38	17	199
cami ii gastrointestinal tract	259	OTU_97.22914.0	1	0.0910013	270252	270252	2969761	1	0.125	1	1	8
cami ii gastrointestinal tract	209	OTU_97.18736.0	0.728089	0.0903067	334738	243719	2698793	0.333333	0.0714286	3	1	14
cami ii gastrointestinal tract	63	OTU_97.21241.0	1	0.086564	309639	309639	3576995	1	0.0625	1	1	16
cami ii gastrointestinal tract	146	OTU_97.45365.0	0.504822	0.0795881	329809	166495	2091958	0.190476	0.032	21	4	125
cami ii gastrointestinal tract	169	OTU_97.38148.0	0.569565	0.0794841	572674	326175	4103650	0.5	0.0125	2	1	80
cami ii gastrointestinal tract	173	OTU_97.38148.0	1	0.0778936	319648	319648	4103650	1	0.025	2	2	80
cami ii gastrointestinal tract	245	OTU_97.30580.1	1	0.0778363	407347	407347	5233382	1	0.026616	7	7	263
cami ii gastrointestinal tract	236	OTU_97.11107.0	1	0.0754466	251673	251673	3335777	1	0.0251256	5	5	199
cami ii gastrointestinal tract	64	OTU_97.40664.0	0.771966	0.0724755	572081	441627	6093465	0.756906	0.0300834	181	137	4554
cami ii gastrointestinal tract	218	OTU_97.9655.1	1	0.0721621	378198	378198	5240949	1	0.03125	1	1	32
cami ii gastrointestinal tract	159	OTU_97.19530.0	0.854312	0.0713504	209132	178664	2504038	0.8	0.0330579	5	4	121
cami ii gastrointestinal tract	175	OTU_97.10661.0	0.661278	0.0694531	432266	285848	4115698	0.5	0.333333	2	1	3
cami ii gastrointestinal tract	39	OTU_97.37643.0	0.275262	0.0632161	1002608	275980	4365663	0.00909091	0.5	110	1	2
cami ii gastrointestinal tract	125	OTU_97.18731.0	0.799075	0.0624156	213274	170422	2730438	0.4375	0.04375	16	7	160
cami ii gastrointestinal tract	180	OTU_97.18736.0	0.622381	0.0615757	267007	166180	2698793	0.142857	0.0714286	7	1	14
cami ii gastrointestinal tract	244	OTU_97.30580.1	1	0.0613288	320957	320957	5233382	1	0.0304183	8	8	263
cami ii gastrointestinal tract	168	OTU_97.20552.0	1	0.0558152	229317	229317	4108501	1	0.0222222	2	2	90
cami ii gastrointestinal tract	193	OTU_97.37352.0	1	0.0546844	224360	224360	4102813	1	0.5	1	1	2
cami ii gastrointestinal tract	9	OTU_97.20215.0	0.51618	0.0540032	574910	296757	5495177	0.560606	0.101093	66	37	366
cami ii gastrointestinal tract	31	OTU_97.15599.0	0.375872	0.0533232	624622	234778	4402924	0.382716	0.0222302	162	62	2789
cami ii gastrointestinal tract	219	OTU_97.9655.1	1	0.0510661	267635	267635	5240949	1	0.03125	1	1	32
cami ii gastrointestinal tract	21	OTU_97.21914.0	0.265676	0.0494197	663134	176179	3564957	0.26257	0.0213636	179	47	2200
cami ii gastrointestinal tract	101	OTU_97.25504.0	0.540864	0.0464049	285022	154158	3322019	0.73913	0.0518293	23	17	328
cami ii gastrointestinal tract	69	OTU_97.1804.1	0.17292	0.0462943	1082676	187216	4044036	0.151899	0.0262966	237	36	1369
cami ii gastrointestinal tract	28	OTU_97.207.1	0.408145	0.0429252	461851	188502	4391402	0.435115	0.0195005	131	57	2923
cami ii gastrointestinal tract	15	OTU_97.216.0	1	0.0423332	232732	232732	5497627	1	0.25	1	1	4
cami ii gastrointestinal tract	59	OTU_97.14799.0	0.171962	0.0403051	949927	163351	4052857	0.161137	0.0274859	211	34	1237
cami ii gastrointestinal tract	57	OTU_97.37943.0	0.236752	0.0395079	675404	159903	4047371	0.204545	0.0175953	88	18	1023
cami ii gastrointestinal tract	32	OTU_97.15599.0	0.28266	0.0314684	490175	138553	4402924	0.300699	0.0154177	143	43	2789
cami ii gastrointestinal tract	65	OTU_97.14799.0	0.182306	0.0314171	698436	127329	4052857	0.155689	0.0210186	167	26	1237
cami ii gastrointestinal tract	53	OTU_97.14799.0	0.164366	0.0292756	721866	118650	4052857	0.113636	0.0161681	176	20	1237
cami ii gastrointestinal tract	60	OTU_97.14799.0	0.211763	0.0259378	496413	105122	4052857	0.164948	0.0129345	97	16	1237
cami ii gastrointestinal tract	29	OTU_97.25345.0	0.391187	0.0246868	250011	97801	3961672	0.466667	0.0067243	15	7	1041
cami ii gastrointestinal tract	27	OTU_97.207.1	0.272247	0.0229733	370564	100885	4391402	0.290909	0.0109477	110	32	2923
cami ii gastrointestinal tract	89	OTU_97.20215.0	0.517921	0.0225803	239579	124083	5495177	0.527778	0.0519126	36	19	366
cami ii gastrointestinal tract	52	OTU_97.1804.1	0.144071	0.0201252	564909	81387	4044036	0.131737	0.0160701	167	22	1369
cami ii gastrointestinal tract	72	OTU_97.37943.0	0.226527	0.0187178	334432	75758	4047371	0.155172	0.00879765	58	9	1023
cami ii gastrointestinal tract	67	OTU_97.18238.0	0.206054	0.0143201	402724	82983	5794872	0.166667	0.00887372	78	13	1465
cami ii gastrointestinal tract	68	OTU_97.1804.1	0.203018	0.0140577	280024	56850	4044036	0.185185	0.0109569	81	15	1369
cami ii gastrointestinal tract	51	OTU_97.14799.0	0.161694	0.0108681	272409	44047	4052857	0.148936	0.00565885	47	7	1237
cami ii gastrointestinal tract	70	OTU_97.10984.0	0.207677	0.00637636	324022	67292	10553351	0.204545	0.0070922	88	18	2538
cami ii gastrointestinal tract	73	OTU_97.10984.0	0.142009	0.00549247	408170	57964	10553351	0.171171	0.00748621	111	19	2538
cami ii oral cavity	280	OTU_97.34194.0	1	1	1642768	1642768	1642768	1	1	1	1	1
cami ii oral cavity	303	OTU_97.5805.0	1	1	2488681	2488681	2488681	1	1	1	1	1
cami ii oral cavity	417	OTU_97.40667.0	1	1	2444896	2444896	2444896	1	1	1	1	1
cami ii oral cavity	415	OTU_97.40587.1	1	1	2162353	2162353	2162353	1	1	1	1	1
cami ii oral cavity	260	OTU_97.5254.0	1	1	2407815	2407815	2407815	1	1	1	1	1
cami ii oral cavity	261	OTU_97.143.0	0.949175	1	3472652	3296153	3296153	0.333333	1	3	1	1
cami ii oral cavity	413	OTU_97.9740.1	1	1	1628115	1628115	1628115	1	1	1	1	1
cami ii oral cavity	267	OTU_97.17325.0	1	1	2145271	2145271	2145271	1	1	1	1	1
cami ii oral cavity	412	OTU_97.27897.0	1	1	4888246	4888246	4888246	1	1	8	8	8
cami ii oral cavity	411	OTU_97.35376.0	1	1	2129928	2129928	2129928	1	1	1	1	1
cami ii oral cavity	409	OTU_97.44565.0	1	1	1709393	1709393	1709393	1	1	1	1	1
cami ii oral cavity	272	OTU_97.29547.1	1	1	1861775	1861775	1861775	1	1	1	1	1
cami ii oral cavity	275	OTU_97.11128.1	0.981314	1	2557676	2509884	2509884	0.909091	1	11	10	10
cami ii oral cavity	277	OTU_97.29545.0	1	1	2131876	2131876	2131876	1	1	1	1	1
cami ii oral cavity	282	OTU_97.39998.0	1	1	2109759	2109759	2109759	1	1	1	1	1
cami ii oral cavity	283	OTU_97.37109.0	1	1	2248988	2248988	2248988	1	1	1	1	1
cami ii oral cavity	285	OTU_97.5441.1	1	1	3855193	3855193	3855193	1	1	17	17	17
cami ii oral cavity	286	OTU_97.971.0	1	1	2367878	2367878	2367878	1	1	1	1	1
cami ii oral cavity	288	OTU_97.29264.1	1	1	1633790	1633790	1633790	1	1	1	1	1
cami ii oral cavity	290	OTU_97.44036.0	1	1	2688474	2688474	2688474	1	1	1	1	1
cami ii oral cavity	406	OTU_97.29.0	1	1	7008740	7008740	7008740	1	1	4	4	4
cami ii oral cavity	295	OTU_97.41189.0	0.985067	1	2360233	2324988	2324988	0.333333	1	3	1	1
cami ii oral cavity	296	OTU_97.41452.1	0.976809	1	1602143	1564988	1564988	0.5	1	2	1	1
cami ii oral cavity	405	OTU_97.37560.0	1	1	1634143	1634143	1634143	1	1	1	1	1
cami ii oral cavity	298	OTU_97.2653.0	1	1	2160238	2160238	2160238	1	1	1	1	1
cami ii oral cavity	299	OTU_97.22593.0	1	1	1818274	1818274	1818274	1	1	1	1	1
cami ii oral cavity	300	OTU_97.42948.0	1	1	2382848	2382848	2382848	1	1	1	1	1
cami ii oral cavity	255	OTU_97.34726.0	0.991423	1	2551349	2529466	2529466	0.5	1	2	1	1
cami ii oral cavity	252	OTU_97.40548.0	1	1	2175319	2175319	2175319	1	1	1	1	1
cami ii oral cavity	251	OTU_97.39112.0	1	1	1827304	1827304	1827304	1	1	1	1	1
cami ii oral cavity	22	OTU_97.34747.0	0.964897	1	1947023	1878677	1878677	0.333333	1	3	1	1
cami ii oral cavity	206	OTU_97.1193.0	1	1	3782791	3782791	3782791	1	1	1	1	1
cami ii oral cavity	207	OTU_97.31370.0	1	1	3042912	3042912	3042912	1	1	1	1	1
cami ii oral cavity	208	OTU_97.23667.0	1	1	2146142	2146142	2146142	1	1	1	1	1
cami ii oral cavity	211	OTU_97.43676.0	1	1	2571386	2571386	2571386	1	1	1	1	1
cami ii oral cavity	212	OTU_97.16209.0	1	1	2177648	2177648	2177648	1	1	1	1	1
cami ii oral cavity	213	OTU_97.20.0	1	1	2300992	2300992	2300992	1	1	1	1	1
cami ii oral cavity	215	OTU_97.8334.0	1	1	1974259	1974259	1974259	1	1	1	1	1
cami ii oral cavity	216	OTU_97.7158.0	1	1	3350887	3350887	3350887	1	1	2	2	2
cami ii oral cavity	423	OTU_97.2213.0	1	1	1838121	1838121	1838121	1	1	1	1	1
cami ii oral cavity	218	OTU_97.9672.0	1	1	1986143	1986143	1986143	1	1	1	1	1
cami ii oral cavity	223	OTU_97.7964.0	1	1	2472591	2472591	2472591	1	1	5	5	5
cami ii oral cavity	230	OTU_97.6073.0	0.975934	1	2094033	2043637	2043637	0.5	1	2	1	1
cami ii oral cavity	249	OTU_97.42987.0	1	1	2524788	2524788	2524788	1	1	1	1	1
cami ii oral cavity	421	OTU_97.30766.0	1	1	2767904	2767904	2767904	1	1	1	1	1
cami ii oral cavity	232	OTU_97.22007.0	0.998474	1	2015803	2012727	2012727	0.9375	1	16	15	15
cami ii oral cavity	234	OTU_97.45053.0	1	1	1914488	1914488	1914488	1	1	1	1	1
cami ii oral cavity	236	OTU_97.10732.1	1	1	3051464	3051464	3051464	1	1	4	4	4
cami ii oral cavity	237	OTU_97.20031.0	1	1	6815179	6815179	6815179	1	1	4	4	4
cami ii oral cavity	238	OTU_97.42989.0	1	1	1829208	1829208	1829208	1	1	1	1	1
cami ii oral cavity	420	OTU_97.37776.0	1	1	2172863	2172863	2172863	1	1	1	1	1
cami ii oral cavity	241	OTU_97.44160.0	0.954153	1	2286845	2182000	2182000	0.2	1	25	5	5
cami ii oral cavity	244	OTU_97.35311.1	1	1	1831117	1831117	1831117	1	1	1	1	1
cami ii oral cavity	391	OTU_97.20226.0	1	1	2367011	2367011	2367011	1	1	1	1	1
cami ii oral cavity	418	OTU_97.2889.1	1	1	2292349	2292349	2292349	1	1	1	1	1
cami ii oral cavity	302	OTU_97.37402.0	0.886412	1	2199967	1950078	1950078	0.25	1	4	1	1
cami ii oral cavity	404	OTU_97.13391.1	1	1	2268253	2268253	2268253	1	1	1	1	1
cami ii oral cavity	202	OTU_97.33907.0	0.973722	1	1888593	1838964	1838964	0.333333	1	3	1	1
cami ii oral cavity	403	OTU_97.2727.0	1	1	1775449	1775449	1775449	1	1	1	1	1
cami ii oral cavity	355	OTU_97.29395.1	1	1	2153273	2153273	2153273	1	1	5	5	5
cami ii oral cavity	356	OTU_97.43673.1	1	1	2372462	2372462	2372462	1	1	1	1	1
cami ii oral cavity	361	OTU_97.44550.0	1	1	2064138	2064138	2064138	1	1	1	1	1
cami ii oral cavity	362	OTU_97.28342.0	1	1	2160259	2160259	2160259	1	1	1	1	1
cami ii oral cavity	363	OTU_97.23.1	1	1	2130564	2130564	2130564	1	1	1	1	1
cami ii oral cavity	364	OTU_97.45322.0	1	1	1829495	1829495	1829495	1	1	1	1	1
cami ii oral cavity	366	OTU_97.44957.1	1	1	2272479	2272479	2272479	1	1	1	1	1
cami ii oral cavity	368	OTU_97.39115.0	1	1	2143885	2143885	2143885	1	1	1	1	1
cami ii oral cavity	369	OTU_97.37245.0	1	1	2173667	2173667	2173667	1	1	1	1	1
cami ii oral cavity	397	OTU_97.17727.0	0.996011	1	2021639	2013574	2013574	0.5	1	2	1	1
cami ii oral cavity	371	OTU_97.4925.0	1	1	1641425	1641425	1641425	1	1	1	1	1
cami ii oral cavity	372	OTU_97.34865.0	1	1	4059847	4059847	4059847	1	1	1	1	1
cami ii oral cavity	396	OTU_97.35864.0	1	1	2221204	2221204	2221204	1	1	1	1	1
cami ii oral cavity	374	OTU_97.34944.0	1	1	1670743	1670743	1670743	1	1	1	1	1
cami ii oral cavity	376	OTU_97.44935.0	1	1	1890645	1890645	1890645	1	1	1	1	1
cami ii oral cavity	377	OTU_97.45365.0	1	1	2096866	2096866	2096866	1	1	1	1	1
cami ii oral cavity	378	OTU_97.19857.0	1	1	4110516	4110516	4110516	1	1	1	1	1
cami ii oral cavity	379	OTU_97.485.1	1	1	2622008	2622008	2622008	1	1	1	1	1
cami ii oral cavity	395	OTU_97.27895.0	1	1	1612336	1612336	1612336	1	1	1	1	1
cami ii oral cavity	394	OTU_97.31969.0	1	1	2568161	2568161	2568161	1	1	6	6	6
cami ii oral cavity	383	OTU_97.36412.0	1	1	1935367	1935367	1935367	1	1	1	1	1
cami ii oral cavity	384	OTU_97.38628.0	1	1	2309502	2309502	2309502	1	1	1	1	1
cami ii oral cavity	392	OTU_97.16860.0	1	1	1791396	1791396	1791396	1	1	1	1	1
cami ii oral cavity	388	OTU_97.27797.0	1	1	2264278	2264278	2264278	1	1	1	1	1
cami ii oral cavity	389	OTU_97.12103.0	1	1	5503671	5503671	5503671	1	1	1	1	1
cami ii oral cavity	354	OTU_97.34527.0	1	1	2149838	2149838	2149838	1	1	1	1	1
cami ii oral cavity	353	OTU_97.44265.1	1	1	2502997	2502997	2502997	1	1	3	3	3
cami ii oral cavity	352	OTU_97.44265.0	1	1	1996145	1996145	1996145	1	1	1	1	1
cami ii oral cavity	329	OTU_97.44769.0	1	1	1669764	1669764	1669764	1	1	1	1	1
cami ii oral cavity	308	OTU_97.43450.0	1	1	1738544	1738544	1738544	1	1	1	1	1
cami ii oral cavity	310	OTU_97.41539.0	1	1	1928229	1928229	1928229	1	1	1	1	1
cami ii oral cavity	311	OTU_97.39522.0	1	1	3261759	3261759	3261759	1	1	2	2	2
cami ii oral cavity	312	OTU_97.15438.0	1	1	3752829	3752829	3752829	1	1	1	1	1
cami ii oral cavity	313	OTU_97.39153.1	1	1	2175734	2175734	2175734	1	1	1	1	1
cami ii oral cavity	315	OTU_97.42543.1	1	1	2362232	2362232	2362232	1	1	1	1	1
cami ii oral cavity	317	OTU_97.35846.0	1	1	2173187	2173187	2173187	1	1	1	1	1
cami ii oral cavity	318	OTU_97.36692.0	1	1	2378843	2378843	2378843	1	1	1	1	1
cami ii oral cavity	324	OTU_97.42502.0	1	1	1996211	1996211	1996211	1	1	1	1	1
cami ii oral cavity	325	OTU_97.32420.0	1	1	2241133	2241133	2241133	1	1	9	9	9
cami ii oral cavity	326	OTU_97.20364.0	1	1	2527961	2527961	2527961	1	1	1	1	1
cami ii oral cavity	330	OTU_97.32295.1	0.998283	1	2957699	2952621	2952621	0.928571	1	14	13	13
cami ii oral cavity	350	OTU_97.20752.0	1	1	2142106	2142106	2142106	1	1	1	1	1
cami ii oral cavity	331	OTU_97.4075.0	1	1	2843149	2843149	2843149	1	1	1	1	1
cami ii oral cavity	332	OTU_97.13253.0	1	1	2561598	2561598	2561598	1	1	1	1	1
cami ii oral cavity	333	OTU_97.9740.0	1	1	1669142	1669142	1669142	1	1	1	1	1
cami ii oral cavity	334	OTU_97.42422.0	1	1	2137435	2137435	2137435	1	1	1	1	1
cami ii oral cavity	340	OTU_97.39365.1	1	1	2399088	2399088	2399088	1	1	1	1	1
cami ii oral cavity	341	OTU_97.39365.0	1	1	4271128	4271128	4271128	1	1	1	1	1
cami ii oral cavity	343	OTU_97.329.1	0.972426	1	1714879	1667593	1667593	0.5	1	2	1	1
cami ii oral cavity	344	OTU_97.27573.0	0.996395	1	2683754	2674080	2674080	0.666667	1	3	2	2
cami ii oral cavity	398	OTU_97.837.0	1	1	1831866	1831866	1831866	1	1	1	1	1
cami ii oral cavity	347	OTU_97.30560.0	0.986758	1	2257139	2227249	2227249	0.5	1	2	1	1
cami ii oral cavity	348	OTU_97.25442.0	1	1	2095671	2095671	2095671	1	1	1	1	1
cami ii oral cavity	205	OTU_97.5278.0	1	1	2272950	2272950	2272950	1	1	1	1	1
cami ii oral cavity	419	OTU_97.38269.0	1	1	2505961	2505961	2505961	1	1	3	3	3
cami ii oral cavity	156	OTU_97.17726.0	0.977079	1	1828773	1786856	1786856	0.5	1	2	1	1
cami ii oral cavity	142	OTU_97.41395.1	1	1	1629477	1629477	1629477	1	1	1	1	1
cami ii oral cavity	146	OTU_97.32705.0	1	1	2162192	2162192	2162192	1	1	1	1	1
cami ii oral cavity	147	OTU_97.23667.1	1	1	2167920	2167920	2167920	1	1	1	1	1
cami ii oral cavity	148	OTU_97.23748.0	1	1	1643019	1643019	1643019	1	1	1	1	1
cami ii oral cavity	149	OTU_97.44129.0	1	1	2031689	2031689	2031689	1	1	1	1	1
cami ii oral cavity	150	OTU_97.36305.0	1	1	1643920	1643920	1643920	1	1	1	1	1
cami ii oral cavity	154	OTU_97.27900.0	0.990512	1	4199324	4159480	4159480	0.5	1	2	1	1
cami ii oral cavity	155	OTU_97.39679.0	0.950514	1	1889089	1795605	1795605	0.5	1	4	2	2
cami ii oral cavity	158	OTU_97.38908.1	1	1	4142145	4142145	4142145	1	1	1	1	1
cami ii oral cavity	43	OTU_97.3084.0	1	1	1892102	1892102	1892102	1	1	1	1	1
cami ii oral cavity	161	OTU_97.1704.0	1	1	2497087	2497087	2497087	1	1	6	6	6
cami ii oral cavity	166	OTU_97.44204.0	1	1	2227166	2227166	2227166	1	1	3	3	3
cami ii oral cavity	435	OTU_97.40059.0	1	1	2184842	2184842	2184842	1	1	1	1	1
cami ii oral cavity	434	OTU_97.28595.0	1	1	2028810	2028810	2028810	1	1	1	1	1
cami ii oral cavity	176	OTU_97.9670.0	0.925188	1	2755481	2549338	2549338	0.0227273	1	44	1	1
cami ii oral cavity	181	OTU_97.5301.0	1	1	1675314	1675314	1675314	1	1	1	1	1
cami ii oral cavity	143	OTU_97.41395.0	1	1	1634086	1634086	1634086	1	1	1	1	1
cami ii oral cavity	13	OTU_97.30394.0	1	1	2142050	2142050	2142050	1	1	2	2	2
cami ii oral cavity	184	OTU_97.1906.0	1	1	1636489	1636489	1636489	1	1	1	1	1
cami ii oral cavity	138	OTU_97.37887.0	1	1	2154341	2154341	2154341	1	1	1	1	1
cami ii oral cavity	10	OTU_97.44228.0	1	1	2211482	2211482	2211482	1	1	1	1	1
cami ii oral cavity	110	OTU_97.34782.1	1	1	1950440	1950440	1950440	1	1	1	1	1
cami ii oral cavity	112	OTU_97.26568.1	0.911005	1	2119604	1930970	1930970	0.166667	1	6	1	1
cami ii oral cavity	115	OTU_97.42878.0	1	1	2349513	2349513	2349513	1	1	1	1	1
cami ii oral cavity	116	OTU_97.41224.0	1	1	1876479	1876479	1876479	1	1	1	1	1
cami ii oral cavity	118	OTU_97.34565.0	0.891948	1	2428349	2165960	2165960	0.166667	1	6	1	1
cami ii oral cavity	61	OTU_97.281.0	0.995246	1	2348582	2337416	2337416	0.333333	1	3	1	1
cami ii oral cavity	11	OTU_97.35197.0	1	1	1776390	1776390	1776390	1	1	1	1	1
cami ii oral cavity	124	OTU_97.21322.0	0.982074	1	2083411	2046064	2046064	0.333333	1	3	1	1
cami ii oral cavity	125	OTU_97.13959.0	0.991181	1	2189398	2170090	2170090	0.785714	1	14	11	11
cami ii oral cavity	56	OTU_97.33307.0	0.959109	1	5455435	5232358	5232358	0.133333	1	15	2	2
cami ii oral cavity	55	OTU_97.37901.0	0.989838	1	7346104	7271451	7271451	0.333333	1	6	2	2
cami ii oral cavity	12	OTU_97.39273.0	1	1	1636025	1636025	1636025	1	1	1	1	1
cami ii oral cavity	4	OTU_97.38344.0	1	1	2186356	2186356	2186356	1	1	1	1	1
cami ii oral cavity	137	OTU_97.43848.0	1	1	1787423	1787423	1787423	1	1	1	1	1
cami ii oral cavity	182	OTU_97.44958.0	1	1	1769924	1769924	1769924	1	1	1	1	1
cami ii oral cavity	390	OTU_97.38106.0	1	1	2172895	2172895	2172895	1	1	1	1	1
cami ii oral cavity	425	OTU_97.42200.0	1	1	2694063	2694063	2694063	1	1	2	2	2
cami ii oral cavity	429	OTU_97.23272.0	1	1	2029162	2029162	2029162	1	1	1	1	1
cami ii oral cavity	428	OTU_97.57.0	1	1	2835104	2835104	2835104	1	1	1	1	1
cami ii oral cavity	201	OTU_97.45324.0	0.965718	1	2162908	2088759	2088759	0.5	1	2	1	1
cami ii oral cavity	256	OTU_97.29722.0	0.974816	0.999573	2007787	1957222	1958058	0.777778	0.933333	18	14	15
cami ii oral cavity	281	OTU_97.11180.0	1	0.999503	7418032	7418032	7421720	1	0.942029	65	65	69
cami ii oral cavity	319	OTU_97.5809.0	1	0.999023	3830118	3830118	3833863	1	0.957746	68	68	71
cami ii oral cavity	370	OTU_97.429.0	1	0.998698	2796910	2796910	2800557	1	0.5	1	1	2
cami ii oral cavity	399	OTU_97.741.0	1	0.997861	2190677	2190677	2195374	1	0.5	1	1	2
cami ii oral cavity	291	OTU_97.28774.0	1	0.997641	2589203	2589203	2595325	1	0.5	3	3	6
cami ii oral cavity	422	OTU_97.20733.0	1	0.997625	2074142	2074142	2079079	1	0.5	1	1	2
cami ii oral cavity	339	OTU_97.30399.0	1	0.997611	2424561	2424561	2430366	1	0.8	4	4	5
cami ii oral cavity	179	OTU_97.43152.1	1	0.997582	3831159	3831159	3840446	1	0.938462	61	61	65
cami ii oral cavity	222	OTU_97.45366.0	0.997349	0.996516	2020966	2015608	2022654	0.966667	0.90625	30	29	32
cami ii oral cavity	387	OTU_97.3838.0	1	0.995643	2210725	2210725	2220399	1	0.8	4	4	5
cami ii oral cavity	307	OTU_97.38092.0	0.96966	0.993774	2262836	2194181	2207927	0.333333	0.5	3	1	2
cami ii oral cavity	229	OTU_97.23363.0	0.998521	0.990258	2244356	2241036	2263084	0.985714	0.896104	70	69	77
cami ii oral cavity	349	OTU_97.44267.1	1	0.990033	2210206	2210206	2232458	1	0.736842	14	14	19
cami ii oral cavity	185	OTU_97.34836.0	1	0.988694	2146192	2146192	2170735	1	0.5	1	1	2
cami ii oral cavity	427	OTU_97.27245.0	1	0.987873	2026477	2026477	2051353	1	0.9	27	27	30
cami ii oral cavity	287	OTU_97.2092.0	0.976584	0.987525	7039442	6874605	6961448	0.988889	0.89899	90	89	99
cami ii oral cavity	250	OTU_97.38169.0	1	0.987444	7096168	7096168	7186401	1	0.924051	73	73	79
cami ii oral cavity	210	OTU_97.2373.0	1	0.987158	3986422	3986422	4038280	1	0.834286	146	146	175
cami ii oral cavity	226	OTU_97.34522.0	1	0.986973	1999734	1999734	2026129	1	0.666667	2	2	3
cami ii oral cavity	314	OTU_97.44061.0	1	0.985627	1962926	1962926	1991550	1	0.916667	66	66	72
cami ii oral cavity	365	OTU_97.44957.0	1	0.979918	2096506	2096506	2139471	1	0.82716	134	134	162
cami ii oral cavity	375	OTU_97.31214.0	1	0.9786	7537930	7537930	7702767	1	0.75	3	3	4
cami ii oral cavity	400	OTU_97.29976.0	1	0.97808	2116298	2116298	2163727	1	0.833333	10	10	12
cami ii oral cavity	351	OTU_97.35088.0	1	0.977781	1635038	1635038	1672193	1	0.5	1	1	2
cami ii oral cavity	301	OTU_97.14837.0	1	0.976145	1762595	1762595	1805669	1	0.5	1	1	2
cami ii oral cavity	199	OTU_97.28688.0	0.96188	0.974542	1994989	1918940	1969068	0.785714	0.88	28	22	25
cami ii oral cavity	274	OTU_97.13658.0	1	0.970843	1711328	1711328	1762723	1	0.333333	1	1	3
cami ii oral cavity	316	OTU_97.33727.0	1	0.970811	2501732	2501732	2576951	1	0.4	2	2	5
cami ii oral cavity	309	OTU_97.25254.0	0.974266	0.968526	1740094	1695315	1750407	0.5	0.5	2	1	2
cami ii oral cavity	62	OTU_97.1270.0	0.994515	0.968481	2218314	2206146	2277945	0.961538	0.806452	26	25	31
cami ii oral cavity	228	OTU_97.42206.0	0.994357	0.966242	1775015	1764999	1826664	0.972973	0.72	37	36	50
cami ii oral cavity	225	OTU_97.2083.0	1	0.962186	2115187	2115187	2198315	1	0.798077	166	166	208
cami ii oral cavity	243	OTU_97.29547.0	0.982433	0.961289	2048331	2012348	2093385	0.974138	0.807143	116	113	140
cami ii oral cavity	151	OTU_97.4925.1	0.950437	0.959595	1784017	1695596	1766992	0.25	0.333333	4	1	3
cami ii oral cavity	289	OTU_97.38313.0	1	0.959307	3687031	3687031	3843430	1	0.854839	159	159	186
cami ii oral cavity	430	OTU_97.26542.0	1	0.958821	4109678	4109678	4286177	1	0.333333	1	1	3
cami ii oral cavity	242	OTU_97.8581.0	0.995071	0.956869	2321091	2309650	2413757	0.991228	0.753333	228	226	300
cami ii oral cavity	338	OTU_97.329.0	0.9417	0.956134	2159766	2033851	2127162	0.333333	0.25	3	1	4
cami ii oral cavity	209	OTU_97.22162.0	0.997435	0.953591	2317763	2311818	2424328	0.991701	0.733129	241	239	326
cami ii oral cavity	278	OTU_97.41969.0	0.979998	0.952696	2448404	2399430	2518569	0.5	0.166667	2	1	6
cami ii oral cavity	111	OTU_97.40838.0	1	0.94806	3443111	3443111	3631745	1	0.5	5	5	10
cami ii oral cavity	328	OTU_97.25556.0	1	0.94736	2519436	2519436	2659428	1	0.722857	253	253	350
cami ii oral cavity	183	OTU_97.42490.0	1	0.944852	2454771	2454771	2598049	1	0.5	6	6	12
cami ii oral cavity	139	OTU_97.43108.0	1	0.939759	2472445	2472445	2630936	1	0.705056	251	251	356
cami ii oral cavity	144	OTU_97.11308.0	0.985667	0.934968	3534393	3483736	3726050	0.962099	0.700637	343	330	471
cami ii oral cavity	58	OTU_97.11895.0	1	0.934792	2838952	2838952	3036987	1	0.707572	271	271	383
cami ii oral cavity	265	OTU_97.7659.0	0.994711	0.929641	2117754	2106554	2265987	0.987805	0.704348	246	243	345
cami ii oral cavity	57	OTU_97.38777.0	0.996691	0.92171	7906561	7880400	8549759	0.99271	0.689451	823	817	1185
cami ii oral cavity	294	OTU_97.13074.0	0.997285	0.917802	2769048	2761529	3008852	0.993569	0.651899	311	309	474
cami ii oral cavity	335	OTU_97.35840.0	1	0.911034	2833498	2833498	3110201	1	0.721774	179	179	248
cami ii oral cavity	259	OTU_97.25225.0	0.998541	0.898785	2164869	2161711	2405147	0.993506	0.692308	154	153	221
cami ii oral cavity	63	OTU_97.940.0	1	0.895089	2608757	2608757	2914522	1	0.610635	356	356	583
cami ii oral cavity	224	OTU_97.26897.0	0.99595	0.888084	2226163	2217148	2496552	0.990196	0.59587	204	202	339
cami ii oral cavity	264	OTU_97.360.1	0.997916	0.873655	1909240	1905262	2180795	0.985915	0.707071	71	70	99
cami ii oral cavity	426	OTU_97.33033.0	1	0.872281	1999216	1999216	2291941	1	0.596774	296	296	496
cami ii oral cavity	263	OTU_97.16729.0	1	0.858974	1598466	1598466	1860902	1	0.731343	49	49	67
cami ii oral cavity	414	OTU_97.6437.0	1	0.857466	3544638	3544638	4133854	1	0.5	1	1	2
cami ii oral cavity	47	OTU_97.142.0	0.999104	0.851565	3162621	3159788	3710567	0.998051	0.549946	513	512	931
cami ii oral cavity	279	OTU_97.9305.0	1	0.843264	1394209	1394209	1653348	1	0.505376	188	188	372
cami ii oral cavity	227	OTU_97.42261.0	1	0.820869	1491576	1491576	1817070	1	0.6	36	36	60
cami ii oral cavity	52	OTU_97.26911.0	0.990061	0.809358	5792775	5735198	7086109	0.625	0.454545	8	5	11
cami ii oral cavity	54	OTU_97.40084.0	0.877817	0.796027	5641072	4951828	6220679	0.836098	0.474004	1025	857	1808
cami ii oral cavity	153	OTU_97.25956.0	0.942499	0.785065	1788405	1685570	2147045	0.826087	0.721519	69	57	79
cami ii oral cavity	220	OTU_97.45057.0	1	0.770961	1549053	1549053	2009249	1	0.445967	293	293	657
cami ii oral cavity	424	OTU_97.42544.0	1	0.763335	1942416	1942416	2544644	1	0.5	1	1	2
cami ii oral cavity	45	OTU_97.5089.0	0.864547	0.744759	1309160	1131831	1519728	0.77551	0.429864	245	190	442
cami ii oral cavity	157	OTU_97.13996.0	0.962824	0.738891	1421420	1368577	1852205	0.75	0.375	4	3	8
cami ii oral cavity	105	OTU_97.23850.0	0.986936	0.736451	1311746	1294610	1757904	0.982301	0.400722	226	222	554
cami ii oral cavity	108	OTU_97.31305.0	0.972733	0.731457	1494314	1453568	1987222	0.941176	0.516129	17	16	31
cami ii oral cavity	407	OTU_97.34560.0	1	0.710279	1370736	1370736	1929856	1	0.5	2	2	4
cami ii oral cavity	44	OTU_97.28231.0	0.825138	0.682173	1792653	1479186	2168345	0.65035	0.379592	143	93	245
cami ii oral cavity	253	OTU_97.42462.0	1	0.651733	1541220	1541220	2364803	1	0.333333	10	10	30
cami ii oral cavity	114	OTU_97.5757.1	0.985954	0.640184	1301188	1282911	2003971	0.950617	0.381188	81	77	202
cami ii oral cavity	106	OTU_97.8291.1	1	0.638218	1131689	1131689	1773201	1	0.384615	5	5	13
cami ii oral cavity	284	OTU_97.17212.0	1	0.636315	1382398	1382398	2172506	1	0.25	3	3	12
cami ii oral cavity	16	OTU_97.45326.0	0.836157	0.635047	1610128	1346319	2120031	0.822485	0.333733	338	278	833
cami ii oral cavity	35	OTU_97.26178.0	0.828166	0.602321	1334028	1104796	1834230	0.607143	0.34	28	17	50
cami ii oral cavity	432	OTU_97.3540.0	1	0.60176	1307159	1307159	2172225	1	0.166667	1	1	6
cami ii oral cavity	235	OTU_97.10732.0	1	0.587083	1072753	1072753	1827261	1	0.270677	252	252	931
cami ii oral cavity	233	OTU_97.45443.0	0.985803	0.58316	1556425	1534329	2631058	0.913043	0.388889	46	42	108
cami ii oral cavity	196	OTU_97.15358.0	0.987172	0.581079	1167340	1152365	1983146	0.974227	0.299525	194	189	631
cami ii oral cavity	393	OTU_97.42986.0	1	0.564905	1526471	1526471	2702173	1	0.333333	1	1	3
cami ii oral cavity	167	OTU_97.35552.0	1	0.551811	4008730	4008730	7264680	1	0.25	1	1	4
cami ii oral cavity	159	OTU_97.24659.0	1	0.55124	4008848	4008848	7272418	1	0.5	1	1	2
cami ii oral cavity	180	OTU_97.28342.1	0.979479	0.531012	2340082	2292062	4316403	0.972477	0.302569	327	318	1051
cami ii oral cavity	245	OTU_97.42865.0	0.899965	0.508744	1262767	1136446	2233826	0.774194	0.380952	93	72	189
cami ii oral cavity	162	OTU_97.22835.0	0.796533	0.50673	1344875	1071237	2114020	0.775281	0.373984	178	138	369
cami ii oral cavity	1	OTU_97.38344.1	1	0.500815	1173515	1173515	2343212	1	0.545455	6	6	11
cami ii oral cavity	29	OTU_97.8405.0	0.710499	0.491334	1287341	914654	1861572	0.635593	0.319149	118	75	235
cami ii oral cavity	145	OTU_97.196.0	0.985402	0.467968	2574881	2537294	5421936	0.982732	0.183416	637	626	3413
cami ii oral cavity	402	OTU_97.27203.0	1	0.46457	988909	988909	2128654	1	0.285714	4	4	14
cami ii oral cavity	113	OTU_97.16811.0	0.821322	0.45303	2229502	1831138	4041981	0.794979	0.379242	239	190	501
cami ii oral cavity	410	OTU_97.4793.0	1	0.450945	1014808	1014808	2250404	1	0.215017	63	63	293
cami ii oral cavity	160	OTU_97.24659.0	1	0.44876	3263570	3263570	7272418	1	0.5	1	1	2
cami ii oral cavity	59	OTU_97.39797.0	0.81153	0.436169	1266279	1027623	2356020	0.622517	0.292835	151	94	321
cami ii oral cavity	135	OTU_97.45303.0	1	0.435157	929654	929654	2136366	1	0.142857	1	1	7
cami ii oral cavity	117	OTU_97.27554.0	1	0.434866	1817669	1817669	4179839	1	0.333333	1	1	3
cami ii oral cavity	203	OTU_97.32764.1	0.939956	0.432755	1042682	980075	2264734	0.942308	0.260638	104	98	376
cami ii oral cavity	304	OTU_97.26859.0	0.798572	0.422213	1085090	866522	2052333	0.861538	0.166172	260	224	1348
cami ii oral cavity	219	OTU_97.27675.0	0.830799	0.4204	1364854	1133920	2697243	0.811111	0.205634	90	73	355
cami ii oral cavity	8	OTU_97.2514.0	0.78783	0.414984	937038	738227	1778930	0.62963	0.278689	27	17	61
cami ii oral cavity	240	OTU_97.32764.1	0.701229	0.406888	1314112	921493	2264734	0.642857	0.335106	196	126	376
cami ii oral cavity	221	OTU_97.18437.0	1	0.404731	815713	815713	2015446	1	0.142857	1	1	7
cami ii oral cavity	193	OTU_97.44911.0	0.660133	0.399927	1505958	994133	2485785	0.669811	0.215805	106	71	329
cami ii oral cavity	247	OTU_97.21263.0	0.748202	0.399351	1869851	1399026	3503253	0.743182	0.164902	440	327	1983
cami ii oral cavity	381	OTU_97.17113.0	1	0.397858	852123	852123	2141775	1	0.181818	2	2	11
cami ii oral cavity	321	OTU_97.26078.0	0.717594	0.387938	1170942	840261	2165968	0.714286	0.25641	14	10	39
cami ii oral cavity	273	OTU_97.4793.0	0.949083	0.387267	918262	871507	2250404	0.876106	0.337884	113	99	293
cami ii oral cavity	168	OTU_97.35552.0	1	0.381699	2772919	2772919	7264680	1	0.25	1	1	4
cami ii oral cavity	357	OTU_97.13391.0	1	0.379323	773173	773173	2038297	1	0.333333	1	1	3
cami ii oral cavity	367	OTU_97.43597.0	1	0.374109	1134075	1134075	3031401	1	0.130396	296	296	2270
cami ii oral cavity	239	OTU_97.33154.0	0.961042	0.373762	838361	805700	2155648	0.945946	0.165563	185	175	1057
cami ii oral cavity	30	OTU_97.4714.0	0.550655	0.351082	1089617	600003	1709011	0.528736	0.184	87	46	250
cami ii oral cavity	171	OTU_97.26895.0	0.7038	0.347565	1241711	873916	2514398	0.669903	0.195467	103	69	353
cami ii oral cavity	204	OTU_97.23847.0	0.925233	0.342419	696500	644425	1881978	0.852632	0.186636	95	81	434
cami ii oral cavity	359	OTU_97.13391.0	1	0.340873	694801	694801	2038297	1	0.333333	1	1	3
cami ii oral cavity	164	OTU_97.22835.0	0.902174	0.325816	763469	688782	2114020	0.888889	0.173442	72	64	369
cami ii oral cavity	276	OTU_97.24.0	1	0.320655	695160	695160	2167936	1	0.25	1	1	4
cami ii oral cavity	32	OTU_97.6310.0	0.643118	0.310735	1880109	1209131	3891194	0.476987	0.149803	239	114	761
cami ii oral cavity	257	OTU_97.5757.1	0.684546	0.309007	904603	619242	2003971	0.514925	0.341584	134	69	202
cami ii oral cavity	401	OTU_97.27203.0	1	0.308644	656996	656996	2128654	1	0.214286	3	3	14
cami ii oral cavity	7	OTU_97.39752.0	0.457128	0.307863	1274955	582818	1893107	0.457143	0.130081	105	48	369
cami ii oral cavity	214	OTU_97.18522.0	0.873877	0.29821	780328	681911	2286682	0.75	0.253521	24	18	71
cami ii oral cavity	27	OTU_97.44993.0	0.468333	0.295516	1162880	544615	1842929	0.339286	0.358491	56	19	53
cami ii oral cavity	2	OTU_97.38344.1	1	0.286822	672085	672085	2343212	1	0.0909091	1	1	11
cami ii oral cavity	134	OTU_97.45303.0	1	0.284909	608669	608669	2136366	1	0.285714	2	2	7
cami ii oral cavity	358	OTU_97.13391.0	1	0.279804	570323	570323	2038297	1	0.333333	1	1	3
cami ii oral cavity	50	OTU_97.40690.0	0.922245	0.273602	1721441	1587590	5802557	0.865546	0.141873	119	103	726
cami ii oral cavity	431	OTU_97.37772.0	1	0.272706	479645	479645	1758833	1	0.142857	5	5	35
cami ii oral cavity	187	OTU_97.3393.1	1	0.2711	644188	644188	2376205	1	0.166667	7	7	42
cami ii oral cavity	120	OTU_97.43007.1	0.809604	0.269833	757906	613604	2274010	0.571429	0.216216	14	8	37
cami ii oral cavity	337	OTU_97.36221.0	1	0.268947	465499	465499	1730819	1	0.0555556	2	2	36
cami ii oral cavity	38	OTU_97.42423.0	0.830472	0.264657	609481	506157	1912501	0.705882	0.141176	17	12	85
cami ii oral cavity	104	OTU_97.43518.0	0.934523	0.262599	1177559	1100456	4190630	0.8	0.133333	5	4	30
cami ii oral cavity	83	OTU_97.29395.0	0.368796	0.255333	1507154	555832	2176893	0.166667	0.1875	18	3	16
cami ii oral cavity	408	OTU_97.34560.0	1	0.255107	492319	492319	1929856	1	0.25	1	1	4
cami ii oral cavity	293	OTU_97.30063.0	1	0.253576	480957	480957	1896698	1	0.25	2	2	8
cami ii oral cavity	46	OTU_97.27798.0	0.891447	0.252225	958180	854167	3386531	0.884328	0.0885981	268	237	2675
cami ii oral cavity	107	OTU_97.8291.1	1	0.251147	445334	445334	1773201	1	0.230769	3	3	13
cami ii oral cavity	24	OTU_97.16811.0	0.845984	0.249296	1191097	1007649	4041981	0.804348	0.147705	92	74	501
cami ii oral cavity	140	OTU_97.31086.0	0.882546	0.248739	427638	377410	1517296	0.895161	0.080786	124	111	1374
cami ii oral cavity	346	OTU_97.42865.0	1	0.245571	548564	548564	2233826	1	0.121693	23	23	189
cami ii oral cavity	28	OTU_97.8405.0	0.728864	0.244326	624026	454830	1861572	0.504854	0.221277	103	52	235
cami ii oral cavity	169	OTU_97.26792.0	0.52539	0.243507	1001603	526232	2161056	0.491525	0.107011	59	29	271
cami ii oral cavity	194	OTU_97.23847.0	0.669279	0.243142	683701	457587	1881978	0.544776	0.168203	134	73	434
cami ii oral cavity	102	OTU_97.43518.0	1	0.237863	996795	996795	4190630	1	0.133333	4	4	30
cami ii oral cavity	17	OTU_97.30521.1	0.696538	0.232219	727485	506721	2182079	0.668831	0.117984	154	103	873
cami ii oral cavity	360	OTU_97.29395.0	1	0.231122	503127	503127	2176893	1	0.0625	1	1	16
cami ii oral cavity	20	OTU_97.976.0	0.702088	0.225651	710081	498539	2209334	0.685714	0.165517	35	24	145
cami ii oral cavity	323	OTU_97.43007.1	0.935612	0.224327	545228	510122	2274010	0.538462	0.189189	13	7	37
cami ii oral cavity	163	OTU_97.19991.0	0.759565	0.223082	686160	521183	2336282	0.626667	0.106095	75	47	443
cami ii oral cavity	191	OTU_97.3393.1	1	0.215969	513186	513186	2376205	1	0.0714286	3	3	42
cami ii oral cavity	165	OTU_97.38845.0	1	0.214632	579272	579272	2698907	1	0.0909091	1	1	11
cami ii oral cavity	198	OTU_97.45016.0	0.373308	0.207437	1248507	466078	2246840	0.365333	0.0596171	375	137	2298
cami ii oral cavity	322	OTU_97.26078.0	0.8894	0.200798	489007	434923	2165968	0.75	0.0769231	4	3	39
cami ii oral cavity	192	OTU_97.18522.0	0.598815	0.198429	757738	453745	2286682	0.583333	0.0985915	12	7	71
cami ii oral cavity	385	OTU_97.31069.0	1	0.195982	428988	428988	2188917	1	0.0625	1	1	16
cami ii oral cavity	336	OTU_97.44993.0	0.581792	0.194746	616892	358903	1842929	0.428571	0.0566038	7	3	53
cami ii oral cavity	141	OTU_97.36221.0	0.778756	0.193908	430968	335619	1730819	0.571429	0.111111	7	4	36
cami ii oral cavity	178	OTU_97.17212.0	0.724913	0.193898	581096	421244	2172506	0.5	0.166667	4	2	12
cami ii oral cavity	170	OTU_97.26306.0	0.504988	0.193724	867835	438246	2262222	0.514706	0.115894	68	35	302
cami ii oral cavity	254	OTU_97.42462.0	1	0.190502	450500	450500	2364803	1	0.2	6	6	30
cami ii oral cavity	200	OTU_97.26058.1	0.516737	0.188989	784772	405521	2145742	0.59633	0.0762016	109	65	853
cami ii oral cavity	34	OTU_97.34522.1	0.418228	0.188675	826637	345723	1832375	0.46	0.119792	50	23	192
cami ii oral cavity	342	OTU_97.44993.0	0.765734	0.188028	452536	346522	1842929	0.6	0.0566038	5	3	53
cami ii oral cavity	67	OTU_97.36382.0	0.305545	0.185668	1291726	394681	2125730	0.280899	0.0925926	89	25	270
cami ii oral cavity	101	OTU_97.26568.0	0.424345	0.185661	1866826	792178	4266800	0.8	0.108108	30	24	222
cami ii oral cavity	380	OTU_97.17113.0	1	0.185495	397288	397288	2141775	1	0.0909091	1	1	11
cami ii oral cavity	36	OTU_97.17113.0	0.527398	0.184646	749853	395471	2141775	0.176471	0.272727	17	3	11
cami ii oral cavity	121	OTU_97.1292.0	0.363624	0.180551	924241	336076	1861387	0.25	0.084507	24	6	71
cami ii oral cavity	21	OTU_97.34839.0	0.375276	0.173893	1013220	380237	2186613	0.340136	0.0846024	147	50	591
cami ii oral cavity	15	OTU_97.32946.0	0.734347	0.172067	431360	316768	1840953	0.466667	0.0714286	15	7	98
cami ii oral cavity	345	OTU_97.42865.0	0.877196	0.168949	430237	377402	2233826	0.727273	0.126984	33	24	189
cami ii oral cavity	136	OTU_97.45303.0	1	0.168887	360804	360804	2136366	1	0.142857	1	1	7
cami ii oral cavity	416	OTU_97.37108.0	1	0.16673	389671	389671	2337134	1	0.0470588	4	4	85
cami ii oral cavity	246	OTU_97.5735.0	0.602948	0.164332	625978	377432	2296762	0.647059	0.0790104	153	99	1253
cami ii oral cavity	174	OTU_97.26306.0	0.438875	0.156459	806482	353945	2262222	0.405405	0.0993377	74	30	302
cami ii oral cavity	197	OTU_97.42865.1	0.888468	0.147287	359091	319041	2166115	0.908163	0.0622378	98	89	1430
cami ii oral cavity	103	OTU_97.43518.0	1	0.146834	615325	615325	4190630	1	0.0666667	2	2	30
cami ii oral cavity	320	OTU_97.39633.0	0.572531	0.146225	537557	307768	2104763	0.666667	0.047619	6	4	84
cami ii oral cavity	39	OTU_97.42423.0	0.364406	0.143456	752896	274360	1912501	0.4	0.0705882	15	6	85
cami ii oral cavity	327	OTU_97.11425.0	1	0.14239	294800	294800	2070363	1	0.0666667	3	3	45
cami ii oral cavity	122	OTU_97.43007.0	0.669069	0.139254	435737	291538	2093572	0.764706	0.168831	17	13	77
cami ii oral cavity	373	OTU_97.42468.0	1	0.137898	270490	270490	1961529	1	0.0625	4	4	64
cami ii oral cavity	3	OTU_97.38344.1	1	0.136548	319962	319962	2343212	1	0.0909091	1	1	11
cami ii oral cavity	269	OTU_97.2610.0	0.549006	0.134451	528943	290393	2159838	0.527778	0.0685921	36	19	277
cami ii oral cavity	119	OTU_97.43007.1	0.786218	0.134435	388831	305706	2274010	0.555556	0.135135	9	5	37
cami ii oral cavity	386	OTU_97.31069.0	0.786178	0.133557	371856	292345	2188917	0.333333	0.0625	3	1	16
cami ii oral cavity	18	OTU_97.976.0	0.319017	0.132692	918952	293161	2209334	0.150943	0.0551724	53	8	145
cami ii oral cavity	53	OTU_97.32128.0	0.542842	0.130169	1737864	943385	7247397	0.250871	0.0786885	287	72	915
cami ii oral cavity	25	OTU_97.36305.1	0.515551	0.12811	447484	230701	1800803	0.428571	0.102564	56	24	234
cami ii oral cavity	305	OTU_97.21866.0	0.564095	0.128014	372593	210178	1641835	0.5	0.0769231	4	2	26
cami ii oral cavity	128	OTU_97.2518.0	0.88725	0.126565	309898	274957	2172454	0.666667	0.030303	3	2	66
cami ii oral cavity	382	OTU_97.25956.0	1	0.123622	265421	265421	2147045	1	0.0379747	3	3	79
cami ii oral cavity	266	OTU_97.1292.0	0.698593	0.118902	316811	221322	1861387	0.6	0.0422535	5	3	71
cami ii oral cavity	292	OTU_97.30063.0	1	0.118262	224308	224308	1896698	1	0.125	1	1	8
cami ii oral cavity	60	OTU_97.39797.0	0.97383	0.115059	278367	271082	2356020	0.941176	0.0498442	17	16	321
cami ii oral cavity	78	OTU_97.27797.1	0.224682	0.113145	1140584	256269	2264963	0.180851	0.0949721	94	17	179
cami ii oral cavity	271	OTU_97.20249.0	0.556942	0.110579	430445	239733	2167975	0.333333	0.08	6	2	25
cami ii oral cavity	127	OTU_97.16180.0	0.72237	0.109919	330641	238845	2172927	0.5	0.04	2	1	25
cami ii oral cavity	248	OTU_97.21263.0	0.508917	0.107253	738305	375736	3503253	0.518717	0.0489158	187	97	1983
cami ii oral cavity	133	OTU_97.31069.0	0.718395	0.104125	317264	227921	2188917	0.5	0.0625	2	1	16
cami ii oral cavity	81	OTU_97.31069.0	0.33269	0.103522	681117	226601	2188917	0.166667	0.0625	6	1	16
cami ii oral cavity	186	OTU_97.3393.1	0.963105	0.101474	250359	241122	2376205	0.8	0.0952381	5	4	42
cami ii oral cavity	217	OTU_97.16811.0	0.772972	0.101264	529524	409307	4041981	0.7	0.0419162	30	21	501
cami ii oral cavity	129	OTU_97.2518.0	1	0.0993655	215867	215867	2172454	1	0.0151515	1	1	66
cami ii oral cavity	433	OTU_97.3540.0	1	0.0969158	210523	210523	2172225	1	0.166667	1	1	6
cami ii oral cavity	48	OTU_97.32128.0	0.414627	0.0934237	1632984	677079	7247397	0.548387	0.0371585	62	34	915
cami ii oral cavity	175	OTU_97.26895.0	0.467682	0.0912369	490517	229406	2514398	0.395349	0.0481586	43	17	353
cami ii oral cavity	75	OTU_97.16180.0	0.341675	0.0904398	575164	196519	2172927	0.25	0.08	8	2	25
cami ii oral cavity	23	OTU_97.17666.1	0.38983	0.0882688	485294	189182	2143250	0.35	0.0380435	20	7	184
cami ii oral cavity	172	OTU_97.26895.0	0.532592	0.0876914	413996	220491	2514398	0.526882	0.13881	93	49	353
cami ii oral cavity	152	OTU_97.26178.0	0.701111	0.0873974	228647	160307	1834230	0.416667	0.1	12	5	50
cami ii oral cavity	231	OTU_97.26911.0	1	0.0857287	607483	607483	7086109	1	0.0909091	1	1	11
cami ii oral cavity	195	OTU_97.28231.0	0.559579	0.0822729	318804	178396	2168345	0.396825	0.102041	63	25	245
cami ii oral cavity	6	OTU_97.23602.1	0.221669	0.0805857	708702	157097	1949441	0.239437	0.0311355	71	17	546
cami ii oral cavity	188	OTU_97.3393.1	0.618198	0.0804876	309375	191255	2376205	0.375	0.142857	16	6	42
cami ii oral cavity	85	OTU_97.31069.0	0.178821	0.0797061	975668	174470	2188917	0.00502513	0.0625	199	1	16
cami ii oral cavity	130	OTU_97.36451.0	0.401576	0.0783364	423051	169887	2168686	0.277778	0.0367647	18	5	136
cami ii oral cavity	90	OTU_97.23196.0	0.137236	0.0762027	1193127	163740	2148744	0.100917	0.0376712	109	11	292
cami ii oral cavity	177	OTU_97.26792.0	0.487127	0.0757005	335832	163593	2161056	0.571429	0.0442804	21	12	271
cami ii oral cavity	14	OTU_97.13996.0	0.344548	0.0729568	392198	135131	1852205	0.05	0.125	20	1	8
cami ii oral cavity	262	OTU_97.16729.0	0.629596	0.0729254	215546	135707	1860902	0.466667	0.104478	15	7	67
cami ii oral cavity	109	OTU_97.20249.0	0.373029	0.0719625	418233	156013	2167975	0.142857	0.08	14	2	25
cami ii oral cavity	5	OTU_97.23602.1	0.227292	0.0683632	586339	133270	1949441	0.204082	0.03663	98	20	546
cami ii oral cavity	98	OTU_97.30455.0	0.26855	0.0683479	417348	112079	1639831	0.25	0.0740741	8	2	27
cami ii oral cavity	49	OTU_97.32128.0	0.322821	0.0675689	1516938	489699	7247397	0.231618	0.0688525	272	63	915
cami ii oral cavity	42	OTU_97.43007.0	0.530292	0.0666645	263189	139567	2093572	0.4	0.025974	5	2	77
cami ii oral cavity	26	OTU_97.43518.0	0.335832	0.0652966	814794	273634	4190630	0.0727273	0.133333	55	4	30
cami ii oral cavity	69	OTU_97.23623.0	0.109632	0.0652566	1324301	145186	2224849	0.0555556	0.0752688	126	7	93
cami ii oral cavity	40	OTU_97.14330.0	0.27418	0.0628568	418200	114662	1824179	0.368421	0.0294118	19	7	238
cami ii oral cavity	258	OTU_97.21866.0	0.511004	0.0626652	201341	102886	1641835	0.5	0.0384615	2	1	26
cami ii oral cavity	41	OTU_97.14330.0	0.481986	0.0591828	223990	107960	1824179	0.444444	0.0168067	9	4	238
cami ii oral cavity	270	OTU_97.25545.0	0.620639	0.0591564	211034	130976	2214062	0.565217	0.0416667	23	13	312
cami ii oral cavity	37	OTU_97.43007.1	0.513944	0.058056	256876	132020	2274010	0.2	0.027027	5	1	37
cami ii oral cavity	70	OTU_97.27797.1	0.242479	0.0565643	528360	128116	2264963	0.171429	0.0335196	35	6	179
cami ii oral cavity	33	OTU_97.43007.0	0.463687	0.0543325	245314	113749	2093572	0.153846	0.025974	13	2	77
cami ii oral cavity	100	OTU_97.16811.0	0.352067	0.0524389	602036	211957	4041981	0.369231	0.0479042	65	24	501
cami ii oral cavity	76	OTU_97.31069.0	0.124555	0.0517822	910016	113347	2188917	0.00458716	0.0625	218	1	16
cami ii oral cavity	131	OTU_97.25545.0	0.283162	0.0510686	399308	113069	2214062	0.333333	0.0160256	15	5	312
cami ii oral cavity	268	OTU_97.27797.1	0.528982	0.0506233	216756	114660	2264963	0.428571	0.0167598	7	3	179
cami ii oral cavity	31	OTU_97.36221.0	0.188874	0.0505391	463133	87474	1730819	0.0625	0.0833333	48	3	36
cami ii oral cavity	297	OTU_97.27797.1	0.534546	0.0488701	207071	110689	2264963	0.5	0.0223464	8	4	179
cami ii oral cavity	84	OTU_97.23196.0	0.211855	0.0487666	494616	104787	2148744	0.189189	0.0239726	37	7	292
cami ii oral cavity	80	OTU_97.25545.0	0.178527	0.0483455	599574	107040	2214062	0.173913	0.025641	46	8	312
cami ii oral cavity	306	OTU_97.3995.1	0.391998	0.0482641	266787	104580	2166829	0.25	0.0148148	8	2	135
cami ii oral cavity	64	OTU_97.28049.0	0.105875	0.0479674	975446	103275	2153025	0.113208	0.0294118	106	12	408
cami ii oral cavity	93	OTU_97.2610.0	0.360403	0.0469489	281357	101402	2159838	0.261905	0.0397112	42	11	277
cami ii oral cavity	123	OTU_97.17666.1	0.421637	0.044858	228021	96142	2143250	0.444444	0.0434783	18	8	184
cami ii oral cavity	74	OTU_97.26793.0	0.151651	0.0443686	638102	96769	2181026	0.123077	0.0263158	65	8	304
cami ii oral cavity	68	OTU_97.3995.1	0.289771	0.0439319	328511	95193	2166829	0.2	0.00740741	5	1	135
cami ii oral cavity	190	OTU_97.42261.0	0.346607	0.0429686	225261	78077	1817070	0.25	0.05	12	3	60
cami ii oral cavity	79	OTU_97.35162.0	0.0803319	0.0414992	1100596	88413	2130477	0.0695971	0.0264256	273	19	719
cami ii oral cavity	173	OTU_97.26895.0	0.480895	0.0402629	210518	101237	2514398	0.45	0.0254958	20	9	353
cami ii oral cavity	126	OTU_97.27797.1	0.193819	0.0401799	469541	91006	2264963	0.153846	0.0111732	13	2	179
cami ii oral cavity	9	OTU_97.28969.0	0.235328	0.0392732	293488	69066	1758604	0.241379	0.0166667	58	14	840
cami ii oral cavity	86	OTU_97.12168.0	0.0844352	0.0384486	954329	80579	2095760	0.0827338	0.0202287	278	23	1137
cami ii oral cavity	99	OTU_97.8405.0	0.281524	0.0362291	239564	67443	1861572	0.266667	0.0170213	15	4	235
cami ii oral cavity	72	OTU_97.27797.1	0.254642	0.0355277	316008	80469	2264963	0.272727	0.0335196	22	6	179
cami ii oral cavity	189	OTU_97.3393.1	0.400489	0.0347529	206198	82580	2376205	0.25	0.0238095	4	1	42
cami ii oral cavity	71	OTU_97.25547.0	0.354953	0.0342576	211817	75185	2194694	0.333333	0.030303	6	2	66
cami ii oral cavity	82	OTU_97.36451.0	0.178527	0.0342078	415546	74186	2168686	0.09375	0.0220588	32	3	136
cami ii oral cavity	51	OTU_97.26911.0	0.628648	0.0334141	376643	236776	7086109	0.111111	0.0909091	9	1	11
cami ii oral cavity	19	OTU_97.976.0	0.320951	0.0333304	229437	73638	2209334	0.157895	0.0206897	19	3	145
cami ii oral cavity	66	OTU_97.27797.1	0.264016	0.0327736	281161	74231	2264963	0.176471	0.0335196	34	6	179
cami ii oral cavity	65	OTU_97.35162.0	0.0809779	0.0325312	855876	69307	2130477	0.078125	0.0208623	192	15	719
cami ii oral cavity	97	OTU_97.23623.0	0.185451	0.0311369	373549	69275	2224849	0.111111	0.0322581	27	3	93
cami ii oral cavity	87	OTU_97.20283.0	0.0654937	0.0308551	989195	64786	2099688	0.0762712	0.0113422	236	18	1587
cami ii oral cavity	77	OTU_97.35162.0	0.106258	0.0284903	571234	60698	2130477	0.101695	0.00834492	59	6	719
cami ii oral cavity	89	OTU_97.6325.0	0.0932819	0.0247323	574881	53626	2168258	0.0162602	0.0162602	123	2	123
cami ii oral cavity	96	OTU_97.3995.1	0.180154	0.0233895	281320	50681	2166829	0.0869565	0.0148148	23	2	135
cami ii oral cavity	95	OTU_97.23196.0	0.0998528	0.0222614	479045	47834	2148744	0.0551181	0.0239726	127	7	292
cami ii oral cavity	132	OTU_97.3995.1	0.165718	0.0221526	289655	48001	2166829	0.0769231	0.00740741	13	1	135
cami ii oral cavity	94	OTU_97.35162.0	0.0944034	0.0220383	497355	46952	2130477	0.0820896	0.015299	134	11	719
cami ii oral cavity	92	OTU_97.31069.0	0.154898	0.0218231	308391	47769	2188917	0.05	0.0625	20	1	16
cami ii oral cavity	73	OTU_97.36382.0	0.128585	0.0171555	283611	36468	2125730	0.111111	0.0111111	27	3	270
cami ii oral cavity	88	OTU_97.35317.1	0.101517	0.0137107	280565	28482	2077356	0.1	0.00628931	80	8	1272
cami ii oral cavity	91	OTU_97.35317.1	0.103495	0.010444	209633	21696	2077356	0.115385	0.00471698	52	6	1272
cami ii skin	203	OTU_97.81.0	1	1	2378854	2378854	2378854	1	1	1	1	1
cami ii skin	159	OTU_97.41892.1	1	1	1667181	1667181	1667181	1	1	2	2	2
cami ii skin	73	OTU_97.462.0	1	1	4847581	4847581	4847581	1	1	1	1	1
cami ii skin	235	OTU_97.42074.0	0.92954	1	2182576	2028792	2028792	0.333333	1	3	1	1
cami ii skin	166	OTU_97.119.0	0.940478	1	2046301	1924501	1924501	0.333333	1	3	1	1
cami ii skin	236	OTU_97.45246.0	1	1	2036342	2036342	2036342	1	1	1	1	1
cami ii skin	164	OTU_97.5427.0	1	1	3592044	3592044	3592044	1	1	4	4	4
cami ii skin	163	OTU_97.24.0	1	1	2168677	2168677	2168677	1	1	1	1	1
cami ii skin	237	OTU_97.463.0	1	1	2115456	2115456	2115456	1	1	2	2	2
cami ii skin	243	OTU_97.1245.0	1	1	2031887	2031887	2031887	1	1	1	1	1
cami ii skin	323	OTU_97.34698.0	1	1	1745314	1745314	1745314	1	1	1	1	1
cami ii skin	247	OTU_97.16289.0	0.977673	1	2771668	2709786	2709786	0.5	1	2	1	1
cami ii skin	74	OTU_97.35552.0	0.997328	1	7401665	7381885	7381885	0.4	1	5	2	2
cami ii skin	232	OTU_97.9718.0	1	1	3561539	3561539	3561539	1	1	3	3	3
cami ii skin	322	OTU_97.30055.0	1	1	2645082	2645082	2645082	1	1	1	1	1
cami ii skin	75	OTU_97.36183.0	1	1	2820455	2820455	2820455	1	1	1	1	1
cami ii skin	249	OTU_97.42478.0	1	1	2872778	2872778	2872778	1	1	1	1	1
cami ii skin	250	OTU_97.45310.0	1	1	2415957	2415957	2415957	1	1	3	3	3
cami ii skin	153	OTU_97.31175.0	0.936561	1	2495925	2337586	2337586	0.5	1	2	1	1
cami ii skin	152	OTU_97.38169.0	1	1	6577011	6577011	6577011	1	1	3	3	3
cami ii skin	151	OTU_97.31767.0	1	1	2872776	2872776	2872776	1	1	1	1	1
cami ii skin	150	OTU_97.34716.0	1	1	2886014	2886014	2886014	1	1	1	1	1
cami ii skin	251	OTU_97.37310.0	1	1	2570950	2570950	2570950	1	1	24	24	24
cami ii skin	254	OTU_97.37739.0	1	1	2778074	2778074	2778074	1	1	1	1	1
cami ii skin	233	OTU_97.9182.0	1	1	2173475	2173475	2173475	1	1	1	1	1
cami ii skin	171	OTU_97.23938.0	1	1	2751232	2751232	2751232	1	1	1	1	1
cami ii skin	255	OTU_97.14171.0	1	1	2841200	2841200	2841200	1	1	1	1	1
cami ii skin	213	OTU_97.42356.0	1	1	2093310	2093310	2093310	1	1	1	1	1
cami ii skin	336	OTU_97.44487.0	1	1	2177624	2177624	2177624	1	1	1	1	1
cami ii skin	193	OTU_97.9674.1	1	1	2681299	2681299	2681299	1	1	1	1	1
cami ii skin	192	OTU_97.270.0	1	1	2501089	2501089	2501089	1	1	1	1	1
cami ii skin	206	OTU_97.42502.0	0.975449	1	2116671	2064705	2064705	0.25	1	4	1	1
cami ii skin	335	OTU_97.36286.0	1	1	1896951	1896951	1896951	1	1	1	1	1
cami ii skin	18	OTU_97.31407.0	1	1	2107298	2107298	2107298	1	1	4	4	4
cami ii skin	334	OTU_97.36161.1	1	1	3433006	3433006	3433006	1	1	1	1	1
cami ii skin	210	OTU_97.3579.0	0.886332	1	2537377	2248959	2248959	0.0909091	1	11	1	1
cami ii skin	211	OTU_97.7220.0	1	1	1627004	1627004	1627004	1	1	1	1	1
cami ii skin	212	OTU_97.34616.0	1	1	1841235	1841235	1841235	1	1	1	1	1
cami ii skin	214	OTU_97.544.0	1	1	2962442	2962442	2962442	1	1	1	1	1
cami ii skin	231	OTU_97.36092.0	1	1	2199148	2199148	2199148	1	1	1	1	1
cami ii skin	218	OTU_97.29637.1	1	1	2435627	2435627	2435627	1	1	1	1	1
cami ii skin	221	OTU_97.41511.0	1	1	1671491	1671491	1671491	1	1	1	1	1
cami ii skin	223	OTU_97.36233.0	1	1	2880152	2880152	2880152	1	1	1	1	1
cami ii skin	17	OTU_97.44228.0	1	1	2287739	2287739	2287739	1	1	1	1	1
cami ii skin	330	OTU_97.44237.0	1	1	2616384	2616384	2616384	1	1	1	1	1
cami ii skin	62	OTU_97.1457.0	1	1	4714154	4714154	4714154	1	1	5	5	5
cami ii skin	227	OTU_97.25427.1	1	1	2173404	2173404	2173404	1	1	1	1	1
cami ii skin	329	OTU_97.3568.1	1	1	2193731	2193731	2193731	1	1	1	1	1
cami ii skin	230	OTU_97.44239.1	1	1	2279105	2279105	2279105	1	1	1	1	1
cami ii skin	6	OTU_97.34494.0	0.890937	1	3231312	2878896	2878896	0.25	1	4	1	1
cami ii skin	1	OTU_97.34268.0	1	1	3802763	3802763	3802763	1	1	2	2	2
cami ii skin	148	OTU_97.45063.1	1	1	1915509	1915509	1915509	1	1	1	1	1
cami ii skin	78	OTU_97.35050.0	1	1	2172424	2172424	2172424	1	1	1	1	1
cami ii skin	112	OTU_97.7325.0	1	1	2566415	2566415	2566415	1	1	1	1	1
cami ii skin	286	OTU_97.45365.0	1	1	2112133	2112133	2112133	1	1	1	1	1
cami ii skin	287	OTU_97.42457.0	1	1	1818289	1818289	1818289	1	1	1	1	1
cami ii skin	94	OTU_97.2796.0	1	1	2080113	2080113	2080113	1	1	3	3	3
cami ii skin	119	OTU_97.44564.0	1	1	1791654	1791654	1791654	1	1	1	1	1
cami ii skin	289	OTU_97.18898.0	1	1	2250431	2250431	2250431	1	1	1	1	1
cami ii skin	314	OTU_97.19460.0	1	1	5243142	5243142	5243142	1	1	5	5	5
cami ii skin	290	OTU_97.36238.1	1	1	2172808	2172808	2172808	1	1	1	1	1
cami ii skin	293	OTU_97.29.0	1	1	6913275	6913275	6913275	1	1	4	4	4
cami ii skin	295	OTU_97.41740.0	1	1	2758639	2758639	2758639	1	1	1	1	1
cami ii skin	297	OTU_97.37847.0	1	1	2184666	2184666	2184666	1	1	1	1	1
cami ii skin	111	OTU_97.42482.0	1	1	1702047	1702047	1702047	1	1	1	1	1
cami ii skin	258	OTU_97.26084.0	1	1	2872734	2872734	2872734	1	1	1	1	1
cami ii skin	110	OTU_97.45122.0	1	1	1996135	1996135	1996135	1	1	1	1	1
cami ii skin	299	OTU_97.35354.0	1	1	2242922	2242922	2242922	1	1	1	1	1
cami ii skin	2	OTU_97.474.0	1	1	3569774	3569774	3569774	1	1	1	1	1
cami ii skin	96	OTU_97.249.0	1	1	1664557	1664557	1664557	1	1	1	1	1
cami ii skin	97	OTU_97.35010.0	1	1	2819751	2819751	2819751	1	1	1	1	1
cami ii skin	98	OTU_97.27214.0	0.939191	1	2926478	2748521	2748521	0.2	1	5	1	1
cami ii skin	300	OTU_97.45429.0	1	1	2129901	2129901	2129901	1	1	1	1	1
cami ii skin	301	OTU_97.20828.0	1	1	2223518	2223518	2223518	1	1	1	1	1
cami ii skin	310	OTU_97.30766.0	1	1	3650372	3650372	3650372	1	1	3	3	3
cami ii skin	304	OTU_97.37453.0	1	1	2283190	2283190	2283190	1	1	4	4	4
cami ii skin	93	OTU_97.35999.0	1	1	2419730	2419730	2419730	1	1	1	1	1
cami ii skin	3	OTU_97.16297.0	1	1	2770154	2770154	2770154	1	1	1	1	1
cami ii skin	283	OTU_97.31367.0	1	1	1986736	1986736	1986736	1	1	2	2	2
cami ii skin	274	OTU_97.34817.0	1	1	2559933	2559933	2559933	1	1	1	1	1
cami ii skin	259	OTU_97.24656.0	1	1	2106330	2106330	2106330	1	1	1	1	1
cami ii skin	261	OTU_97.34032.1	1	1	2903373	2903373	2903373	1	1	1	1	1
cami ii skin	263	OTU_97.588.0	1	1	3871802	3871802	3871802	1	1	3	3	3
cami ii skin	319	OTU_97.40126.0	1	1	4486583	4486583	4486583	1	1	3	3	3
cami ii skin	269	OTU_97.27089.0	1	1	2649139	2649139	2649139	1	1	1	1	1
cami ii skin	138	OTU_97.14774.0	0.946063	1	2304887	2180569	2180569	0.333333	1	3	1	1
cami ii skin	137	OTU_97.42098.0	1	1	2664655	2664655	2664655	1	1	2	2	2
cami ii skin	270	OTU_97.39526.0	1	1	5310353	5310353	5310353	1	1	1	1	1
cami ii skin	272	OTU_97.44712.0	1	1	2368072	2368072	2368072	1	1	2	2	2
cami ii skin	125	OTU_97.10273.0	1	1	2528055	2528055	2528055	1	1	1	1	1
cami ii skin	273	OTU_97.20539.0	1	1	2292622	2292622	2292622	1	1	3	3	3
cami ii skin	275	OTU_97.1223.0	1	1	2172521	2172521	2172521	1	1	1	1	1
cami ii skin	86	OTU_97.14909.0	0.972467	1	2192356	2131994	2131994	0.5	1	4	2	2
cami ii skin	279	OTU_97.32238.0	1	1	2264265	2264265	2264265	1	1	1	1	1
cami ii skin	87	OTU_97.18938.0	1	1	2151141	2151141	2151141	1	1	1	1	1
cami ii skin	89	OTU_97.45281.1	1	1	3350618	3350618	3350618	1	1	1	1	1
cami ii skin	128	OTU_97.34663.1	1	1	2658366	2658366	2658366	1	1	1	1	1
cami ii skin	27	OTU_97.6382.0	1	1	5637352	5637352	5637352	1	1	1	1	1
cami ii skin	282	OTU_97.33966.0	1	1	2127816	2127816	2127816	1	1	1	1	1
cami ii skin	168	OTU_97.32128.0	1	0.999145	6808556	6808556	6814382	1	0.96875	31	31	32
cami ii skin	320	OTU_97.36530.0	1	0.99909	2998471	2998471	3001201	1	0.333333	1	1	3
cami ii skin	318	OTU_97.34717.0	1	0.999032	2988025	2988025	2990919	1	0.5	1	1	2
cami ii skin	285	OTU_97.9680.0	1	0.998718	2613863	2613863	2617218	1	0.8	4	4	5
cami ii skin	208	OTU_97.98.0	0.971432	0.998709	2637861	2562502	2565814	0.969697	0.941176	66	64	68
cami ii skin	178	OTU_97.7235.0	1	0.998071	2777064	2777064	2782432	1	0.333333	1	1	3
cami ii skin	100	OTU_97.34920.0	1	0.997861	2190714	2190714	2195409	1	0.5	1	1	2
cami ii skin	280	OTU_97.5420.0	1	0.997733	2503702	2503702	2509391	1	0.5	1	1	2
cami ii skin	180	OTU_97.9711.0	1	0.997539	2641288	2641288	2647805	1	0.957447	45	45	47
cami ii skin	204	OTU_97.34725.0	0.972383	0.997381	2865224	2786094	2793409	0.5	0.333333	2	1	3
cami ii skin	332	OTU_97.4016.0	1	0.996987	3822394	3822394	3833947	1	0.923077	72	72	78
cami ii skin	220	OTU_97.513.0	1	0.996319	6806256	6806256	6831403	1	0.888889	176	176	198
cami ii skin	176	OTU_97.508.0	1	0.994131	3100235	3100235	3118537	1	0.909722	131	131	144
cami ii skin	333	OTU_97.40462.0	1	0.993491	2495076	2495076	2511422	1	0.5	1	1	2
cami ii skin	253	OTU_97.35124.0	1	0.993484	2725634	2725634	2743512	1	0.5	1	1	2
cami ii skin	321	OTU_97.9650.0	1	0.993271	6640439	6640439	6685423	1	0.900901	100	100	111
cami ii skin	324	OTU_97.35920.0	1	0.992678	2799801	2799801	2820451	1	0.5	1	1	2
cami ii skin	244	OTU_97.32002.1	1	0.992635	2285217	2285217	2302172	1	0.333333	1	1	3
cami ii skin	154	OTU_97.37901.0	1	0.992443	7984233	7984233	8045030	1	0.875	7	7	8
cami ii skin	292	OTU_97.7051.0	0.99541	0.992226	2859651	2846526	2868828	0.5	0.5	2	1	2
cami ii skin	113	OTU_97.34832.0	1	0.991878	2824404	2824404	2847533	1	0.25	1	1	4
cami ii skin	46	OTU_97.22880.0	1	0.991821	2624745	2624745	2646391	1	0.96875	31	31	32
cami ii skin	115	OTU_97.38699.0	1	0.991703	2955146	2955146	2979870	1	0.333333	1	1	3
cami ii skin	45	OTU_97.34864.0	1	0.991605	2910879	2910879	2935524	1	0.5	1	1	2
cami ii skin	198	OTU_97.35712.0	1	0.990825	2900379	2900379	2927235	1	0.5	1	1	2
cami ii skin	260	OTU_97.409.0	1	0.99079	3085542	3085542	3114223	1	0.25	1	1	4
cami ii skin	114	OTU_97.19931.0	1	0.990131	2755030	2755030	2782491	1	0.5	1	1	2
cami ii skin	306	OTU_97.41334.0	1	0.990037	1810005	1810005	1828219	1	0.846154	33	33	39
cami ii skin	191	OTU_97.26944.0	1	0.989451	3043204	3043204	3075649	1	0.333333	1	1	3
cami ii skin	109	OTU_97.34830.0	1	0.989313	2729530	2729530	2759016	1	0.333333	1	1	3
cami ii skin	262	OTU_97.34032.0	1	0.988475	2759846	2759846	2792024	1	0.5	1	1	2
cami ii skin	325	OTU_97.35249.0	1	0.987373	2938756	2938756	2976338	1	0.5	1	1	2
cami ii skin	209	OTU_97.25628.0	1	0.986686	2759435	2759435	2796670	1	0.5	1	1	2
cami ii skin	80	OTU_97.34305.1	1	0.986521	1535700	1535700	1556683	1	0.875	21	21	24
cami ii skin	201	OTU_97.34670.1	0.994344	0.985862	2671811	2656700	2694800	0.973333	0.924051	75	73	79
cami ii skin	309	OTU_97.34382.0	1	0.985049	2522423	2522423	2560708	1	0.333333	3	3	9
cami ii skin	327	OTU_97.39280.0	1	0.984971	4080046	4080046	4142299	1	0.92	23	23	25
cami ii skin	120	OTU_97.40665.0	1	0.982941	4234764	4234764	4308257	1	0.545455	6	6	11
cami ii skin	139	OTU_97.1849.0	1	0.982601	2356042	2356042	2397761	1	0.714286	5	5	7
cami ii skin	123	OTU_97.41463.0	1	0.981134	2767492	2767492	2820707	1	0.75	3	3	4
cami ii skin	134	OTU_97.37297.1	1	0.980805	2860368	2860368	2916347	1	0.5	1	1	2
cami ii skin	298	OTU_97.91.0	1	0.979502	2387616	2387616	2437581	1	0.835366	137	137	164
cami ii skin	224	OTU_97.13052.0	1	0.976739	2764785	2764785	2830628	1	0.869565	20	20	23
cami ii skin	271	OTU_97.16059.0	1	0.974804	2841961	2841961	2915418	1	0.25	1	1	4
cami ii skin	140	OTU_97.35048.0	1	0.974527	2499275	2499275	2564602	1	0.142857	1	1	7
cami ii skin	284	OTU_97.19062.0	1	0.970476	3521777	3521777	3628919	1	0.853659	70	70	82
cami ii skin	337	OTU_97.34014.1	1	0.97031	2872007	2872007	2959885	1	0.333333	1	1	3
cami ii skin	172	OTU_97.15632.0	1	0.967132	2855561	2855561	2952608	1	0.25	1	1	4
cami ii skin	167	OTU_97.32128.1	0.998888	0.967076	5236897	5231071	5409160	0.997512	0.790927	402	401	507
cami ii skin	288	OTU_97.37290.0	1	0.964626	2693392	2693392	2792161	1	0.25	1	1	4
cami ii skin	77	OTU_97.44616.0	0.981841	0.958668	2536024	2489973	2597327	0.2	0.2	5	1	5
cami ii skin	326	OTU_97.33661.0	1	0.957905	6529789	6529789	6816742	1	0.863636	38	38	44
cami ii skin	90	OTU_97.31362.0	1	0.955381	2606980	2606980	2728734	1	0.846154	11	11	13
cami ii skin	15	OTU_97.34621.0	0.967913	0.94506	2571485	2488973	2633666	0.918033	0.706625	244	224	317
cami ii skin	315	OTU_97.6178.0	1	0.923974	4471808	4471808	4839756	1	0.857143	6	6	7
cami ii skin	317	OTU_97.31637.0	1	0.917375	1944947	1944947	2120123	1	0.5	1	1	2
cami ii skin	79	OTU_97.1250.0	1	0.910126	5185269	5185269	5697307	1	0.68	85	85	125
cami ii skin	264	OTU_97.22464.0	1	0.874269	2248538	2248538	2571905	1	0.875	7	7	8
cami ii skin	162	OTU_97.11180.0	1	0.872159	5902979	5902979	6768234	1	0.666667	4	4	6
cami ii skin	103	OTU_97.19286.0	0.72088	0.871567	6275767	4524077	5190741	0.687273	0.632107	825	567	897
cami ii skin	257	OTU_97.38191.0	0.970622	0.838483	2019084	1959768	2337279	0.933333	0.531646	45	42	79
cami ii skin	133	OTU_97.34151.0	1	0.836901	3762807	3762807	4496121	1	0.628205	98	98	156
cami ii skin	49	OTU_97.10630.0	0.596327	0.823954	2595846	1547974	1878713	0.56087	0.526531	460	258	490
cami ii skin	59	OTU_97.25856.0	1	0.812278	2474357	2474357	3046193	1	0.5	1	1	2
cami ii skin	81	OTU_97.4716.0	0.967439	0.802984	2420132	2341330	2915787	0.956522	0.478261	368	352	736
cami ii skin	307	OTU_97.37829.0	1	0.773204	3074219	3074219	3975946	1	0.534005	212	212	397
cami ii skin	83	OTU_97.5688.0	0.995532	0.76738	1979272	1970429	2567735	0.990596	0.478788	319	316	660
cami ii skin	267	OTU_97.37829.1	1	0.720585	4232250	4232250	5873350	1	0.666667	6	6	9
cami ii skin	60	OTU_97.12795.0	0.791185	0.687572	4639713	3670871	5338892	0.77376	0.353469	968	749	2119
cami ii skin	95	OTU_97.33307.1	1	0.678784	6137643	6137643	9042119	1	0.518519	154	154	297
cami ii skin	179	OTU_97.4563.0	1	0.665988	2635343	2635343	3957045	1	0.327273	504	504	1540
cami ii skin	70	OTU_97.1906.0	0.884237	0.655711	1127472	996953	1520416	0.878661	0.333333	239	210	630
cami ii skin	147	OTU_97.35057.0	0.920009	0.651673	1960065	1803277	2767151	0.666667	0.4	3	2	5
cami ii skin	76	OTU_97.24844.0	0.996019	0.636644	1744635	1737690	2729455	0.99005	0.364469	201	199	546
cami ii skin	256	OTU_97.401.0	0.997194	0.627398	1830662	1825525	2909678	0.99505	0.332781	202	201	604
cami ii skin	64	OTU_97.9786.0	0.967466	0.617665	2213711	2141690	3467395	0.972868	0.402244	258	251	624
cami ii skin	225	OTU_97.13052.1	0.997433	0.549015	2134768	2129287	3878376	0.998062	0.237765	516	515	2166
cami ii skin	161	OTU_97.57.1	0.898769	0.546172	1275495	1146376	2098927	0.890566	0.254585	265	236	927
cami ii skin	328	OTU_97.36228.0	1	0.543261	1133512	1133512	2086497	1	0.286061	236	236	825
cami ii skin	194	OTU_97.24489.1	0.951227	0.533114	1255828	1194578	2240754	0.5	0.25	2	1	4
cami ii skin	278	OTU_97.34821.0	1	0.511333	1448197	1448197	2832199	1	0.333333	1	1	3
cami ii skin	291	OTU_97.45365.1	1	0.506454	1079267	1079267	2131027	1	0.333333	1	1	3
cami ii skin	228	OTU_97.25427.0	1	0.503009	1083636	1083636	2154309	1	0.5	1	1	2
cami ii skin	184	OTU_97.8165.0	0.760974	0.501491	1306451	994175	1982438	0.7	0.304348	20	14	46
cami ii skin	229	OTU_97.25427.0	1	0.496991	1070673	1070673	2154309	1	0.5	1	1	2
cami ii skin	160	OTU_97.37567.0	0.990654	0.465681	1196322	1185141	2544962	0.987448	0.229126	239	236	1030
cami ii skin	61	OTU_97.343.0	0.972222	0.458519	3305279	3213465	7008353	0.965785	0.219979	643	621	2823
cami ii skin	296	OTU_97.40239.0	1	0.453744	1384792	1384792	3051921	1	0.125	1	1	8
cami ii skin	234	OTU_97.32724.0	1	0.445545	1181744	1181744	2652356	1	0.256637	116	116	452
cami ii skin	126	OTU_97.37323.1	1	0.445207	1279619	1279619	2874213	1	0.2	1	1	5
cami ii skin	276	OTU_97.34821.0	1	0.413168	1170174	1170174	2832199	1	0.333333	1	1	3
cami ii skin	135	OTU_97.37297.0	1	0.412805	1105852	1105852	2678875	1	0.25	1	1	4
cami ii skin	117	OTU_97.44375.1	0.726885	0.402239	993085	721859	1794600	0.684211	0.270833	19	13	48
cami ii skin	186	OTU_97.44660.0	0.93231	0.402087	903676	842506	2095333	0.875	0.225806	8	7	31
cami ii skin	116	OTU_97.44994.0	1	0.3941	687589	687589	1744706	1	0.333333	1	1	3
cami ii skin	219	OTU_97.35249.1	1	0.373254	1034332	1034332	2771119	1	0.1	2	2	20
cami ii skin	311	OTU_97.27108.0	1	0.370185	1010683	1010683	2730207	1	0.352941	12	12	34
cami ii skin	124	OTU_97.24447.1	1	0.363782	970451	970451	2667675	1	0.134752	266	266	1974
cami ii skin	58	OTU_97.37297.0	0.625891	0.357125	1528529	956693	2678875	0.5	0.25	2	1	4
cami ii skin	190	OTU_97.44660.0	0.796626	0.355542	935166	744978	2095333	0.846154	0.354839	13	11	31
cami ii skin	101	OTU_97.4850.0	0.789968	0.350869	2832506	2237589	6377282	0.810345	0.260388	348	282	1083
cami ii skin	281	OTU_97.35057.0	1	0.342076	946577	946577	2767151	1	0.4	2	2	5
cami ii skin	216	OTU_97.29637.0	1	0.330208	906878	906878	2746385	1	0.0833333	1	1	12
cami ii skin	157	OTU_97.32148.0	0.750084	0.327172	1443432	1082695	3309251	0.285714	0.222222	7	2	9
cami ii skin	130	OTU_97.35249.1	0.787476	0.324071	1140403	898040	2771119	0.333333	0.45	27	9	20
cami ii skin	155	OTU_97.32148.0	0.963335	0.307425	1056067	1017346	3309251	0.75	0.333333	4	3	9
cami ii skin	48	OTU_97.13033.0	0.657036	0.298868	1792619	1177816	3940918	0.6	0.146907	190	114	776
cami ii skin	222	OTU_97.8165.0	0.899932	0.295044	649946	584907	1982438	0.9375	0.326087	16	15	46
cami ii skin	21	OTU_97.24489.1	0.541026	0.292539	1211603	655509	2240754	0.0277778	0.25	36	1	4
cami ii skin	238	OTU_97.38234.0	0.399918	0.288362	1762825	704986	2444793	0.39528	0.131631	339	134	1018
cami ii skin	182	OTU_97.1873.0	0.881691	0.287827	823082	725704	2521324	0.976415	0.0923695	212	207	2241
cami ii skin	47	OTU_97.44958.1	0.890658	0.285269	566500	504558	1768711	0.454545	0.128205	11	5	39
cami ii skin	42	OTU_97.16155.0	0.827207	0.280998	1312668	1085848	3864254	0.768116	0.168076	207	159	946
cami ii skin	118	OTU_97.44706.0	0.731993	0.268597	950206	695544	2589545	0.718563	0.113529	167	120	1057
cami ii skin	246	OTU_97.40239.0	0.824611	0.267461	989884	816269	3051921	0.285714	0.25	7	2	8
cami ii skin	175	OTU_97.16660.0	0.509237	0.266585	1423123	724707	2718488	0.555556	0.166667	9	5	30
cami ii skin	145	OTU_97.32626.0	0.416658	0.260178	1825697	760692	2923741	0.1	0.133333	20	2	15
cami ii skin	121	OTU_97.43676.0	0.880081	0.254574	747703	658039	2584859	0.793103	0.128015	87	69	539
cami ii skin	16	OTU_97.40994.0	0.649652	0.239479	932864	606037	2530648	0.627586	0.0884354	145	91	1029
cami ii skin	268	OTU_97.37829.1	1	0.232093	1363165	1363165	5873350	1	0.222222	2	2	9
cami ii skin	143	OTU_97.39762.0	1	0.230446	701990	701990	3046219	1	0.181818	2	2	11
cami ii skin	312	OTU_97.27108.0	1	0.223821	611077	611077	2730207	1	0.117647	4	4	34
cami ii skin	165	OTU_97.16155.0	0.993827	0.218188	848370	843133	3864254	0.989691	0.10148	97	96	946
cami ii skin	102	OTU_97.4850.0	0.538314	0.215576	2553879	1374789	6377282	0.476454	0.158818	361	172	1083
cami ii skin	141	OTU_97.39762.0	1	0.213905	651602	651602	3046219	1	0.0909091	1	1	11
cami ii skin	142	OTU_97.39762.0	1	0.212599	647623	647623	3046219	1	0.0909091	1	1	11
cami ii skin	104	OTU_97.4850.0	0.811481	0.21173	1663946	1350260	6377282	0.729032	0.10434	155	113	1083
cami ii skin	189	OTU_97.42422.0	0.783709	0.211528	550734	431615	2040459	0.714286	0.060241	7	5	83
cami ii skin	105	OTU_97.18414.0	0.537288	0.209649	1588248	853346	4070354	0.553957	0.111756	139	77	689
cami ii skin	252	OTU_97.10505.0	0.541607	0.199066	817861	442959	2225192	0.333333	0.0416667	6	2	48
cami ii skin	129	OTU_97.13934.0	0.405009	0.193056	1344554	544557	2820714	0.157895	0.103448	19	3	29
cami ii skin	217	OTU_97.29637.0	0.780135	0.192961	679299	529945	2746385	0.666667	0.166667	3	2	12
cami ii skin	106	OTU_97.297.0	0.493825	0.190922	1952087	963989	5049135	0.469613	0.101432	181	85	838
cami ii skin	313	OTU_97.27108.0	1	0.1879	513006	513006	2730207	1	0.147059	5	5	34
cami ii skin	308	OTU_97.29856.0	0.916115	0.183002	454040	415953	2272938	0.785714	0.106796	14	11	103
cami ii skin	199	OTU_97.20774.0	1	0.181388	1257131	1257131	6930607	1	0.0764852	215	215	2811
cami ii skin	43	OTU_97.35016.0	0.0706774	0.172788	6830951	482794	2794138	0.0697306	0.0827068	631	44	532
cami ii skin	22	OTU_97.27153.0	0.326405	0.169904	1134618	370345	2179731	0.146667	0.107843	75	11	102
cami ii skin	108	OTU_97.18414.0	0.529642	0.168271	1293183	684924	4070354	0.538462	0.0914369	117	63	689
cami ii skin	136	OTU_97.37297.0	1	0.167339	448279	448279	2678875	1	0.25	1	1	4
cami ii skin	10	OTU_97.33892.0	0.367793	0.160781	1212784	446054	2774302	0.242424	0.0930233	33	8	86
cami ii skin	226	OTU_97.44375.0	0.553408	0.159075	525618	290881	1828576	0.833333	0.0707547	18	15	212
cami ii skin	215	OTU_97.29637.0	1	0.157037	431284	431284	2746385	1	0.0833333	1	1	12
cami ii skin	63	OTU_97.42805.0	0.512262	0.156428	667340	341853	2185368	0.573034	0.0740203	89	51	689
cami ii skin	127	OTU_97.37323.1	0.720228	0.156002	622558	448384	2874213	0.5	0.2	2	1	5
cami ii skin	196	OTU_97.6325.0	0.679757	0.152358	486543	330731	2170751	0.5	0.0555556	4	2	36
cami ii skin	24	OTU_97.10505.0	0.505721	0.14872	654375	330931	2225192	0.352941	0.125	17	6	48
cami ii skin	84	OTU_97.43151.1	0.70992	0.141997	1048894	744631	5243991	0.733119	0.0379873	311	228	6002
cami ii skin	66	OTU_97.34305.0	0.327581	0.141051	726297	237921	1686775	0.330189	0.05	106	35	700
cami ii skin	248	OTU_97.44660.0	1	0.140026	293401	293401	2095333	1	0.0322581	1	1	31
cami ii skin	169	OTU_97.44833.0	1	0.13866	262180	262180	1890810	1	0.0614035	7	7	114
cami ii skin	170	OTU_97.44833.0	0.634099	0.13584	405060	256848	1890810	0.777778	0.0614035	9	7	114
cami ii skin	85	OTU_97.27320.0	0.59085	0.135565	627496	370756	2734892	0.631579	0.0754717	19	12	159
cami ii skin	183	OTU_97.34344.0	1	0.130949	271109	271109	2070341	1	0.0697674	3	3	43
cami ii skin	88	OTU_97.7004.0	0.375359	0.130241	987640	370720	2846413	0.428571	0.0500642	91	39	779
cami ii skin	132	OTU_97.13934.0	0.530134	0.127699	679454	360202	2820714	0.2	0.0344828	5	1	29
cami ii skin	187	OTU_97.34344.0	1	0.127066	263070	263070	2070341	1	0.0465116	2	2	43
cami ii skin	265	OTU_97.22464.0	0.684766	0.125731	472230	323367	2571905	0.5	0.125	2	1	8
cami ii skin	65	OTU_97.179.0	0.375842	0.125619	534442	200866	1599016	0.336066	0.0627871	122	41	653
cami ii skin	195	OTU_97.6325.0	0.578994	0.125247	469575	271881	2170751	0.5	0.0555556	4	2	36
cami ii skin	131	OTU_97.34908.0	0.411124	0.123852	849817	349380	2820948	0.125	0.0263158	8	1	38
cami ii skin	39	OTU_97.32626.0	0.220965	0.123793	1637994	361939	2923741	0.0102041	0.0666667	98	1	15
cami ii skin	302	OTU_97.32626.0	0.563687	0.119628	620486	349760	2923741	0.333333	0.0666667	3	1	15
cami ii skin	144	OTU_97.27320.0	0.329691	0.119615	992240	327133	2734892	0.307692	0.0251572	13	4	159
cami ii skin	305	OTU_97.34908.0	1	0.116815	329528	329528	2820948	1	0.0263158	1	1	38
cami ii skin	200	OTU_97.35249.1	0.645556	0.115349	495148	319646	2771119	0.2	0.05	5	1	20
cami ii skin	181	OTU_97.9674.0	1	0.114434	381895	381895	3337240	1	0.0487805	6	6	123
cami ii skin	67	OTU_97.179.0	0.302369	0.113764	601615	181910	1599016	0.275862	0.0490046	116	32	653
cami ii skin	174	OTU_97.13934.0	0.287319	0.110172	1081597	310763	2820714	0.166667	0.0689655	12	2	29
cami ii skin	26	OTU_97.29856.0	0.745398	0.110035	335528	250102	2272938	0.6	0.0291262	5	3	103
cami ii skin	71	OTU_97.14936.0	0.401616	0.106158	456593	183375	1727382	0.390476	0.0577465	105	41	710
cami ii skin	331	OTU_97.16660.0	1	0.104993	285422	285422	2718488	1	0.0333333	1	1	30
cami ii skin	68	OTU_97.179.0	0.323885	0.104016	513525	166323	1599016	0.278689	0.0520674	122	34	653
cami ii skin	54	OTU_97.26784.0	0.387432	0.103888	756261	293000	2820349	0.354839	0.047619	93	33	693
cami ii skin	20	OTU_97.29856.0	0.680117	0.102843	343698	233755	2272938	0.291667	0.0679612	24	7	103
cami ii skin	185	OTU_97.34344.0	1	0.101956	211083	211083	2070341	1	0.0465116	2	2	43
cami ii skin	122	OTU_97.17687.0	0.331114	0.101628	724575	239917	2360745	0.387597	0.0381971	129	50	1309
cami ii skin	240	OTU_97.40372.0	0.376413	0.100128	654361	246310	2459960	0.355556	0.0462874	135	48	1037
cami ii skin	245	OTU_97.6325.0	1	0.0970443	210659	210659	2170751	1	0.0277778	1	1	36
cami ii skin	303	OTU_97.16660.0	0.694878	0.0963514	376944	261930	2718488	0.5	0.0333333	2	1	30
cami ii skin	56	OTU_97.32557.0	0.143922	0.0941743	1822402	262284	2785092	0.096	0.0784314	125	12	153
cami ii skin	99	OTU_97.29856.0	0.907359	0.092138	230806	209424	2272938	0.555556	0.0485437	9	5	103
cami ii skin	5	OTU_97.35233.0	0.0953176	0.0915096	2809577	267802	2926492	0.083004	0.0409357	253	21	513
cami ii skin	23	OTU_97.27153.0	0.616869	0.0898836	317607	195922	2179731	0.444444	0.0392157	9	4	102
cami ii skin	177	OTU_97.1065.0	0.647432	0.0852591	539813	349492	4099177	0.641026	0.0366569	39	25	682
cami ii skin	50	OTU_97.32626.0	0.126213	0.0846019	1959817	247354	2923741	0.00653595	0.0666667	153	1	15
cami ii skin	91	OTU_97.752.0	0.673849	0.0791668	344531	232162	2932566	0.176471	0.0461538	17	3	65
cami ii skin	72	OTU_97.38234.0	0.362426	0.0786774	530729	192350	2444793	0.391026	0.0599214	156	61	1018
cami ii skin	149	OTU_97.34913.0	0.672155	0.077703	270015	181492	2335715	0.5	0.0185185	2	1	54
cami ii skin	146	OTU_97.15632.1	0.545236	0.0763736	390708	213028	2789289	0.25	0.0277778	4	1	36
cami ii skin	316	OTU_97.6178.0	1	0.0760261	367948	367948	4839756	1	0.142857	1	1	7
cami ii skin	277	OTU_97.34821.0	1	0.0754989	213828	213828	2832199	1	0.333333	1	1	3
cami ii skin	239	OTU_97.40372.0	0.414524	0.0750146	445168	184533	2459960	0.423077	0.0424301	104	44	1037
cami ii skin	188	OTU_97.8165.0	0.720804	0.0738818	203198	146466	1982438	0.666667	0.0434783	3	2	46
cami ii skin	12	OTU_97.27090.0	1	0.0712775	200641	200641	2814926	1	0.0416667	1	1	24
cami ii skin	202	OTU_97.27108.0	0.969572	0.0712411	200607	194503	2730207	0.666667	0.0588235	3	2	34
cami ii skin	197	OTU_97.27153.0	0.489071	0.0704261	313881	153510	2179731	0.5	0.0294118	6	3	102
cami ii skin	14	OTU_97.8875.0	0.536508	0.0699244	257150	137963	1973031	0.166667	0.0285714	6	1	35
cami ii skin	241	OTU_97.38234.0	0.350954	0.0686942	478533	167943	2444793	0.362069	0.0412574	116	42	1018
cami ii skin	9	OTU_97.14994.0	0.25577	0.0683959	739399	189116	2765021	0.357143	0.0223814	70	25	1117
cami ii skin	173	OTU_97.15632.1	0.718884	0.0674598	261746	188165	2789289	0.5	0.0277778	2	1	36
cami ii skin	13	OTU_97.34648.0	0.435636	0.066767	451866	196849	2948296	0.407407	0.0214008	27	11	514
cami ii skin	107	OTU_97.297.0	0.374699	0.0629734	848576	317961	5049135	0.320856	0.071599	187	60	838
cami ii skin	25	OTU_97.6325.0	0.256027	0.0607518	515090	131877	2170751	0.08	0.0555556	25	2	36
cami ii skin	156	OTU_97.32148.0	0.605991	0.0602653	329102	199433	3309251	0.333333	0.111111	3	1	9
cami ii skin	205	OTU_97.32626.0	0.786392	0.0565666	210310	165386	2923741	0.333333	0.0666667	3	1	15
cami ii skin	69	OTU_97.179.0	0.296463	0.0526424	283934	84176	1599016	0.271429	0.0290965	70	19	653
cami ii skin	207	OTU_97.16660.0	0.539694	0.0525575	264737	142877	2718488	0.333333	0.0333333	3	1	30
cami ii skin	158	OTU_97.32148.0	0.540484	0.0515017	315332	170432	3309251	0.2	0.111111	5	1	9
cami ii skin	11	OTU_97.27090.0	0.369787	0.0491871	374426	138458	2814926	0.25	0.0416667	4	1	24
cami ii skin	242	OTU_97.40372.0	0.512466	0.0487451	233988	119911	2459960	0.491228	0.027001	57	28	1037
cami ii skin	82	OTU_97.4716.0	0.559232	0.047474	247525	138424	2915787	0.596154	0.0421196	52	31	736
cami ii skin	266	OTU_97.37829.1	0.910033	0.0473214	305412	277935	5873350	0.333333	0.111111	3	1	9
cami ii skin	51	OTU_97.752.0	0.268412	0.0452014	493853	132556	2932566	0.027027	0.0153846	37	1	65
cami ii skin	28	OTU_97.34870.0	0.0827837	0.039363	1376709	113969	2895336	0.0583658	0.0314465	257	15	477
cami ii skin	38	OTU_97.14994.0	0.0946157	0.0385165	1125595	106499	2765021	0.0921502	0.0241719	293	27	1117
cami ii skin	92	OTU_97.752.0	0.421567	0.0378211	263097	110913	2932566	0.2	0.0153846	5	1	65
cami ii skin	4	OTU_97.17704.1	0.118314	0.0364356	824495	97549	2677299	0.121951	0.0223214	82	10	448
cami ii skin	294	OTU_97.18414.0	0.53481	0.0353972	269402	144079	4070354	0.555556	0.0217707	27	15	689
cami ii skin	19	OTU_97.42477.0	0.17681	0.0317202	381222	67404	2124956	0.25	0.0133482	48	12	899
cami ii skin	30	OTU_97.20680.0	0.0694979	0.0315276	1226583	85245	2703818	0.0638298	0.0167286	282	18	1076
cami ii skin	8	OTU_97.34870.0	0.104715	0.0314333	869123	91010	2895336	0.0722892	0.0125786	83	6	477
cami ii skin	7	OTU_97.27090.0	0.1947	0.0309276	447144	87059	2814926	0.0769231	0.0833333	26	2	24
cami ii skin	33	OTU_97.14994.0	0.129443	0.0273228	583638	75548	2765021	0.117647	0.0161146	153	18	1117
cami ii skin	29	OTU_97.36183.1	0.0673714	0.0254749	1021694	68833	2701995	0.0708661	0.017982	254	18	1001
cami ii skin	53	OTU_97.34908.0	0.235011	0.0243351	292105	68648	2820948	0.047619	0.0263158	21	1	38
cami ii skin	31	OTU_97.35048.0	0.221826	0.0237425	274495	60890	2564602	0.104167	0.714286	48	5	7
cami ii skin	36	OTU_97.34870.0	0.067081	0.0233576	1008154	67628	2895336	0.0495495	0.0230608	222	11	477
cami ii skin	55	OTU_97.14994.0	0.122042	0.0225655	511249	62394	2765021	0.147059	0.00895255	68	10	1117
cami ii skin	57	OTU_97.33892.0	0.109097	0.0198508	504798	55072	2774302	0.025641	0.0116279	39	1	86
cami ii skin	34	OTU_97.35604.0	0.0783594	0.0154567	564565	44239	2862120	0.0588235	0.011236	136	8	712
cami ii skin	32	OTU_97.25206.0	0.076466	0.0127465	473374	36197	2839758	0.0636364	0.0120069	110	7	583
cami ii skin	52	OTU_97.14994.0	0.121979	0.0107818	244403	29812	2765021	0.117647	0.00716204	68	8	1117
cami ii skin	35	OTU_97.34014.0	0.111546	0.00925321	229259	25573	2763689	0.112903	0.00454841	62	7	1539
cami ii skin	41	OTU_97.36183.1	0.0902533	0.00891341	266849	24084	2701995	0.0740741	0.003996	54	4	1001
cami ii skin	37	OTU_97.3011.0	0.0894115	0.0076995	227085	20304	2637055	0.0983607	0.00322754	61	6	1859
cami ii skin	40	OTU_97.35233.0	0.0878405	0.00768019	255873	22476	2926492	0.046875	0.00584795	64	3	513
cami ii skin	44	OTU_97.7287.0	0.0837106	0.0064795	216687	18139	2799443	0.0576923	0.00421348	52	3	712
cami ii urogenital tract	232	OTU_97.9203.0	1	1	2952217	2952217	2952217	1	1	1	1	1
cami ii urogenital tract	174	OTU_97.766.1	1	1	3931199	3931199	3931199	1	1	1	1	1
cami ii urogenital tract	172	OTU_97.8022.0	1	1	2990885	2990885	2990885	1	1	1	1	1
cami ii urogenital tract	1	OTU_97.38340.1	1	1	1871088	1871088	1871088	1	1	1	1	1
cami ii urogenital tract	147	OTU_97.40488.0	1	1	1991570	1991570	1991570	1	1	1	1	1
cami ii urogenital tract	187	OTU_97.36691.0	0.996151	1	1616574	1610352	1610352	0.5	1	2	1	1
cami ii urogenital tract	145	OTU_97.5487.0	1	1	1543579	1543579	1543579	1	1	6	6	6
cami ii urogenital tract	144	OTU_97.26940.0	0.960509	1	2151538	2066571	2066571	0.666667	1	9	6	6
cami ii urogenital tract	182	OTU_97.40729.0	0.954734	1	2066267	1972735	1972735	0.5	1	2	1	1
cami ii urogenital tract	131	OTU_97.162.0	1	1	6645476	6645476	6645476	1	1	1	1	1
cami ii urogenital tract	175	OTU_97.439.0	1	1	6845162	6845162	6845162	1	1	5	5	5
cami ii urogenital tract	139	OTU_97.18236.0	0.959157	1	3152787	3024017	3024017	0.0666667	1	15	1	1
cami ii urogenital tract	176	OTU_97.44564.0	1	1	1791639	1791639	1791639	1	1	2	2	2
cami ii urogenital tract	77	OTU_97.31883.0	0.989225	1	2885464	2854373	2854373	0.666667	1	3	2	2
cami ii urogenital tract	135	OTU_97.45246.0	1	1	2036328	2036328	2036328	1	1	1	1	1
cami ii urogenital tract	133	OTU_97.90.0	1	1	1667350	1667350	1667350	1	1	1	1	1
cami ii urogenital tract	3	OTU_97.43290.1	0.861755	1	2473242	2131328	2131328	0.125	1	8	1	1
cami ii urogenital tract	197	OTU_97.300.0	1	1	751710	751710	751710	1	1	1	1	1
cami ii urogenital tract	68	OTU_97.40489.0	0.877308	1	1840308	1614517	1614517	0.0526316	1	19	1	1
cami ii urogenital tract	188	OTU_97.24737.0	1	1	5418659	5418659	5418659	1	1	1	1	1
cami ii urogenital tract	189	OTU_97.2583.0	1	1	1145799	1145799	1145799	1	1	6	6	6
cami ii urogenital tract	156	OTU_97.2535.0	1	1	1966316	1966316	1966316	1	1	1	1	1
cami ii urogenital tract	157	OTU_97.2568.0	1	1	6580138	6580138	6580138	1	1	4	4	4
cami ii urogenital tract	65	OTU_97.7047.1	0.967432	1	1931058	1868167	1868167	0.5	1	2	1	1
cami ii urogenital tract	195	OTU_97.3066.0	1	1	7122166	7122166	7122166	1	1	1	1	1
cami ii urogenital tract	46	OTU_97.43299.0	0.958441	1	2080415	1993955	1993955	0.5	1	2	1	1
cami ii urogenital tract	191	OTU_97.43913.0	0.996685	1	1854902	1848753	1848753	0.5	1	2	1	1
cami ii urogenital tract	52	OTU_97.92.0	1	1	4110528	4110528	4110528	1	1	1	1	1
cami ii urogenital tract	190	OTU_97.43290.0	1	1	3237651	3237651	3237651	1	1	1	1	1
cami ii urogenital tract	163	OTU_97.19291.0	1	1	2934934	2934934	2934934	1	1	1	1	1
cami ii urogenital tract	164	OTU_97.39400.0	1	1	3006811	3006811	3006811	1	1	1	1	1
cami ii urogenital tract	61	OTU_97.36060.0	1	1	4174093	4174093	4174093	1	1	2	2	2
cami ii urogenital tract	60	OTU_97.4600.1	0.954777	1	2473989	2362107	2362107	0.5	1	4	2	2
cami ii urogenital tract	208	OTU_97.2666.0	1	1	1864977	1864977	1864977	1	1	1	1	1
cami ii urogenital tract	134	OTU_97.30084.0	1	1	6316971	6316971	6316971	1	1	1	1	1
cami ii urogenital tract	209	OTU_97.36508.0	1	1	7084770	7084770	7084770	1	1	3	3	3
cami ii urogenital tract	50	OTU_97.27530.0	1	1	2313739	2313739	2313739	1	1	1	1	1
cami ii urogenital tract	87	OTU_97.32703.0	1	1	1726353	1726353	1726353	1	1	7	7	7
cami ii urogenital tract	116	OTU_97.22877.0	1	1	6367975	6367975	6367975	1	1	1	1	1
cami ii urogenital tract	21	OTU_97.31173.1	1	1	1986982	1986982	1986982	1	1	1	1	1
cami ii urogenital tract	114	OTU_97.38235.0	1	1	3198318	3198318	3198318	1	1	1	1	1
cami ii urogenital tract	185	OTU_97.3272.0	0.99958	1	6826393	6823527	6823527	0.666667	1	3	2	2
cami ii urogenital tract	221	OTU_97.32648.0	1	1	2590519	2590519	2590519	1	1	1	1	1
cami ii urogenital tract	234	OTU_97.1829.0	1	1	3032076	3032076	3032076	1	1	1	1	1
cami ii urogenital tract	223	OTU_97.28509.0	1	1	2004324	2004324	2004324	1	1	1	1	1
cami ii urogenital tract	95	OTU_97.38087.0	0.94603	1	2002417	1894346	1894346	0.2	1	5	1	1
cami ii urogenital tract	226	OTU_97.21316.0	1	1	1360291	1360291	1360291	1	1	4	4	4
cami ii urogenital tract	96	OTU_97.2798.0	1	1	1667357	1667357	1667357	1	1	1	1	1
cami ii urogenital tract	229	OTU_97.22310.0	1	1	3139722	3139722	3139722	1	1	1	1	1
cami ii urogenital tract	22	OTU_97.5788.0	0.979807	1	3142648	3079189	3079189	0.333333	1	3	1	1
cami ii urogenital tract	231	OTU_97.31719.0	1	1	1910479	1910479	1910479	1	1	1	1	1
cami ii urogenital tract	99	OTU_97.13700.0	1	1	2790542	2790542	2790542	1	1	1	1	1
cami ii urogenital tract	20	OTU_97.36395.0	1	1	6814931	6814931	6814931	1	1	1	1	1
cami ii urogenital tract	233	OTU_97.25854.0	1	1	1856947	1856947	1856947	1	1	1	1	1
cami ii urogenital tract	236	OTU_97.8334.0	1	1	2080965	2080965	2080965	1	1	1	1	1
cami ii urogenital tract	126	OTU_97.33842.0	0.97713	1	2648883	2588302	2588302	0.571429	1	7	4	4
cami ii urogenital tract	214	OTU_97.6439.0	1	1	1875070	1875070	1875070	1	1	1	1	1
cami ii urogenital tract	81	OTU_97.37770.0	0.991983	1	1851048	1836209	1836209	0.5	1	10	5	5
cami ii urogenital tract	85	OTU_97.29336.0	1	1	2434602	2434602	2434602	1	1	2	2	2
cami ii urogenital tract	122	OTU_97.758.0	0.998508	1	4516407	4509670	4509670	0.333333	1	3	1	1
cami ii urogenital tract	178	OTU_97.24737.1	0.907138	1	6185654	5611244	5611244	0.333333	1	3	1	1
cami ii urogenital tract	213	OTU_97.27551.0	1	1	1746708	1746708	1746708	1	1	1	1	1
cami ii urogenital tract	125	OTU_97.2363.0	0.99635	1	3135046	3123603	3123603	0.333333	1	6	2	2
cami ii urogenital tract	215	OTU_97.6777.0	1	1	1617541	1617541	1617541	1	1	1	1	1
cami ii urogenital tract	210	OTU_97.38349.0	1	1	2064595	2064595	2064595	1	1	1	1	1
cami ii urogenital tract	82	OTU_97.44851.0	0.994389	0.99991	1675837	1666434	1666584	0.833333	0.9375	18	15	16
cami ii urogenital tract	184	OTU_97.391.0	1	0.999748	7451855	7451855	7453736	1	0.976471	83	83	85
cami ii urogenital tract	186	OTU_97.19349.0	1	0.997082	2125751	2125751	2131973	1	0.5	1	1	2
cami ii urogenital tract	70	OTU_97.2658.0	0.993308	0.996785	2301119	2285719	2293091	0.967742	0.909091	62	60	66
cami ii urogenital tract	169	OTU_97.43871.0	0.986149	0.994969	2125466	2096026	2106625	0.25	0.5	4	1	2
cami ii urogenital tract	143	OTU_97.3437.0	0.836965	0.992784	3579441	2995868	3017642	0.0322581	0.333333	31	1	3
cami ii urogenital tract	69	OTU_97.41368.0	1	0.991687	2166420	2166420	2184581	1	0.929825	53	53	57
cami ii urogenital tract	227	OTU_97.13075.0	1	0.990532	3113575	3113575	3143335	1	0.5	1	1	2
cami ii urogenital tract	13	OTU_97.13559.0	0.892226	0.989857	2566193	2289623	2313084	0.775701	0.882979	107	83	94
cami ii urogenital tract	183	OTU_97.43292.0	1	0.988947	2506162	2506162	2534171	1	0.5	1	1	2
cami ii urogenital tract	225	OTU_97.33599.0	1	0.987984	3308219	3308219	3348453	1	0.25	1	1	4
cami ii urogenital tract	154	OTU_97.44002.0	0.951594	0.985995	2414739	2297851	2330489	0.2	0.5	5	1	2
cami ii urogenital tract	18	OTU_97.36696.1	1	0.984448	3212947	3212947	3263704	1	0.25	1	1	4
cami ii urogenital tract	71	OTU_97.40357.1	1	0.981686	3261358	3261358	3322200	1	0.333333	1	1	3
cami ii urogenital tract	76	OTU_97.25104.0	1	0.979983	3171173	3171173	3235946	1	0.333333	1	1	3
cami ii urogenital tract	217	OTU_97.33269.0	1	0.977822	2125388	2125388	2173594	1	0.333333	1	1	3
cami ii urogenital tract	88	OTU_97.39229.0	1	0.976283	2261449	2261449	2316387	1	0.333333	1	1	3
cami ii urogenital tract	142	OTU_97.22072.0	1	0.975639	2500547	2500547	2562984	1	0.25	1	1	4
cami ii urogenital tract	161	OTU_97.1036.1	1	0.975326	3285567	3285567	3368687	1	0.918699	113	113	123
cami ii urogenital tract	25	OTU_97.9566.0	0.991452	0.974217	5064342	5021053	5153936	0.987578	0.819588	322	318	388
cami ii urogenital tract	123	OTU_97.24982.0	1	0.974112	3235293	3235293	3321273	1	0.333333	1	1	3
cami ii urogenital tract	204	OTU_97.20227.0	1	0.972991	1967208	1967208	2021815	1	0.333333	1	1	3
cami ii urogenital tract	75	OTU_97.27789.0	1	0.970991	3203943	3203943	3299664	1	0.25	1	1	4
cami ii urogenital tract	196	OTU_97.40724.0	1	0.969255	2508308	2508308	2587873	1	0.4	4	4	10
cami ii urogenital tract	27	OTU_97.3429.0	0.999157	0.966409	4593435	4589563	4749089	0.996516	0.80791	287	286	354
cami ii urogenital tract	59	OTU_97.231.0	1	0.959027	2618728	2618728	2730610	1	0.6	3	3	5
cami ii urogenital tract	103	OTU_97.36767.0	1	0.958178	1894398	1894398	1977084	1	0.333333	1	1	3
cami ii urogenital tract	218	OTU_97.36438.0	1	0.95794	2176673	2176673	2272243	1	0.25	1	1	4
cami ii urogenital tract	89	OTU_97.15189.0	0.988958	0.953134	1994701	1972676	2069674	0.949367	0.78125	79	75	96
cami ii urogenital tract	224	OTU_97.37012.0	1	0.952332	2172253	2172253	2280983	1	0.2	1	1	5
cami ii urogenital tract	84	OTU_97.16722.0	0.833733	0.950116	2086132	1739278	1830596	0.0588235	0.25	17	1	4
cami ii urogenital tract	98	OTU_97.27572.0	0.986703	0.93523	2023420	1996514	2134785	0.837838	0.815789	37	31	38
cami ii urogenital tract	2	OTU_97.38340.0	0.919014	0.931827	3014515	2770380	2973063	0.142857	0.2	7	1	5
cami ii urogenital tract	124	OTU_97.39415.0	0.974898	0.930468	1997857	1947706	2093254	0.5	0.142857	2	1	7
cami ii urogenital tract	78	OTU_97.39528.0	1	0.926082	3423955	3423955	3697250	1	0.25	1	1	4
cami ii urogenital tract	28	OTU_97.40239.0	0.838029	0.924431	3354277	2810980	3040767	0.784861	0.766537	251	197	257
cami ii urogenital tract	23	OTU_97.7126.1	0.991977	0.920378	1843436	1828647	1986844	0.909091	0.645161	22	20	31
cami ii urogenital tract	86	OTU_97.19747.0	1	0.915771	2548259	2548259	2782638	1	0.111111	1	1	9
cami ii urogenital tract	181	OTU_97.43292.1	1	0.914319	3131733	3131733	3425209	1	0.166667	1	1	6
cami ii urogenital tract	162	OTU_97.26886.0	0.982072	0.911533	4287112	4210252	4618870	0.666667	0.666667	12	8	12
cami ii urogenital tract	235	OTU_97.33281.0	1	0.908055	3235934	3235934	3563587	1	0.0344828	1	1	29
cami ii urogenital tract	180	OTU_97.43733.0	1	0.905881	3044678	3044678	3361012	1	0.0909091	1	1	11
cami ii urogenital tract	53	OTU_97.37162.0	1	0.900863	3067620	3067620	3405203	1	0.166667	2	2	12
cami ii urogenital tract	192	OTU_97.848.0	1	0.895558	2247297	2247297	2509382	1	0.166667	1	1	6
cami ii urogenital tract	17	OTU_97.40650.0	1	0.886244	2008718	2008718	2266553	1	0.723077	47	47	65
cami ii urogenital tract	120	OTU_97.40205.0	0.706173	0.885997	5236085	3697583	4173360	0.864532	0.669847	406	351	524
cami ii urogenital tract	19	OTU_97.39620.0	0.937713	0.88536	1867911	1751565	1978364	0.166667	0.333333	6	1	3
cami ii urogenital tract	148	OTU_97.13662.0	1	0.876907	2572677	2572677	2933809	1	0.584496	377	377	645
cami ii urogenital tract	177	OTU_97.558.0	1	0.876018	5456376	5456376	6228609	1	0.545455	6	6	11
cami ii urogenital tract	67	OTU_97.38238.0	0.88878	0.860261	2238805	1989805	2313024	0.882353	0.652174	119	105	161
cami ii urogenital tract	104	OTU_97.33420.0	0.820551	0.836155	2169544	1780221	2129055	0.0714286	0.333333	14	1	3
cami ii urogenital tract	141	OTU_97.20357.1	0.969125	0.826586	1992725	1931200	2336356	0.982906	0.600522	234	230	383
cami ii urogenital tract	72	OTU_97.194.1	0.981539	0.824022	1416901	1390743	1687749	0.974093	0.538682	193	188	349
cami ii urogenital tract	228	OTU_97.7557.0	1	0.785282	2119786	2119786	2699394	1	0.5	1	1	2
cami ii urogenital tract	220	OTU_97.10391.0	1	0.778537	2131035	2131035	2737231	1	0.5	1	1	2
cami ii urogenital tract	205	OTU_97.40012.0	1	0.774649	2119682	2119682	2736313	1	0.5	1	1	2
cami ii urogenital tract	11	OTU_97.16825.0	0.921103	0.772216	2575588	2372382	3072173	0.85	0.658915	100	85	129
cami ii urogenital tract	44	OTU_97.35314.0	0.686193	0.737202	2190938	1503406	2039340	0.623077	0.5625	130	81	144
cami ii urogenital tract	207	OTU_97.17553.0	1	0.692517	1504287	1504287	2172201	1	0.333333	2	2	6
cami ii urogenital tract	150	OTU_97.40666.0	1	0.681277	2553271	2553271	3747771	1	0.214286	3	3	14
cami ii urogenital tract	97	OTU_97.8055.0	0.99477	0.679421	3061647	3045636	4482691	0.984277	0.508943	318	313	615
cami ii urogenital tract	170	OTU_97.26891.0	1	0.589342	442903	442903	751521	1	0.4	2	2	5
cami ii urogenital tract	34	OTU_97.449.0	0.804445	0.5856	1470075	1182594	2019456	0.81875	0.309693	160	131	423
cami ii urogenital tract	230	OTU_97.5941.0	1	0.564687	1195998	1195998	2117983	1	0.265861	264	264	993
cami ii urogenital tract	51	OTU_97.4365.0	0.758526	0.543818	2047036	1552730	2855239	0.616099	0.369202	323	199	539
cami ii urogenital tract	26	OTU_97.21234.0	0.945062	0.524316	1151353	1088100	2075276	0.872727	0.380952	55	48	126
cami ii urogenital tract	94	OTU_97.38349.1	0.944037	0.519655	1132646	1069260	2057635	0.75	0.36	12	9	25
cami ii urogenital tract	63	OTU_97.36989.0	1	0.51383	961244	961244	1870742	1	0.385965	22	22	57
cami ii urogenital tract	118	OTU_97.306.0	0.718231	0.510416	3387215	2432803	4766311	0.123418	0.481481	316	39	81
cami ii urogenital tract	15	OTU_97.29802.0	0.687538	0.482382	1471265	1011551	2096992	0.125	0.363636	32	4	11
cami ii urogenital tract	93	OTU_97.29802.0	1	0.481033	1008723	1008723	2096992	1	0.363636	4	4	11
cami ii urogenital tract	7	OTU_97.27875.0	0.535649	0.467681	1211254	648807	1387285	0.533333	0.271186	30	16	59
cami ii urogenital tract	43	OTU_97.26970.0	0.835708	0.455401	1742488	1456211	3197647	0.142857	0.25	7	1	4
cami ii urogenital tract	108	OTU_97.3879.0	0.721285	0.440859	1807292	1303573	2956890	0.761905	0.304762	42	32	105
cami ii urogenital tract	115	OTU_97.7047.0	0.835998	0.434216	1038429	868125	1999293	0.0454545	0.5	44	2	4
cami ii urogenital tract	211	OTU_97.38349.1	1	0.406813	837072	837072	2057635	1	0.36	9	9	25
cami ii urogenital tract	79	OTU_97.40481.0	0.873029	0.352527	2559003	2234083	6337331	0.2	0.5	5	1	2
cami ii urogenital tract	151	OTU_97.37335.0	1	0.345343	723920	723920	2096235	1	0.297619	25	25	84
cami ii urogenital tract	160	OTU_97.35464.0	0.951287	0.324265	956271	909688	2805382	0.876712	0.170213	73	64	376
cami ii urogenital tract	92	OTU_97.7047.0	0.718996	0.31566	877748	631097	1999293	0.0138889	0.25	72	1	4
cami ii urogenital tract	173	OTU_97.766.0	1	0.309996	1194469	1194469	3853172	1	0.0769231	1	1	13
cami ii urogenital tract	74	OTU_97.19631.0	0.97581	0.309841	659662	643705	2077532	0.972222	0.236486	36	35	148
cami ii urogenital tract	9	OTU_97.36231.0	0.658763	0.288911	635936	418931	1450035	0.684211	0.203125	19	13	64
cami ii urogenital tract	153	OTU_97.37335.0	1	0.28361	594513	594513	2096235	1	0.166667	14	14	84
cami ii urogenital tract	107	OTU_97.3879.0	0.762906	0.27617	1070388	816605	2956890	0.709677	0.209524	31	22	105
cami ii urogenital tract	73	OTU_97.19631.0	0.923638	0.275727	620190	572831	2077532	0.909091	0.202703	33	30	148
cami ii urogenital tract	237	OTU_97.40353.0	1	0.27411	610110	610110	2225788	1	0.5	1	1	2
cami ii urogenital tract	171	OTU_97.26891.0	0.982455	0.271591	207751	204106	751521	0.5	0.2	2	1	5
cami ii urogenital tract	179	OTU_97.38234.0	0.983207	0.257005	604643	594489	2313146	0.982558	0.0806298	172	169	2096
cami ii urogenital tract	4	OTU_97.21891.0	0.601652	0.255181	751978	452429	1772973	0.586207	0.120425	174	102	847
cami ii urogenital tract	222	OTU_97.7047.0	1	0.250124	500071	500071	1999293	1	0.25	1	1	4
cami ii urogenital tract	64	OTU_97.4365.0	0.681683	0.24607	1030668	702589	2855239	0.717391	0.122449	92	66	539
cami ii urogenital tract	199	OTU_97.18936.0	0.793148	0.232872	1221166	968565	4159225	0.666667	0.25	6	4	16
cami ii urogenital tract	203	OTU_97.35508.0	1	0.228077	1628300	1628300	7139265	1	0.2	2	2	10
cami ii urogenital tract	206	OTU_97.40012.0	1	0.225351	616631	616631	2736313	1	0.5	1	1	2
cami ii urogenital tract	58	OTU_97.28682.0	0.979854	0.222794	450660	441581	1982011	0.979381	0.102151	97	95	930
cami ii urogenital tract	219	OTU_97.10391.0	1	0.221463	606196	606196	2737231	1	0.5	1	1	2
cami ii urogenital tract	216	OTU_97.27143.0	1	0.219885	619670	619670	2818156	1	0.0833333	1	1	12
cami ii urogenital tract	100	OTU_97.25948.0	1	0.203433	682385	682385	3354341	1	0.0769231	1	1	13
cami ii urogenital tract	14	OTU_97.27566.0	0.35544	0.201702	1098581	390480	1935927	0.320175	0.0831435	228	73	878
cami ii urogenital tract	121	OTU_97.8055.0	0.982693	0.19417	885734	870405	4482691	0.958904	0.113821	73	70	615
cami ii urogenital tract	117	OTU_97.20541.0	0.40388	0.187391	2067070	834849	4455123	0.464015	0.0603597	528	245	4059
cami ii urogenital tract	165	OTU_97.36187.0	1	0.177574	583038	583038	3283345	1	0.166667	3	3	18
cami ii urogenital tract	152	OTU_97.37335.0	1	0.171142	358754	358754	2096235	1	0.0833333	7	7	84
cami ii urogenital tract	45	OTU_97.25948.0	0.483328	0.167884	1165132	563141	3354341	0.166667	0.230769	18	3	13
cami ii urogenital tract	198	OTU_97.13437.0	0.922739	0.166489	773290	713545	4285849	0.666667	0.25	6	4	16
cami ii urogenital tract	42	OTU_97.6773.0	0.664211	0.162747	810423	538292	3307529	0.166667	0.1	12	2	20
cami ii urogenital tract	12	OTU_97.28682.0	0.590765	0.162366	544738	321812	1982011	0.666667	0.088172	123	82	930
cami ii urogenital tract	212	OTU_97.6141.0	1	0.155509	442425	442425	2845016	1	0.222222	4	4	18
cami ii urogenital tract	136	OTU_97.20357.0	0.498735	0.15455	948737	473168	3061581	0.480769	0.0696379	52	25	359
cami ii urogenital tract	149	OTU_97.19631.0	0.984296	0.154161	325385	320275	2077532	0.941176	0.108108	17	16	148
cami ii urogenital tract	56	OTU_97.13065.1	0.310339	0.151674	984548	305544	2014480	0.353535	0.0739176	198	70	947
cami ii urogenital tract	30	OTU_97.28203.0	0.429008	0.151155	1127866	483864	3201103	0.207207	0.109005	111	23	211
cami ii urogenital tract	102	OTU_97.25948.0	1	0.147882	496045	496045	3354341	1	0.0769231	1	1	13
cami ii urogenital tract	6	OTU_97.27566.0	0.25516	0.146208	1109296	283048	1935927	0.313636	0.0785877	220	69	878
cami ii urogenital tract	201	OTU_97.18936.0	0.774095	0.142717	766823	593594	4159225	0.666667	0.125	3	2	16
cami ii urogenital tract	132	OTU_97.35464.0	0.724586	0.142397	551319	399478	2805382	0.52381	0.146277	105	55	376
cami ii urogenital tract	90	OTU_97.32281.0	0.678537	0.134617	578508	392539	2915975	0.677852	0.0742101	149	101	1361
cami ii urogenital tract	5	OTU_97.27875.0	0.52619	0.131695	347209	182698	1387285	0.466667	0.118644	15	7	59
cami ii urogenital tract	138	OTU_97.20357.0	0.352782	0.126923	1101484	388584	3061581	0.311321	0.091922	106	33	359
cami ii urogenital tract	48	OTU_97.6773.0	0.567179	0.123535	720397	408594	3307529	0.166667	0.05	6	1	20
cami ii urogenital tract	119	OTU_97.306.0	0.625136	0.119634	912139	570211	4766311	0.169014	0.148148	71	12	81
cami ii urogenital tract	66	OTU_97.36989.0	0.809895	0.117723	271924	220230	1870742	0.666667	0.0701754	6	4	57
cami ii urogenital tract	62	OTU_97.36989.0	1	0.11712	219101	219101	1870742	1	0.0350877	2	2	57
cami ii urogenital tract	168	OTU_97.36187.0	1	0.112838	370486	370486	3283345	1	0.0555556	1	1	18
cami ii urogenital tract	106	OTU_97.3879.0	0.906057	0.112544	367285	332781	2956890	0.714286	0.0952381	14	10	105
cami ii urogenital tract	35	OTU_97.28203.0	0.28294	0.112324	1270806	359562	3201103	0.190476	0.113744	126	24	211
cami ii urogenital tract	8	OTU_97.7126.0	0.546072	0.111074	399911	218380	1966068	0.703297	0.0315893	91	64	2026
cami ii urogenital tract	194	OTU_97.6773.0	1	0.106751	353083	353083	3307529	1	0.05	1	1	20
cami ii urogenital tract	29	OTU_97.28203.0	0.391222	0.103867	849872	332489	3201103	0.301887	0.0758294	53	16	211
cami ii urogenital tract	146	OTU_97.26970.0	1	0.0982917	314302	314302	3197647	1	0.25	1	1	4
cami ii urogenital tract	54	OTU_97.37162.0	0.616034	0.0956636	528792	325754	3405203	0.243243	0.75	37	9	12
cami ii urogenital tract	16	OTU_97.35271.0	0.401499	0.094181	745972	299507	3180122	0.408537	0.0445183	164	67	1505
cami ii urogenital tract	105	OTU_97.21234.0	0.659447	0.0924981	291091	191959	2075276	0.571429	0.031746	7	4	126
cami ii urogenital tract	55	OTU_97.27566.0	0.495865	0.0916362	357761	177401	1935927	0.5	0.046697	82	41	878
cami ii urogenital tract	159	OTU_97.35464.0	0.862336	0.0894823	291107	251032	2805382	0.675676	0.0664894	37	25	376
cami ii urogenital tract	166	OTU_97.36187.0	0.850043	0.0881001	340292	289263	3283345	0.333333	0.0555556	3	1	18
cami ii urogenital tract	158	OTU_97.35464.0	0.680386	0.0872391	359706	244739	2805382	0.539474	0.109043	76	41	376
cami ii urogenital tract	41	OTU_97.35271.0	0.393396	0.0864064	698490	274783	3180122	0.397129	0.0551495	209	83	1505
cami ii urogenital tract	80	OTU_97.3428.1	0.407904	0.0826785	378685	154467	1868285	0.494949	0.0229293	99	49	2137
cami ii urogenital tract	137	OTU_97.20357.0	0.494715	0.0811695	502324	248507	3061581	0.461538	0.0334262	26	12	359
cami ii urogenital tract	129	OTU_97.40724.1	0.3296	0.0811563	759317	250271	3083816	0.299065	0.0412903	107	32	775
cami ii urogenital tract	39	OTU_97.35271.0	0.333903	0.0806155	767789	256367	3180122	0.317391	0.048505	230	73	1505
cami ii urogenital tract	10	OTU_97.40724.1	0.235247	0.0802275	1051692	247407	3083816	0.18677	0.0619355	257	48	775
cami ii urogenital tract	101	OTU_97.25948.0	1	0.0769996	258283	258283	3354341	1	0.0769231	1	1	13
cami ii urogenital tract	36	OTU_97.6773.0	0.276485	0.0732928	876784	242418	3307529	0.0240964	0.1	83	2	20
cami ii urogenital tract	200	OTU_97.13437.0	1	0.0718891	308106	308106	4285849	1	0.0625	1	1	16
cami ii urogenital tract	33	OTU_97.35314.0	0.309002	0.0716031	472563	146023	2039340	0.388889	0.0972222	36	14	144
cami ii urogenital tract	110	OTU_97.32281.0	0.598154	0.0711961	347078	207606	2915975	0.615385	0.0235121	52	32	1361
cami ii urogenital tract	167	OTU_97.36187.0	1	0.0704282	231240	231240	3283345	1	0.0555556	1	1	18
cami ii urogenital tract	109	OTU_97.40724.1	0.236446	0.0700664	913832	216072	3083816	0.242105	0.0296774	95	23	775
cami ii urogenital tract	111	OTU_97.40724.1	0.354144	0.0694202	604497	214079	3083816	0.301887	0.0412903	106	32	775
cami ii urogenital tract	49	OTU_97.28203.0	0.877646	0.0692402	252545	221645	3201103	0.8	0.0189573	5	4	211
cami ii urogenital tract	193	OTU_97.6773.0	1	0.0679631	224790	224790	3307529	1	0.05	1	1	20
cami ii urogenital tract	112	OTU_97.32281.0	0.189493	0.0649457	999404	189380	2915975	0.189542	0.0426157	306	58	1361
cami ii urogenital tract	57	OTU_97.13065.1	0.352015	0.0596606	341420	120185	2014480	0.380282	0.0285111	71	27	947
cami ii urogenital tract	24	OTU_97.40666.0	0.318001	0.0579107	682501	217036	3747771	0.0724638	0.357143	69	5	14
cami ii urogenital tract	202	OTU_97.13437.0	1	0.0562248	240971	240971	4285849	1	0.125	2	2	16
cami ii urogenital tract	113	OTU_97.2666.1	0.252644	0.048581	547201	138247	2845700	0.231293	0.0304659	147	34	1116
cami ii urogenital tract	130	OTU_97.2666.1	0.252554	0.0479436	540213	136433	2845700	0.25	0.0259857	116	29	1116
cami ii urogenital tract	40	OTU_97.11873.0	0.504851	0.0457466	282650	142696	3119269	0.380952	0.0357143	21	8	224
cami ii urogenital tract	128	OTU_97.2666.1	0.217925	0.0447328	584127	127296	2845700	0.218543	0.0295699	151	33	1116
cami ii urogenital tract	31	OTU_97.11873.0	0.485952	0.0410109	263244	127924	3119269	0.30303	0.0446429	33	10	224
cami ii urogenital tract	91	OTU_97.40724.1	0.226564	0.0406766	553658	125439	3083816	0.207407	0.036129	135	28	775
cami ii urogenital tract	140	OTU_97.20357.0	0.543953	0.0402854	226742	123337	3061581	0.454545	0.0139276	11	5	359
cami ii urogenital tract	38	OTU_97.11873.0	0.537209	0.0367833	213580	114737	3119269	0.5	0.00892857	4	2	224
cami ii urogenital tract	47	OTU_97.449.0	0.139396	0.0346593	502118	69993	2019456	0.122302	0.0401891	139	17	423
cami ii urogenital tract	155	OTU_97.915.0	0.918464	0.0339569	317983	292056	8600788	0.920455	0.0249846	88	81	3242
cami ii urogenital tract	127	OTU_97.2666.1	0.272175	0.0326911	341798	93029	2845700	0.269663	0.0215054	89	24	1116
cami ii urogenital tract	32	OTU_97.11873.0	0.254863	0.0323714	396194	100975	3119269	0.12963	0.03125	54	7	224
cami ii urogenital tract	37	OTU_97.35271.0	0.287715	0.0216089	238844	68719	3180122	0.461538	0.00797342	26	12	1505
cami ii urogenital tract	83	OTU_97.915.0	0.401156	0.0134977	289391	116091	8600788	0.485714	0.0104874	70	34	3242

## Sheet: MetaDecoder1000
Supplementary Table S5. Clustering benchmarks on five CAMI II Human Microbiome Project datasets. (MetaDecoder1000)
sample_id	Bin ID	Most abundant genome	Purity (bp)	Completeness (bp)	Bin size (bp)	True positives (bp)	True size of most abundant genome (bp)	Purity (seq)	Completeness (seq)	Bin size (seq)	True positives (seq)	True size of most abundant genome (seq)
cami ii airways	313	OTU_97.29523.0	1	1	2976823	2976823	2976823	1	1	1	1	1
cami ii airways	388	OTU_97.44239.1	1	1	2279110	2279110	2279110	1	1	1	1	1
cami ii airways	368	OTU_97.34702.0	1	1	2403532	2403532	2403532	1	1	1	1	1
cami ii airways	373	OTU_97.42098.0	1	1	2664623	2664623	2664623	1	1	2	2	2
cami ii airways	193	OTU_97.44958.1	0.995958	1	1777030	1769847	1769847	0.8	1	5	4	4
cami ii airways	375	OTU_97.3579.0	0.991916	1	2267287	2248958	2248958	0.5	1	2	1	1
cami ii airways	376	OTU_97.29637.1	1	1	2435613	2435613	2435613	1	1	1	1	1
cami ii airways	377	OTU_97.21926.0	1	1	2737953	2737953	2737953	1	1	1	1	1
cami ii airways	378	OTU_97.24948.0	1	1	2451806	2451806	2451806	1	1	1	1	1
cami ii airways	380	OTU_97.150.0	1	1	2337820	2337820	2337820	1	1	1	1	1
cami ii airways	384	OTU_97.119.0	1	1	1924502	1924502	1924502	1	1	1	1	1
cami ii airways	386	OTU_97.25427.1	1	1	2173406	2173406	2173406	1	1	1	1	1
cami ii airways	387	OTU_97.25427.0	1	1	2154338	2154338	2154338	1	1	1	1	1
cami ii airways	390	OTU_97.20828.0	0.993751	1	2237476	2223495	2223495	0.5	1	2	1	1
cami ii airways	425	OTU_97.44712.0	1	1	2368128	2368128	2368128	1	1	1	1	1
cami ii airways	398	OTU_97.42478.0	1	1	2872764	2872764	2872764	1	1	1	1	1
cami ii airways	400	OTU_97.7941.1	1	1	1441101	1441101	1441101	1	1	3	3	3
cami ii airways	402	OTU_97.10505.0	1	1	2227183	2227183	2227183	1	1	2	2	2
cami ii airways	403	OTU_97.33610.0	1	1	2446800	2446800	2446800	1	1	1	1	1
cami ii airways	405	OTU_97.44237.0	1	1	2616378	2616378	2616378	1	1	1	1	1
cami ii airways	411	OTU_97.44656.0	1	1	2070171	2070171	2070171	1	1	2	2	2
cami ii airways	412	OTU_97.41428.0	1	1	5875337	5875337	5875337	1	1	2	2	2
cami ii airways	413	OTU_97.34032.1	1	1	2903325	2903325	2903325	1	1	1	1	1
cami ii airways	416	OTU_97.588.0	1	1	3871819	3871819	3871819	1	1	2	2	2
cami ii airways	417	OTU_97.34011.0	1	1	2598696	2598696	2598696	1	1	1	1	1
cami ii airways	420	OTU_97.1263.0	1	1	2862151	2862151	2862151	1	1	2	2	2
cami ii airways	366	OTU_97.44851.0	1	1	1667092	1667092	1667092	1	1	1	1	1
cami ii airways	202	OTU_97.37745.0	1	1	2335741	2335741	2335741	1	1	1	1	1
cami ii airways	365	OTU_97.12441.0	1	1	3221656	3221656	3221656	1	1	11	11	11
cami ii airways	360	OTU_97.7131.0	1	1	2369813	2369813	2369813	1	1	1	1	1
cami ii airways	279	OTU_97.31367.0	0.998959	1	1988629	1986559	1986559	0.666667	1	3	2	2
cami ii airways	266	OTU_97.30815.0	1	1	2335273	2335273	2335273	1	1	1	1	1
cami ii airways	265	OTU_97.161.0	1	1	4791957	4791957	4791957	1	1	1	1	1
cami ii airways	259	OTU_97.45281.1	0.950748	1	3524193	3350619	3350619	0.333333	1	3	1	1
cami ii airways	256	OTU_97.17807.0	1	1	2403450	2403450	2403450	1	1	1	1	1
cami ii airways	300	OTU_97.24447.0	1	1	2337572	2337572	2337572	1	1	1	1	1
cami ii airways	301	OTU_97.24447.1	1	1	2833545	2833545	2833545	1	1	2	2	2
cami ii airways	304	OTU_97.34663.1	1	1	2658364	2658364	2658364	1	1	1	1	1
cami ii airways	248	OTU_97.35050.0	1	1	2172408	2172408	2172408	1	1	1	1	1
cami ii airways	247	OTU_97.22389.0	1	1	2033818	2033818	2033818	1	1	1	1	1
cami ii airways	309	OTU_97.42356.0	1	1	2093305	2093305	2093305	1	1	1	1	1
cami ii airways	311	OTU_97.36185.0	1	1	2474142	2474142	2474142	1	1	1	1	1
cami ii airways	314	OTU_97.27418.0	1	1	2337069	2337069	2337069	1	1	1	1	1
cami ii airways	239	OTU_97.36183.0	1	1	2820448	2820448	2820448	1	1	1	1	1
cami ii airways	237	OTU_97.1365.0	1	1	5397938	5397938	5397938	1	1	6	6	6
cami ii airways	328	OTU_97.34913.0	1	1	2337120	2337120	2337120	1	1	1	1	1
cami ii airways	339	OTU_97.7441.0	1	1	3309383	3309383	3309383	1	1	1	1	1
cami ii airways	341	OTU_97.989.0	0.823165	1	4773921	3929723	3929723	0.148148	1	27	4	4
cami ii airways	342	OTU_97.4436.0	1	1	3332441	3332441	3332441	1	1	1	1	1
cami ii airways	350	OTU_97.36502.0	1	1	1941547	1941547	1941547	1	1	1	1	1
cami ii airways	351	OTU_97.151.0	1	1	6186826	6186826	6186826	1	1	1	1	1
cami ii airways	353	OTU_97.23938.0	1	1	2749720	2749720	2749720	1	1	42	42	42
cami ii airways	211	OTU_97.35501.0	0.989167	1	2599939	2571774	2571774	0.5	1	2	1	1
cami ii airways	423	OTU_97.11114.0	1	1	2363162	2363162	2363162	1	1	1	1	1
cami ii airways	379	OTU_97.36233.0	1	1	2880148	2880148	2880148	1	1	1	1	1
cami ii airways	455	OTU_97.9699.0	1	1	4621646	4621646	4621646	1	1	1	1	1
cami ii airways	470	OTU_97.37770.0	1	1	1836419	1836419	1836419	1	1	1	1	1
cami ii airways	447	OTU_97.20026.0	1	1	2337806	2337806	2337806	1	1	1	1	1
cami ii airways	450	OTU_97.32419.0	1	1	2338128	2338128	2338128	1	1	1	1	1
cami ii airways	451	OTU_97.32419.1	1	1	2364375	2364375	2364375	1	1	1	1	1
cami ii airways	446	OTU_97.45246.0	1	1	2036336	2036336	2036336	1	1	1	1	1
cami ii airways	452	OTU_97.45429.0	1	1	2129899	2129899	2129899	1	1	1	1	1
cami ii airways	453	OTU_97.41740.0	1	1	2758643	2758643	2758643	1	1	1	1	1
cami ii airways	454	OTU_97.31175.0	1	1	2337606	2337606	2337606	1	1	1	1	1
cami ii airways	120	OTU_97.40593.0	0.982125	1	2185270	2146208	2146208	0.666667	1	18	12	12
cami ii airways	460	OTU_97.44594.0	1	1	1908276	1908276	1908276	1	1	1	1	1
cami ii airways	448	OTU_97.40239.0	1	1	3052050	3052050	3052050	1	1	1	1	1
cami ii airways	108	OTU_97.14774.0	0.847749	1	2572187	2180570	2180570	0.0107527	1	93	1	1
cami ii airways	434	OTU_97.44935.0	1	1	2319450	2319450	2319450	1	1	6	6	6
cami ii airways	129	OTU_97.44564.0	0.952784	1	1880424	1791637	1791637	0.25	1	4	1	1
cami ii airways	145	OTU_97.12006.0	0.995928	1	2659820	2648989	2648989	0.714286	1	7	5	5
cami ii airways	429	OTU_97.34821.0	1	1	2832288	2832288	2832288	1	1	1	1	1
cami ii airways	427	OTU_97.34817.0	1	1	2559918	2559918	2559918	1	1	1	1	1
cami ii airways	147	OTU_97.36230.0	1	1	2307542	2307542	2307542	1	1	1	1	1
cami ii airways	428	OTU_97.32155.0	1	1	2419380	2419380	2419380	1	1	2	2	2
cami ii airways	473	OTU_97.3568.1	1	1	2193710	2193710	2193710	1	1	1	1	1
cami ii airways	93	OTU_97.39766.0	0.973772	1	2400878	2337907	2337907	0.1	1	10	1	1
cami ii airways	406	OTU_97.513.0	1	0.999964	6836354	6836354	6836600	1	0.978261	45	45	46
cami ii airways	467	OTU_97.36530.0	1	0.999096	2998478	2998478	3001191	1	0.333333	1	1	3
cami ii airways	466	OTU_97.34717.0	1	0.999034	2987996	2987996	2990884	1	0.5	1	1	2
cami ii airways	357	OTU_97.508.0	1	0.998872	3119947	3119947	3123469	1	0.9375	15	15	16
cami ii airways	355	OTU_97.26567.0	1	0.998672	3342888	3342888	3347332	1	0.5	1	1	2
cami ii airways	364	OTU_97.89.0	1	0.998668	3333639	3333639	3338085	1	0.5	1	1	2
cami ii airways	418	OTU_97.41628.1	1	0.998193	2598899	2598899	2603603	1	0.956522	22	22	23
cami ii airways	383	OTU_97.5420.0	1	0.997733	2503713	2503713	2509402	1	0.5	1	1	2
cami ii airways	274	OTU_97.404.0	1	0.996211	3381658	3381658	3394521	1	0.929936	146	146	157
cami ii airways	255	OTU_97.38845.0	1	0.996062	5480257	5480257	5501925	1	0.952381	60	60	63
cami ii airways	354	OTU_97.1057.0	1	0.994651	2753825	2753825	2768634	1	0.894737	34	34	38
cami ii airways	431	OTU_97.7044.0	1	0.994552	3113357	3113357	3130411	1	0.938776	46	46	49
cami ii airways	307	OTU_97.23317.0	1	0.994276	1758793	1758793	1768919	1	0.888889	24	24	27
cami ii airways	468	OTU_97.35920.0	1	0.99268	2799798	2799798	2820445	1	0.5	1	1	2
cami ii airways	283	OTU_97.34832.0	1	0.991887	2824396	2824396	2847498	1	0.25	1	1	4
cami ii airways	372	OTU_97.5688.0	1	0.991775	2574859	2574859	2596214	1	0.885906	132	132	149
cami ii airways	289	OTU_97.38699.0	1	0.991704	2955146	2955146	2979868	1	0.333333	1	1	3
cami ii airways	363	OTU_97.44585.0	1	0.991318	2814816	2814816	2839469	1	0.5	1	1	2
cami ii airways	371	OTU_97.35712.0	1	0.990825	2900379	2900379	2927235	1	0.5	1	1	2
cami ii airways	296	OTU_97.8334.0	1	0.989951	2059080	2059080	2079982	1	0.909091	20	20	22
cami ii airways	469	OTU_97.42528.0	1	0.989654	2906665	2906665	2937052	1	0.5	1	1	2
cami ii airways	369	OTU_97.26944.0	1	0.989408	3043182	3043182	3075759	1	0.333333	1	1	3
cami ii airways	275	OTU_97.34830.0	1	0.989314	2729471	2729471	2758954	1	0.333333	1	1	3
cami ii airways	410	OTU_97.41514.0	1	0.987171	2547749	2547749	2580860	1	0.842105	240	240	285
cami ii airways	183	OTU_97.165.0	1	0.986493	4026108	4026108	4081233	1	0.333333	3	3	9
cami ii airways	370	OTU_97.7928.0	1	0.984581	2677404	2677404	2719333	1	0.875	7	7	8
cami ii airways	433	OTU_97.80.0	1	0.982405	2265499	2265499	2306074	1	0.5	1	1	2
cami ii airways	308	OTU_97.37297.1	1	0.980806	2860364	2860364	2916339	1	0.5	1	1	2
cami ii airways	352	OTU_97.10389.0	1	0.979639	2311369	2311369	2359409	1	0.5	1	1	2
cami ii airways	203	OTU_97.12608.0	0.927943	0.978731	4062842	3770087	3852015	0.976744	0.815534	86	84	103
cami ii airways	409	OTU_97.18721.0	1	0.978086	4878755	4878755	4988064	1	0.285714	2	2	7
cami ii airways	250	OTU_97.10083.0	1	0.977582	2193301	2193301	2243599	1	0.5	1	1	2
cami ii airways	132	OTU_97.44294.0	1	0.973612	1967591	1967591	2020919	1	0.83908	73	73	87
cami ii airways	435	OTU_97.27720.0	1	0.969063	5452368	5452368	5626431	1	0.5	1	1	2
cami ii airways	280	OTU_97.30665.0	0.998412	0.969058	2498942	2494974	2574639	0.990566	0.84	106	105	125
cami ii airways	404	OTU_97.1661.0	1	0.967625	5153428	5153428	5325855	1	0.2	1	1	5
cami ii airways	439	OTU_97.37290.0	1	0.964645	2693377	2693377	2792091	1	0.25	1	1	4
cami ii airways	268	OTU_97.35010.0	1	0.963935	2718007	2718007	2819699	1	0.5	1	1	2
cami ii airways	306	OTU_97.1427.0	1	0.963871	3077473	3077473	3192828	1	0.333333	1	1	3
cami ii airways	231	OTU_97.6886.0	0.970799	0.960359	4300200	4174629	4346945	0.966387	0.815603	119	115	141
cami ii airways	201	OTU_97.34866.0	0.999133	0.959999	4944704	4940419	5146277	0.5	0.333333	2	1	3
cami ii airways	461	OTU_97.23862.0	1	0.95964	5328296	5328296	5552393	1	0.25	1	1	4
cami ii airways	182	OTU_97.13430.0	0.990454	0.958989	5844668	5788876	6036434	0.991416	0.799308	466	462	578
cami ii airways	331	OTU_97.2571.0	0.991385	0.95505	6981733	6921583	7247355	0.986867	0.829653	533	526	634
cami ii airways	465	OTU_97.2893.0	1	0.954035	2548439	2548439	2671223	1	0.795455	70	70	88
cami ii airways	263	OTU_97.31362.0	1	0.952492	2568397	2568397	2696502	1	0.749135	433	433	578
cami ii airways	180	OTU_97.38539.0	0.963837	0.947716	6422238	6189988	6531479	0.955508	0.759259	472	451	594
cami ii airways	389	OTU_97.3377.0	1	0.939349	4474158	4474158	4763039	1	0.5	2	2	4
cami ii airways	415	OTU_97.76.0	1	0.933607	5140003	5140003	5505531	1	0.709259	1149	1149	1620
cami ii airways	399	OTU_97.34998.0	1	0.925412	2568227	2568227	2775227	1	0.8125	78	78	96
cami ii airways	303	OTU_97.5189.0	1	0.922695	4718680	4718680	5114019	1	0.652941	666	666	1020
cami ii airways	189	OTU_97.3175.0	0.811456	0.920809	3795413	3079810	3344677	0.5	0.5	4	2	4
cami ii airways	174	OTU_97.2559.0	0.96553	0.916153	8027522	7750810	8460169	0.957265	0.748663	585	560	748
cami ii airways	230	OTU_97.3543.0	0.966767	0.912571	3147791	3043182	3334734	0.955056	0.787037	89	85	108
cami ii airways	171	OTU_97.39911.0	0.991546	0.909904	5774442	5725627	6292561	0.984716	0.765705	458	451	589
cami ii airways	249	OTU_97.28328.0	0.795134	0.90892	2917588	2319874	2552342	0.743902	0.652406	164	122	187
cami ii airways	462	OTU_97.23411.0	1	0.906291	2087507	2087507	2303352	1	0.761807	371	371	487
cami ii airways	346	OTU_97.4716.0	1	0.903181	2589666	2589666	2867274	1	0.643014	879	879	1367
cami ii airways	440	OTU_97.8447.0	1	0.898576	2593682	2593682	2886437	1	0.666667	4	4	6
cami ii airways	117	OTU_97.39526.0	0.939184	0.89178	5006883	4702386	5273034	0.878004	0.606641	541	475	783
cami ii airways	290	OTU_97.39049.0	0.976247	0.878963	1959468	1912924	2176341	0.939698	0.623333	199	187	300
cami ii airways	287	OTU_97.39768.0	1	0.874643	3125059	3125059	3572955	1	0.601645	512	512	851
cami ii airways	426	OTU_97.4111.1	1	0.868924	3380167	3380167	3890062	1	0.607623	542	542	892
cami ii airways	329	OTU_97.2075.0	0.998367	0.865843	3136231	3131108	3616254	0.990741	0.644578	216	214	332
cami ii airways	359	OTU_97.185.0	0.832199	0.860018	4664555	3881837	4513669	0.2	0.333333	5	1	3
cami ii airways	177	OTU_97.7565.0	0.987173	0.857112	5904583	5828843	6800565	0.979487	0.60925	390	382	627
cami ii airways	212	OTU_97.40264.1	0.984433	0.853322	4998017	4920212	5765951	0.974558	0.598912	904	881	1471
cami ii airways	204	OTU_97.33456.0	0.731732	0.853154	3770669	2759118	3234021	0.224551	0.765306	334	75	98
cami ii airways	238	OTU_97.45310.0	0.964502	0.8523	2125937	2050471	2405809	0.965753	0.559524	146	141	252
cami ii airways	11	OTU_97.36159.0	0.99787	0.851582	4670526	4660580	5472849	0.994382	0.722449	356	354	490
cami ii airways	430	OTU_97.7408.0	1	0.845983	1163929	1163929	1375831	1	0.622222	168	168	270
cami ii airways	302	OTU_97.856.0	0.999257	0.833328	4997934	4994220	5993104	0.998214	0.519275	1120	1118	2153
cami ii airways	340	OTU_97.9612.1	1	0.831228	4418964	4418964	5316185	1	0.770053	144	144	187
cami ii airways	32	OTU_97.3735.0	0.968081	0.826783	3000886	2905102	3513741	0.960526	0.593496	304	292	492
cami ii airways	336	OTU_97.27880.1	1	0.81779	2287143	2287143	2796737	1	0.333333	1	1	3
cami ii airways	196	OTU_97.1240.0	0.997106	0.811788	4492041	4479041	5517503	0.997998	0.508673	999	997	1960
cami ii airways	358	OTU_97.607.0	1	0.809127	3564923	3564923	4405888	1	0.571429	8	8	14
cami ii airways	267	OTU_97.29398.0	0.984899	0.784041	3612054	3557509	4537403	0.995122	0.471132	820	816	1732
cami ii airways	30	OTU_97.43876.1	0.825893	0.779905	2208096	1823652	2338299	0.679587	0.452668	387	263	581
cami ii airways	84	OTU_97.35323.1	0.51124	0.778502	3776994	1930952	2480342	0.72093	0.48062	86	62	129
cami ii airways	348	OTU_97.7202.0	1	0.747692	2514380	2514380	3362856	1	0.363636	4	4	11
cami ii airways	444	OTU_97.353.1	0.928068	0.734237	2037845	1891258	2575813	0.857143	0.631579	28	24	38
cami ii airways	316	OTU_97.30026.1	0.999035	0.709546	2235022	2232865	3146893	0.997921	0.410256	481	480	1170
cami ii airways	382	OTU_97.973.0	1	0.699636	2757735	2757735	3941673	1	0.384018	692	692	1802
cami ii airways	312	OTU_97.29883.0	1	0.689834	3199521	3199521	4638100	1	0.5	1	1	2
cami ii airways	333	OTU_97.839.0	0.993263	0.687922	3407119	3384165	4919400	0.995074	0.352684	812	808	2291
cami ii airways	344	OTU_97.11580.0	1	0.678661	3068119	3068119	4520844	1	0.368738	795	795	2156
cami ii airways	436	OTU_97.45365.1	1	0.674261	1436853	1436853	2131003	1	0.666667	2	2	3
cami ii airways	392	OTU_97.6417.0	0.829232	0.670614	2739829	2271954	3387873	0.802837	0.347239	705	566	1630
cami ii airways	449	OTU_97.156.0	1	0.666695	4754455	4754455	7131378	1	0.353993	1188	1188	3356
cami ii airways	422	OTU_97.475.0	1	0.655995	4063466	4063466	6194354	1	0.558824	57	57	102
cami ii airways	432	OTU_97.35057.0	1	0.651675	1803245	1803245	2767094	1	0.4	2	2	5
cami ii airways	381	OTU_97.22413.1	1	0.643014	1584141	1584141	2463620	1	0.5	1	1	2
cami ii airways	315	OTU_97.31767.0	1	0.642706	1846296	1846296	2872693	1	0.5	1	1	2
cami ii airways	226	OTU_97.3982.0	0.555587	0.628997	4257369	2365337	3760488	0.0666667	0.25	15	1	4
cami ii airways	172	OTU_97.22985.0	0.671378	0.625318	2265535	1521031	2432413	0.65566	0.615044	212	139	226
cami ii airways	459	OTU_97.21183.0	1	0.623147	2043621	2043621	3279517	1	0.330568	518	518	1567
cami ii airways	179	OTU_97.162.0	0.929519	0.616992	4315425	4011271	6501331	0.904328	0.349011	878	794	2275
cami ii airways	131	OTU_97.44228.0	0.910328	0.607773	1521794	1385332	2279358	0.944444	0.341709	72	68	199
cami ii airways	419	OTU_97.27089.0	0.984387	0.59327	1569000	1544503	2603372	0.996212	0.331652	264	263	793
cami ii airways	176	OTU_97.1426.0	0.994976	0.59288	3982026	3962021	6682664	0.994073	0.281535	1181	1174	4170
cami ii airways	288	OTU_97.5863.0	0.965659	0.569736	3314865	3201030	5618446	0.976213	0.259484	1051	1026	3954
cami ii airways	194	OTU_97.710.0	0.971259	0.565887	2452843	2382347	4209936	0.934211	0.330233	76	71	215
cami ii airways	295	OTU_97.20616.0	0.995742	0.565841	1817148	1809411	3197739	0.997921	0.314961	481	480	1524
cami ii airways	456	OTU_97.16884.0	1	0.563268	2702040	2702040	4797074	1	0.2	1	1	5
cami ii airways	45	OTU_97.30055.0	0.81629	0.558976	1777574	1451016	2595846	0.837288	0.304187	295	247	812
cami ii airways	463	OTU_97.34654.0	1	0.558866	1504738	1504738	2692484	1	0.5	1	1	2
cami ii airways	294	OTU_97.13120.0	0.63258	0.530332	522332	330417	623038	0.617188	0.284173	128	79	278
cami ii airways	130	OTU_97.37739.0	0.915319	0.505331	1517984	1389440	2749565	0.878173	0.293718	197	173	589
cami ii airways	332	OTU_97.7697.0	1	0.480275	1110913	1110913	2313079	1	0.22043	246	246	1116
cami ii airways	102	OTU_97.44292.0	0.864572	0.460638	1496982	1294248	2809684	0.823684	0.231852	380	313	1350
cami ii airways	282	OTU_97.31641.0	0.983871	0.45951	1056656	1039613	2262437	0.969811	0.242682	265	257	1059
cami ii airways	334	OTU_97.231.0	1	0.450912	1229700	1229700	2727141	1	0.170455	15	15	88
cami ii airways	261	OTU_97.45281.0	1	0.444191	1096360	1096360	2468215	1	0.333333	4	4	12
cami ii airways	464	OTU_97.34654.0	1	0.441134	1187746	1187746	2692484	1	0.5	1	1	2
cami ii airways	9	OTU_97.42989.0	0.985992	0.436018	813314	801921	1839192	0.962264	0.213389	53	51	239
cami ii airways	191	OTU_97.44406.0	1	0.431253	698155	698155	1618900	1	0.171821	50	50	291
cami ii airways	319	OTU_97.41428.1	0.717983	0.429507	2881466	2068844	4816785	0.526316	0.2	19	10	50
cami ii airways	264	OTU_97.37297.0	1	0.412805	1105850	1105850	2678866	1	0.25	1	1	4
cami ii airways	236	OTU_97.19625.0	1	0.404536	934071	934071	2308995	1	0.15358	133	133	866
cami ii airways	175	OTU_97.57.1	0.972043	0.397848	861051	836979	2103766	0.982249	0.19645	169	166	845
cami ii airways	442	OTU_97.353.0	0.807658	0.374917	1154768	932658	2487637	0.818182	0.28125	11	9	32
cami ii airways	321	OTU_97.11086.0	0.95464	0.364054	2223314	2122465	5830083	0.9	0.25	10	9	36
cami ii airways	97	OTU_97.7131.1	0.614604	0.350419	1422732	874417	2495350	0.586207	0.217949	58	34	156
cami ii airways	391	OTU_97.6366.0	0.717556	0.343863	1516795	1088385	3165172	0.666667	0.181568	396	264	1454
cami ii airways	421	OTU_97.475.0	1	0.343456	2127485	2127485	6194354	1	0.401961	41	41	102
cami ii airways	310	OTU_97.31551.0	0.782368	0.342378	1754586	1372732	4009403	0.918919	0.276423	37	34	123
cami ii airways	396	OTU_97.35057.0	0.796962	0.342075	1187702	946553	2767094	0.4	0.4	5	2	5
cami ii airways	118	OTU_97.44833.0	0.862445	0.341215	742684	640524	1877187	0.892308	0.162011	65	58	358
cami ii airways	356	OTU_97.143.0	1	0.33547	977376	977376	2913453	1	0.141002	152	152	1078
cami ii airways	166	OTU_97.20680.0	0.923287	0.33382	1001682	924840	2770473	0.666667	0.25	6	4	16
cami ii airways	33	OTU_97.11249.0	0.77323	0.32964	2133525	1649705	5004566	0.716327	0.186801	490	351	1879
cami ii airways	243	OTU_97.710.0	0.4937	0.328115	2797939	1381343	4209936	0.233553	0.330233	304	71	215
cami ii airways	144	OTU_97.4332.0	0.614502	0.327832	989486	608041	1854731	0.6	0.295337	95	57	193
cami ii airways	128	OTU_97.42482.0	0.88707	0.327709	628001	557081	1699925	0.764706	0.26	17	13	50
cami ii airways	437	OTU_97.45365.1	1	0.325739	694150	694150	2131003	1	0.333333	1	1	3
cami ii airways	408	OTU_97.44629.0	1	0.323385	667444	667444	2063930	1	0.125	1	1	8
cami ii airways	206	OTU_97.20680.0	0.628798	0.320874	1413766	888973	2770473	0.3	0.1875	10	3	16
cami ii airways	227	OTU_97.24231.0	0.910967	0.317285	1400093	1275438	4019852	0.5	0.142857	2	1	7
cami ii airways	281	OTU_97.36310.1	0.9581	0.310674	816535	782322	2518144	0.95122	0.174107	41	39	224
cami ii airways	292	OTU_97.38219.0	0.76083	0.305057	2799534	2129970	6982194	0.751374	0.158919	728	547	3442
cami ii airways	343	OTU_97.499.0	0.722443	0.300153	875358	632396	2106914	0.649351	0.151057	231	150	993
cami ii airways	438	OTU_97.11249.0	0.542247	0.294538	2718386	1474036	5004566	0.491694	0.157531	602	296	1879
cami ii airways	471	OTU_97.11907.0	1	0.278748	915361	915361	3283828	1	0.0740741	2	2	27
cami ii airways	401	OTU_97.34908.0	0.864645	0.275376	898503	776886	2821187	0.666667	0.105263	3	2	19
cami ii airways	219	OTU_97.45058.0	0.622995	0.271536	958885	597381	2200007	0.640884	0.10385	181	116	1117
cami ii airways	232	OTU_97.42805.0	0.895923	0.270591	651228	583450	2156203	0.857143	0.11332	133	114	1006
cami ii airways	107	OTU_97.24489.1	0.749844	0.268969	799785	599714	2229679	0.589286	0.129412	56	33	255
cami ii airways	199	OTU_97.9158.0	0.993423	0.267107	1549146	1538957	5761577	0.939394	0.176136	33	31	176
cami ii airways	272	OTU_97.31374.1	0.823149	0.266083	821255	676015	2540617	0.7	0.114754	10	7	61
cami ii airways	148	OTU_97.34870.0	0.252824	0.265705	3065250	774968	2916644	0.075	0.125	40	3	24
cami ii airways	54	OTU_97.44375.1	0.14425	0.265672	3258310	470010	1769139	0.0985353	0.16087	751	74	460
cami ii airways	87	OTU_97.42267.0	0.116104	0.255629	5133039	595966	2331368	0.0894737	0.130769	190	17	130
cami ii airways	257	OTU_97.34904.1	0.637663	0.252469	913990	582818	2308469	0.642857	0.2	14	9	45
cami ii airways	94	OTU_97.31374.1	0.578583	0.249483	1095506	633841	2540617	0.352941	0.196721	34	12	61
cami ii airways	105	OTU_97.35354.0	0.483005	0.249326	1131949	546737	2192858	0.438095	0.122016	210	92	754
cami ii airways	35	OTU_97.143.0	0.653239	0.247377	1103306	720722	2913453	0.638132	0.152134	257	164	1078
cami ii airways	42	OTU_97.44693.0	0.265569	0.245934	1667161	442747	1800264	0.19378	0.161034	418	81	503
cami ii airways	121	OTU_97.33972.0	0.637579	0.24345	932492	594537	2442131	0.644788	0.139515	259	167	1197
cami ii airways	38	OTU_97.30766.0	0.3594	0.237721	2226356	800152	3365925	0.384058	0.0868568	690	265	3051
cami ii airways	225	OTU_97.24231.0	1	0.233925	940345	940345	4019852	1	0.142857	1	1	7
cami ii airways	337	OTU_97.11086.0	0.979606	0.231463	1377539	1349446	5830083	0.875	0.194444	8	7	36
cami ii airways	114	OTU_97.44693.0	0.550696	0.228966	748505	412199	1800264	0.604396	0.109344	91	55	503
cami ii airways	262	OTU_97.45281.0	1	0.227947	562622	562622	2468215	1	0.25	3	3	12
cami ii airways	235	OTU_97.45297.0	0.723899	0.222992	693406	501956	2251005	0.737143	0.0756155	175	129	1706
cami ii airways	233	OTU_97.42805.0	0.844065	0.213733	545990	460851	2156203	0.795031	0.127237	161	128	1006
cami ii airways	457	OTU_97.34908.0	1	0.207276	584763	584763	2821187	1	0.105263	2	2	19
cami ii airways	234	OTU_97.45297.0	0.669105	0.204876	689246	461178	2251005	0.680851	0.112544	282	192	1706
cami ii airways	188	OTU_97.36310.1	0.695553	0.199392	721870	502099	2518144	0.53125	0.0758929	32	17	224
cami ii airways	277	OTU_97.7325.0	1	0.198731	496717	496717	2499448	1	0.065033	69	69	1061
cami ii airways	335	OTU_97.353.0	0.827341	0.196978	592270	490009	2487637	0.8	0.125	5	4	32
cami ii airways	13	OTU_97.44406.0	0.400549	0.196603	794611	318281	1618900	0.336735	0.113402	98	33	291
cami ii airways	150	OTU_97.34725.0	0.260747	0.19611	2098357	547141	2789966	0.188679	0.104167	53	10	96
cami ii airways	43	OTU_97.21363.0	0.312333	0.194738	1226785	383165	1967595	0.319249	0.0753045	213	68	903
cami ii airways	197	OTU_97.44228.0	1	0.193425	440885	440885	2279358	1	0.231156	46	46	199
cami ii airways	347	OTU_97.7202.0	1	0.192023	645745	645745	3362856	1	0.454545	5	5	11
cami ii airways	284	OTU_97.21242.0	0.928358	0.185054	491206	456015	2464227	0.666667	0.0909091	9	6	66
cami ii airways	125	OTU_97.42482.0	0.768835	0.183568	405875	312051	1699925	0.428571	0.06	7	3	50
cami ii airways	322	OTU_97.11086.0	0.790411	0.181957	1342121	1060827	5830083	0.4	0.0555556	5	2	36
cami ii airways	39	OTU_97.42422.0	0.205703	0.179997	1754964	361001	2005593	0.14916	0.111285	476	71	638
cami ii airways	276	OTU_97.42482.0	0.933099	0.179561	327125	305240	1699925	0.8	0.08	5	4	50
cami ii airways	394	OTU_97.4332.0	1	0.177064	328406	328406	1854731	1	0.0777202	15	15	193
cami ii airways	214	OTU_97.25856.0	1	0.17586	535597	535597	3045579	1	0.0416667	1	1	24
cami ii airways	445	OTU_97.353.0	0.651706	0.167605	639769	416941	2487637	0.5	0.125	8	4	32
cami ii airways	161	OTU_97.37297.0	0.761131	0.167339	588964	448279	2678866	0.166667	0.25	6	1	4
cami ii airways	395	OTU_97.7051.0	1	0.167116	479321	479321	2868200	1	0.0769231	2	2	26
cami ii airways	228	OTU_97.3982.0	0.58454	0.163546	1052134	615014	3760488	0.2	0.25	5	1	4
cami ii airways	173	OTU_97.22985.0	0.985733	0.162614	401270	395545	2432413	0.833333	0.0663717	18	15	226
cami ii airways	198	OTU_97.42422.0	0.61352	0.161443	527756	323789	2005593	0.707317	0.0454545	41	29	638
cami ii airways	320	OTU_97.41428.1	0.741884	0.160207	1040168	771684	4816785	0.666667	0.12	9	6	50
cami ii airways	299	OTU_97.21242.0	0.939339	0.159228	417714	392375	2464227	0.833333	0.0757576	6	5	66
cami ii airways	286	OTU_97.3011.0	0.794915	0.146008	512309	407242	2789184	0.5	0.027027	2	1	37
cami ii airways	220	OTU_97.42989.0	0.636369	0.145682	421042	267938	1839192	0.491525	0.121339	59	29	239
cami ii airways	1	OTU_97.44475.0	0.239036	0.142445	1279132	305758	2146498	0.208955	0.0824338	402	84	1019
cami ii airways	367	OTU_97.20680.0	1	0.141731	392661	392661	2770473	1	0.0625	1	1	16
cami ii airways	441	OTU_97.1428.0	1	0.139954	778492	778492	5562491	1	0.0449011	118	118	2628
cami ii airways	393	OTU_97.4332.0	1	0.132563	245869	245869	1854731	1	0.0777202	15	15	193
cami ii airways	200	OTU_97.16650.0	0.82758	0.13145	855730	708185	5387504	0.333333	0.0666667	3	1	15
cami ii airways	297	OTU_97.34392.0	0.663074	0.130628	466592	309385	2368447	0.833333	0.0704225	6	5	71
cami ii airways	218	OTU_97.45058.0	0.453702	0.129912	629946	285808	2200007	0.430556	0.0832587	216	93	1117
cami ii airways	213	OTU_97.25856.0	0.805987	0.129458	489183	394275	3045579	0.666667	0.0833333	3	2	24
cami ii airways	86	OTU_97.19917.0	1	0.129021	315938	315938	2448735	1	0.0833333	1	1	12
cami ii airways	210	OTU_97.27880.1	0.451066	0.128885	799124	360458	2796737	0.1	0.333333	10	1	3
cami ii airways	195	OTU_97.42989.0	0.513083	0.128758	461545	236811	1839192	0.321839	0.117155	87	28	239
cami ii airways	79	OTU_97.36310.1	0.528618	0.128498	612119	323577	2518144	0.340206	0.147321	97	33	224
cami ii airways	163	OTU_97.32152.0	0.179859	0.127688	1994213	358677	2809008	0.255102	0.0620347	98	25	403
cami ii airways	91	OTU_97.25219.0	0.105954	0.126677	2792101	295834	2335334	0.0437956	0.0740741	137	6	81
cami ii airways	349	OTU_97.3011.0	1	0.124226	346490	346490	2789184	1	0.027027	1	1	37
cami ii airways	298	OTU_97.34904.1	1	0.121466	280401	280401	2308469	1	0.0222222	1	1	45
cami ii airways	254	OTU_97.34870.0	1	0.120435	351266	351266	2916644	1	0.0416667	1	1	24
cami ii airways	269	OTU_97.27214.0	0.685279	0.120022	481376	329877	2748461	0.5	0.166667	2	1	6
cami ii airways	407	OTU_97.44629.0	1	0.11914	245896	245896	2063930	1	0.125	1	1	8
cami ii airways	241	OTU_97.279.0	0.481787	0.11638	960893	462946	3977870	0.441489	0.0572414	188	83	1450
cami ii airways	472	OTU_97.11907.0	1	0.113905	374046	374046	3283828	1	0.0740741	2	2	27
cami ii airways	167	OTU_97.25856.0	0.231696	0.113228	1488356	344846	3045579	0.214286	0.125	14	3	24
cami ii airways	28	OTU_97.24489.1	0.322475	0.110916	766906	247308	2229679	0.228346	0.113725	127	29	255
cami ii airways	2	OTU_97.19375.1	0.176067	0.108432	1272644	224070	2066463	0.150754	0.0552995	398	60	1085
cami ii airways	216	OTU_97.25856.0	1	0.107527	327481	327481	3045579	1	0.0416667	1	1	24
cami ii airways	424	OTU_97.33456.0	0.739647	0.10686	467235	345589	3234021	0.366667	0.112245	30	11	98
cami ii airways	270	OTU_97.7412.1	0.277329	0.105658	2087120	578818	5478231	0.463519	0.0410179	233	108	2633
cami ii airways	362	OTU_97.7131.1	1	0.103522	258323	258323	2495350	1	0.0448718	7	7	156
cami ii airways	221	OTU_97.24489.1	0.729903	0.103213	315291	230132	2229679	0.375	0.0352941	24	9	255
cami ii airways	258	OTU_97.35323.1	0.255294	0.102579	996620	254431	2480342	0.273973	0.155039	73	20	129
cami ii airways	46	OTU_97.44550.0	0.11833	0.099933	1704112	201647	2017822	0.0938697	0.0516333	522	49	949
cami ii airways	293	OTU_97.35278.0	1	0.0998942	242945	242945	2432024	1	0.0392157	2	2	51
cami ii airways	153	OTU_97.34870.0	0.213145	0.0998367	1366148	291188	2916644	0.0784314	0.166667	51	4	24
cami ii airways	260	OTU_97.31374.1	0.365159	0.0996892	693594	253272	2540617	0.177778	0.131148	45	8	61
cami ii airways	14	OTU_97.34260.0	0.340456	0.09926	618743	210655	2122254	0.329787	0.0297791	94	31	1041
cami ii airways	252	OTU_97.34870.0	1	0.0981837	286367	286367	2916644	1	0.0416667	1	1	24
cami ii airways	330	OTU_97.2075.0	0.984014	0.0956083	351361	345744	3616254	0.983607	0.180723	61	60	332
cami ii airways	82	OTU_97.34716.0	0.198872	0.0951752	1376702	273787	2876663	0.128713	0.062201	101	13	209
cami ii airways	36	OTU_97.30766.0	0.311923	0.0943871	1018522	317700	3365925	0.320588	0.035726	340	109	3051
cami ii airways	48	OTU_97.34073.0	0.23386	0.0934037	766681	179296	1919581	0.228261	0.0342577	184	42	1226
cami ii airways	224	OTU_97.24489.1	0.879431	0.0911979	231220	203342	2229679	0.583333	0.027451	12	7	255
cami ii airways	16	OTU_97.9182.0	0.145776	0.0901446	1322134	192736	2138077	0.0873016	0.0597826	378	33	552
cami ii airways	155	OTU_97.34032.0	0.200205	0.0885258	1232309	246714	2786917	0.128205	0.033557	39	5	149
cami ii airways	34	OTU_97.143.0	0.626917	0.0863343	401219	251531	2913453	0.63964	0.0658627	111	71	1078
cami ii airways	345	OTU_97.16650.0	1	0.0848142	456937	456937	5387504	1	0.0666667	1	1	15
cami ii airways	192	OTU_97.32371.0	0.3108	0.0822986	554472	172330	2093961	0.347561	0.0298899	164	57	1907
cami ii airways	160	OTU_97.16297.0	0.222407	0.0821436	1020403	226945	2762785	0.192308	0.026178	26	5	191
cami ii airways	223	OTU_97.24489.1	0.604893	0.0820966	302614	183049	2229679	0.34375	0.0431373	32	11	255
cami ii airways	397	OTU_97.7051.0	1	0.0807789	231690	231690	2868200	1	0.0384615	1	1	26
cami ii airways	137	OTU_97.37739.0	0.428356	0.07834	502855	215401	2749565	0.376812	0.0441426	69	26	589
cami ii airways	240	OTU_97.13069.0	0.416164	0.0777031	719825	299565	3855253	0.405858	0.0464115	239	97	2090
cami ii airways	278	OTU_97.22464.0	0.30065	0.0776428	638983	192110	2474279	0.286364	0.048202	220	63	1307
cami ii airways	96	OTU_97.25219.0	0.143392	0.0770215	1254399	179871	2335334	0.0701754	0.0493827	57	4	81
cami ii airways	23	OTU_97.9182.0	0.136751	0.0767924	1200635	164188	2138077	0.0942249	0.0561594	329	31	552
cami ii airways	443	OTU_97.353.0	0.50939	0.0765212	373696	190357	2487637	0.5	0.03125	2	1	32
cami ii airways	317	OTU_97.11086.0	0.583229	0.0763993	763703	445414	5830083	0.625	0.138889	8	5	36
cami ii airways	12	OTU_97.36159.0	1	0.0762212	417147	417147	5472849	1	0.0632653	31	31	490
cami ii airways	458	OTU_97.34908.0	1	0.0759134	214166	214166	2821187	1	0.0526316	1	1	19
cami ii airways	251	OTU_97.7051.0	0.662961	0.0742347	321165	212920	2868200	0.333333	0.0384615	3	1	26
cami ii airways	56	OTU_97.455.0	0.394879	0.0740261	588046	232207	3136827	0.398907	0.0487316	183	73	1498
cami ii airways	37	OTU_97.42989.0	0.298499	0.0719484	443308	132327	1839192	0.192308	0.083682	104	20	239
cami ii airways	184	OTU_97.19931.0	0.7998	0.0711614	247382	197856	2780384	0.666667	0.0344828	3	2	58
cami ii airways	215	OTU_97.34725.0	0.426928	0.070593	461324	196952	2789966	0.4	0.0208333	5	2	96
cami ii airways	324	OTU_97.2616.0	1	0.0705523	374147	374147	5303114	1	0.0240964	2	2	83
cami ii airways	178	OTU_97.162.0	0.638024	0.0698495	711752	454115	6501331	0.609375	0.0342857	128	78	2275
cami ii airways	157	OTU_97.3486.0	0.50575	0.068452	402432	203530	2973323	0.5	0.0327869	20	10	305
cami ii airways	414	OTU_97.34725.0	0.832049	0.0676696	226905	188796	2789966	0.5	0.0104167	2	1	96
cami ii airways	170	OTU_97.34864.0	0.15394	0.0673293	1278170	196762	2922384	0.171053	0.0452962	76	13	287
cami ii airways	185	OTU_97.19931.0	0.825445	0.0670623	225889	186459	2780384	0.5	0.0172414	2	1	58
cami ii airways	4	OTU_97.32897.0	0.101988	0.063614	1115485	113766	1788381	0.0962567	0.0328168	374	36	1097
cami ii airways	190	OTU_97.32371.0	0.260705	0.0631769	507432	132290	2093961	0.290909	0.0251704	165	48	1907
cami ii airways	50	OTU_97.279.0	0.195746	0.0615485	1250761	244832	3977870	0.173267	0.0241379	202	35	1450
cami ii airways	22	OTU_97.6638.0	0.108475	0.0605271	1158366	125654	2075997	0.0991501	0.029191	353	35	1199
cami ii airways	112	OTU_97.44550.0	0.155375	0.0598224	776899	120711	2017822	0.12037	0.0273973	216	26	949
cami ii airways	136	OTU_97.34716.0	0.143491	0.0596264	1195373	171525	2876663	0.126582	0.0478469	79	10	209
cami ii airways	285	OTU_97.19931.0	0.568962	0.0587948	287316	163472	2780384	0.333333	0.0172414	3	1	58
cami ii airways	374	OTU_97.31551.0	1	0.0580845	232884	232884	4009403	1	0.0894309	11	11	123
cami ii airways	52	OTU_97.29062.0	0.0976588	0.0578224	1230089	120129	2077553	0.0835322	0.0352113	419	35	994
cami ii airways	242	OTU_97.13069.0	0.436352	0.0575825	508752	221995	3855253	0.43787	0.0354067	169	74	2090
cami ii airways	222	OTU_97.13675.0	0.220744	0.0566183	547443	120845	2134381	0.202899	0.0183968	69	14	761
cami ii airways	127	OTU_97.44693.0	0.368545	0.0561629	274344	101108	1800264	0.274194	0.0337972	62	17	503
cami ii airways	41	OTU_97.41564.1	0.190693	0.056147	561955	107161	1908578	0.201754	0.0482686	228	46	953
cami ii airways	149	OTU_97.25856.0	0.204417	0.0561424	836457	170986	3045579	0.111111	0.0833333	18	2	24
cami ii airways	323	OTU_97.2616.0	1	0.0556017	294862	294862	5303114	1	0.0361446	3	3	83
cami ii airways	110	OTU_97.39526.0	0.4806	0.0549177	602545	289583	5273034	0.414286	0.111111	210	87	783
cami ii airways	51	OTU_97.44550.0	0.169719	0.0543195	645816	109607	2017822	0.14433	0.0295047	194	28	949
cami ii airways	327	OTU_97.2616.0	0.615587	0.0542615	467448	287755	5303114	0.666667	0.0240964	3	2	83
cami ii airways	95	OTU_97.31374.1	0.287315	0.0541762	479060	137641	2540617	0.222222	0.0327869	9	2	61
cami ii airways	181	OTU_97.22985.0	0.442567	0.0526786	289529	128136	2432413	0.4375	0.0619469	32	14	226
cami ii airways	164	OTU_97.34014.1	0.125184	0.0523804	1235341	154645	2952342	0.0652174	0.0359281	92	6	167
cami ii airways	205	OTU_97.20680.0	0.577876	0.0523347	250905	144992	2770473	0.25	0.0625	4	1	16
cami ii airways	122	OTU_97.44375.1	0.182018	0.0522186	507542	92382	1769139	0.148438	0.0413043	128	19	460
cami ii airways	151	OTU_97.31238.0	0.188666	0.0521353	774735	146166	2803588	0.0526316	0.0105263	19	1	95
cami ii airways	291	OTU_97.38219.0	0.879509	0.0517359	410718	361230	6982194	0.820896	0.0319582	134	110	3442
cami ii airways	31	OTU_97.3735.0	0.410181	0.0510055	436929	179220	3513741	0.220779	0.0345528	77	17	492
cami ii airways	273	OTU_97.17714.0	0.524782	0.0508714	225724	118456	2328536	0.5	0.012987	6	3	231
cami ii airways	325	OTU_97.41428.1	0.394432	0.0505543	617367	243509	4816785	0.25	0.02	4	1	50
cami ii airways	53	OTU_97.29062.0	0.0835766	0.0500719	1244691	104027	2077553	0.0724638	0.0251509	345	25	994
cami ii airways	57	OTU_97.32621.0	0.225939	0.0500325	574076	129706	2592437	0.242063	0.0262931	252	61	2320
cami ii airways	156	OTU_97.3486.0	0.171253	0.0493687	857145	146789	2973323	0.102564	0.0131148	39	4	305
cami ii airways	361	OTU_97.7131.1	0.548321	0.049365	224655	123183	2495350	0.727273	0.0512821	11	8	156
cami ii airways	186	OTU_97.34870.0	0.266627	0.0483456	528855	141007	2916644	0.111111	0.0416667	9	1	24
cami ii airways	229	OTU_97.24231.0	0.705417	0.0481963	274649	193742	4019852	0.166667	0.142857	6	1	7
cami ii airways	138	OTU_97.3486.0	0.115156	0.0472118	1219003	140376	2973323	0.0978261	0.0295082	92	9	305
cami ii airways	217	OTU_97.42852.0	0.313666	0.0471161	377465	118398	2512898	0.282258	0.0153307	124	35	2283
cami ii airways	18	OTU_97.9182.0	0.127225	0.0466358	783739	99711	2138077	0.0714286	0.0307971	238	17	552
cami ii airways	165	OTU_97.34870.0	0.53585	0.0459028	249850	133882	2916644	0.333333	0.0416667	3	1	24
cami ii airways	244	OTU_97.279.0	0.412569	0.0455611	439287	181236	3977870	0.387931	0.0310345	116	45	1450
cami ii airways	207	OTU_97.32152.0	0.380006	0.0452875	334766	127213	2809008	0.4	0.0248139	25	10	403
cami ii airways	109	OTU_97.34392.0	0.303226	0.0451528	352681	106942	2368447	0.166667	0.0140845	6	1	71
cami ii airways	152	OTU_97.16660.0	0.130708	0.0445435	922538	120583	2707085	0.133333	0.0226415	45	6	265
cami ii airways	338	OTU_97.41428.1	1	0.0442501	213143	213143	4816785	1	0.02	1	1	50
cami ii airways	326	OTU_97.2616.0	1	0.0438397	232487	232487	5303114	1	0.0120482	1	1	83
cami ii airways	142	OTU_97.34032.0	0.200743	0.0435915	605181	121486	2786917	0.181818	0.0536913	44	8	149
cami ii airways	133	OTU_97.45058.0	0.188051	0.0432721	506239	95199	2200007	0.1875	0.034915	208	39	1117
cami ii airways	40	OTU_97.35027.0	0.136133	0.0431355	592897	80713	1871150	0.12069	0.024447	174	21	859
cami ii airways	385	OTU_97.11086.0	1	0.0427373	249162	249162	5830083	1	0.0277778	1	1	36
cami ii airways	68	OTU_97.19931.0	0.114867	0.042155	1020375	117207	2780384	0.0111111	0.0172414	90	1	58
cami ii airways	253	OTU_97.34870.0	0.579074	0.0413108	208072	120489	2916644	0.5	0.0416667	2	1	24
cami ii airways	168	OTU_97.7051.0	0.24319	0.0406861	479856	116696	2868200	0.111111	0.0384615	9	1	26
cami ii airways	124	OTU_97.44523.0	0.19739	0.0402459	378119	74637	1854525	0.190476	0.0167832	63	12	715
cami ii airways	123	OTU_97.34346.0	0.181612	0.0395943	410853	74616	1884516	0.162162	0.0212766	111	18	846
cami ii airways	10	OTU_97.36159.0	1	0.039397	215614	215614	5472849	1	0.0326531	16	16	490
cami ii airways	271	OTU_97.14024.0	0.361155	0.0391279	259988	93896	2399720	0.25	0.00900901	4	1	111
cami ii airways	135	OTU_97.2231.1	0.592477	0.0387503	237363	140632	3629181	0.594203	0.0152871	138	82	5364
cami ii airways	25	OTU_97.279.0	0.186318	0.0377448	805847	150144	3977870	0.184783	0.0351724	276	51	1450
cami ii airways	318	OTU_97.11086.0	0.72228	0.0376528	303925	219519	5830083	0.333333	0.0277778	3	1	36
cami ii airways	88	OTU_97.42267.0	0.161018	0.0373772	541181	87140	2331368	0.1	0.0307692	40	4	130
cami ii airways	90	OTU_97.21242.0	0.192794	0.0373285	477120	91986	2464227	0.0857143	0.0454545	35	3	66
cami ii airways	76	OTU_97.35249.0	0.144421	0.0372177	765469	110550	2970362	0.0615385	0.028777	65	4	139
cami ii airways	119	OTU_97.44550.0	0.196504	0.0368744	378649	74406	2017822	0.171717	0.0179136	99	17	949
cami ii airways	26	OTU_97.9182.0	0.183325	0.0366282	427186	78314	2138077	0.107438	0.0235507	121	13	552
cami ii airways	63	OTU_97.34670.1	0.193454	0.035633	481164	93083	2612268	0.176471	0.0168269	119	21	1248
cami ii airways	104	OTU_97.9182.0	0.200084	0.0354094	378382	75708	2138077	0.10101	0.0181159	99	10	552
cami ii airways	59	OTU_97.35233.0	0.0512256	0.0348023	1938563	99304	2853376	0.0474684	0.0218341	632	30	1374
cami ii airways	66	OTU_97.31837.1	0.0599479	0.0345329	1559954	93516	2708029	0.0554455	0.0192837	505	28	1452
cami ii airways	98	OTU_97.44239.0	0.157548	0.0332022	505070	79573	2396620	0.12	0.0186335	25	3	161
cami ii airways	20	OTU_97.1223.0	0.158373	0.0330122	431885	68399	2071928	0.141791	0.0145817	134	19	1303
cami ii airways	305	OTU_97.1428.0	0.801587	0.0327289	227117	182054	5562491	0.972222	0.0133181	36	35	2628
cami ii airways	100	OTU_97.42277.1	0.166056	0.0319443	455588	75653	2368276	0.175439	0.017094	57	10	585
cami ii airways	65	OTU_97.409.0	0.0584716	0.0316104	1605789	93893	2970317	0.0616114	0.0142154	422	26	1829
cami ii airways	5	OTU_97.1223.0	0.147087	0.0311488	438774	64538	2071928	0.113821	0.0107444	123	14	1303
cami ii airways	8	OTU_97.42852.0	0.147402	0.0310363	529105	77991	2512898	0.144144	0.0140166	222	32	2283
cami ii airways	85	OTU_97.1427.0	0.411687	0.0308692	239405	98560	3192828	0.0666667	0.333333	15	1	3
cami ii airways	103	OTU_97.9182.0	0.176447	0.0301346	365152	64430	2138077	0.123457	0.0181159	81	10	552
cami ii airways	77	OTU_97.34967.0	0.0808599	0.0298328	995611	80505	2698542	0.0710383	0.0106209	183	13	1224
cami ii airways	208	OTU_97.34864.0	0.289443	0.0296364	299226	86609	2922384	0.153846	0.0139373	26	4	287
cami ii airways	113	OTU_97.29062.0	0.105121	0.0292267	577619	60720	2077553	0.08	0.0160966	200	16	994
cami ii airways	106	OTU_97.13069.0	0.260051	0.0289696	429474	111685	3855253	0.253333	0.0181818	150	38	2090
cami ii airways	187	OTU_97.34864.0	0.366456	0.0285284	227506	83371	2922384	0.285714	0.00696864	7	2	287
cami ii airways	146	OTU_97.279.0	0.326296	0.0279069	340213	111010	3977870	0.305785	0.0255172	121	37	1450
cami ii airways	19	OTU_97.6638.0	0.131194	0.0278392	440522	57794	2075997	0.103448	0.0150125	174	18	1199
cami ii airways	49	OTU_97.44550.0	0.0994812	0.0274558	556899	55401	2017822	0.08125	0.0136986	160	13	949
cami ii airways	15	OTU_97.1223.0	0.118359	0.0269396	471589	55817	2071928	0.109489	0.0115119	137	15	1303
cami ii airways	162	OTU_97.34908.0	0.233384	0.0261011	315514	73636	2821187	0.1	0.0526316	10	1	19
cami ii airways	74	OTU_97.37742.1	0.056011	0.0256157	1315973	73709	2877491	0.0432432	0.0174863	370	16	915
cami ii airways	71	OTU_97.37742.1	0.0763868	0.0253599	955309	72973	2877491	0.0625	0.0131148	192	12	915
cami ii airways	58	OTU_97.37742.1	0.0483406	0.0252018	1500148	72518	2877491	0.0427928	0.020765	444	19	915
cami ii airways	143	OTU_97.19931.0	0.0760618	0.0248397	907999	69064	2780384	0.0143885	0.0344828	139	2	58
cami ii airways	209	OTU_97.29637.0	0.20882	0.0248093	325453	67961	2739339	0.125	0.00546448	8	1	183
cami ii airways	55	OTU_97.42502.0	0.150446	0.0241198	311380	46846	1942219	0.136364	0.00843882	88	12	1422
cami ii airways	27	OTU_97.9182.0	0.141937	0.0240221	361858	51361	2138077	0.105769	0.0199275	104	11	552
cami ii airways	92	OTU_97.14024.0	0.136334	0.0233319	410684	55990	2399720	0.0833333	0.027027	36	3	111
cami ii airways	246	OTU_97.13069.0	0.327224	0.0232413	273822	89601	3855253	0.422222	0.00909091	45	19	2090
cami ii airways	99	OTU_97.25219.0	0.177515	0.0231783	304927	54129	2335334	0.0666667	0.0123457	15	1	81
cami ii airways	111	OTU_97.44833.0	0.10514	0.0231133	412668	43388	1877187	0.0526316	0.0139665	95	5	358
cami ii airways	80	OTU_97.16297.0	0.11527	0.0227861	546133	62953	2762785	0.0416667	0.0052356	24	1	191
cami ii airways	17	OTU_97.1223.0	0.130518	0.022299	353990	46202	2071928	0.127273	0.0107444	110	14	1303
cami ii airways	21	OTU_97.9182.0	0.111234	0.0219885	422648	47013	2138077	0.0869565	0.0181159	115	10	552
cami ii airways	115	OTU_97.44550.0	0.187378	0.0219603	236484	44312	2017822	0.125	0.00842993	64	8	949
cami ii airways	72	OTU_97.34670.1	0.08611	0.0218795	663744	57155	2612268	0.0714286	0.00961538	168	12	1248
cami ii airways	24	OTU_97.35901.0	0.17478	0.0217813	251917	44030	2021455	0.15	0.00868307	80	12	1382
cami ii airways	141	OTU_97.34670.1	0.226204	0.0214909	248183	56140	2612268	0.254902	0.0104167	51	13	1248
cami ii airways	134	OTU_97.5062.0	0.172829	0.0210699	440099	76062	3609992	0.210526	0.00607165	95	20	3294
cami ii airways	6	OTU_97.5062.0	0.160099	0.0209807	473081	75740	3609992	0.165829	0.0100182	199	33	3294
cami ii airways	101	OTU_97.42267.0	0.184959	0.0207084	261026	48279	2331368	0.0769231	0.00769231	13	1	130
cami ii airways	169	OTU_97.3011.0	0.0990788	0.0205727	579145	57381	2789184	0.0384615	0.027027	26	1	37
cami ii airways	154	OTU_97.34716.0	0.236945	0.0203016	246475	58401	2876663	0.142857	0.00956938	14	2	209
cami ii airways	89	OTU_97.5212.0	0.177472	0.0199959	265637	47143	2357635	0.173913	0.0137931	23	4	290
cami ii airways	245	OTU_97.13069.0	0.370526	0.0196768	204733	75859	3855253	0.4	0.0076555	40	16	2090
cami ii airways	126	OTU_97.34346.0	0.170042	0.0196199	217440	36974	1884516	0.163636	0.0106383	55	9	846
cami ii airways	158	OTU_97.32152.0	0.232853	0.0192491	232211	54071	2809008	0.214286	0.00744417	14	3	403
cami ii airways	81	OTU_97.44550.0	0.112868	0.0190076	339812	38354	2017822	0.106195	0.0126449	113	12	949
cami ii airways	83	OTU_97.2231.1	0.263823	0.018559	255300	67354	3629181	0.297619	0.0046607	84	25	5364
cami ii airways	159	OTU_97.31238.0	0.217005	0.0185245	239326	51935	2803588	0.142857	0.0105263	7	1	95
cami ii airways	116	OTU_97.33966.0	0.138241	0.0184199	268950	37180	2018468	0.152778	0.00834598	72	11	1318
cami ii airways	44	OTU_97.44833.0	0.089278	0.0176514	371144	33135	1877187	0.0606061	0.0111732	66	4	358
cami ii airways	140	OTU_97.32152.0	0.0652021	0.0167508	721649	47053	2809008	0.0537634	0.0124069	93	5	403
cami ii airways	29	OTU_97.9182.0	0.155861	0.0166233	228037	35542	2138077	0.0793651	0.00905797	63	5	552
cami ii airways	67	OTU_97.36310.1	0.072504	0.0163589	568162	41194	2518144	0.0428571	0.0267857	140	6	224
cami ii airways	70	OTU_97.25550.0	0.0602621	0.014686	585559	35287	2402769	0.0762712	0.00456853	118	9	1970
cami ii airways	75	OTU_97.26084.0	0.0985905	0.0138422	392898	38736	2798393	0.0882353	0.00525394	68	6	1142
cami ii airways	73	OTU_97.16297.0	0.085144	0.0122391	397139	33814	2762785	0.0392157	0.0104712	51	2	191
cami ii airways	61	OTU_97.25404.0	0.0635421	0.0110434	480123	30508	2762555	0.0617284	0.00772201	162	10	1295
cami ii airways	78	OTU_97.35196.1	0.0832323	0.0105727	353961	29461	2786513	0.0833333	0.00414594	60	5	1206
cami ii airways	7	OTU_97.5062.0	0.173778	0.0101804	211482	36751	3609992	0.2	0.00425015	70	14	3294
cami ii airways	60	OTU_97.18075.0	0.0551953	0.0101658	508866	28087	2762882	0.054902	0.00664137	255	14	2108
cami ii airways	64	OTU_97.10557.0	0.0832628	0.00907188	274228	22833	2516899	0.1	0.0038478	90	9	2339
cami ii airways	139	OTU_97.34670.1	0.0825659	0.00755397	238997	19733	2612268	0.0945946	0.00560897	74	7	1248
cami ii airways	62	OTU_97.35196.1	0.0689209	0.00750723	303522	20919	2786513	0.0512821	0.00331675	78	4	1206
cami ii airways	47	OTU_97.279.0	0.129956	0.00741804	227061	29508	3977870	0.1	0.00482759	70	7	1450
cami ii airways	3	OTU_97.32897.0	0.0377193	0.00664176	314905	11878	1788381	0.0377358	0.00546946	159	6	1097
cami ii airways	69	OTU_97.35233.0	0.0871324	0.00661322	216567	18870	2853376	0.0724638	0.00363901	69	5	1374
cami ii gastrointestinal tract	221	OTU_97.44959.0	1	1	3843228	3843228	3843228	1	1	2	2	2
cami ii gastrointestinal tract	232	OTU_97.18007.0	1	1	4393031	4393031	4393031	1	1	1	1	1
cami ii gastrointestinal tract	227	OTU_97.10120.0	1	1	4106383	4106383	4106383	1	1	1	1	1
cami ii gastrointestinal tract	224	OTU_97.1749.0	1	1	1787933	1787933	1787933	1	1	1	1	1
cami ii gastrointestinal tract	220	OTU_97.26695.0	1	1	4088989	4088989	4088989	1	1	1	1	1
cami ii gastrointestinal tract	218	OTU_97.26691.1	1	1	4141965	4141965	4141965	1	1	1	1	1
cami ii gastrointestinal tract	213	OTU_97.12293.0	1	1	4773684	4773684	4773684	1	1	1	1	1
cami ii gastrointestinal tract	210	OTU_97.158.0	1	1	5532456	5532456	5532456	1	1	1	1	1
cami ii gastrointestinal tract	209	OTU_97.912.0	1	1	4107407	4107407	4107407	1	1	1	1	1
cami ii gastrointestinal tract	208	OTU_97.3498.0	1	1	4107555	4107555	4107555	1	1	1	1	1
cami ii gastrointestinal tract	206	OTU_97.3427.0	1	1	6472473	6472473	6472473	1	1	1	1	1
cami ii gastrointestinal tract	202	OTU_97.2029.0	1	1	2664094	2664094	2664094	1	1	1	1	1
cami ii gastrointestinal tract	201	OTU_97.19208.1	1	1	3632250	3632250	3632250	1	1	1	1	1
cami ii gastrointestinal tract	1	OTU_97.2576.0	1	1	4351859	4351859	4351859	1	1	1	1	1
cami ii gastrointestinal tract	19	OTU_97.7000.0	1	1	4558886	4558886	4558886	1	1	2	2	2
cami ii gastrointestinal tract	199	OTU_97.40119.0	1	1	4043839	4043839	4043839	1	1	1	1	1
cami ii gastrointestinal tract	193	OTU_97.1367.0	1	1	4103248	4103248	4103248	1	1	1	1	1
cami ii gastrointestinal tract	190	OTU_97.40660.0	1	1	3168264	3168264	3168264	1	1	2	2	2
cami ii gastrointestinal tract	18	OTU_97.16829.0	0.942445	1	5777401	5444884	5444884	0.125	1	8	1	1
cami ii gastrointestinal tract	182	OTU_97.680.0	0.99055	1	4247170	4207033	4207033	0.666667	1	3	2	2
cami ii gastrointestinal tract	180	OTU_97.34464.0	1	1	4155247	4155247	4155247	1	1	1	1	1
cami ii gastrointestinal tract	179	OTU_97.4796.0	1	1	3750766	3750766	3750766	1	1	1	1	1
cami ii gastrointestinal tract	178	OTU_97.7690.0	1	1	4352848	4352848	4352848	1	1	1	1	1
cami ii gastrointestinal tract	176	OTU_97.14172.0	1	1	5162514	5162514	5162514	1	1	29	29	29
cami ii gastrointestinal tract	171	OTU_97.34815.0	0.998959	1	3210786	3207443	3207443	0.875	1	8	7	7
cami ii gastrointestinal tract	170	OTU_97.2496.0	1	1	6453532	6453532	6453532	1	1	1	1	1
cami ii gastrointestinal tract	169	OTU_97.45054.0	1	1	3554843	3554843	3554843	1	1	1	1	1
cami ii gastrointestinal tract	167	OTU_97.38148.1	1	1	4133772	4133772	4133772	1	1	1	1	1
cami ii gastrointestinal tract	164	OTU_97.3048.0	1	1	2807504	2807504	2807504	1	1	1	1	1
cami ii gastrointestinal tract	231	OTU_97.4731.0	1	1	4103323	4103323	4103323	1	1	1	1	1
cami ii gastrointestinal tract	236	OTU_97.9494.0	1	1	4784970	4784970	4784970	1	1	26	26	26
cami ii gastrointestinal tract	160	OTU_97.1969.0	1	1	3256676	3256676	3256676	1	1	1	1	1
cami ii gastrointestinal tract	237	OTU_97.35816.0	1	1	3123535	3123535	3123535	1	1	1	1	1
cami ii gastrointestinal tract	95	OTU_97.3311.0	1	1	1949862	1949862	1949862	1	1	1	1	1
cami ii gastrointestinal tract	93	OTU_97.42263.0	1	1	3760522	3760522	3760522	1	1	1	1	1
cami ii gastrointestinal tract	91	OTU_97.5222.0	1	1	6263078	6263078	6263078	1	1	1	1	1
cami ii gastrointestinal tract	90	OTU_97.14604.0	1	1	1586354	1586354	1586354	1	1	1	1	1
cami ii gastrointestinal tract	8	OTU_97.68.0	1	1	3592125	3592125	3592125	1	1	1	1	1
cami ii gastrointestinal tract	84	OTU_97.16514.0	1	1	1617518	1617518	1617518	1	1	9	9	9
cami ii gastrointestinal tract	83	OTU_97.38475.0	1	1	2873406	2873406	2873406	1	1	1	1	1
cami ii gastrointestinal tract	52	OTU_97.4731.1	0.965738	1	3827267	3696139	3696139	0.588235	1	17	10	10
cami ii gastrointestinal tract	47	OTU_97.16827.0	1	1	3561600	3561600	3561600	1	1	1	1	1
cami ii gastrointestinal tract	46	OTU_97.18414.0	1	1	4106658	4106658	4106658	1	1	1	1	1
cami ii gastrointestinal tract	3	OTU_97.326.1	1	1	5107795	5107795	5107795	1	1	1	1	1
cami ii gastrointestinal tract	268	OTU_97.41827.1	1	1	4662862	4662862	4662862	1	1	1	1	1
cami ii gastrointestinal tract	267	OTU_97.22975.0	1	1	4106322	4106322	4106322	1	1	1	1	1
cami ii gastrointestinal tract	266	OTU_97.25906.0	1	1	5954313	5954313	5954313	1	1	2	2	2
cami ii gastrointestinal tract	263	OTU_97.26072.0	1	1	3891994	3891994	3891994	1	1	1	1	1
cami ii gastrointestinal tract	261	OTU_97.17701.0	1	1	3035614	3035614	3035614	1	1	1	1	1
cami ii gastrointestinal tract	260	OTU_97.6890.0	1	1	2504344	2504344	2504344	1	1	1	1	1
cami ii gastrointestinal tract	257	OTU_97.7551.0	1	1	3733315	3733315	3733315	1	1	33	33	33
cami ii gastrointestinal tract	256	OTU_97.21930.0	1	1	5188963	5188963	5188963	1	1	1	1	1
cami ii gastrointestinal tract	255	OTU_97.38124.0	1	1	3149198	3149198	3149198	1	1	1	1	1
cami ii gastrointestinal tract	254	OTU_97.40136.0	1	1	4106378	4106378	4106378	1	1	1	1	1
cami ii gastrointestinal tract	253	OTU_97.3903.1	1	1	5339166	5339166	5339166	1	1	1	1	1
cami ii gastrointestinal tract	250	OTU_97.605.0	1	1	4079394	4079394	4079394	1	1	1	1	1
cami ii gastrointestinal tract	249	OTU_97.156.0	1	1	5287947	5287947	5287947	1	1	1	1	1
cami ii gastrointestinal tract	248	OTU_97.29950.0	1	1	3919727	3919727	3919727	1	1	1	1	1
cami ii gastrointestinal tract	239	OTU_97.44481.0	1	1	2968451	2968451	2968451	1	1	2	2	2
cami ii gastrointestinal tract	238	OTU_97.18196.0	1	1	4147134	4147134	4147134	1	1	1	1	1
cami ii gastrointestinal tract	163	OTU_97.22911.0	1	1	5599727	5599727	5599727	1	1	1	1	1
cami ii gastrointestinal tract	9	OTU_97.22263.0	0.99731	1	3458499	3449195	3449195	0.833333	1	18	15	15
cami ii gastrointestinal tract	125	OTU_97.40664.1	0.99536	1	4017144	3998506	3998506	0.933333	1	15	14	14
cami ii gastrointestinal tract	120	OTU_97.14013.0	1	1	4108455	4108455	4108455	1	1	1	1	1
cami ii gastrointestinal tract	148	OTU_97.6178.1	1	1	5729067	5729067	5729067	1	1	1	1	1
cami ii gastrointestinal tract	103	OTU_97.16928.1	0.99647	1	3145490	3134385	3134385	0.666667	1	3	2	2
cami ii gastrointestinal tract	123	OTU_97.30392.0	1	1	4392149	4392149	4392149	1	1	9	9	9
cami ii gastrointestinal tract	11	OTU_97.44505.0	1	1	2089624	2089624	2089624	1	1	2	2	2
cami ii gastrointestinal tract	133	OTU_97.45059.0	1	1	4481899	4481899	4481899	1	1	5	5	5
cami ii gastrointestinal tract	108	OTU_97.498.0	1	1	4105327	4105327	4105327	1	1	1	1	1
cami ii gastrointestinal tract	134	OTU_97.463.0	1	1	1967091	1967091	1967091	1	1	1	1	1
cami ii gastrointestinal tract	135	OTU_97.463.1	1	1	2115626	2115626	2115626	1	1	2	2	2
cami ii gastrointestinal tract	10	OTU_97.893.0	1	1	1778044	1778044	1778044	1	1	1	1	1
cami ii gastrointestinal tract	122	OTU_97.30767.1	1	1	3802413	3802413	3802413	1	1	20	20	20
cami ii gastrointestinal tract	111	OTU_97.13702.0	1	1	2229572	2229572	2229572	1	1	1	1	1
cami ii gastrointestinal tract	121	OTU_97.512.0	1	1	3611896	3611896	3611896	1	1	1	1	1
cami ii gastrointestinal tract	138	OTU_97.6179.0	1	1	4039651	4039651	4039651	1	1	24	24	24
cami ii gastrointestinal tract	141	OTU_97.4566.0	1	1	4068662	4068662	4068662	1	1	1	1	1
cami ii gastrointestinal tract	140	OTU_97.39541.0	1	1	4123405	4123405	4123405	1	1	1	1	1
cami ii gastrointestinal tract	13	OTU_97.4336.0	1	1	3730203	3730203	3730203	1	1	2	2	2
cami ii gastrointestinal tract	149	OTU_97.19895.0	1	1	4086179	4086179	4086179	1	1	1	1	1
cami ii gastrointestinal tract	139	OTU_97.2657.0	1	1	2808904	2808904	2808904	1	1	1	1	1
cami ii gastrointestinal tract	113	OTU_97.8041.1	1	1	4134633	4134633	4134633	1	1	1	1	1
cami ii gastrointestinal tract	150	OTU_97.23934.0	0.979675	1	5197435	5091796	5091796	0.2	1	5	1	1
cami ii gastrointestinal tract	153	OTU_97.4748.0	1	1	4468264	4468264	4468264	1	1	2	2	2
cami ii gastrointestinal tract	118	OTU_97.297.0	0.893091	1	4603187	4111065	4111065	0.333333	1	3	1	1
cami ii gastrointestinal tract	152	OTU_97.427.0	1	1	2745272	2745272	2745272	1	1	1	1	1
cami ii gastrointestinal tract	12	OTU_97.6109.0	0.981628	1	5251843	5155355	5155355	0.5	1	14	7	7
cami ii gastrointestinal tract	126	OTU_97.26691.0	1	1	2835735	2835735	2835735	1	1	1	1	1
cami ii gastrointestinal tract	109	OTU_97.6577.0	1	1	1620004	1620004	1620004	1	1	1	1	1
cami ii gastrointestinal tract	98	OTU_97.29691.0	0.998752	0.999839	3397881	3393639	3394187	0.970588	0.970588	34	33	34
cami ii gastrointestinal tract	154	OTU_97.3678.0	1	0.99974	3967578	3967578	3968610	1	0.947368	18	18	19
cami ii gastrointestinal tract	112	OTU_97.15115.0	0.99871	0.998408	6561344	6552880	6563327	0.916667	0.956522	24	22	23
cami ii gastrointestinal tract	2	OTU_97.365.0	0.85108	0.998247	5392135	4589136	4597197	0.666667	0.666667	3	2	3
cami ii gastrointestinal tract	205	OTU_97.18340.0	1	0.998154	3379722	3379722	3385973	1	0.857143	6	6	7
cami ii gastrointestinal tract	203	OTU_97.30248.0	0.997829	0.998048	2425723	2420457	2425190	0.875	0.875	16	14	16
cami ii gastrointestinal tract	159	OTU_97.5710.0	1	0.997321	4134447	4134447	4145552	1	0.666667	2	2	3
cami ii gastrointestinal tract	87	OTU_97.13211.0	0.998195	0.995815	3893936	3886908	3903243	0.5	0.5	2	1	2
cami ii gastrointestinal tract	22	OTU_97.3641.0	0.919016	0.995647	4347364	3995298	4012767	0.0392157	0.666667	51	2	3
cami ii gastrointestinal tract	185	OTU_97.13971.0	1	0.995569	4492529	4492529	4512525	1	0.909091	10	10	11
cami ii gastrointestinal tract	181	OTU_97.680.1	1	0.989747	3874442	3874442	3914579	1	0.5	1	1	2
cami ii gastrointestinal tract	110	OTU_97.38031.0	1	0.987547	3781501	3781501	3829187	1	0.5	1	1	2
cami ii gastrointestinal tract	219	OTU_97.27694.0	1	0.982641	2356539	2356539	2398168	1	0.860465	111	111	129
cami ii gastrointestinal tract	147	OTU_97.9303.0	1	0.982403	3031428	3031428	3085728	1	0.5	1	1	2
cami ii gastrointestinal tract	158	OTU_97.19530.0	1	0.975043	2441545	2441545	2504038	1	0.85124	103	103	121
cami ii gastrointestinal tract	6	OTU_97.19208.0	0.998363	0.966982	2980371	2975492	3077090	0.995298	0.786865	638	635	807
cami ii gastrointestinal tract	177	OTU_97.44668.0	0.999009	0.963713	2953187	2950259	3061345	0.995708	0.802768	233	232	289
cami ii gastrointestinal tract	94	OTU_97.37167.0	0.998604	0.952641	3538014	3533076	3708716	0.990148	0.817073	203	201	246
cami ii gastrointestinal tract	16	OTU_97.27397.0	0.998953	0.946386	3574585	3570843	3773135	0.5	0.5	2	1	2
cami ii gastrointestinal tract	184	OTU_97.37352.0	1	0.945316	3878453	3878453	4102813	1	0.5	1	1	2
cami ii gastrointestinal tract	124	OTU_97.37643.0	1	0.936784	4089683	4089683	4365663	1	0.5	1	1	2
cami ii gastrointestinal tract	264	OTU_97.23327.1	1	0.934247	3977791	3977791	4257750	1	0.333333	1	1	3
cami ii gastrointestinal tract	44	OTU_97.31256.0	0.927144	0.91371	5717537	5300978	5801598	0.917339	0.64861	992	910	1403
cami ii gastrointestinal tract	82	OTU_97.43129.1	0.995856	0.909761	4377497	4359355	4791757	0.991228	0.745055	342	339	455
cami ii gastrointestinal tract	92	OTU_97.40668.0	1	0.909433	4458229	4458229	4902209	1	0.5	1	1	2
cami ii gastrointestinal tract	192	OTU_97.23327.0	1	0.909116	3498052	3498052	3847750	1	0.333333	1	1	3
cami ii gastrointestinal tract	146	OTU_97.43909.0	1	0.908507	1783830	1783830	1963474	1	0.737864	152	152	206
cami ii gastrointestinal tract	144	OTU_97.43848.0	0.974387	0.901665	1650623	1608346	1783752	0.952941	0.757009	85	81	107
cami ii gastrointestinal tract	4	OTU_97.552.0	0.851123	0.900515	1687465	1436241	1594910	0.699387	0.726115	163	114	157
cami ii gastrointestinal tract	235	OTU_97.44696.0	1	0.882209	4060095	4060095	4602190	1	0.65704	182	182	277
cami ii gastrointestinal tract	45	OTU_97.20169.0	0.99892	0.860851	1640011	1638239	1903047	0.996599	0.582505	294	293	503
cami ii gastrointestinal tract	207	OTU_97.33712.0	1	0.860012	3141472	3141472	3652823	1	0.568627	116	116	204
cami ii gastrointestinal tract	240	OTU_97.45365.0	1	0.85574	1790173	1790173	2091958	1	0.728	91	91	125
cami ii gastrointestinal tract	247	OTU_97.1804.0	1	0.834278	3434519	3434519	4116756	1	0.5	1	1	2
cami ii gastrointestinal tract	96	OTU_97.16573.0	1	0.834163	2063758	2063758	2474046	1	0.545994	368	368	674
cami ii gastrointestinal tract	5	OTU_97.28409.0	0.99409	0.81716	4008429	3984738	4876324	0.993243	0.607438	296	294	484
cami ii gastrointestinal tract	42	OTU_97.29.0	0.983477	0.815	5724482	5629895	6907848	0.977528	0.532851	979	957	1796
cami ii gastrointestinal tract	216	OTU_97.13051.0	1	0.810702	4088529	4088529	5043196	1	0.677419	21	21	31
cami ii gastrointestinal tract	104	OTU_97.16928.0	1	0.795763	3725400	3725400	4681542	1	0.505844	1558	1558	3080
cami ii gastrointestinal tract	251	OTU_97.2573.1	1	0.794446	3072394	3072394	3867342	1	0.666667	10	10	15
cami ii gastrointestinal tract	161	OTU_97.161.1	0.953056	0.786873	4383837	4178042	5309680	0.911237	0.471652	1059	965	2046
cami ii gastrointestinal tract	223	OTU_97.11107.0	0.909606	0.762921	2797842	2544935	3335777	0.90678	0.537688	118	107	199
cami ii gastrointestinal tract	233	OTU_97.18909.1	1	0.748226	3085839	3085839	4124209	1	0.5	1	1	2
cami ii gastrointestinal tract	222	OTU_97.8940.0	1	0.730779	1861789	1861789	2547677	1	0.5	1	1	2
cami ii gastrointestinal tract	106	OTU_97.25504.0	0.940929	0.72639	2564574	2413083	3322019	0.884259	0.582317	216	191	328
cami ii gastrointestinal tract	225	OTU_97.19720.0	1	0.724024	4211272	4211272	5816479	1	0.896552	26	26	29
cami ii gastrointestinal tract	229	OTU_97.10661.0	1	0.71269	2933217	2933217	4115698	1	0.333333	1	1	3
cami ii gastrointestinal tract	259	OTU_97.40668.1	1	0.705342	3789759	3789759	5372936	1	0.4	2	2	5
cami ii gastrointestinal tract	188	OTU_97.3473.0	1	0.652267	3669803	3669803	5626224	1	0.39759	165	165	415
cami ii gastrointestinal tract	211	OTU_97.26565.0	0.980357	0.647759	2713318	2660019	4106496	0.875	0.35	8	7	20
cami ii gastrointestinal tract	212	OTU_97.1145.0	1	0.617304	3863446	3863446	6258580	1	0.5	1	1	2
cami ii gastrointestinal tract	252	OTU_97.21797.1	1	0.599209	2903484	2903484	4845528	1	0.596774	37	37	62
cami ii gastrointestinal tract	63	OTU_97.21241.0	1	0.585819	2095473	2095473	3576995	1	0.5	8	8	16
cami ii gastrointestinal tract	214	OTU_97.44483.0	1	0.583597	1735834	1735834	2974370	1	0.75	3	3	4
cami ii gastrointestinal tract	151	OTU_97.161.0	0.940378	0.570161	2602929	2447736	4293062	0.964147	0.310492	1283	1237	3984
cami ii gastrointestinal tract	186	OTU_97.15082.0	0.997009	0.570065	6686395	6666399	11694096	0.666667	0.666667	3	2	3
cami ii gastrointestinal tract	200	OTU_97.40119.1	1	0.561174	4140334	4140334	7377985	1	0.5	1	1	2
cami ii gastrointestinal tract	49	OTU_97.15802.1	0.740103	0.53629	2639133	1953230	3642117	0.601874	0.28844	427	257	891
cami ii gastrointestinal tract	38	OTU_97.5374.0	0.872183	0.534103	2639810	2302397	4310770	0.806667	0.304403	300	242	795
cami ii gastrointestinal tract	194	OTU_97.6178.0	0.880192	0.519637	2857206	2514890	4839707	0.5	0.166667	2	1	6
cami ii gastrointestinal tract	241	OTU_97.29117.0	1	0.517613	2047105	2047105	3954894	1	0.529412	9	9	17
cami ii gastrointestinal tract	105	OTU_97.20215.0	0.990419	0.514172	2852800	2825468	5495177	0.982833	0.625683	233	229	366
cami ii gastrointestinal tract	132	OTU_97.6178.0	0.998836	0.479281	2322283	2319581	4839707	0.8	0.666667	5	4	6
cami ii gastrointestinal tract	79	OTU_97.18238.0	0.919223	0.477903	3012745	2769386	5794872	0.959459	0.242321	370	355	1465
cami ii gastrointestinal tract	157	OTU_97.13703.0	1	0.453892	687823	687823	1515389	1	0.428571	3	3	7
cami ii gastrointestinal tract	242	OTU_97.22914.0	1	0.435741	1294047	1294047	2969761	1	0.25	2	2	8
cami ii gastrointestinal tract	215	OTU_97.44483.0	1	0.416403	1238536	1238536	2974370	1	0.25	1	1	4
cami ii gastrointestinal tract	143	OTU_97.21792.1	1	0.411187	4355661	4355661	10592900	1	0.59375	589	589	992
cami ii gastrointestinal tract	89	OTU_97.21797.1	0.993524	0.400144	1951548	1938909	4845528	0.956522	0.354839	23	22	62
cami ii gastrointestinal tract	131	OTU_97.29117.0	0.998719	0.376443	1490703	1488794	3954894	0.8	0.235294	5	4	17
cami ii gastrointestinal tract	29	OTU_97.1182.1	0.483523	0.375894	1282569	620151	1649804	0.193798	0.446429	258	50	112
cami ii gastrointestinal tract	128	OTU_97.207.0	0.96736	0.367639	1121712	1085099	2951537	0.87037	0.258242	54	47	182
cami ii gastrointestinal tract	20	OTU_97.36145.0	0.704104	0.362824	2108343	1484493	4091498	0.631579	0.221344	266	168	759
cami ii gastrointestinal tract	130	OTU_97.207.0	0.53608	0.356771	1964303	1053023	2951537	0.340659	0.340659	182	62	182
cami ii gastrointestinal tract	25	OTU_97.36145.0	0.743609	0.342958	1887028	1403211	4091498	0.663212	0.168643	193	128	759
cami ii gastrointestinal tract	262	OTU_97.1182.1	1	0.341536	563468	563468	1649804	1	0.125	14	14	112
cami ii gastrointestinal tract	101	OTU_97.6333.0	1	0.303068	1108954	1108954	3659090	1	0.115385	3	3	26
cami ii gastrointestinal tract	81	OTU_97.11587.1	0.285021	0.300048	4320974	1231567	4104572	0.327273	0.176471	110	36	204
cami ii gastrointestinal tract	187	OTU_97.3473.0	0.988018	0.29112	1657770	1637906	5626224	0.993289	0.356627	149	148	415
cami ii gastrointestinal tract	155	OTU_97.13703.0	1	0.291092	441117	441117	1515389	1	0.428571	3	3	7
cami ii gastrointestinal tract	97	OTU_97.40366.0	1	0.285988	535562	535562	1872670	1	0.265957	25	25	94
cami ii gastrointestinal tract	226	OTU_97.19720.0	1	0.271755	1580655	1580655	5816479	1	0.0689655	2	2	29
cami ii gastrointestinal tract	107	OTU_97.8940.0	0.956249	0.269221	717269	685888	2547677	0.142857	0.5	7	1	2
cami ii gastrointestinal tract	156	OTU_97.13703.0	1	0.255016	386449	386449	1515389	1	0.142857	1	1	7
cami ii gastrointestinal tract	234	OTU_97.18909.1	1	0.251774	1038370	1038370	4124209	1	0.5	1	1	2
cami ii gastrointestinal tract	142	OTU_97.31703.1	1	0.232494	946273	946273	4070094	1	0.166667	3	3	18
cami ii gastrointestinal tract	244	OTU_97.22914.0	1	0.222175	659808	659808	2969761	1	0.25	2	2	8
cami ii gastrointestinal tract	228	OTU_97.10661.0	1	0.217857	896633	896633	4115698	1	0.333333	1	1	3
cami ii gastrointestinal tract	174	OTU_97.18736.0	0.794376	0.214745	729569	579552	2698793	0.0909091	0.0714286	11	1	14
cami ii gastrointestinal tract	48	OTU_97.15802.1	0.58947	0.20962	1295166	763462	3642117	0.5	0.160494	286	143	891
cami ii gastrointestinal tract	198	OTU_97.18736.0	0.920797	0.208286	610471	562120	2698793	0.666667	0.142857	3	2	14
cami ii gastrointestinal tract	34	OTU_97.25345.0	0.747445	0.204545	1084147	810340	3961672	0.674419	0.111431	172	116	1041
cami ii gastrointestinal tract	7	OTU_97.25504.0	0.851238	0.196823	768115	653849	3322019	0.741176	0.192073	85	63	328
cami ii gastrointestinal tract	189	OTU_97.43183.0	1	0.19611	786482	786482	4010416	1	0.111111	1	1	9
cami ii gastrointestinal tract	86	OTU_97.25345.0	0.739802	0.195292	1045799	773684	3961672	0.664804	0.114313	179	119	1041
cami ii gastrointestinal tract	196	OTU_97.18736.0	0.707404	0.192684	735100	520013	2698793	0.272727	0.214286	11	3	14
cami ii gastrointestinal tract	33	OTU_97.25345.0	0.645886	0.177282	1087396	702334	3961672	0.801471	0.104707	136	109	1041
cami ii gastrointestinal tract	258	OTU_97.40668.1	1	0.176194	946680	946680	5372936	1	0.2	1	1	5
cami ii gastrointestinal tract	172	OTU_97.18731.0	0.965841	0.168358	475948	459690	2730438	0.827586	0.15	29	24	160
cami ii gastrointestinal tract	195	OTU_97.9655.1	0.993897	0.162708	857979	852743	5240949	0.875	0.21875	8	7	32
cami ii gastrointestinal tract	246	OTU_97.22914.0	1	0.161378	479253	479253	2969761	1	0.125	1	1	8
cami ii gastrointestinal tract	175	OTU_97.18731.0	0.961724	0.159823	453754	436386	2730438	0.84	0.13125	25	21	160
cami ii gastrointestinal tract	173	OTU_97.18736.0	0.835408	0.151882	490657	409899	2698793	0.5	0.142857	4	2	14
cami ii gastrointestinal tract	65	OTU_97.37943.0	0.162855	0.133333	3313689	539650	4047371	0.176166	0.0664712	386	68	1023
cami ii gastrointestinal tract	129	OTU_97.26565.0	0.64148	0.133278	853193	547306	4106496	0.571429	0.2	7	4	20
cami ii gastrointestinal tract	88	OTU_97.207.0	0.652297	0.129121	584252	381106	2951537	0.5	0.10989	40	20	182
cami ii gastrointestinal tract	40	OTU_97.15599.0	0.862511	0.121378	619605	534416	4402924	0.850242	0.0631051	207	176	2789
cami ii gastrointestinal tract	116	OTU_97.8041.0	1	0.121228	497499	497499	4103816	1	0.0555556	1	1	18
cami ii gastrointestinal tract	36	OTU_97.11107.0	0.562903	0.120517	714185	402017	3335777	0.392857	0.110553	56	22	199
cami ii gastrointestinal tract	99	OTU_97.6333.0	1	0.11804	431918	431918	3659090	1	0.0769231	2	2	26
cami ii gastrointestinal tract	197	OTU_97.18736.0	0.767774	0.101712	357526	274499	2698793	0.2	0.0714286	5	1	14
cami ii gastrointestinal tract	50	OTU_97.4902.0	0.542876	0.099037	635716	345115	3484707	0.562771	0.0502513	231	130	2587
cami ii gastrointestinal tract	114	OTU_97.8041.0	1	0.0976908	400905	400905	4103816	1	0.0555556	1	1	18
cami ii gastrointestinal tract	217	OTU_97.13051.0	0.892069	0.0914656	517089	461279	5043196	0.666667	0.0645161	3	2	31
cami ii gastrointestinal tract	245	OTU_97.22914.0	1	0.0910013	270252	270252	2969761	1	0.125	1	1	8
cami ii gastrointestinal tract	56	OTU_97.20552.0	0.462684	0.0904605	803263	371657	4108501	0.291667	0.0777778	24	7	90
cami ii gastrointestinal tract	243	OTU_97.22914.0	1	0.0882946	262214	262214	2969761	1	0.125	1	1	8
cami ii gastrointestinal tract	127	OTU_97.26565.0	0.708842	0.08649	501058	355171	4106496	0.428571	0.15	7	3	20
cami ii gastrointestinal tract	71	OTU_97.1804.1	0.163119	0.0864208	2142536	349489	4044036	0.163636	0.046019	385	63	1369
cami ii gastrointestinal tract	119	OTU_97.11587.1	0.50259	0.0857237	700091	351859	4104572	0.5	0.0490196	20	10	204
cami ii gastrointestinal tract	230	OTU_97.30580.1	1	0.0844519	441969	441969	5233382	1	0.0380228	10	10	263
cami ii gastrointestinal tract	204	OTU_97.30580.1	0.861153	0.0817775	496977	427973	5233382	0.875	0.026616	8	7	263
cami ii gastrointestinal tract	145	OTU_97.45365.0	0.661209	0.0795881	251804	166495	2091958	0.571429	0.032	7	4	125
cami ii gastrointestinal tract	191	OTU_97.23327.0	1	0.0785046	302066	302066	3847750	1	0.333333	1	1	3
cami ii gastrointestinal tract	168	OTU_97.38148.0	1	0.07566	310482	310482	4103650	1	0.025	2	2	80
cami ii gastrointestinal tract	117	OTU_97.10661.0	0.511176	0.0694531	559197	285848	4115698	0.333333	0.333333	3	1	3
cami ii gastrointestinal tract	85	OTU_97.38225.1	0.522323	0.0692841	507887	265281	3828888	0.542553	0.029218	188	102	3491
cami ii gastrointestinal tract	14	OTU_97.33712.0	0.53816	0.065203	442573	238175	3652823	0.37931	0.107843	58	22	204
cami ii gastrointestinal tract	265	OTU_97.23327.1	1	0.0634159	270009	270009	4257750	1	0.333333	1	1	3
cami ii gastrointestinal tract	35	OTU_97.38225.1	0.594913	0.0625628	402657	239546	3828888	0.610738	0.026067	149	91	3491
cami ii gastrointestinal tract	100	OTU_97.6333.0	1	0.0624144	228380	228380	3659090	1	0.0384615	1	1	26
cami ii gastrointestinal tract	115	OTU_97.20552.0	0.388248	0.0623288	659573	256078	4108501	0.333333	0.0222222	6	2	90
cami ii gastrointestinal tract	39	OTU_97.6333.0	0.738879	0.0609769	301971	223120	3659090	0.0238095	0.0384615	42	1	26
cami ii gastrointestinal tract	166	OTU_97.20552.0	1	0.0599973	246499	246499	4108501	1	0.0111111	1	1	90
cami ii gastrointestinal tract	64	OTU_97.21241.0	1	0.0586425	209764	209764	3576995	1	0.0625	1	1	16
cami ii gastrointestinal tract	31	OTU_97.15599.0	0.470005	0.0583183	546315	256771	4402924	0.434555	0.0297598	191	83	2789
cami ii gastrointestinal tract	102	OTU_97.6333.0	0.990994	0.0565037	208631	206752	3659090	0.666667	0.0769231	3	2	26
cami ii gastrointestinal tract	165	OTU_97.20552.0	1	0.0558152	229317	229317	4108501	1	0.0222222	2	2	90
cami ii gastrointestinal tract	183	OTU_97.37352.0	1	0.0546844	224360	224360	4102813	1	0.5	1	1	2
cami ii gastrointestinal tract	37	OTU_97.5374.0	0.300545	0.0544163	780501	234576	4310770	0.284211	0.0339623	95	27	795
cami ii gastrointestinal tract	17	OTU_97.27397.0	0.928528	0.0536138	217863	202292	3773135	0.333333	0.5	3	1	2
cami ii gastrointestinal tract	23	OTU_97.36145.0	0.335319	0.0533193	650593	218156	4091498	0.31677	0.0671937	161	51	759
cami ii gastrointestinal tract	162	OTU_97.20552.0	0.592832	0.0529896	367234	217708	4108501	0.571429	0.0444444	7	4	90
cami ii gastrointestinal tract	24	OTU_97.207.1	0.51262	0.0501997	430040	220447	4391402	0.529801	0.0273691	151	80	2923
cami ii gastrointestinal tract	62	OTU_97.14799.0	0.168966	0.0483229	1159088	195846	4052857	0.151815	0.0371867	303	46	1237
cami ii gastrointestinal tract	55	OTU_97.1804.1	0.146651	0.0436952	1204932	176705	4044036	0.13089	0.036523	382	50	1369
cami ii gastrointestinal tract	136	OTU_97.20552.0	0.575456	0.043659	311706	179373	4108501	0.277778	0.0555556	18	5	90
cami ii gastrointestinal tract	43	OTU_97.29.0	0.983344	0.0422456	296769	291826	6907848	0.973333	0.0406459	75	73	1796
cami ii gastrointestinal tract	26	OTU_97.15599.0	0.261251	0.0406616	685280	179030	4402924	0.276074	0.0161348	163	45	2789
cami ii gastrointestinal tract	58	OTU_97.37943.0	0.174913	0.0406157	939822	164387	4047371	0.149533	0.0312805	214	32	1023
cami ii gastrointestinal tract	67	OTU_97.36636.0	0.132449	0.0405789	1198251	158707	3911070	0.139896	0.0213692	386	54	2527
cami ii gastrointestinal tract	70	OTU_97.18238.0	0.180042	0.0403862	1299883	234033	5794872	0.226667	0.0232082	150	34	1465
cami ii gastrointestinal tract	137	OTU_97.11587.1	0.351149	0.0395995	462877	162539	4104572	0.363636	0.0392157	22	8	204
cami ii gastrointestinal tract	30	OTU_97.207.1	0.420686	0.0395726	413085	173779	4391402	0.402439	0.0225795	164	66	2923
cami ii gastrointestinal tract	59	OTU_97.14799.0	0.194586	0.0357516	744638	144896	4052857	0.186813	0.0137429	91	17	1237
cami ii gastrointestinal tract	60	OTU_97.37943.0	0.177624	0.0348065	793107	140875	4047371	0.208791	0.0185728	91	19	1023
cami ii gastrointestinal tract	21	OTU_97.15599.0	0.269488	0.0292887	478523	128956	4402924	0.269663	0.0172105	178	48	2789
cami ii gastrointestinal tract	32	OTU_97.15599.0	0.411319	0.0271672	290808	119615	4402924	0.542857	0.00681248	35	19	2789
cami ii gastrointestinal tract	15	OTU_97.4902.0	0.223228	0.0260217	406213	90678	3484707	0.271318	0.0135292	129	35	2587
cami ii gastrointestinal tract	51	OTU_97.20552.0	0.174609	0.0257554	606016	105816	4108501	0.00546448	0.0111111	183	1	90
cami ii gastrointestinal tract	74	OTU_97.18238.0	0.195912	0.0237985	703934	137909	5794872	0.214286	0.0143345	98	21	1465
cami ii gastrointestinal tract	66	OTU_97.1804.1	0.160166	0.0225807	570139	91317	4044036	0.146199	0.0182615	171	25	1369
cami ii gastrointestinal tract	27	OTU_97.207.1	0.382048	0.0205456	236159	90224	4391402	0.393258	0.011974	89	35	2923
cami ii gastrointestinal tract	28	OTU_97.207.1	0.399336	0.0196129	215678	86128	4391402	0.394737	0.0102634	76	30	2923
cami ii gastrointestinal tract	75	OTU_97.37943.0	0.286108	0.0194897	275707	78882	4047371	0.1875	0.0058651	32	6	1023
cami ii gastrointestinal tract	77	OTU_97.37943.0	0.219385	0.0163262	301197	66078	4047371	0.186047	0.00782014	43	8	1023
cami ii gastrointestinal tract	61	OTU_97.11587.1	0.241187	0.0149774	254889	61476	4104572	0.105263	0.00980392	19	2	204
cami ii gastrointestinal tract	73	OTU_97.13948.0	0.154168	0.0137173	346032	53347	3889042	0.153846	0.00692841	117	18	2598
cami ii gastrointestinal tract	57	OTU_97.6958.0	0.167361	0.012518	292678	48983	3913015	0.179245	0.00761523	106	19	2495
cami ii gastrointestinal tract	80	OTU_97.36636.0	0.221285	0.0125124	221149	48937	3911070	0.225806	0.00554017	62	14	2527
cami ii gastrointestinal tract	41	OTU_97.6958.0	0.14556	0.0122961	330550	48115	3913015	0.137931	0.00641283	116	16	2495
cami ii gastrointestinal tract	69	OTU_97.6958.0	0.219367	0.012139	216532	47500	3913015	0.214286	0.00601202	70	15	2495
cami ii gastrointestinal tract	78	OTU_97.36636.0	0.164255	0.0120693	287382	47204	3911070	0.168421	0.00633162	95	16	2527
cami ii gastrointestinal tract	76	OTU_97.1804.1	0.161562	0.0100353	251191	40583	4044036	0.148148	0.00876552	81	12	1369
cami ii gastrointestinal tract	72	OTU_97.10984.0	0.152845	0.00940914	649664	99298	10553351	0.172589	0.0133964	197	34	2538
cami ii gastrointestinal tract	53	OTU_97.36636.0	0.176073	0.00936035	207920	36609	3911070	0.175926	0.0075188	108	19	2527
cami ii gastrointestinal tract	68	OTU_97.13948.0	0.168292	0.00912513	210872	35488	3889042	0.150685	0.00423403	73	11	2598
cami ii gastrointestinal tract	54	OTU_97.14799.0	0.142307	0.00776415	221120	31467	4052857	0.109375	0.00565885	64	7	1237
cami ii oral cavity	291	OTU_97.21322.0	0.991592	1	2063414	2046064	2046064	0.5	1	2	1	1
cami ii oral cavity	175	OTU_97.23748.0	1	1	1643019	1643019	1643019	1	1	1	1	1
cami ii oral cavity	415	OTU_97.4925.0	1	1	1641425	1641425	1641425	1	1	1	1	1
cami ii oral cavity	454	OTU_97.41189.0	1	1	2324988	2324988	2324988	1	1	1	1	1
cami ii oral cavity	282	OTU_97.34726.0	0.95818	1	2639866	2529466	2529466	0.25	1	4	1	1
cami ii oral cavity	453	OTU_97.27897.0	1	1	4888246	4888246	4888246	1	1	8	8	8
cami ii oral cavity	280	OTU_97.40548.0	1	1	2175319	2175319	2175319	1	1	1	1	1
cami ii oral cavity	436	OTU_97.329.1	1	1	1667593	1667593	1667593	1	1	1	1	1
cami ii oral cavity	452	OTU_97.35376.0	1	1	2129928	2129928	2129928	1	1	1	1	1
cami ii oral cavity	416	OTU_97.34865.0	1	1	4059847	4059847	4059847	1	1	1	1	1
cami ii oral cavity	363	OTU_97.20364.0	1	1	2527961	2527961	2527961	1	1	1	1	1
cami ii oral cavity	451	OTU_97.44565.0	1	1	1709393	1709393	1709393	1	1	1	1	1
cami ii oral cavity	362	OTU_97.32420.0	1	1	2241133	2241133	2241133	1	1	9	9	9
cami ii oral cavity	279	OTU_97.39112.0	1	1	1827304	1827304	1827304	1	1	1	1	1
cami ii oral cavity	448	OTU_97.29.0	1	1	7008740	7008740	7008740	1	1	4	4	4
cami ii oral cavity	208	OTU_97.5301.0	1	1	1675314	1675314	1675314	1	1	1	1	1
cami ii oral cavity	209	OTU_97.44958.0	1	1	1769924	1769924	1769924	1	1	1	1	1
cami ii oral cavity	361	OTU_97.42502.0	1	1	1996211	1996211	1996211	1	1	1	1	1
cami ii oral cavity	277	OTU_97.237.0	1	1	3176067	3176067	3176067	1	1	1	1	1
cami ii oral cavity	435	OTU_97.20226.0	1	1	2367011	2367011	2367011	1	1	1	1	1
cami ii oral cavity	194	OTU_97.44204.0	1	1	2227166	2227166	2227166	1	1	3	3	3
cami ii oral cavity	370	OTU_97.44769.0	1	1	1669764	1669764	1669764	1	1	1	1	1
cami ii oral cavity	288	OTU_97.143.0	0.949175	1	3472652	3296153	3296153	0.333333	1	3	1	1
cami ii oral cavity	177	OTU_97.36305.0	1	1	1643920	1643920	1643920	1	1	1	1	1
cami ii oral cavity	255	OTU_97.13959.0	0.997477	1	2175579	2170090	2170090	0.916667	1	12	11	11
cami ii oral cavity	376	OTU_97.9740.0	1	1	1669142	1669142	1669142	1	1	1	1	1
cami ii oral cavity	375	OTU_97.1148.0	1	1	2431497	2431497	2431497	1	1	1	1	1
cami ii oral cavity	433	OTU_97.27797.0	1	1	2264278	2264278	2264278	1	1	1	1	1
cami ii oral cavity	374	OTU_97.1358.0	1	1	4064505	4064505	4064505	1	1	1	1	1
cami ii oral cavity	289	OTU_97.31176.1	1	1	2281600	2281600	2281600	1	1	1	1	1
cami ii oral cavity	185	OTU_97.27900.0	1	1	4159480	4159480	4159480	1	1	1	1	1
cami ii oral cavity	285	OTU_97.5254.0	1	1	2407815	2407815	2407815	1	1	1	1	1
cami ii oral cavity	458	OTU_97.40587.1	1	1	2162353	2162353	2162353	1	1	1	1	1
cami ii oral cavity	187	OTU_97.38908.1	1	1	4142145	4142145	4142145	1	1	1	1	1
cami ii oral cavity	373	OTU_97.13253.0	1	1	2561598	2561598	2561598	1	1	1	1	1
cami ii oral cavity	457	OTU_97.9740.1	1	1	1628115	1628115	1628115	1	1	1	1	1
cami ii oral cavity	434	OTU_97.38106.0	1	1	2172895	2172895	2172895	1	1	1	1	1
cami ii oral cavity	372	OTU_97.32295.1	1	1	2952621	2952621	2952621	1	1	13	13	13
cami ii oral cavity	371	OTU_97.4075.0	1	1	2843149	2843149	2843149	1	1	1	1	1
cami ii oral cavity	212	OTU_97.1906.0	1	1	1636489	1636489	1636489	1	1	1	1	1
cami ii oral cavity	326	OTU_97.43450.0	0.985096	1	1764847	1738544	1738544	0.5	1	2	1	1
cami ii oral cavity	418	OTU_97.2889.1	0.969062	1	2365535	2292349	2292349	0.25	1	4	1	1
cami ii oral cavity	243	OTU_97.9670.0	0.995868	1	2559916	2549338	2549338	0.5	1	2	1	1
cami ii oral cavity	237	OTU_97.16209.0	1	1	2177648	2177648	2177648	1	1	1	1	1
cami ii oral cavity	265	OTU_97.6073.0	0.975934	1	2094033	2043637	2043637	0.5	1	2	1	1
cami ii oral cavity	348	OTU_97.39153.0	1	1	2188013	2188013	2188013	1	1	1	1	1
cami ii oral cavity	443	OTU_97.837.0	1	1	1831866	1831866	1831866	1	1	1	1	1
cami ii oral cavity	240	OTU_97.8334.0	1	1	1974259	1974259	1974259	1	1	1	1	1
cami ii oral cavity	241	OTU_97.7158.0	1	1	3350887	3350887	3350887	1	1	2	2	2
cami ii oral cavity	341	OTU_97.44484.0	1	1	1766437	1766437	1766437	1	1	1	1	1
cami ii oral cavity	244	OTU_97.9672.0	1	1	1986143	1986143	1986143	1	1	1	1	1
cami ii oral cavity	235	OTU_97.43676.0	1	1	2571386	2571386	2571386	1	1	1	1	1
cami ii oral cavity	347	OTU_97.15438.0	1	1	3752829	3752829	3752829	1	1	1	1	1
cami ii oral cavity	260	OTU_97.44935.0	0.918602	1	2058177	1890645	1890645	0.2	1	5	1	1
cami ii oral cavity	342	OTU_97.35846.0	0.947648	1	2293244	2173187	2173187	0.25	1	4	1	1
cami ii oral cavity	442	OTU_97.35864.0	1	1	2221204	2221204	2221204	1	1	1	1	1
cami ii oral cavity	346	OTU_97.41539.0	1	1	1928229	1928229	1928229	1	1	1	1	1
cami ii oral cavity	441	OTU_97.27895.0	1	1	1612336	1612336	1612336	1	1	1	1	1
cami ii oral cavity	252	OTU_97.7964.0	1	1	2472591	2472591	2472591	1	1	5	5	5
cami ii oral cavity	266	OTU_97.45053.0	1	1	1914488	1914488	1914488	1	1	1	1	1
cami ii oral cavity	234	OTU_97.44294.0	1	1	1924512	1924512	1924512	1	1	1	1	1
cami ii oral cavity	447	OTU_97.37560.0	1	1	1634143	1634143	1634143	1	1	1	1	1
cami ii oral cavity	224	OTU_97.33907.0	1	1	1838964	1838964	1838964	1	1	1	1	1
cami ii oral cavity	276	OTU_97.42987.0	1	1	2524788	2524788	2524788	1	1	1	1	1
cami ii oral cavity	446	OTU_97.13391.1	1	1	2268253	2268253	2268253	1	1	1	1	1
cami ii oral cavity	355	OTU_97.36692.0	1	1	2378843	2378843	2378843	1	1	1	1	1
cami ii oral cavity	445	OTU_97.2727.0	1	1	1775449	1775449	1775449	1	1	1	1	1
cami ii oral cavity	420	OTU_97.34944.0	1	1	1670743	1670743	1670743	1	1	1	1	1
cami ii oral cavity	275	OTU_97.35311.1	1	1	1831117	1831117	1831117	1	1	1	1	1
cami ii oral cavity	223	OTU_97.45324.0	1	1	2088759	2088759	2088759	1	1	1	1	1
cami ii oral cavity	423	OTU_97.45365.0	1	1	2096866	2096866	2096866	1	1	1	1	1
cami ii oral cavity	267	OTU_97.34565.0	1	1	2165960	2165960	2165960	1	1	1	1	1
cami ii oral cavity	350	OTU_97.42543.1	1	1	2362232	2362232	2362232	1	1	1	1	1
cami ii oral cavity	270	OTU_97.42989.0	1	1	1829208	1829208	1829208	1	1	1	1	1
cami ii oral cavity	228	OTU_97.5278.0	1	1	2272950	2272950	2272950	1	1	1	1	1
cami ii oral cavity	438	OTU_97.16860.0	1	1	1791396	1791396	1791396	1	1	1	1	1
cami ii oral cavity	230	OTU_97.1193.0	1	1	3782791	3782791	3782791	1	1	1	1	1
cami ii oral cavity	231	OTU_97.23667.0	1	1	2146142	2146142	2146142	1	1	1	1	1
cami ii oral cavity	269	OTU_97.20031.0	1	1	6815179	6815179	6815179	1	1	4	4	4
cami ii oral cavity	176	OTU_97.44129.0	1	1	2031689	2031689	2031689	1	1	1	1	1
cami ii oral cavity	408	OTU_97.34747.0	1	1	1878677	1878677	1878677	1	1	1	1	1
cami ii oral cavity	473	OTU_97.57.0	1	1	2835104	2835104	2835104	1	1	1	1	1
cami ii oral cavity	385	OTU_97.39365.0	1	1	4271128	4271128	4271128	1	1	1	1	1
cami ii oral cavity	329	OTU_97.2653.0	1	1	2160238	2160238	2160238	1	1	1	1	1
cami ii oral cavity	391	OTU_97.30560.0	1	1	2227249	2227249	2227249	1	1	1	1	1
cami ii oral cavity	476	OTU_97.17727.0	1	1	2013574	2013574	2013574	1	1	1	1	1
cami ii oral cavity	390	OTU_97.12103.0	0.989019	1	5564777	5503671	5503671	0.5	1	2	1	1
cami ii oral cavity	412	OTU_97.44957.1	1	1	2272479	2272479	2272479	1	1	1	1	1
cami ii oral cavity	310	OTU_97.34194.0	1	1	1642768	1642768	1642768	1	1	1	1	1
cami ii oral cavity	388	OTU_97.3142.0	1	1	1669951	1669951	1669951	1	1	1	1	1
cami ii oral cavity	474	OTU_97.23272.0	1	1	2029162	2029162	2029162	1	1	1	1	1
cami ii oral cavity	173	OTU_97.41395.0	1	1	1634086	1634086	1634086	1	1	1	1	1
cami ii oral cavity	332	OTU_97.11128.1	1	1	2509884	2509884	2509884	1	1	10	10	10
cami ii oral cavity	309	OTU_97.31969.0	0.984693	1	2608084	2568161	2568161	0.6	1	10	6	6
cami ii oral cavity	400	OTU_97.43673.1	1	1	2372462	2372462	2372462	1	1	1	1	1
cami ii oral cavity	327	OTU_97.45058.0	0.938969	1	1781791	1673047	1673047	0.5	1	2	1	1
cami ii oral cavity	13	OTU_97.44228.0	1	1	2211482	2211482	2211482	1	1	1	1	1
cami ii oral cavity	140	OTU_97.34782.1	1	1	1950440	1950440	1950440	1	1	1	1	1
cami ii oral cavity	478	OTU_97.28595.0	1	1	2028810	2028810	2028810	1	1	1	1	1
cami ii oral cavity	479	OTU_97.40059.0	1	1	2184842	2184842	2184842	1	1	1	1	1
cami ii oral cavity	392	OTU_97.25442.0	1	1	2095671	2095671	2095671	1	1	1	1	1
cami ii oral cavity	60	OTU_97.3084.0	1	1	1892102	1892102	1892102	1	1	1	1	1
cami ii oral cavity	71	OTU_97.33307.0	0.951759	1	5497566	5232358	5232358	0.125	1	16	2	2
cami ii oral cavity	70	OTU_97.37901.0	0.99224	1	7328321	7271451	7271451	0.4	1	5	2	2
cami ii oral cavity	76	OTU_97.971.0	0.974294	1	2430353	2367878	2367878	0.2	1	5	1	1
cami ii oral cavity	318	OTU_97.5441.1	1	1	3855193	3855193	3855193	1	1	17	17	17
cami ii oral cavity	397	OTU_97.44265.1	1	1	2502997	2502997	2502997	1	1	3	3	3
cami ii oral cavity	330	OTU_97.22593.0	1	1	1818274	1818274	1818274	1	1	1	1	1
cami ii oral cavity	396	OTU_97.44265.0	1	1	1996145	1996145	1996145	1	1	1	1	1
cami ii oral cavity	77	OTU_97.281.0	0.967637	1	2415591	2337416	2337416	0.2	1	5	1	1
cami ii oral cavity	331	OTU_97.17726.0	1	1	1786856	1786856	1786856	1	1	1	1	1
cami ii oral cavity	315	OTU_97.37109.0	1	1	2248988	2248988	2248988	1	1	1	1	1
cami ii oral cavity	394	OTU_97.20752.0	1	1	2142106	2142106	2142106	1	1	1	1	1
cami ii oral cavity	320	OTU_97.29264.1	1	1	1633790	1633790	1633790	1	1	1	1	1
cami ii oral cavity	313	OTU_97.39998.0	1	1	2109759	2109759	2109759	1	1	1	1	1
cami ii oral cavity	4	OTU_97.38344.0	1	1	2186356	2186356	2186356	1	1	1	1	1
cami ii oral cavity	398	OTU_97.34527.0	1	1	2149838	2149838	2149838	1	1	1	1	1
cami ii oral cavity	410	OTU_97.45322.0	1	1	1829495	1829495	1829495	1	1	1	1	1
cami ii oral cavity	384	OTU_97.39365.1	1	1	2399088	2399088	2399088	1	1	1	1	1
cami ii oral cavity	159	OTU_97.32705.0	0.934391	1	2314011	2162192	2162192	0.25	1	4	1	1
cami ii oral cavity	160	OTU_97.39153.1	0.722035	1	3013334	2175734	2175734	0.25	1	4	1	1
cami ii oral cavity	464	OTU_97.37776.0	1	1	2172863	2172863	2172863	1	1	1	1	1
cami ii oral cavity	463	OTU_97.38269.0	1	1	2505961	2505961	2505961	1	1	3	3	3
cami ii oral cavity	462	OTU_97.22007.0	1	1	2012727	2012727	2012727	1	1	15	15	15
cami ii oral cavity	461	OTU_97.26568.1	1	1	1930970	1930970	1930970	1	1	1	1	1
cami ii oral cavity	406	OTU_97.28342.0	1	1	2160259	2160259	2160259	1	1	1	1	1
cami ii oral cavity	460	OTU_97.40667.0	1	1	2444896	2444896	2444896	1	1	1	1	1
cami ii oral cavity	427	OTU_97.36412.0	1	1	1935367	1935367	1935367	1	1	1	1	1
cami ii oral cavity	429	OTU_97.38628.0	1	1	2309502	2309502	2309502	1	1	1	1	1
cami ii oral cavity	168	OTU_97.43848.0	1	1	1787423	1787423	1787423	1	1	1	1	1
cami ii oral cavity	169	OTU_97.37887.0	1	1	2154341	2154341	2154341	1	1	1	1	1
cami ii oral cavity	16	OTU_97.30394.0	1	1	2142050	2142050	2142050	1	1	2	2	2
cami ii oral cavity	294	OTU_97.17325.0	1	1	2145271	2145271	2145271	1	1	1	1	1
cami ii oral cavity	377	OTU_97.42422.0	1	1	2137435	2137435	2137435	1	1	1	1	1
cami ii oral cavity	172	OTU_97.41395.1	1	1	1629477	1629477	1629477	1	1	1	1	1
cami ii oral cavity	15	OTU_97.39273.0	1	1	1636025	1636025	1636025	1	1	1	1	1
cami ii oral cavity	465	OTU_97.24314.0	1	1	1665125	1665125	1665125	1	1	1	1	1
cami ii oral cavity	335	OTU_97.37402.0	0.886412	1	2199967	1950078	1950078	0.25	1	4	1	1
cami ii oral cavity	300	OTU_97.29547.1	0.957105	1	1945214	1861775	1861775	0.333333	1	3	1	1
cami ii oral cavity	307	OTU_97.44036.0	0.958325	1	2805388	2688474	2688474	0.2	1	5	1	1
cami ii oral cavity	145	OTU_97.42878.0	1	1	2349513	2349513	2349513	1	1	1	1	1
cami ii oral cavity	305	OTU_97.29545.0	1	1	2131876	2131876	2131876	1	1	1	1	1
cami ii oral cavity	147	OTU_97.41224.0	1	1	1876479	1876479	1876479	1	1	1	1	1
cami ii oral cavity	409	OTU_97.23.1	1	1	2130564	2130564	2130564	1	1	1	1	1
cami ii oral cavity	333	OTU_97.42948.0	1	1	2382848	2382848	2382848	1	1	1	1	1
cami ii oral cavity	14	OTU_97.35197.0	1	1	1776390	1776390	1776390	1	1	1	1	1
cami ii oral cavity	424	OTU_97.19857.0	1	1	4110516	4110516	4110516	1	1	1	1	1
cami ii oral cavity	425	OTU_97.485.1	1	1	2622008	2622008	2622008	1	1	1	1	1
cami ii oral cavity	413	OTU_97.37245.0	1	1	2173667	2173667	2173667	1	1	1	1	1
cami ii oral cavity	405	OTU_97.44550.0	1	1	2064138	2064138	2064138	1	1	1	1	1
cami ii oral cavity	466	OTU_97.2213.0	1	1	1838121	1838121	1838121	1	1	1	1	1
cami ii oral cavity	336	OTU_97.5805.0	1	1	2488681	2488681	2488681	1	1	1	1	1
cami ii oral cavity	356	OTU_97.5809.0	1	0.99955	3832137	3832137	3833863	1	0.971831	69	69	71
cami ii oral cavity	414	OTU_97.429.0	1	0.998698	2796910	2796910	2800557	1	0.5	1	1	2
cami ii oral cavity	141	OTU_97.40838.0	1	0.998008	3624509	3624509	3631745	1	0.8	8	8	10
cami ii oral cavity	352	OTU_97.741.0	0.930369	0.997861	2354633	2190677	2195374	0.25	0.5	4	1	2
cami ii oral cavity	325	OTU_97.28774.0	1	0.997641	2589203	2589203	2595325	1	0.5	3	3	6
cami ii oral cavity	184	OTU_97.20733.0	0.974339	0.997625	2128768	2074142	2079079	0.333333	0.5	3	1	2
cami ii oral cavity	380	OTU_97.30399.0	1	0.997611	2424561	2424561	2430366	1	0.8	4	4	5
cami ii oral cavity	207	OTU_97.43152.1	1	0.997582	3831159	3831159	3840446	1	0.938462	61	61	65
cami ii oral cavity	470	OTU_97.42200.0	1	0.997479	2687272	2687272	2694063	1	0.5	1	1	2
cami ii oral cavity	312	OTU_97.11180.0	1	0.997381	7402281	7402281	7421720	1	0.942029	65	65	69
cami ii oral cavity	293	OTU_97.29722.0	1	0.995955	1950137	1950137	1958058	1	0.866667	13	13	15
cami ii oral cavity	251	OTU_97.45366.0	1	0.994707	2011949	2011949	2022654	1	0.875	28	28	32
cami ii oral cavity	344	OTU_97.38092.0	0.94597	0.993774	2319503	2194181	2207927	0.25	0.5	4	1	2
cami ii oral cavity	422	OTU_97.1886.0	1	0.993664	2442430	2442430	2458005	1	0.5	1	1	2
cami ii oral cavity	472	OTU_97.27245.0	1	0.992844	2036673	2036673	2051353	1	0.933333	28	28	30
cami ii oral cavity	278	OTU_97.38169.0	1	0.992366	7131542	7131542	7186401	1	0.936709	74	74	79
cami ii oral cavity	444	OTU_97.29976.0	1	0.991822	2146033	2146033	2163727	1	0.916667	11	11	12
cami ii oral cavity	319	OTU_97.2092.0	0.976647	0.990251	7058415	6893578	6961448	0.989011	0.909091	91	90	99
cami ii oral cavity	393	OTU_97.44267.1	1	0.990033	2210206	2210206	2232458	1	0.736842	14	14	19
cami ii oral cavity	213	OTU_97.34836.0	1	0.988694	2146192	2146192	2170735	1	0.5	1	1	2
cami ii oral cavity	292	OTU_97.16729.0	0.998072	0.987195	1840622	1837073	1860902	0.983333	0.880597	60	59	67
cami ii oral cavity	256	OTU_97.34522.0	1	0.986973	1999734	1999734	2026129	1	0.666667	2	2	3
cami ii oral cavity	233	OTU_97.2373.0	1	0.985653	3980343	3980343	4038280	1	0.828571	145	145	175
cami ii oral cavity	150	OTU_97.27554.0	1	0.983769	4111994	4111994	4179839	1	0.666667	2	2	3
cami ii oral cavity	349	OTU_97.44061.0	1	0.9815	1954707	1954707	1991550	1	0.916667	66	66	72
cami ii oral cavity	411	OTU_97.44957.0	1	0.981272	2099402	2099402	2139471	1	0.845679	137	137	162
cami ii oral cavity	421	OTU_97.31214.0	1	0.9786	7537930	7537930	7702767	1	0.75	3	3	4
cami ii oral cavity	367	OTU_97.25556.0	1	0.97823	2601533	2601533	2659428	1	0.837143	293	293	350
cami ii oral cavity	395	OTU_97.35088.0	1	0.977781	1635038	1635038	1672193	1	0.5	1	1	2
cami ii oral cavity	334	OTU_97.14837.0	1	0.976145	1762595	1762595	1805669	1	0.5	1	1	2
cami ii oral cavity	456	OTU_97.360.1	1	0.976032	2128525	2128525	2180795	1	0.848485	84	84	99
cami ii oral cavity	360	OTU_97.16301.0	1	0.973458	1719514	1719514	1766398	1	0.5	1	1	2
cami ii oral cavity	321	OTU_97.38313.0	1	0.97315	3740235	3740235	3843430	1	0.870968	162	162	186
cami ii oral cavity	302	OTU_97.13658.0	0.951532	0.970843	1798497	1711328	1762723	0.2	0.333333	5	1	3
cami ii oral cavity	351	OTU_97.33727.0	1	0.970811	2501732	2501732	2576951	1	0.4	2	2	5
cami ii oral cavity	368	OTU_97.8581.0	0.99706	0.970211	2348758	2341853	2413757	0.995885	0.806667	243	242	300
cami ii oral cavity	338	OTU_97.7659.0	1	0.968578	2194785	2194785	2265987	1	0.805797	278	278	345
cami ii oral cavity	345	OTU_97.25254.0	1	0.968526	1695315	1695315	1750407	1	0.5	1	1	2
cami ii oral cavity	80	OTU_97.940.0	1	0.963589	2808402	2808402	2914522	1	0.792453	462	462	583
cami ii oral cavity	322	OTU_97.4925.1	1	0.959595	1695596	1695596	1766992	1	0.333333	1	1	3
cami ii oral cavity	468	OTU_97.26542.0	0.986294	0.958821	4166790	4109678	4286177	0.5	0.333333	2	1	3
cami ii oral cavity	182	OTU_97.25956.0	0.965883	0.957803	2129085	2056446	2147045	0.942029	0.822785	69	65	79
cami ii oral cavity	437	OTU_97.329.0	1	0.956134	2033851	2033851	2127162	1	0.25	1	1	4
cami ii oral cavity	306	OTU_97.41969.0	1	0.952696	2399430	2399430	2518569	1	0.166667	1	1	6
cami ii oral cavity	314	OTU_97.5757.1	0.927289	0.950514	2054163	1904802	2003971	0.835227	0.727723	176	147	202
cami ii oral cavity	419	OTU_97.1270.0	1	0.944929	2152496	2152496	2277945	1	0.774194	24	24	31
cami ii oral cavity	210	OTU_97.42490.0	1	0.944852	2454771	2454771	2598049	1	0.5	6	6	12
cami ii oral cavity	170	OTU_97.43108.0	1	0.94416	2484025	2484025	2630936	1	0.755618	269	269	356
cami ii oral cavity	74	OTU_97.11895.0	1	0.933693	2835612	2835612	3036987	1	0.751958	288	288	383
cami ii oral cavity	174	OTU_97.11308.0	1	0.931628	3471293	3471293	3726050	1	0.700637	330	330	471
cami ii oral cavity	247	OTU_97.45057.0	1	0.929414	1867425	1867425	2009249	1	0.732116	481	481	657
cami ii oral cavity	156	OTU_97.15792.1	1	0.926462	935401	935401	1009648	1	0.773723	106	106	137
cami ii oral cavity	471	OTU_97.33033.0	1	0.926107	2122583	2122583	2291941	1	0.715726	355	355	496
cami ii oral cavity	440	OTU_97.42986.0	0.98741	0.924597	2530275	2498420	2702173	0.666667	0.666667	3	2	3
cami ii oral cavity	232	OTU_97.38777.0	1	0.922823	7889917	7889917	8549759	1	0.735021	871	871	1185
cami ii oral cavity	378	OTU_97.35840.0	1	0.914246	2843489	2843489	3110201	1	0.733871	182	182	248
cami ii oral cavity	242	OTU_97.26707.0	0.994511	0.913565	2858569	2842877	3111850	0.99359	0.698198	312	310	444
cami ii oral cavity	271	OTU_97.4793.0	0.997697	0.913039	2059448	2054706	2250404	0.989305	0.631399	187	185	293
cami ii oral cavity	308	OTU_97.22162.0	1	0.911714	2210294	2210294	2424328	1	0.711656	232	232	326
cami ii oral cavity	284	OTU_97.25225.0	1	0.910697	2190359	2190359	2405147	1	0.674208	149	149	221
cami ii oral cavity	236	OTU_97.13074.0	0.997944	0.907016	2734701	2729078	3008852	0.993958	0.694093	331	329	474
cami ii oral cavity	295	OTU_97.29547.0	0.998649	0.902075	1890945	1888391	2093385	0.990741	0.764286	108	107	140
cami ii oral cavity	227	OTU_97.26897.0	0.98396	0.896373	2274322	2237842	2496552	0.990654	0.625369	214	212	339
cami ii oral cavity	138	OTU_97.31305.0	0.953447	0.893696	1862686	1775973	1987222	0.916667	0.709677	24	22	31
cami ii oral cavity	56	OTU_97.9305.0	0.963719	0.890225	1527263	1471852	1653348	0.985401	0.725806	274	270	372
cami ii oral cavity	366	OTU_97.16811.0	0.956559	0.889972	3760614	3597248	4041981	0.916905	0.638723	349	320	501
cami ii oral cavity	246	OTU_97.23341.0	0.997485	0.878442	2643548	2636899	3001791	0.996032	0.658793	252	251	381
cami ii oral cavity	268	OTU_97.10732.0	1	0.877966	1604273	1604273	1827261	1	0.614393	572	572	931
cami ii oral cavity	151	OTU_97.21263.0	0.963438	0.866224	3149761	3034601	3503253	0.955261	0.581442	1207	1153	1983
cami ii oral cavity	389	OTU_97.13257.0	1	0.861336	1878955	1878955	2181442	1	0.65371	185	185	283
cami ii oral cavity	311	OTU_97.142.0	1	0.859773	3190244	3190244	3710567	1	0.604726	563	563	931
cami ii oral cavity	287	OTU_97.39679.0	1	0.850414	1527007	1527007	1795605	1	0.5	1	1	2
cami ii oral cavity	178	OTU_97.23850.0	0.982891	0.839536	1501512	1475823	1757904	0.982456	0.606498	342	336	554
cami ii oral cavity	281	OTU_97.42462.0	1	0.818527	1935654	1935654	2364803	1	0.433333	13	13	30
cami ii oral cavity	69	OTU_97.26911.0	0.990061	0.809358	5792775	5735198	7086109	0.625	0.454545	8	5	11
cami ii oral cavity	469	OTU_97.2652.0	1	0.795376	1048017	1048017	1317637	1	0.570866	145	145	254
cami ii oral cavity	261	OTU_97.5735.0	0.935463	0.776635	1906804	1783745	2296762	0.950565	0.537111	708	673	1253
cami ii oral cavity	439	OTU_97.42544.0	0.863651	0.763335	2249076	1942416	2544644	0.25	0.5	4	1	2
cami ii oral cavity	383	OTU_97.43597.0	0.997469	0.761106	2313070	2307216	3031401	0.998039	0.448458	1020	1018	2270
cami ii oral cavity	259	OTU_97.42206.0	0.932006	0.753517	1476839	1376423	1826664	0.757576	0.5	33	25	50
cami ii oral cavity	66	OTU_97.40084.0	0.742495	0.744685	6239026	4632445	6220679	0.710547	0.495575	1261	896	1808
cami ii oral cavity	290	OTU_97.44993.0	0.89022	0.699731	1448580	1289555	1842929	0.709677	0.415094	31	22	53
cami ii oral cavity	407	OTU_97.45443.0	1	0.675781	1778018	1778018	2631058	1	0.416667	45	45	108
cami ii oral cavity	18	OTU_97.45326.0	0.888279	0.674961	1610912	1430939	2120031	0.873995	0.391357	373	326	833
cami ii oral cavity	337	OTU_97.27203.0	0.983886	0.667535	1444223	1420951	2128654	0.7	0.5	10	7	14
cami ii oral cavity	53	OTU_97.8405.0	0.78887	0.667192	1574437	1242026	1861572	0.735714	0.438298	140	103	235
cami ii oral cavity	262	OTU_97.23363.0	0.902464	0.665306	1668369	1505643	2263084	0.77193	0.571429	57	44	77
cami ii oral cavity	401	OTU_97.13391.0	1	0.659127	1343496	1343496	2038297	1	0.666667	2	2	3
cami ii oral cavity	166	OTU_97.45303.0	0.89671	0.658255	1568258	1406273	2136366	0.3	0.428571	10	3	7
cami ii oral cavity	62	OTU_97.5089.0	1	0.652507	991633	991633	1519728	1	0.357466	158	158	442
cami ii oral cavity	225	OTU_97.44160.0	0.87321	0.651321	1627537	1421182	2182000	0.0769231	0.8	52	4	5
cami ii oral cavity	449	OTU_97.34560.0	1	0.628146	1212231	1212231	1929856	1	0.25	1	1	4
cami ii oral cavity	183	OTU_97.28231.0	0.969481	0.624215	1396122	1353514	2168345	0.946809	0.363265	94	89	245
cami ii oral cavity	129	OTU_97.28342.1	0.798668	0.615931	3328803	2658608	4316403	0.930394	0.381541	431	401	1051
cami ii oral cavity	192	OTU_97.32318.0	1	0.592154	1273603	1273603	2150798	1	0.317298	620	620	1954
cami ii oral cavity	301	OTU_97.196.0	0.998854	0.564954	3066658	3063145	5421936	0.998891	0.263991	902	901	3413
cami ii oral cavity	180	OTU_97.37772.0	0.984897	0.551412	984714	969842	1758833	0.933333	0.4	15	14	35
cami ii oral cavity	137	OTU_97.8291.1	1	0.549797	974900	974900	1773201	1	0.384615	5	5	13
cami ii oral cavity	9	OTU_97.15358.0	0.736252	0.547077	1473589	1084933	1983146	0.748858	0.259905	219	164	631
cami ii oral cavity	188	OTU_97.22835.0	0.803539	0.528557	1390573	1117380	2114020	0.78	0.422764	200	156	369
cami ii oral cavity	222	OTU_97.28688.0	1	0.528425	1040504	1040504	1969068	1	0.32	8	8	25
cami ii oral cavity	226	OTU_97.23847.0	0.959012	0.518386	1017288	975591	1881978	0.921986	0.299539	141	130	434
cami ii oral cavity	253	OTU_97.2083.0	1	0.511742	1124970	1124970	2198315	1	0.379808	79	79	208
cami ii oral cavity	30	OTU_97.2514.0	0.616572	0.510455	1472763	908064	1778930	0.456522	0.344262	46	21	61
cami ii oral cavity	250	OTU_97.18437.0	1	0.507244	1022322	1022322	2015446	1	0.285714	2	2	7
cami ii oral cavity	142	OTU_97.14639.0	0.946261	0.502253	1221042	1155424	2300482	0.942105	0.277519	190	179	645
cami ii oral cavity	1	OTU_97.38344.1	1	0.500815	1173515	1173515	2343212	1	0.545455	6	6	11
cami ii oral cavity	17	OTU_97.26178.0	0.718916	0.491454	1253887	901440	1834230	0.575758	0.38	33	19	50
cami ii oral cavity	328	OTU_97.20249.0	0.793158	0.48627	1329143	1054221	2167975	0.421053	0.32	19	8	25
cami ii oral cavity	143	OTU_97.42865.0	0.885137	0.48181	1215948	1076280	2233826	0.804598	0.37037	87	70	189
cami ii oral cavity	254	OTU_97.2083.0	1	0.474346	1042761	1042761	2198315	1	0.490385	102	102	208
cami ii oral cavity	191	OTU_97.44911.0	0.705473	0.434213	1529979	1079359	2485785	0.716981	0.231003	106	76	329
cami ii oral cavity	272	OTU_97.32764.1	0.728207	0.429692	1336348	973138	2264734	0.654028	0.367021	211	138	376
cami ii oral cavity	365	OTU_97.17113.0	0.950323	0.419786	946086	899087	2141775	0.75	0.272727	4	3	11
cami ii oral cavity	238	OTU_97.18522.0	0.952517	0.41541	997264	949911	2286682	0.947368	0.253521	19	18	71
cami ii oral cavity	58	OTU_97.42423.0	0.828511	0.414701	957279	793116	1912501	0.708333	0.2	24	17	85
cami ii oral cavity	257	OTU_97.42261.0	0.710221	0.410988	1051495	746794	1817070	0.576923	0.25	26	15	60
cami ii oral cavity	153	OTU_97.16243.0	0.649931	0.405458	1287124	836542	2063205	0.5	0.155556	14	7	45
cami ii oral cavity	381	OTU_97.43007.1	1	0.398319	905782	905782	2274010	1	0.243243	9	9	37
cami ii oral cavity	245	OTU_97.27675.0	0.843393	0.394267	1260899	1063434	2697243	0.828947	0.177465	76	63	355
cami ii oral cavity	216	OTU_97.3393.1	0.921184	0.388876	1003111	924050	2376205	0.85	0.404762	20	17	42
cami ii oral cavity	324	OTU_97.13996.0	0.945501	0.37627	737100	696929	1852205	0.5	0.125	2	1	8
cami ii oral cavity	273	OTU_97.32764.1	0.952318	0.372907	886821	844536	2264734	0.962025	0.202128	79	76	376
cami ii oral cavity	249	OTU_97.18437.0	1	0.350285	705981	705981	2015446	1	0.285714	2	2	7
cami ii oral cavity	340	OTU_97.44160.0	1	0.348679	760818	760818	2182000	1	0.2	1	1	5
cami ii oral cavity	144	OTU_97.6310.0	0.691244	0.344766	1940780	1341552	3891194	0.59	0.155059	200	118	761
cami ii oral cavity	402	OTU_97.13391.0	1	0.340873	694801	694801	2038297	1	0.333333	1	1	3
cami ii oral cavity	75	OTU_97.39797.0	0.86326	0.337095	920004	794203	2356020	0.790123	0.199377	81	64	321
cami ii oral cavity	190	OTU_97.22835.0	0.786906	0.329197	884388	695930	2114020	0.761364	0.181572	88	67	369
cami ii oral cavity	304	OTU_97.24.0	0.90703	0.327896	783719	710857	2167936	0.5	0.25	2	1	4
cami ii oral cavity	221	OTU_97.28688.0	1	0.327379	644632	644632	1969068	1	0.4	10	10	25
cami ii oral cavity	263	OTU_97.23363.0	1	0.321416	727391	727391	2263084	1	0.311688	24	24	77
cami ii oral cavity	303	OTU_97.24.0	0.856473	0.320655	811654	695160	2167936	0.333333	0.25	3	1	4
cami ii oral cavity	399	OTU_97.29395.1	1	0.312644	673208	673208	2153273	1	0.2	1	1	5
cami ii oral cavity	104	OTU_97.24.0	0.900385	0.310808	748360	673812	2167936	0.333333	0.25	3	1	4
cami ii oral cavity	82	OTU_97.14835.0	0.877886	0.309739	835651	733606	2368464	0.836364	0.165766	110	92	555
cami ii oral cavity	39	OTU_97.18590.0	0.632535	0.306563	911405	576496	1880516	0.694805	0.160902	154	107	665
cami ii oral cavity	358	OTU_97.39633.0	0.648526	0.30169	979124	634987	2104763	0.666667	0.0952381	12	8	84
cami ii oral cavity	31	OTU_97.39752.0	0.678203	0.288809	806170	546747	1893107	0.538462	0.151762	104	56	369
cami ii oral cavity	179	OTU_97.36221.0	0.571292	0.288238	873263	498888	1730819	0.4	0.166667	15	6	36
cami ii oral cavity	2	OTU_97.38344.1	1	0.286822	672085	672085	2343212	1	0.0909091	1	1	11
cami ii oral cavity	181	OTU_97.26178.0	1	0.280652	514780	514780	1834230	1	0.1	5	5	50
cami ii oral cavity	81	OTU_97.14835.0	0.837769	0.274234	775289	649513	2368464	0.673913	0.167568	138	93	555
cami ii oral cavity	167	OTU_97.27203.0	0.598844	0.270039	959882	574820	2128654	0.333333	0.214286	9	3	14
cami ii oral cavity	339	OTU_97.36221.0	0.698119	0.268947	666790	465499	1730819	0.5	0.0555556	4	2	36
cami ii oral cavity	87	OTU_97.36382.0	0.303242	0.26704	1871955	567655	2125730	0.262411	0.137037	141	37	270
cami ii oral cavity	201	OTU_97.26895.0	0.68176	0.264901	976980	666066	2514398	0.607143	0.0963173	56	34	353
cami ii oral cavity	323	OTU_97.13996.0	1	0.258265	478360	478360	1852205	1	0.125	1	1	8
cami ii oral cavity	258	OTU_97.42261.0	0.851015	0.256176	546982	465490	1817070	0.923077	0.2	13	12	60
cami ii oral cavity	475	OTU_97.37772.0	1	0.255293	449017	449017	1758833	1	0.285714	10	10	35
cami ii oral cavity	450	OTU_97.34560.0	1	0.255107	492319	492319	1929856	1	0.25	1	1	4
cami ii oral cavity	428	OTU_97.1292.0	1	0.24777	461195	461195	1861387	1	0.0704225	5	5	71
cami ii oral cavity	387	OTU_97.42865.0	1	0.245571	548564	548564	2233826	1	0.121693	23	23	189
cami ii oral cavity	49	OTU_97.30455.0	0.802066	0.24413	499126	400332	1639831	0.0566038	0.111111	53	3	27
cami ii oral cavity	467	OTU_97.42544.0	0.647753	0.236665	929718	602228	2544644	0.166667	0.5	6	1	2
cami ii oral cavity	239	OTU_97.26058.1	0.889607	0.234775	566279	503766	2145742	0.93578	0.119578	109	102	853
cami ii oral cavity	96	OTU_97.29395.0	0.723892	0.231122	695030	503127	2176893	0.166667	0.0625	6	1	16
cami ii oral cavity	417	OTU_97.42468.0	1	0.230065	451279	451279	1961529	1	0.125	8	8	64
cami ii oral cavity	131	OTU_97.43518.0	1	0.215843	904519	904519	4190630	1	0.1	3	3	30
cami ii oral cavity	219	OTU_97.3393.1	1	0.21571	512572	512572	2376205	1	0.047619	2	2	42
cami ii oral cavity	193	OTU_97.38845.0	1	0.214632	579272	579272	2698907	1	0.0909091	1	1	11
cami ii oral cavity	202	OTU_97.26792.0	0.514184	0.214617	902011	463800	2161056	0.446429	0.0922509	56	25	271
cami ii oral cavity	132	OTU_97.43518.0	1	0.214214	897693	897693	4190630	1	0.1	3	3	30
cami ii oral cavity	386	OTU_97.42865.0	0.584871	0.213783	816513	477555	2233826	0.302521	0.190476	119	36	189
cami ii oral cavity	121	OTU_97.27695.0	0.808724	0.212853	572692	463150	2175912	0.756098	0.116105	205	155	1335
cami ii oral cavity	133	OTU_97.26568.0	0.970503	0.212724	935239	907652	4266800	0.964286	0.121622	28	27	222
cami ii oral cavity	379	OTU_97.34566.0	0.662008	0.210935	530796	351391	1665873	0.727273	0.0987654	11	8	81
cami ii oral cavity	54	OTU_97.21866.0	0.172825	0.21093	2003833	346313	1641835	0.0821918	0.230769	73	6	26
cami ii oral cavity	48	OTU_97.4714.0	0.44322	0.208232	802921	355871	1709011	0.44186	0.076	43	19	250
cami ii oral cavity	477	OTU_97.3540.0	1	0.203013	440990	440990	2172225	1	0.166667	1	1	6
cami ii oral cavity	98	OTU_97.29395.0	0.660635	0.200513	660720	436495	2176893	0.4	0.125	5	2	16
cami ii oral cavity	101	OTU_97.16180.0	0.447001	0.197131	958280	428352	2172927	0.333333	0.12	9	3	25
cami ii oral cavity	354	OTU_97.20249.0	0.653224	0.196017	650556	424959	2167975	0.3	0.12	10	3	25
cami ii oral cavity	369	OTU_97.31069.0	0.91504	0.195982	468819	428988	2188917	0.5	0.0625	2	1	16
cami ii oral cavity	198	OTU_97.26895.0	0.71511	0.195058	685844	490454	2514398	0.692308	0.152975	78	54	353
cami ii oral cavity	65	OTU_97.40690.0	0.559186	0.194628	2019616	1129342	5802557	0.490066	0.101928	151	74	726
cami ii oral cavity	217	OTU_97.19991.0	0.828123	0.193078	544708	451085	2336282	0.868421	0.0744921	38	33	443
cami ii oral cavity	229	OTU_97.30063.0	0.892216	0.192008	408177	364182	1896698	0.75	0.375	4	3	8
cami ii oral cavity	426	OTU_97.17113.0	1	0.185495	397288	397288	2141775	1	0.0909091	1	1	11
cami ii oral cavity	10	OTU_97.976.0	0.498368	0.184746	819005	408166	2209334	0.377778	0.117241	45	17	145
cami ii oral cavity	196	OTU_97.26306.0	0.668744	0.182811	618413	413560	2262222	0.631579	0.0794702	38	24	302
cami ii oral cavity	20	OTU_97.34839.0	0.28893	0.177599	1344064	388340	2186613	0.254717	0.0913706	212	54	591
cami ii oral cavity	211	OTU_97.43496.0	0.829094	0.177431	440623	365318	2058933	0.878788	0.0512367	33	29	566
cami ii oral cavity	317	OTU_97.17212.0	1	0.177426	385458	385458	2172506	1	0.0833333	1	1	12
cami ii oral cavity	157	OTU_97.23602.1	0.460885	0.174579	738429	340331	1949441	0.564516	0.0641026	62	35	546
cami ii oral cavity	214	OTU_97.42261.0	0.64022	0.170472	483834	309760	1817070	0.8	0.2	15	12	60
cami ii oral cavity	19	OTU_97.30521.1	0.623683	0.170294	595809	371596	2182079	0.549133	0.10882	173	95	873
cami ii oral cavity	220	OTU_97.18522.0	0.516133	0.16947	750822	387524	2286682	0.571429	0.112676	14	8	71
cami ii oral cavity	459	OTU_97.37108.0	1	0.16673	389671	389671	2337134	1	0.0470588	4	4	85
cami ii oral cavity	316	OTU_97.17212.0	1	0.165532	359620	359620	2172506	1	0.0833333	1	1	12
cami ii oral cavity	154	OTU_97.43007.0	0.513207	0.159999	652698	334969	2093572	0.590909	0.168831	22	13	77
cami ii oral cavity	86	OTU_97.25545.0	0.186172	0.156887	1865791	347358	2214062	0.174194	0.0865385	155	27	312
cami ii oral cavity	108	OTU_97.29395.0	0.825032	0.15376	405703	334718	2176893	0.666667	0.125	3	2	16
cami ii oral cavity	45	OTU_97.124.0	0.276812	0.153629	911453	252301	1642278	0.129032	0.0655738	31	4	61
cami ii oral cavity	455	OTU_97.5757.0	1	0.149841	280773	280773	1873802	1	0.0568562	17	17	299
cami ii oral cavity	286	OTU_97.39679.0	1	0.149586	268598	268598	1795605	1	0.5	1	1	2
cami ii oral cavity	130	OTU_97.43518.0	0.915557	0.146834	672077	615325	4190630	0.5	0.0666667	4	2	30
cami ii oral cavity	248	OTU_97.17113.0	0.782346	0.146119	400020	312954	2141775	0.666667	0.181818	3	2	11
cami ii oral cavity	92	OTU_97.31069.0	0.221179	0.145316	1438131	318084	2188917	0.0833333	0.125	24	2	16
cami ii oral cavity	364	OTU_97.11425.0	1	0.143337	296760	296760	2070363	1	0.0444444	2	2	45
cami ii oral cavity	134	OTU_97.6437.0	0.750436	0.142534	785165	589216	4133854	0.166667	0.5	6	1	2
cami ii oral cavity	146	OTU_97.15358.0	0.598893	0.1414	468224	280416	1983146	0.621118	0.158479	161	100	631
cami ii oral cavity	136	OTU_97.8291.1	1	0.141369	250675	250675	1773201	1	0.153846	2	2	13
cami ii oral cavity	123	OTU_97.4714.0	0.367107	0.141314	657866	241507	1709011	0.363636	0.112	77	28	250
cami ii oral cavity	382	OTU_97.43007.1	1	0.139079	316266	316266	2274010	1	0.135135	5	5	37
cami ii oral cavity	63	OTU_97.26911.0	0.394511	0.136708	2455508	968726	7086109	0.04	0.272727	75	3	11
cami ii oral cavity	22	OTU_97.14835.0	0.33554	0.136692	964862	323750	2368464	0.246795	0.138739	312	77	555
cami ii oral cavity	3	OTU_97.38344.1	1	0.136548	319962	319962	2343212	1	0.0909091	1	1	11
cami ii oral cavity	432	OTU_97.31069.0	1	0.133557	292345	292345	2188917	1	0.0625	1	1	16
cami ii oral cavity	158	OTU_97.11425.0	0.852937	0.13289	322569	275131	2070363	0.75	0.0666667	4	3	45
cami ii oral cavity	44	OTU_97.34566.0	0.209456	0.13272	1055562	221094	1665873	0.131148	0.0987654	61	8	81
cami ii oral cavity	64	OTU_97.32128.0	0.437502	0.132206	2190038	958146	7247397	0.333333	0.0918033	252	84	915
cami ii oral cavity	135	OTU_97.8291.1	0.66773	0.130105	345502	230702	1773201	0.5	0.230769	6	3	13
cami ii oral cavity	139	OTU_97.8291.1	1	0.129828	230211	230211	1773201	1	0.0769231	1	1	13
cami ii oral cavity	165	OTU_97.45303.0	0.741326	0.126985	365947	271286	2136366	0.0909091	0.142857	11	1	7
cami ii oral cavity	283	OTU_97.30455.0	0.553849	0.125482	371527	205770	1639831	0.5	0.037037	2	1	27
cami ii oral cavity	27	OTU_97.1292.0	0.504655	0.124955	460887	232589	1861387	0.363636	0.112676	22	8	71
cami ii oral cavity	23	OTU_97.43007.1	0.532837	0.123539	527234	280930	2274010	0.166667	0.0810811	18	3	37
cami ii oral cavity	78	OTU_97.39797.0	1	0.118308	278735	278735	2356020	1	0.0716511	23	23	321
cami ii oral cavity	8	OTU_97.30063.0	0.829106	0.118262	270542	224308	1896698	0.25	0.125	4	1	8
cami ii oral cavity	353	OTU_97.20249.0	0.89456	0.118019	286021	255863	2167975	0.75	0.12	4	3	25
cami ii oral cavity	42	OTU_97.36305.1	0.336872	0.117968	630617	212437	1800803	0.428571	0.0769231	42	18	234
cami ii oral cavity	357	OTU_97.26078.0	1	0.117072	253574	253574	2165968	1	0.025641	1	1	39
cami ii oral cavity	125	OTU_97.34566.0	0.487426	0.114324	390724	190449	1665873	0.285714	0.0740741	21	6	81
cami ii oral cavity	97	OTU_97.6325.0	0.137186	0.113803	1798693	246755	2168258	0.0763359	0.0813008	131	10	123
cami ii oral cavity	149	OTU_97.34566.0	0.686149	0.110859	269150	184677	1665873	0.5	0.0617284	10	5	81
cami ii oral cavity	206	OTU_97.16180.0	1	0.109919	238845	238845	2172927	1	0.04	1	1	25
cami ii oral cavity	95	OTU_97.27797.1	0.309699	0.1094	800094	247788	2264963	0.384615	0.0837989	39	15	179
cami ii oral cavity	128	OTU_97.43518.0	0.76504	0.10732	587861	449737	4190630	0.5	0.1	6	3	30
cami ii oral cavity	274	OTU_97.17113.0	0.403494	0.106224	563842	227507	2141775	0.117647	0.181818	17	2	11
cami ii oral cavity	186	OTU_97.13996.0	0.648137	0.104356	298221	193288	1852205	0.333333	0.125	3	1	8
cami ii oral cavity	404	OTU_97.31069.0	0.532683	0.104195	428163	228075	2188917	0.5	0.0625	2	1	16
cami ii oral cavity	430	OTU_97.31069.0	1	0.104125	227921	227921	2188917	1	0.0625	1	1	16
cami ii oral cavity	57	OTU_97.42423.0	0.307311	0.103964	647003	198831	1912501	0.266667	0.0470588	15	4	85
cami ii oral cavity	431	OTU_97.31069.0	1	0.103522	226601	226601	2188917	1	0.0625	1	1	16
cami ii oral cavity	88	OTU_97.16180.0	0.379087	0.101818	583620	221243	2172927	0.1875	0.12	16	3	25
cami ii oral cavity	403	OTU_97.29395.0	0.667	0.101573	331505	221114	2176893	0.5	0.0625	2	1	16
cami ii oral cavity	67	OTU_97.32128.0	0.425526	0.099192	1689399	718884	7247397	0.310345	0.0786885	232	72	915
cami ii oral cavity	343	OTU_97.3540.0	0.77792	0.0969158	270623	210523	2172225	0.5	0.166667	2	1	6
cami ii oral cavity	127	OTU_97.26568.0	0.472853	0.0965771	871466	412075	4266800	0.777778	0.0630631	18	14	222
cami ii oral cavity	7	OTU_97.28231.0	0.451438	0.0927772	445627	201173	2168345	0.652174	0.0612245	23	15	245
cami ii oral cavity	79	OTU_97.39797.0	1	0.0912632	215018	215018	2356020	1	0.0404984	13	13	321
cami ii oral cavity	205	OTU_97.16180.0	0.758248	0.0904398	259175	196519	2172927	0.5	0.08	4	2	25
cami ii oral cavity	24	OTU_97.976.0	0.544701	0.0886027	359377	195753	2209334	0.5	0.0413793	12	6	145
cami ii oral cavity	94	OTU_97.6325.0	0.466603	0.0877091	407576	190176	2168258	0.285714	0.0162602	7	2	123
cami ii oral cavity	215	OTU_97.3393.1	1	0.0872749	207383	207383	2376205	1	0.047619	2	2	42
cami ii oral cavity	359	OTU_97.26078.0	0.553941	0.0871209	340652	188701	2165968	0.4	0.0512821	5	2	39
cami ii oral cavity	195	OTU_97.26792.0	0.820284	0.086287	227325	186471	2161056	0.764706	0.0479705	17	13	271
cami ii oral cavity	109	OTU_97.25545.0	0.326384	0.0843549	572231	186767	2214062	0.321429	0.0865385	84	27	312
cami ii oral cavity	264	OTU_97.43007.0	0.816924	0.0834096	213758	174624	2093572	0.75	0.038961	4	3	77
cami ii oral cavity	5	OTU_97.18127.0	0.246707	0.0832021	601504	148395	1783548	0.140351	0.0305344	57	8	262
cami ii oral cavity	155	OTU_97.17666.1	0.618281	0.0818001	283557	175318	2143250	0.4375	0.0380435	16	7	184
cami ii oral cavity	118	OTU_97.23623.0	0.234204	0.0808441	767987	179866	2224849	0.115385	0.0645161	52	6	93
cami ii oral cavity	162	OTU_97.2610.0	0.243329	0.0783559	695502	169236	2159838	0.241379	0.0252708	29	7	277
cami ii oral cavity	37	OTU_97.44993.0	0.177247	0.0782255	813351	144164	1842929	0.102041	0.0943396	49	5	53
cami ii oral cavity	93	OTU_97.27797.1	0.209907	0.0772291	833326	174921	2264963	0.174603	0.0614525	63	11	179
cami ii oral cavity	189	OTU_97.19991.0	0.511116	0.0763337	348917	178337	2336282	0.42	0.0474041	50	21	443
cami ii oral cavity	105	OTU_97.2518.0	0.266346	0.075208	613436	163386	2172454	0.214286	0.0454545	14	3	66
cami ii oral cavity	199	OTU_97.26306.0	0.514921	0.0735803	323263	166455	2262222	0.526316	0.0331126	19	10	302
cami ii oral cavity	26	OTU_97.13996.0	0.443739	0.0729568	304528	135131	1852205	0.111111	0.125	9	1	8
cami ii oral cavity	200	OTU_97.26895.0	0.564225	0.072539	323261	182392	2514398	0.5625	0.0764873	48	27	353
cami ii oral cavity	6	OTU_97.43007.0	0.152478	0.0703057	965319	147190	2093572	0.0759494	0.0779221	79	6	77
cami ii oral cavity	124	OTU_97.21866.0	0.310663	0.0687237	363201	112833	1641835	0.111111	0.0384615	9	1	26
cami ii oral cavity	52	OTU_97.30565.0	0.217816	0.0678951	509013	110871	1632976	0.1875	0.0315789	32	6	190
cami ii oral cavity	297	OTU_97.36451.0	0.605892	0.0672283	240632	145797	2168686	0.5	0.0147059	4	2	136
cami ii oral cavity	299	OTU_97.27797.1	0.635134	0.0655287	233683	148420	2264963	0.571429	0.0223464	7	4	179
cami ii oral cavity	152	OTU_97.976.0	0.596302	0.0643266	238334	142119	2209334	0.8	0.0275862	5	4	145
cami ii oral cavity	28	OTU_97.976.0	0.610971	0.0627601	226947	138658	2209334	0.571429	0.0551724	14	8	145
cami ii oral cavity	100	OTU_97.28049.0	0.14939	0.0602037	867661	129620	2153025	0.141667	0.0416667	120	17	408
cami ii oral cavity	83	OTU_97.27797.1	0.246695	0.0595913	547120	134972	2264963	0.181818	0.0335196	33	6	179
cami ii oral cavity	204	OTU_97.26792.0	0.421564	0.0560823	287494	121197	2161056	0.5	0.0295203	16	8	271
cami ii oral cavity	126	OTU_97.14894.1	0.194925	0.0553162	462737	90199	1630606	0.2	0.0215517	25	5	232
cami ii oral cavity	11	OTU_97.31176.0	0.0917862	0.0543415	953738	87540	1610923	0.0625	0.0371287	240	15	404
cami ii oral cavity	21	OTU_97.934.0	0.245389	0.052611	391648	96106	1826727	0.230769	0.0311688	52	12	385
cami ii oral cavity	111	OTU_97.31069.0	0.552381	0.0517822	205197	113347	2188917	0.0208333	0.0625	48	1	16
cami ii oral cavity	61	OTU_97.23602.1	0.242916	0.0509997	409282	99421	1949441	0.211268	0.0274725	71	15	546
cami ii oral cavity	99	OTU_97.36451.0	0.256648	0.0503969	425855	109295	2168686	0.121212	0.0294118	33	4	136
cami ii oral cavity	102	OTU_97.31069.0	0.348843	0.0503052	315655	110114	2188917	0.25	0.0625	4	1	16
cami ii oral cavity	89	OTU_97.2518.0	0.182203	0.0492489	587208	106991	2172454	0.166667	0.0454545	18	3	66
cami ii oral cavity	50	OTU_97.30455.0	0.220243	0.0489831	364706	80324	1639831	0.111111	0.0740741	18	2	27
cami ii oral cavity	25	OTU_97.43007.1	0.251536	0.0489611	442632	111338	2274010	0.0243902	0.027027	41	1	37
cami ii oral cavity	197	OTU_97.26306.0	0.431635	0.0486106	254771	109968	2262222	0.410256	0.0529801	39	16	302
cami ii oral cavity	72	OTU_97.32128.0	0.763243	0.0484857	460397	351395	7247397	0.695652	0.0174863	23	16	915
cami ii oral cavity	163	OTU_97.3995.1	0.304429	0.0482641	343528	104580	2166829	0.222222	0.0148148	9	2	135
cami ii oral cavity	47	OTU_97.10271.0	0.113794	0.0474117	710969	80904	1706414	0.0657895	0.0190114	76	5	263
cami ii oral cavity	106	OTU_97.3995.1	0.132228	0.0472372	774078	102355	2166829	0.0909091	0.037037	55	5	135
cami ii oral cavity	120	OTU_97.35317.1	0.0994627	0.0467262	975914	97067	2077356	0.0924658	0.0212264	292	27	1272
cami ii oral cavity	51	OTU_97.881.0	0.178364	0.0463415	423112	75468	1628519	0.0833333	0.0588235	24	2	34
cami ii oral cavity	203	OTU_97.26306.0	0.455225	0.0462435	229805	104613	2262222	0.433333	0.0430464	30	13	302
cami ii oral cavity	59	OTU_97.32764.1	0.202288	0.0449558	503306	101813	2264734	0.176471	0.0159574	34	6	376
cami ii oral cavity	218	OTU_97.11468.0	0.501941	0.0431442	207078	103941	2409155	0.666667	0.011236	3	2	178
cami ii oral cavity	41	OTU_97.1445.0	0.151737	0.0428262	458305	69542	1623818	0.138889	0.0202429	36	5	247
cami ii oral cavity	29	OTU_97.43007.0	0.192919	0.0417382	452946	87382	2093572	0.115385	0.038961	26	3	77
cami ii oral cavity	164	OTU_97.2518.0	0.334205	0.0411254	267330	89343	2172454	0.2	0.0151515	5	1	66
cami ii oral cavity	33	OTU_97.18590.0	0.128983	0.0403352	588068	75851	1880516	0.154639	0.0225564	97	15	665
cami ii oral cavity	298	OTU_97.23196.0	0.286172	0.0393784	295675	84614	2148744	0.285714	0.0205479	21	6	292
cami ii oral cavity	32	OTU_97.11377.0	0.105622	0.0390136	597899	63151	1618693	0.056338	0.0126582	71	4	316
cami ii oral cavity	34	OTU_97.18590.0	0.0731993	0.0369611	949544	69506	1880516	0.0780142	0.0330827	282	22	665
cami ii oral cavity	84	OTU_97.23441.1	0.0913602	0.0357768	838089	76568	2140160	0.0878378	0.0175913	148	13	739
cami ii oral cavity	115	OTU_97.23196.0	0.198971	0.0351359	379443	75498	2148744	0.173913	0.0136986	23	4	292
cami ii oral cavity	161	OTU_97.26793.0	0.257627	0.0350509	296735	76447	2181026	0.235294	0.0131579	17	4	304
cami ii oral cavity	113	OTU_97.35317.1	0.0676646	0.0347442	1066673	72176	2077356	0.0672783	0.0172956	327	22	1272
cami ii oral cavity	85	OTU_97.35317.1	0.0727976	0.0346094	987615	71896	2077356	0.0816993	0.0196541	306	25	1272
cami ii oral cavity	40	OTU_97.25847.0	0.0657554	0.0335014	807903	53124	1585724	0.0708333	0.0213033	240	17	798
cami ii oral cavity	68	OTU_97.26911.0	0.870779	0.0334141	271913	236776	7086109	0.333333	0.0909091	3	1	11
cami ii oral cavity	90	OTU_97.23196.0	0.21141	0.0334093	339567	71788	2148744	0.181818	0.0136986	22	4	292
cami ii oral cavity	38	OTU_97.10271.0	0.156608	0.0331901	361642	56636	1706414	0.08	0.00760456	25	2	263
cami ii oral cavity	55	OTU_97.10271.0	0.18154	0.0321839	302517	54919	1706414	0.157895	0.0228137	38	6	263
cami ii oral cavity	103	OTU_97.2610.0	0.170539	0.031632	400612	68320	2159838	0.127273	0.0252708	55	7	277
cami ii oral cavity	296	OTU_97.27797.1	0.323459	0.0315873	221184	71544	2264963	0.263158	0.027933	19	5	179
cami ii oral cavity	73	OTU_97.35552.0	0.457783	0.031086	493312	225830	7264680	0.0833333	0.25	12	1	4
cami ii oral cavity	112	OTU_97.35162.0	0.0757046	0.0301735	849143	64284	2130477	0.0690909	0.0264256	275	19	719
cami ii oral cavity	46	OTU_97.1445.0	0.125385	0.0300101	388652	48731	1623818	0.0943396	0.0202429	53	5	247
cami ii oral cavity	91	OTU_97.36382.0	0.143935	0.0260165	384230	55304	2125730	0.172414	0.0185185	29	5	270
cami ii oral cavity	148	OTU_97.14894.1	0.195315	0.0248466	207434	40515	1630606	0.133333	0.0172414	30	4	232
cami ii oral cavity	116	OTU_97.35162.0	0.0880815	0.0236961	573151	50484	2130477	0.0789474	0.0125174	114	9	719
cami ii oral cavity	117	OTU_97.26793.0	0.0817149	0.0204473	545751	44596	2181026	0.0650407	0.0263158	123	8	304
cami ii oral cavity	110	OTU_97.35317.1	0.0942847	0.0194714	429009	40449	2077356	0.100775	0.0102201	129	13	1272
cami ii oral cavity	114	OTU_97.27695.0	0.0906087	0.0176165	423050	38332	2175912	0.0884354	0.00973783	147	13	1335
cami ii oral cavity	107	OTU_97.35317.1	0.111644	0.0169244	314912	35158	2077356	0.125	0.00707547	72	9	1272
cami ii oral cavity	12	OTU_97.16272.0	0.0673662	0.0164961	366831	24712	1498050	0.0789474	0.00628492	114	9	1432
cami ii oral cavity	35	OTU_97.25847.0	0.0951696	0.0164095	273417	26021	1585724	0.108434	0.0112782	83	9	798
cami ii oral cavity	171	OTU_97.35183.0	0.110762	0.0154023	216301	23958	1555482	0.0886076	0.00694444	79	7	1008
cami ii oral cavity	36	OTU_97.33110.0	0.0915663	0.0136264	230325	21090	1547731	0.0909091	0.00575954	88	8	1389
cami ii oral cavity	43	OTU_97.16272.0	0.0756424	0.0102393	202783	15339	1498050	0.0895522	0.00418994	67	6	1432
cami ii oral cavity	122	OTU_97.20283.0	0.0781239	0.00932377	250589	19577	2099688	0.0958904	0.00441084	73	7	1587
cami ii oral cavity	119	OTU_97.35317.1	0.0683085	0.00740075	225067	15374	2077356	0.0618557	0.00471698	97	6	1272
cami ii skin	357	OTU_97.37901.0	1	1	8045030	8045030	8045030	1	1	8	8	8
cami ii skin	491	OTU_97.1223.0	1	1	2172521	2172521	2172521	1	1	1	1	1
cami ii skin	459	OTU_97.16289.0	0.977673	1	2771668	2709786	2709786	0.5	1	2	1	1
cami ii skin	456	OTU_97.1245.0	1	1	2031887	2031887	2031887	1	1	1	1	1
cami ii skin	448	OTU_97.463.0	1	1	2115456	2115456	2115456	1	1	2	2	2
cami ii skin	447	OTU_97.45246.0	1	1	2036342	2036342	2036342	1	1	1	1	1
cami ii skin	208	OTU_97.462.0	1	1	4847581	4847581	4847581	1	1	1	1	1
cami ii skin	20	OTU_97.19460.0	0.985392	1	5320870	5243142	5243142	0.555556	1	9	5	5
cami ii skin	211	OTU_97.36183.0	1	1	2820455	2820455	2820455	1	1	1	1	1
cami ii skin	444	OTU_97.44237.0	0.995349	1	2628610	2616384	2616384	0.333333	1	3	1	1
cami ii skin	442	OTU_97.27089.0	0.995226	1	2661847	2649139	2649139	0.5	1	2	1	1
cami ii skin	440	OTU_97.9182.0	1	1	2173475	2173475	2173475	1	1	1	1	1
cami ii skin	439	OTU_97.9718.0	1	1	3561539	3561539	3561539	1	1	3	3	3
cami ii skin	438	OTU_97.36092.0	1	1	2199148	2199148	2199148	1	1	1	1	1
cami ii skin	223	OTU_97.22389.0	1	1	2033756	2033756	2033756	1	1	3	3	3
cami ii skin	224	OTU_97.35050.0	1	1	2172424	2172424	2172424	1	1	1	1	1
cami ii skin	437	OTU_97.44239.1	1	1	2279105	2279105	2279105	1	1	1	1	1
cami ii skin	1	OTU_97.34268.0	1	1	3802763	3802763	3802763	1	1	2	2	2
cami ii skin	461	OTU_97.42478.0	1	1	2872778	2872778	2872778	1	1	1	1	1
cami ii skin	462	OTU_97.45310.0	1	1	2415957	2415957	2415957	1	1	3	3	3
cami ii skin	476	OTU_97.1440.0	1	1	1809697	1809697	1809697	1	1	1	1	1
cami ii skin	489	OTU_97.20539.0	1	1	2292622	2292622	2292622	1	1	3	3	3
cami ii skin	488	OTU_97.44712.0	1	1	2368072	2368072	2368072	1	1	2	2	2
cami ii skin	486	OTU_97.39526.0	0.998804	1	5316713	5310353	5310353	0.5	1	2	1	1
cami ii skin	480	OTU_97.119.0	1	1	1924501	1924501	1924501	1	1	1	1	1
cami ii skin	479	OTU_97.588.0	1	1	3871802	3871802	3871802	1	1	3	3	3
cami ii skin	477	OTU_97.34032.1	1	1	2903373	2903373	2903373	1	1	1	1	1
cami ii skin	474	OTU_97.24656.0	1	1	2106330	2106330	2106330	1	1	1	1	1
cami ii skin	463	OTU_97.37310.0	1	1	2570950	2570950	2570950	1	1	24	24	24
cami ii skin	473	OTU_97.26084.0	1	1	2872734	2872734	2872734	1	1	1	1	1
cami ii skin	471	OTU_97.44487.0	0.996145	1	2186051	2177624	2177624	0.5	1	2	1	1
cami ii skin	469	OTU_97.14171.0	1	1	2841200	2841200	2841200	1	1	1	1	1
cami ii skin	190	OTU_97.35552.0	0.990636	1	7451659	7381885	7381885	0.2	1	10	2	2
cami ii skin	468	OTU_97.37739.0	1	1	2778074	2778074	2778074	1	1	1	1	1
cami ii skin	464	OTU_97.35354.0	0.981815	1	2284464	2242922	2242922	0.333333	1	3	1	1
cami ii skin	435	OTU_97.25427.1	1	1	2173404	2173404	2173404	1	1	1	1	1
cami ii skin	232	OTU_97.14909.0	1	1	2131994	2131994	2131994	1	1	2	2	2
cami ii skin	235	OTU_97.18938.0	1	1	2151141	2151141	2151141	1	1	1	1	1
cami ii skin	362	OTU_97.41892.1	0.993403	1	1678253	1667181	1667181	0.666667	1	3	2	2
cami ii skin	376	OTU_97.23938.0	0.984741	1	2793864	2751232	2751232	0.333333	1	3	1	1
cami ii skin	288	OTU_97.44564.0	1	1	1791654	1791654	1791654	1	1	1	1	1
cami ii skin	371	OTU_97.32128.0	0.967921	1	7040227	6814382	6814382	0.52459	1	61	32	32
cami ii skin	369	OTU_97.44594.0	1	1	1908266	1908266	1908266	1	1	1	1	1
cami ii skin	366	OTU_97.5427.0	1	1	3592044	3592044	3592044	1	1	4	4	4
cami ii skin	365	OTU_97.24.0	1	1	2168677	2168677	2168677	1	1	1	1	1
cami ii skin	2	OTU_97.474.0	1	1	3569774	3569774	3569774	1	1	1	1	1
cami ii skin	416	OTU_97.605.0	1	1	3701201	3701201	3701201	1	1	1	1	1
cami ii skin	352	OTU_97.31767.0	1	1	2872776	2872776	2872776	1	1	1	1	1
cami ii skin	351	OTU_97.34716.0	1	1	2886014	2886014	2886014	1	1	1	1	1
cami ii skin	347	OTU_97.45063.1	1	1	1915509	1915509	1915509	1	1	1	1	1
cami ii skin	333	OTU_97.42098.0	1	1	2664655	2664655	2664655	1	1	2	2	2
cami ii skin	316	OTU_97.10273.0	1	1	2528055	2528055	2528055	1	1	1	1	1
cami ii skin	323	OTU_97.34663.1	1	1	2658366	2658366	2658366	1	1	1	1	1
cami ii skin	410	OTU_97.9674.1	1	1	2681299	2681299	2681299	1	1	1	1	1
cami ii skin	262	OTU_97.7325.0	1	1	2566415	2566415	2566415	1	1	1	1	1
cami ii skin	238	OTU_97.45281.1	1	1	3350618	3350618	3350618	1	1	1	1	1
cami ii skin	430	OTU_97.42074.0	0.957313	1	2119256	2028792	2028792	0.25	1	4	1	1
cami ii skin	431	OTU_97.36233.0	1	1	2880152	2880152	2880152	1	1	1	1	1
cami ii skin	240	OTU_97.35999.0	1	1	2419730	2419730	2419730	1	1	1	1	1
cami ii skin	242	OTU_97.2796.0	1	1	2080113	2080113	2080113	1	1	3	3	3
cami ii skin	243	OTU_97.249.0	1	1	1664557	1664557	1664557	1	1	1	1	1
cami ii skin	244	OTU_97.35010.0	1	1	2819751	2819751	2819751	1	1	1	1	1
cami ii skin	245	OTU_97.27214.0	1	1	2748521	2748521	2748521	1	1	1	1	1
cami ii skin	429	OTU_97.41511.0	1	1	1671491	1671491	1671491	1	1	1	1	1
cami ii skin	261	OTU_97.42482.0	1	1	1702047	1702047	1702047	1	1	1	1	1
cami ii skin	24	OTU_97.16297.0	1	1	2770154	2770154	2770154	1	1	1	1	1
cami ii skin	423	OTU_97.29637.1	1	1	2435627	2435627	2435627	1	1	1	1	1
cami ii skin	422	OTU_97.34494.0	0.79349	1	3628142	2878896	2878896	0.25	1	4	1	1
cami ii skin	420	OTU_97.34616.0	1	1	1841235	1841235	1841235	1	1	1	1	1
cami ii skin	419	OTU_97.7220.0	1	1	1627004	1627004	1627004	1	1	1	1	1
cami ii skin	260	OTU_97.45122.0	0.966313	1	2065722	1996135	1996135	0.25	1	4	1	1
cami ii skin	490	OTU_97.34817.0	1	1	2559933	2559933	2559933	1	1	1	1	1
cami ii skin	210	OTU_97.11180.0	0.994191	1	6807781	6768234	6768234	0.6	1	10	6	6
cami ii skin	566	OTU_97.36161.1	1	1	3433006	3433006	3433006	1	1	1	1	1
cami ii skin	537	OTU_97.42502.0	0.959439	1	2151993	2064705	2064705	0.2	1	5	1	1
cami ii skin	567	OTU_97.36286.0	1	1	1896951	1896951	1896951	1	1	1	1	1
cami ii skin	542	OTU_97.30766.0	1	1	3650372	3650372	3650372	1	1	3	3	3
cami ii skin	97	OTU_97.44228.0	1	1	2287739	2287739	2287739	1	1	1	1	1
cami ii skin	155	OTU_97.1457.0	1	1	4714154	4714154	4714154	1	1	5	5	5
cami ii skin	507	OTU_97.36238.1	1	1	2172808	2172808	2172808	1	1	1	1	1
cami ii skin	135	OTU_97.18898.0	0.988657	1	2276250	2250431	2250431	0.2	1	5	1	1
cami ii skin	534	OTU_97.37453.0	1	1	2283190	2283190	2283190	1	1	4	4	4
cami ii skin	505	OTU_97.42457.0	1	1	1818289	1818289	1818289	1	1	1	1	1
cami ii skin	529	OTU_97.20828.0	1	1	2223518	2223518	2223518	1	1	1	1	1
cami ii skin	528	OTU_97.31175.0	1	1	2337586	2337586	2337586	1	1	1	1	1
cami ii skin	527	OTU_97.45429.0	1	1	2129901	2129901	2129901	1	1	1	1	1
cami ii skin	513	OTU_97.29.0	1	1	6913275	6913275	6913275	1	1	4	4	4
cami ii skin	107	OTU_97.3579.0	0.849731	1	2646673	2248959	2248959	0.0588235	1	17	1	1
cami ii skin	106	OTU_97.14774.0	0.908548	1	2400058	2180569	2180569	0.1	1	10	1	1
cami ii skin	522	OTU_97.41740.0	1	1	2758639	2758639	2758639	1	1	1	1	1
cami ii skin	525	OTU_97.37847.0	1	1	2184666	2184666	2184666	1	1	1	1	1
cami ii skin	559	OTU_97.39280.0	1	1	4142299	4142299	4142299	1	1	25	25	25
cami ii skin	561	OTU_97.3568.1	1	1	2193731	2193731	2193731	1	1	1	1	1
cami ii skin	504	OTU_97.45365.0	1	1	2112133	2112133	2112133	1	1	1	1	1
cami ii skin	552	OTU_97.30055.0	1	1	2645082	2645082	2645082	1	1	1	1	1
cami ii skin	553	OTU_97.34698.0	1	1	1745314	1745314	1745314	1	1	1	1	1
cami ii skin	99	OTU_97.31407.0	1	1	2107298	2107298	2107298	1	1	4	4	4
cami ii skin	496	OTU_97.33966.0	1	1	2127816	2127816	2127816	1	1	1	1	1
cami ii skin	497	OTU_97.31367.0	1	1	1986736	1986736	1986736	1	1	2	2	2
cami ii skin	550	OTU_97.40126.0	1	1	4486583	4486583	4486583	1	1	3	3	3
cami ii skin	564	OTU_97.4016.0	1	0.999603	3832426	3832426	3833947	1	0.987179	77	77	78
cami ii skin	379	OTU_97.36530.0	0.896721	0.99909	3343817	2998471	3001201	0.333333	0.333333	3	1	3
cami ii skin	549	OTU_97.34717.0	1	0.999032	2988025	2988025	2990919	1	0.5	1	1	2
cami ii skin	417	OTU_97.98.0	1	0.998709	2562502	2562502	2565814	1	0.941176	64	64	68
cami ii skin	395	OTU_97.9711.0	1	0.998266	2643215	2643215	2647805	1	0.978723	46	46	47
cami ii skin	392	OTU_97.7235.0	0.961524	0.998071	2888189	2777064	2782432	0.333333	0.333333	3	1	3
cami ii skin	255	OTU_97.34920.0	1	0.997861	2190714	2190714	2195409	1	0.5	1	1	2
cami ii skin	237	OTU_97.5420.0	0.997325	0.997733	2510417	2503702	2509391	0.333333	0.5	3	1	2
cami ii skin	540	OTU_97.34725.0	1	0.997381	2786094	2786094	2793409	1	0.333333	1	1	3
cami ii skin	337	OTU_97.1849.0	1	0.996516	2389407	2389407	2397761	1	0.857143	6	6	7
cami ii skin	384	OTU_97.508.0	1	0.996306	3107017	3107017	3118537	1	0.930556	134	134	144
cami ii skin	322	OTU_97.41334.0	0.97673	0.995688	1863704	1820336	1828219	0.971429	0.871795	35	34	39
cami ii skin	428	OTU_97.513.0	1	0.995404	6800008	6800008	6831403	1	0.90404	179	179	198
cami ii skin	98	OTU_97.35347.0	0.988613	0.995289	2232014	2206598	2217042	0.777778	0.875	9	7	8
cami ii skin	565	OTU_97.40462.0	1	0.993491	2495076	2495076	2511422	1	0.5	1	1	2
cami ii skin	467	OTU_97.35124.0	1	0.993484	2725634	2725634	2743512	1	0.5	1	1	2
cami ii skin	551	OTU_97.9650.0	1	0.993271	6640439	6640439	6685423	1	0.900901	100	100	111
cami ii skin	220	OTU_97.34670.1	0.996429	0.993195	2686055	2676462	2694800	0.986301	0.911392	73	72	79
cami ii skin	533	OTU_97.35920.0	0.934448	0.992678	2996209	2799801	2820451	0.5	0.5	2	1	2
cami ii skin	457	OTU_97.32002.1	1	0.992635	2285217	2285217	2302172	1	0.333333	1	1	3
cami ii skin	415	OTU_97.7051.0	0.98908	0.992226	2877953	2846526	2868828	0.333333	0.5	3	1	2
cami ii skin	263	OTU_97.34832.0	1	0.991878	2824404	2824404	2847533	1	0.25	1	1	4
cami ii skin	265	OTU_97.38699.0	0.863712	0.991703	3421448	2955146	2979870	0.333333	0.333333	3	1	3
cami ii skin	131	OTU_97.34864.0	1	0.991605	2910879	2910879	2935524	1	0.5	1	1	2
cami ii skin	414	OTU_97.35712.0	1	0.990825	2900379	2900379	2927235	1	0.5	1	1	2
cami ii skin	475	OTU_97.409.0	1	0.99079	3085542	3085542	3114223	1	0.25	1	1	4
cami ii skin	133	OTU_97.22880.0	1	0.990773	2621973	2621973	2646391	1	0.9375	30	30	32
cami ii skin	264	OTU_97.19931.0	1	0.990131	2755030	2755030	2782491	1	0.5	1	1	2
cami ii skin	408	OTU_97.26944.0	1	0.989451	3043204	3043204	3075649	1	0.333333	1	1	3
cami ii skin	258	OTU_97.34830.0	1	0.989313	2729530	2729530	2759016	1	0.333333	1	1	3
cami ii skin	478	OTU_97.34032.0	1	0.988475	2759846	2759846	2792024	1	0.5	1	1	2
cami ii skin	557	OTU_97.35249.0	1	0.987373	2938756	2938756	2976338	1	0.5	1	1	2
cami ii skin	418	OTU_97.25628.0	1	0.986686	2759435	2759435	2796670	1	0.5	1	1	2
cami ii skin	541	OTU_97.34382.0	1	0.985049	2522423	2522423	2560708	1	0.333333	3	3	9
cami ii skin	225	OTU_97.1250.0	1	0.983975	5606006	5606006	5697307	1	0.832	104	104	125
cami ii skin	526	OTU_97.91.0	1	0.983953	2398464	2398464	2437581	1	0.865854	142	142	164
cami ii skin	18	OTU_97.40665.0	0.986767	0.982941	4291554	4234764	4308257	0.857143	0.545455	7	6	11
cami ii skin	335	OTU_97.3218.0	1	0.982529	3181210	3181210	3237778	1	0.846154	44	44	52
cami ii skin	377	OTU_97.40576.0	1	0.981357	2635188	2635188	2685250	1	0.666667	2	2	3
cami ii skin	307	OTU_97.41463.0	1	0.981134	2767492	2767492	2820707	1	0.75	3	3	4
cami ii skin	329	OTU_97.37297.1	1	0.980805	2860368	2860368	2916347	1	0.5	1	1	2
cami ii skin	558	OTU_97.33661.0	1	0.97963	6677886	6677886	6816742	1	0.909091	40	40	44
cami ii skin	433	OTU_97.13052.0	1	0.976739	2764785	2764785	2830628	1	0.869565	20	20	23
cami ii skin	487	OTU_97.16059.0	1	0.974804	2841961	2841961	2915418	1	0.25	1	1	4
cami ii skin	338	OTU_97.35048.0	1	0.974527	2499275	2499275	2564602	1	0.142857	1	1	7
cami ii skin	328	OTU_97.34151.0	1	0.97428	4380480	4380480	4496121	1	0.871795	136	136	156
cami ii skin	569	OTU_97.34014.1	1	0.97031	2872007	2872007	2959885	1	0.333333	1	1	3
cami ii skin	191	OTU_97.33307.1	0.98558	0.970282	8901766	8773406	9042119	0.977695	0.885522	269	263	297
cami ii skin	378	OTU_97.15632.0	1	0.967132	2855561	2855561	2952608	1	0.25	1	1	4
cami ii skin	506	OTU_97.37290.0	1	0.964626	2693392	2693392	2792161	1	0.25	1	1	4
cami ii skin	241	OTU_97.44616.0	0.993137	0.958668	2507181	2489973	2597327	0.333333	0.2	3	1	5
cami ii skin	239	OTU_97.31362.0	1	0.955381	2606980	2606980	2728734	1	0.846154	11	11	13
cami ii skin	481	OTU_97.22464.0	1	0.935898	2407041	2407041	2571905	1	0.75	6	6	8
cami ii skin	256	OTU_97.4850.0	0.954878	0.933154	6232198	5950988	6377282	0.937656	0.694367	802	752	1083
cami ii skin	370	OTU_97.32128.1	1	0.922574	4990350	4990350	5409160	1	0.753452	382	382	507
cami ii skin	548	OTU_97.31637.0	1	0.917375	1944947	1944947	2120123	1	0.5	1	1	2
cami ii skin	538	OTU_97.37829.0	1	0.90676	3605229	3605229	3975946	1	0.700252	278	278	397
cami ii skin	443	OTU_97.19286.0	0.997929	0.901304	4688146	4678437	5190741	0.996835	0.702341	632	630	897
cami ii skin	229	OTU_97.4716.0	0.982092	0.86581	2570551	2524518	2915787	0.97619	0.557065	420	410	736
cami ii skin	367	OTU_97.10630.0	0.997158	0.864799	1629341	1624710	1878713	0.993197	0.595918	294	292	490
cami ii skin	327	OTU_97.24844.0	0.992485	0.858075	2359810	2342076	2729455	0.984326	0.575092	319	314	546
cami ii skin	289	OTU_97.1240.0	0.998359	0.857083	4796094	4788224	5586652	0.998501	0.586784	667	666	1135
cami ii skin	236	OTU_97.34621.0	1	0.854867	2251435	2251435	2633666	1	0.640379	203	203	317
cami ii skin	21	OTU_97.42454.0	0.994243	0.841682	1958427	1947152	2313406	0.961538	0.568182	26	25	44
cami ii skin	332	OTU_97.1355.0	0.998588	0.833673	3954622	3949038	4736914	0.99619	0.564186	525	523	927
cami ii skin	441	OTU_97.32724.0	1	0.820268	2175643	2175643	2652356	1	0.564159	255	255	452
cami ii skin	446	OTU_97.13033.0	0.981568	0.815035	3272301	3211985	3940918	0.963303	0.541237	436	420	776
cami ii skin	148	OTU_97.25856.0	1	0.812278	2474357	2474357	3046193	1	0.5	1	1	2
cami ii skin	305	OTU_97.43676.0	0.966783	0.812082	2171240	2099118	2584859	0.947368	0.500928	285	270	539
cami ii skin	432	OTU_97.34073.0	1	0.802756	1616788	1616788	2014046	1	0.4	18	18	45
cami ii skin	460	OTU_97.44660.0	1	0.790646	1656666	1656666	2095333	1	0.387097	12	12	31
cami ii skin	498	OTU_97.19062.0	1	0.789442	2864822	2864822	3628919	1	0.54878	45	45	82
cami ii skin	321	OTU_97.37323.1	1	0.788091	2265140	2265140	2874213	1	0.4	2	2	5
cami ii skin	389	OTU_97.9786.0	0.9901	0.787486	2757827	2730525	3467395	0.991667	0.572115	360	357	624
cami ii skin	150	OTU_97.12795.0	0.875112	0.786301	4797071	4197975	5338892	0.864816	0.455875	1117	966	2119
cami ii skin	470	OTU_97.401.0	0.997901	0.78559	2290622	2285814	2909678	0.996644	0.491722	298	297	604
cami ii skin	512	OTU_97.15278.0	1	0.777689	1533448	1533448	1971801	1	0.48139	194	194	403
cami ii skin	394	OTU_97.4563.0	1	0.773379	3060297	3060297	3957045	1	0.436364	672	672	1540
cami ii skin	230	OTU_97.5688.0	0.998823	0.770939	1981899	1979566	2567735	0.996904	0.487879	323	322	660
cami ii skin	94	OTU_97.39154.0	0.985808	0.761923	1977258	1949196	2558259	0.982022	0.44683	445	437	978
cami ii skin	409	OTU_97.18044.0	1	0.720719	1675501	1675501	2324764	1	0.420382	396	396	942
cami ii skin	484	OTU_97.37829.1	1	0.720585	4232250	4232250	5873350	1	0.666667	6	6	9
cami ii skin	363	OTU_97.57.1	0.97643	0.706677	1519068	1483264	2098927	0.972973	0.38835	370	360	927
cami ii skin	152	OTU_97.58.0	0.969848	0.701365	2057322	1995290	2844866	0.97166	0.394089	494	480	1218
cami ii skin	560	OTU_97.36228.0	1	0.695904	1452002	1452002	2086497	1	0.413333	341	341	825
cami ii skin	472	OTU_97.38191.0	1	0.687985	1608013	1608013	2337279	1	0.481013	38	38	79
cami ii skin	503	OTU_97.42805.0	0.972129	0.682709	1534746	1491971	2185368	0.979021	0.406386	286	280	689
cami ii skin	368	OTU_97.24274.1	1	0.678333	1295666	1295666	1910074	1	0.372093	16	16	43
cami ii skin	434	OTU_97.13052.1	1	0.672803	2609382	2609382	3878376	1	0.345799	749	749	2166
cami ii skin	156	OTU_97.44592.0	0.874493	0.668084	1520764	1329898	1990615	0.83871	0.486631	217	182	374
cami ii skin	205	OTU_97.37567.0	0.942255	0.65829	1777993	1675322	2544962	0.946154	0.358252	390	369	1030
cami ii skin	535	OTU_97.11223.0	1	0.655874	1568919	1568919	2392106	1	0.40597	408	408	1005
cami ii skin	495	OTU_97.35057.0	1	0.651673	1803277	1803277	2767151	1	0.4	2	2	5
cami ii skin	274	OTU_97.876.1	0.956705	0.643728	3418354	3270357	5080341	0.935601	0.350159	823	770	2199
cami ii skin	151	OTU_97.343.0	0.984152	0.642572	4575887	4503370	7008353	0.978485	0.370528	1069	1046	2823
cami ii skin	426	OTU_97.11734.0	0.997236	0.626178	2048525	2042863	3262434	0.995671	0.348221	462	460	1321
cami ii skin	290	OTU_97.5033.0	0.911448	0.609077	2244260	2045527	3358406	0.88755	0.400362	249	221	552
cami ii skin	122	OTU_97.16155.0	0.715318	0.590484	3189883	2281781	3864254	0.715548	0.428118	566	405	946
cami ii skin	187	OTU_97.5695.0	0.644807	0.589579	5894428	3800766	6446579	0.63195	0.313276	1277	807	2576
cami ii skin	12	OTU_97.5145.0	0.78826	0.542088	3568079	2812573	5188405	0.0422535	0.230769	71	3	13
cami ii skin	536	OTU_97.24489.1	1	0.533114	1194578	1194578	2240754	1	0.25	1	1	4
cami ii skin	228	OTU_97.34305.1	0.971848	0.528216	846084	822265	1556683	0.75	0.5	16	12	24
cami ii skin	360	OTU_97.32148.0	0.979781	0.526993	1779942	1743953	3309251	0.75	0.333333	4	3	9
cami ii skin	5	OTU_97.40244.0	0.744312	0.525817	4533451	3374301	6417253	0.733083	0.351035	532	390	1111
cami ii skin	331	OTU_97.37297.0	1	0.524463	1404972	1404972	2678875	1	0.5	2	2	4
cami ii skin	427	OTU_97.35249.1	1	0.517812	1434920	1434920	2771119	1	0.2	4	4	20
cami ii skin	445	OTU_97.989.0	0.95639	0.51752	2071184	1980860	3827600	0.94878	0.254581	410	389	1528
cami ii skin	19	OTU_97.15393.0	0.90142	0.51227	1836903	1655821	3232318	0.90367	0.337907	218	197	583
cami ii skin	494	OTU_97.34821.0	1	0.511333	1448197	1448197	2832199	1	0.333333	1	1	3
cami ii skin	273	OTU_97.44994.0	0.873942	0.51076	1019663	891126	1744706	0.2	0.333333	5	1	3
cami ii skin	405	OTU_97.45365.1	0.931773	0.506454	1158294	1079267	2131027	0.5	0.333333	2	1	3
cami ii skin	436	OTU_97.25427.0	1	0.503009	1083636	1083636	2154309	1	0.5	1	1	2
cami ii skin	413	OTU_97.25427.0	0.722132	0.496991	1482656	1070673	2154309	0.142857	0.5	7	1	2
cami ii skin	501	OTU_97.9680.0	1	0.493921	1292700	1292700	2617218	1	0.2	1	1	5
cami ii skin	317	OTU_97.13867.0	0.784537	0.47435	1086372	852299	1796774	0.666667	0.285714	3	2	7
cami ii skin	207	OTU_97.34305.1	0.938887	0.471784	782222	734418	1556683	0.5	0.5	24	12	24
cami ii skin	165	OTU_97.6437.0	0.633553	0.470716	2980210	1888121	4011170	0.605016	0.277299	319	193	696
cami ii skin	95	OTU_97.92.0	0.988481	0.469954	1903496	1881570	4003736	0.9825	0.238038	400	393	1651
cami ii skin	400	OTU_97.8165.0	0.753181	0.464128	1221624	920104	1982438	0.789474	0.326087	19	15	46
cami ii skin	298	OTU_97.17711.0	0.826107	0.460708	1395673	1152975	2502615	0.824373	0.237849	279	230	967
cami ii skin	524	OTU_97.40239.0	1	0.453744	1384792	1384792	3051921	1	0.125	1	1	8
cami ii skin	253	OTU_97.35347.1	0.982184	0.449308	851604	836432	1861602	0.666667	0.2	3	2	10
cami ii skin	33	OTU_97.32626.0	0.466221	0.449223	2817147	1313413	2923741	0.151515	0.333333	33	5	15
cami ii skin	209	OTU_97.24659.0	0.868395	0.447494	3466025	3009878	6726072	0.312883	0.329032	163	51	155
cami ii skin	213	OTU_97.44706.0	0.587026	0.444952	1962813	1152223	2589545	0.695349	0.282876	430	299	1057
cami ii skin	544	OTU_97.6178.0	1	0.444287	2150240	2150240	4839756	1	0.428571	3	3	7
cami ii skin	421	OTU_97.29637.0	1	0.439297	1206479	1206479	2746385	1	0.166667	2	2	12
cami ii skin	3	OTU_97.1867.1	0.688672	0.437792	3607061	2484081	5674112	0.603025	0.326844	529	319	976
cami ii skin	500	OTU_97.9680.0	0.709183	0.434621	1603955	1137497	2617218	0.5	0.4	4	2	5
cami ii skin	206	OTU_97.1906.0	0.949456	0.430435	689280	654441	1520416	0.942149	0.180952	121	114	630
cami ii skin	492	OTU_97.34821.0	1	0.413168	1170174	1170174	2832199	1	0.333333	1	1	3
cami ii skin	330	OTU_97.37297.0	1	0.412805	1105852	1105852	2678875	1	0.25	1	1	4
cami ii skin	515	OTU_97.297.0	0.586084	0.411953	3548985	2080005	5049135	0.565217	0.170644	253	143	838
cami ii skin	73	OTU_97.8875.0	0.516776	0.411898	1572612	812688	1973031	0.608696	0.4	23	14	35
cami ii skin	293	OTU_97.3749.0	0.924317	0.405725	1915993	1770985	4364986	0.917098	0.227506	193	177	778
cami ii skin	272	OTU_97.44994.0	0.969243	0.3941	709408	687589	1744706	0.5	0.333333	2	1	3
cami ii skin	348	OTU_97.25064.0	0.923928	0.393252	949073	876875	2229806	0.929577	0.178862	71	66	369
cami ii skin	568	OTU_97.44375.1	1	0.381594	684808	684808	1794600	1	0.208333	10	10	48
cami ii skin	278	OTU_97.35249.1	0.717132	0.378285	1461759	1048274	2771119	0.204082	0.5	49	10	20
cami ii skin	546	OTU_97.6178.0	1	0.376302	1821208	1821208	4839756	1	0.285714	2	2	7
cami ii skin	192	OTU_97.130.0	0.729575	0.365134	1053096	768312	2104193	0.717949	0.2	234	168	840
cami ii skin	174	OTU_97.24659.0	0.94542	0.360108	2561942	2422111	6726072	0.595506	0.341935	89	53	155
cami ii skin	159	OTU_97.42422.0	0.5376	0.359098	1362954	732724	2040459	0.22314	0.325301	121	27	83
cami ii skin	555	OTU_97.42206.0	1	0.355358	576138	576138	1621288	1	0.241379	7	7	29
cami ii skin	9	OTU_97.5145.0	0.666829	0.332671	2588414	1726030	5188405	0.0857143	0.461538	70	6	13
cami ii skin	425	OTU_97.28992.0	0.891166	0.33206	1064496	948643	2856845	0.885593	0.176223	236	209	1186
cami ii skin	509	OTU_97.45365.1	1	0.325738	694157	694157	2131027	1	0.333333	1	1	3
cami ii skin	482	OTU_97.27108.0	0.890601	0.306154	938539	835864	2730207	0.888889	0.235294	9	8	34
cami ii skin	340	OTU_97.39762.0	1	0.297591	906526	906526	3046219	1	0.181818	2	2	11
cami ii skin	105	OTU_97.24489.1	0.591924	0.292539	1107420	655509	2240754	0.0454545	0.25	22	1	4
cami ii skin	277	OTU_97.44706.0	0.685035	0.289619	1094809	749982	2589545	0.680365	0.140965	219	149	1057
cami ii skin	297	OTU_97.17478.0	0.744712	0.282034	1399418	1042163	3695174	0.727564	0.152656	312	227	1487
cami ii skin	166	OTU_97.15393.0	0.959289	0.279868	943014	904623	3232318	0.951923	0.169811	104	99	583
cami ii skin	386	OTU_97.1065.0	0.675692	0.275288	1670071	1128454	4099177	0.614525	0.16129	179	110	682
cami ii skin	372	OTU_97.44833.0	0.84191	0.269781	605889	510104	1890810	0.933333	0.122807	15	14	114
cami ii skin	539	OTU_97.29856.0	0.954145	0.268275	639077	609772	2272938	0.857143	0.116505	14	12	103
cami ii skin	523	OTU_97.40239.0	1	0.267461	816269	816269	3051921	1	0.25	2	2	8
cami ii skin	200	OTU_97.1906.0	0.846726	0.267338	480043	406465	1520416	0.852761	0.220635	163	139	630
cami ii skin	72	OTU_97.8334.0	0.763786	0.265407	722759	552033	2079947	0.7	0.179487	10	7	39
cami ii skin	424	OTU_97.28992.0	0.852987	0.264656	886392	756081	2856845	0.865672	0.146712	201	174	1186
cami ii skin	96	OTU_97.40994.0	0.600425	0.262867	1107920	665223	2530648	0.604061	0.115646	197	119	1029
cami ii skin	276	OTU_97.12653.0	0.730277	0.262089	792896	579034	2209303	0.642857	0.115385	154	99	858
cami ii skin	412	OTU_97.6325.0	0.776518	0.249402	697202	541390	2170751	0.6	0.0833333	5	3	36
cami ii skin	402	OTU_97.8165.0	0.702338	0.243061	686071	481854	1982438	0.666667	0.130435	9	6	46
cami ii skin	294	OTU_97.17478.0	0.710761	0.24155	1255796	892571	3695174	0.693141	0.129119	277	192	1487
cami ii skin	171	OTU_97.20774.0	0.27063	0.235863	6040256	1634676	6930607	0.266262	0.109214	1153	307	2811
cami ii skin	296	OTU_97.15037.0	0.889158	0.235395	881982	784221	3331505	0.846995	0.114391	183	155	1355
cami ii skin	485	OTU_97.37829.1	1	0.232093	1363165	1363165	5873350	1	0.222222	2	2	9
cami ii skin	134	OTU_97.16155.0	0.960525	0.221677	891823	856618	3864254	0.951923	0.104651	104	99	946
cami ii skin	311	OTU_97.41607.0	0.611457	0.221652	1132009	692175	3122802	0.561538	0.134191	130	73	544
cami ii skin	153	OTU_97.44958.1	0.482266	0.21769	798379	385031	1768711	0.416667	0.25641	24	10	39
cami ii skin	339	OTU_97.39762.0	0.708721	0.213905	919406	651602	3046219	0.25	0.0909091	4	1	11
cami ii skin	130	OTU_97.5313.0	0.378983	0.213314	1631854	618445	2899224	0.3687	0.120138	377	139	1157
cami ii skin	554	OTU_97.13867.0	1	0.208689	374967	374967	1796774	1	0.142857	1	1	7
cami ii skin	530	OTU_97.13934.0	0.8354	0.208512	704038	588153	2820714	0.666667	0.0689655	3	2	29
cami ii skin	30	OTU_97.27090.0	1	0.208332	586440	586440	2814926	1	0.0416667	1	1	24
cami ii skin	13	OTU_97.40656.0	0.543077	0.204435	1954800	1061606	5192870	0.457831	0.122581	249	114	930
cami ii skin	292	OTU_97.3749.0	0.856554	0.198945	1013822	868393	4364986	0.830303	0.176093	165	137	778
cami ii skin	399	OTU_97.34344.0	0.93754	0.198887	439195	411763	2070341	0.6	0.0697674	5	3	43
cami ii skin	393	OTU_97.1697.0	0.46827	0.198121	963816	451326	2278036	0.449664	0.0707497	149	67	947
cami ii skin	108	OTU_97.27153.0	0.379861	0.195589	1122335	426331	2179731	0.244444	0.107843	45	11	102
cami ii skin	279	OTU_97.9697.0	0.386882	0.19421	1172701	453697	2336120	0.208333	0.119048	24	5	42
cami ii skin	282	OTU_97.9697.0	0.830401	0.192409	541294	449491	2336120	0.5	0.0952381	8	4	42
cami ii skin	193	OTU_97.17711.0	0.851725	0.190331	559246	476324	2502615	0.869231	0.116856	130	113	967
cami ii skin	103	OTU_97.29856.0	0.33281	0.189432	1293734	430568	2272938	0.211679	0.281553	137	29	103
cami ii skin	249	OTU_97.44958.1	0.348124	0.189223	961381	334680	1768711	0.25	0.0769231	12	3	39
cami ii skin	8	OTU_97.40244.0	0.711235	0.188525	1700998	1209810	6417253	0.707692	0.124212	195	138	1111
cami ii skin	291	OTU_97.3749.0	0.583876	0.187945	1405054	820377	4364986	0.587678	0.159383	211	124	778
cami ii skin	74	OTU_97.8875.0	0.578223	0.187709	640505	370355	1973031	0.4	0.114286	10	4	35
cami ii skin	196	OTU_97.179.0	0.302048	0.18645	987050	298136	1599016	0.279279	0.0949464	222	62	653
cami ii skin	227	OTU_97.15037.0	0.675988	0.185225	912854	617078	3331505	0.653386	0.121033	251	164	1355
cami ii skin	129	OTU_97.5313.0	0.558496	0.184554	958045	535064	2899224	0.502262	0.0959378	221	111	1157
cami ii skin	313	OTU_97.34648.0	0.506199	0.179722	1046769	529873	2948296	0.530864	0.0836576	81	43	514
cami ii skin	266	OTU_97.43000.0	0.76771	0.179542	414103	317911	1770680	0.761194	0.0688259	67	51	741
cami ii skin	319	OTU_97.13867.0	0.568125	0.178032	563050	319883	1796774	0.5	0.142857	2	1	7
cami ii skin	11	OTU_97.25064.0	0.215444	0.175017	1811387	390253	2229806	0.186235	0.124661	247	46	369
cami ii skin	450	OTU_97.38234.0	0.424952	0.173665	999116	424576	2444793	0.423913	0.0766208	184	78	1018
cami ii skin	407	OTU_97.42422.0	0.730184	0.171626	479598	350195	2040459	0.571429	0.0481928	7	4	83
cami ii skin	465	OTU_97.10505.0	1	0.171317	381214	381214	2225192	1	0.0208333	1	1	48
cami ii skin	92	OTU_97.25225.0	0.309443	0.168447	1184334	366484	2175669	0.190476	0.0761905	210	40	525
cami ii skin	466	OTU_97.29856.0	0.825923	0.166511	458239	378470	2272938	0.857143	0.0582524	7	6	103
cami ii skin	283	OTU_97.9697.0	0.811958	0.165519	476223	386673	2336120	0.4	0.0952381	10	4	42
cami ii skin	251	OTU_97.44851.0	0.855056	0.160482	312768	267434	1666438	0.666667	0.0689655	3	2	29
cami ii skin	556	OTU_97.42206.0	1	0.159775	259041	259041	1621288	1	0.103448	3	3	29
cami ii skin	532	OTU_97.16660.0	0.737191	0.159771	589176	434335	2718488	0.666667	0.0666667	3	2	30
cami ii skin	157	OTU_97.23667.1	0.625229	0.159178	473348	295951	1859249	0.639344	0.0637255	61	39	612
cami ii skin	295	OTU_97.17478.0	0.662078	0.158116	882473	584266	3695174	0.666667	0.0968393	216	144	1487
cami ii skin	250	OTU_97.44958.1	1	0.157131	277920	277920	1768711	1	0.0512821	2	2	39
cami ii skin	382	OTU_97.29637.0	0.707504	0.157037	609585	431284	2746385	0.333333	0.0833333	3	1	12
cami ii skin	401	OTU_97.34344.0	0.478932	0.155948	674137	322866	2070341	0.333333	0.0930233	12	4	43
cami ii skin	269	OTU_97.43000.0	0.449814	0.153543	604417	271875	1770680	0.444444	0.097166	162	72	741
cami ii skin	275	OTU_97.2246.1	0.665325	0.151549	1117482	743489	4905919	0.732782	0.0472889	363	266	5625
cami ii skin	226	OTU_97.13388.0	0.439149	0.151126	760782	334097	2210717	0.455782	0.0734649	147	67	912
cami ii skin	175	OTU_97.8703.0	0.345689	0.149789	3081002	1065069	7110479	0.337838	0.0523743	444	150	2864
cami ii skin	380	OTU_97.35057.0	0.825088	0.149548	501548	413821	2767151	0.125	0.2	8	1	5
cami ii skin	349	OTU_97.38191.0	0.869711	0.148669	399535	347480	2337279	0.5	0.0632911	10	5	79
cami ii skin	318	OTU_97.35347.1	1	0.147982	275483	275483	1861602	1	0.2	2	2	10
cami ii skin	511	OTU_97.16604.0	0.568372	0.147864	1349183	766838	5186118	0.614504	0.102028	262	161	1578
cami ii skin	508	OTU_97.26135.0	1	0.146197	260134	260134	1779340	1	0.0638298	3	3	47
cami ii skin	341	OTU_97.39762.0	1	0.145455	443087	443087	3046219	1	0.0909091	1	1	11
cami ii skin	451	OTU_97.43537.0	0.352711	0.145275	876803	309258	2128771	0.353659	0.0688019	164	58	843
cami ii skin	197	OTU_97.179.0	0.271732	0.144034	847575	230313	1599016	0.25	0.0765697	200	50	653
cami ii skin	381	OTU_97.15632.1	1	0.142487	397437	397437	2789289	1	0.0555556	2	2	36
cami ii skin	543	OTU_97.27108.0	1	0.141398	386047	386047	2730207	1	0.117647	4	4	34
cami ii skin	342	OTU_97.39762.0	0.789369	0.139079	536712	423664	3046219	0.666667	0.181818	3	2	11
cami ii skin	234	OTU_97.1738.0	0.285386	0.135242	1100796	314152	2322882	0.244275	0.100946	131	32	317
cami ii skin	231	OTU_97.33892.0	0.640719	0.134797	583669	373968	2774302	0.333333	0.0697674	18	6	86
cami ii skin	518	OTU_97.18414.0	0.570984	0.134796	960918	548669	4070354	0.56044	0.0740203	91	51	689
cami ii skin	247	OTU_97.12653.0	0.503539	0.133799	587051	295603	2209303	0.463303	0.117716	218	101	858
cami ii skin	517	OTU_97.297.0	0.668064	0.131303	992370	662967	5049135	0.648855	0.101432	131	85	838
cami ii skin	4	OTU_97.40244.0	0.511203	0.130911	1643354	840087	6417253	0.514124	0.0819082	177	91	1111
cami ii skin	458	OTU_97.6325.0	1	0.128403	278730	278730	2170751	1	0.0555556	2	2	36
cami ii skin	356	OTU_97.34913.0	1	0.128275	299614	299614	2335715	1	0.037037	2	2	54
cami ii skin	302	OTU_97.42383.0	0.478506	0.128156	516579	247186	1928790	0.313725	0.0487805	51	16	328
cami ii skin	35	OTU_97.27090.0	1	0.127763	359643	359643	2814926	1	0.0416667	1	1	24
cami ii skin	149	OTU_97.34648.0	0.454777	0.125706	814947	370619	2948296	0.396226	0.122568	159	63	514
cami ii skin	364	OTU_97.28992.0	0.827092	0.124633	430494	356058	2856845	0.852174	0.0826307	115	98	1186
cami ii skin	198	OTU_97.14936.0	0.325015	0.124417	661249	214916	1727382	0.301887	0.0450704	106	32	710
cami ii skin	499	OTU_97.19062.0	1	0.1242	450712	450712	3628919	1	0.121951	10	10	82
cami ii skin	346	OTU_97.34908.0	0.420323	0.123852	831218	349380	2820948	0.0625	0.0263158	16	1	38
cami ii skin	26	OTU_97.32626.0	0.326978	0.123793	1106921	361939	2923741	0.03125	0.0666667	32	1	15
cami ii skin	397	OTU_97.44851.0	1	0.122866	204748	204748	1666438	1	0.0344828	1	1	29
cami ii skin	268	OTU_97.5736.0	0.503842	0.121064	541249	272704	2252553	0.485075	0.0737798	134	65	881
cami ii skin	452	OTU_97.38234.0	0.418922	0.120682	704288	295042	2444793	0.427984	0.102161	243	104	1018
cami ii skin	281	OTU_97.9697.0	0.356416	0.119807	785274	279884	2336120	0.277778	0.119048	18	5	42
cami ii skin	326	OTU_97.34908.0	0.377965	0.116815	871847	329528	2820948	0.1	0.0263158	10	1	38
cami ii skin	375	OTU_97.26135.0	0.558658	0.115626	368272	205738	1779340	0.5	0.0851064	8	4	47
cami ii skin	453	OTU_97.40372.0	0.445203	0.115202	636546	283392	2459960	0.409524	0.0414658	105	43	1037
cami ii skin	502	OTU_97.27108.0	0.62994	0.114514	496314	312648	2730207	0.8	0.117647	5	4	34
cami ii skin	355	OTU_97.34913.0	1	0.114409	267227	267227	2335715	1	0.0555556	3	3	54
cami ii skin	14	OTU_97.5145.0	0.828111	0.113258	709603	587630	5188405	0.142857	0.153846	14	2	13
cami ii skin	167	OTU_97.26713.0	0.183936	0.11166	1283700	236119	2114626	0.190244	0.0482673	205	39	808
cami ii skin	373	OTU_97.44833.0	0.646582	0.111653	326509	211115	1890810	0.625	0.0438596	8	5	114
cami ii skin	65	OTU_97.42422.0	0.680087	0.109888	329696	224222	2040459	0.6	0.0722892	10	6	83
cami ii skin	81	OTU_97.7004.0	0.260839	0.109376	1193571	311330	2846413	0.2	0.0449294	175	35	779
cami ii skin	358	OTU_97.32148.0	0.636382	0.107604	559551	356088	3309251	0.333333	0.222222	6	2	9
cami ii skin	531	OTU_97.13934.0	1	0.107501	303229	303229	2820714	1	0.0689655	2	2	29
cami ii skin	403	OTU_97.34344.0	0.331063	0.107282	670900	222110	2070341	0.109375	0.162791	64	7	43
cami ii skin	383	OTU_97.16660.0	0.37949	0.106881	765649	290556	2718488	0.285714	0.0666667	7	2	30
cami ii skin	267	OTU_97.5736.0	0.49858	0.106727	482187	240409	2252553	0.525641	0.046538	78	41	881
cami ii skin	299	OTU_97.12653.0	0.485826	0.104738	476300	231399	2209303	0.433962	0.0536131	106	46	858
cami ii skin	102	OTU_97.29856.0	0.252466	0.103837	934834	236014	2272938	0.145833	0.0679612	48	7	103
cami ii skin	6	OTU_97.1867.1	0.407172	0.103807	1446599	589015	5674112	0.346154	0.0461066	130	45	976
cami ii skin	547	OTU_97.6178.0	1	0.103385	500360	500360	4839756	1	0.142857	1	1	7
cami ii skin	77	OTU_97.36271.0	0.100871	0.102556	2200170	221934	2164034	0.0778302	0.06	424	33	550
cami ii skin	396	OTU_97.42206.0	0.602154	0.102433	275800	166074	1621288	0.5	0.0689655	4	2	29
cami ii skin	162	OTU_97.42422.0	0.2604	0.101677	796723	207467	2040459	0.0752688	0.0843373	93	7	83
cami ii skin	306	OTU_97.44375.0	0.193252	0.101075	956390	184824	1828576	0.101449	0.0660377	138	14	212
cami ii skin	202	OTU_97.179.0	0.37943	0.100977	425544	161464	1599016	0.311111	0.042879	90	28	653
cami ii skin	16	OTU_97.40656.0	0.536336	0.100902	976948	523972	5192870	0.425676	0.0677419	148	63	930
cami ii skin	344	OTU_97.752.0	0.447356	0.0999626	655288	293147	2932566	0.375	0.0461538	8	3	65
cami ii skin	312	OTU_97.34648.0	0.60824	0.0991278	480498	292258	2948296	0.6	0.0350195	30	18	514
cami ii skin	104	OTU_97.29856.0	0.813584	0.0981153	274108	223010	2272938	0.5	0.0582524	12	6	103
cami ii skin	75	OTU_97.8334.0	0.580156	0.0978871	350940	203600	2079947	0.666667	0.102564	6	4	39
cami ii skin	563	OTU_97.16660.0	1	0.0963514	261930	261930	2718488	1	0.0333333	1	1	30
cami ii skin	359	OTU_97.9674.0	0.615366	0.0956083	518501	319068	3337240	0.8	0.0325203	5	4	123
cami ii skin	76	OTU_97.8875.0	0.71341	0.0950112	262766	187460	1973031	0.6	0.0857143	5	3	35
cami ii skin	334	OTU_97.44833.0	0.299765	0.0929898	586546	175826	1890810	0.32	0.0701754	25	8	114
cami ii skin	314	OTU_97.34648.0	0.610036	0.0912337	440931	268984	2948296	0.578947	0.0428016	38	22	514
cami ii skin	325	OTU_97.32557.0	0.275385	0.0911557	921899	253877	2785092	0.205128	0.0522876	39	8	153
cami ii skin	280	OTU_97.150.0	0.382832	0.0906383	552000	211323	2331498	0.318182	0.04375	22	7	160
cami ii skin	270	OTU_97.43000.0	0.532625	0.0904347	300645	160131	1770680	0.576271	0.0458839	59	34	741
cami ii skin	32	OTU_97.752.0	0.173659	0.0902316	1523737	264610	2932566	0.0615385	0.0615385	65	4	65
cami ii skin	189	OTU_97.5695.0	0.391224	0.0899009	1481385	579553	6446579	0.597656	0.0593944	256	153	2576
cami ii skin	562	OTU_97.16660.0	1	0.0880497	239362	239362	2718488	1	0.0666667	2	2	30
cami ii skin	398	OTU_97.9674.0	1	0.087015	290390	290390	3337240	1	0.0406504	5	5	123
cami ii skin	201	OTU_97.34305.0	0.393636	0.086701	371523	146245	1686775	0.383333	0.0328571	60	23	700
cami ii skin	84	OTU_97.36271.0	0.187772	0.0864011	995758	186975	2164034	0.118343	0.0363636	169	20	550
cami ii skin	147	OTU_97.1697.0	0.425525	0.0846167	452993	192760	2278036	0.443662	0.0665259	142	63	947
cami ii skin	144	OTU_97.32626.0	0.229278	0.0846019	1078837	247354	2923741	0.0144928	0.0666667	69	1	15
cami ii skin	140	OTU_97.34908.0	0.337128	0.0845528	707503	238519	2820948	0.0810811	0.0789474	37	3	38
cami ii skin	259	OTU_97.32557.0	0.194678	0.0845204	1209159	235397	2785092	0.225806	0.0457516	31	7	153
cami ii skin	49	OTU_97.44566.0	0.187176	0.083843	950144	177844	2121156	0.212903	0.0381503	155	33	865
cami ii skin	320	OTU_97.13867.0	0.64437	0.0824327	229857	148113	1796774	0.5	0.142857	2	1	7
cami ii skin	454	OTU_97.38234.0	0.379699	0.0816989	526040	199737	2444793	0.389381	0.043222	113	44	1018
cami ii skin	343	OTU_97.39762.0	0.311471	0.0801141	783525	244045	3046219	0.1	0.0909091	10	1	11
cami ii skin	194	OTU_97.38941.1	0.63516	0.0800597	679202	431402	5388504	0.645038	0.0446617	262	169	3784
cami ii skin	411	OTU_97.10505.0	0.38268	0.0799518	464900	177908	2225192	0.272727	0.0625	11	3	48
cami ii skin	80	OTU_97.20247.0	0.0985567	0.0794906	1712638	168792	2123422	0.0841584	0.0402844	404	34	844
cami ii skin	388	OTU_97.6437.0	0.531639	0.0787982	594526	316073	4011170	0.5	0.0531609	74	37	696
cami ii skin	449	OTU_97.40372.0	0.386206	0.0785716	500466	193283	2459960	0.389313	0.0491803	131	51	1037
cami ii skin	44	OTU_97.32897.0	0.171811	0.0784552	839753	144279	1838999	0.111111	0.0291829	135	15	514
cami ii skin	308	OTU_97.6437.0	0.385517	0.0774285	805617	310579	4011170	0.522581	0.116379	155	81	696
cami ii skin	516	OTU_97.297.0	0.613296	0.0767407	631790	387474	5049135	0.589041	0.102625	146	86	838
cami ii skin	51	OTU_97.32897.0	0.197135	0.0762986	711761	140313	1838999	0.15	0.0350195	120	18	514
cami ii skin	545	OTU_97.6178.0	1	0.0760261	367948	367948	4839756	1	0.142857	1	1	7
cami ii skin	385	OTU_97.92.0	0.606059	0.0755559	499136	302506	4003736	0.636364	0.0551181	143	91	1651
cami ii skin	493	OTU_97.34821.0	1	0.0754989	213828	213828	2832199	1	0.333333	1	1	3
cami ii skin	79	OTU_97.36451.0	0.0936913	0.0753876	1699720	159249	2112404	0.0831296	0.039261	409	34	866
cami ii skin	199	OTU_97.14936.0	0.233788	0.0749458	553750	129460	1727382	0.232227	0.0690141	211	49	710
cami ii skin	23	OTU_97.25225.0	0.621761	0.0747664	261623	162667	2175669	0.416667	0.0571429	72	30	525
cami ii skin	286	OTU_97.9697.0	0.472879	0.0746798	368934	174461	2336120	0.125	0.0238095	8	1	42
cami ii skin	233	OTU_97.34702.0	0.263995	0.0745411	670839	177098	2375843	0.264368	0.0470348	87	23	489
cami ii skin	111	OTU_97.14088.0	0.168912	0.0740547	1014955	171438	2315017	0.189189	0.0253419	333	63	2486
cami ii skin	17	OTU_97.34173.0	0.166877	0.073945	861337	143737	1943837	0.158076	0.0490928	291	46	937
cami ii skin	85	OTU_97.32220.0	0.081465	0.073063	1895968	154455	2113998	0.0775348	0.0452436	503	39	862
cami ii skin	22	OTU_97.23983.0	0.206578	0.0728069	747694	154457	2121460	0.192157	0.0608696	255	49	805
cami ii skin	387	OTU_97.1065.0	0.573584	0.072243	516292	296137	4099177	0.583333	0.0410557	48	28	682
cami ii skin	271	OTU_97.40935.0	0.543724	0.0712582	272206	148005	2077023	0.513514	0.0221187	37	19	859
cami ii skin	31	OTU_97.27090.0	0.67397	0.0707919	295672	199274	2814926	0.5	0.0416667	2	1	24
cami ii skin	300	OTU_97.13388.0	0.374138	0.070051	413920	154863	2210717	0.397727	0.0383772	88	35	912
cami ii skin	169	OTU_97.26135.0	0.314025	0.0695601	394144	123771	1779340	0.09375	0.0638298	32	3	47
cami ii skin	217	OTU_97.32557.0	0.279982	0.0694627	690973	193460	2785092	0.25	0.0392157	24	6	153
cami ii skin	158	OTU_97.44592.0	0.673095	0.0693665	205145	138082	1990615	0.513514	0.0508021	37	19	374
cami ii skin	69	OTU_97.11885.0	0.177798	0.0689039	808725	143790	2086818	0.18	0.0323741	150	27	834
cami ii skin	60	OTU_97.44803.0	0.158418	0.0687998	735156	116462	1692766	0.158915	0.0607407	258	41	675
cami ii skin	374	OTU_97.26135.0	0.503749	0.0685659	242188	122002	1779340	0.333333	0.0425532	6	2	47
cami ii skin	132	OTU_97.27320.0	0.169043	0.0685497	1109045	187476	2734892	0.169811	0.0566038	53	9	159
cami ii skin	48	OTU_97.45083.0	0.114157	0.0682346	1078112	123074	1803690	0.108571	0.0526316	350	38	722
cami ii skin	391	OTU_97.92.0	0.650892	0.0668828	411406	267781	4003736	0.660714	0.0448213	112	74	1651
cami ii skin	40	OTU_97.34173.0	0.149455	0.066129	860087	128544	1943837	0.141221	0.0394877	262	37	937
cami ii skin	110	OTU_97.14088.0	0.142434	0.062819	1021010	145427	2315017	0.164179	0.0221239	335	55	2486
cami ii skin	353	OTU_97.26846.0	0.332758	0.0627879	448831	149352	2378675	0.289855	0.020555	69	20	973
cami ii skin	203	OTU_97.14936.0	0.382855	0.0620187	279819	107130	1727382	0.36	0.0380282	75	27	710
cami ii skin	521	OTU_97.297.0	0.5174	0.0618199	603280	312137	5049135	0.46875	0.0357995	64	30	838
cami ii skin	55	OTU_97.44566.0	0.16423	0.0603718	779748	128058	2121156	0.169065	0.0543353	278	47	865
cami ii skin	181	OTU_97.2092.0	0.308324	0.0590036	1389118	428298	7258847	0.357692	0.0321688	260	93	2891
cami ii skin	63	OTU_97.44604.0	0.23255	0.0585834	444971	103478	1766336	0.188889	0.0189732	90	17	896
cami ii skin	520	OTU_97.18414.0	0.599668	0.0582647	395482	237158	4070354	0.615385	0.0232221	26	16	689
cami ii skin	284	OTU_97.150.0	0.308746	0.0580644	438474	135377	2331498	0.35	0.04375	20	7	160
cami ii skin	91	OTU_97.9660.0	0.240598	0.0576255	550629	132480	2298982	0.242424	0.0336134	66	16	476
cami ii skin	42	OTU_97.42383.0	0.158301	0.0574977	700571	110901	1928790	0.129032	0.0487805	124	16	328
cami ii skin	82	OTU_97.20247.0	0.0893142	0.0571931	1359750	121445	2123422	0.0808824	0.0390995	408	33	844
cami ii skin	218	OTU_97.32557.0	0.171847	0.0567005	918934	157916	2785092	0.15	0.0392157	40	6	153
cami ii skin	37	OTU_97.13867.0	0.140316	0.0562074	719749	100992	1796774	0.00917431	0.142857	109	1	7
cami ii skin	390	OTU_97.1065.0	0.678298	0.0556624	336386	228170	4099177	0.6875	0.016129	16	11	682
cami ii skin	164	OTU_97.27137.0	0.148201	0.0551913	737444	109290	1980202	0.16129	0.0250627	124	20	798
cami ii skin	109	OTU_97.34014.0	0.0674256	0.0549226	2251207	151789	2763689	0.0721477	0.0279402	596	43	1539
cami ii skin	254	OTU_97.40372.0	0.352002	0.0548765	383504	134994	2459960	0.326797	0.048216	153	50	1037
cami ii skin	406	OTU_97.42422.0	0.504708	0.0543799	219850	110960	2040459	0.2	0.0120482	5	1	83
cami ii skin	45	OTU_97.39888.0	0.223747	0.0543004	423211	94692	1743856	0.179104	0.0180723	67	12	664
cami ii skin	168	OTU_97.34435.0	0.251556	0.0537339	436158	109718	2041876	0.309859	0.0251429	71	22	875
cami ii skin	121	OTU_97.40239.0	0.548733	0.0537278	298821	163973	3051921	0.0144928	0.125	69	1	8
cami ii skin	83	OTU_97.17779.0	0.100137	0.0534333	1131780	113333	2121017	0.0876623	0.0320665	308	27	842
cami ii skin	514	OTU_97.18414.0	0.433005	0.0533076	501105	216981	4070354	0.482014	0.0972424	139	67	689
cami ii skin	285	OTU_97.34913.0	0.439682	0.0527248	280089	123150	2335715	0.222222	0.037037	9	2	54
cami ii skin	34	OTU_97.27090.0	0.427008	0.0519658	342570	146280	2814926	0.25	0.0416667	4	1	24
cami ii skin	248	OTU_97.1697.0	0.325364	0.0516599	361696	117683	2278036	0.336134	0.0422386	119	40	947
cami ii skin	361	OTU_97.32148.0	0.593807	0.0515017	287016	170432	3309251	0.333333	0.111111	3	1	9
cami ii skin	315	OTU_97.34648.0	0.702575	0.0510729	214323	150578	2948296	0.65	0.0252918	20	13	514
cami ii skin	59	OTU_97.2074.0	0.0917871	0.0510688	1115255	102366	2004472	0.0862534	0.0384154	371	32	833
cami ii skin	195	OTU_97.14936.0	0.352508	0.0500746	245379	86498	1727382	0.324675	0.0352113	77	25	710
cami ii skin	38	OTU_97.32897.0	0.0947779	0.0497716	965731	91530	1838999	0.0952381	0.0311284	168	16	514
cami ii skin	350	OTU_97.25064.0	0.521659	0.0491097	209917	109505	2229806	0.705882	0.0325203	17	12	369
cami ii skin	287	OTU_97.34913.0	0.43898	0.048961	260511	114359	2335715	0.25	0.037037	8	2	54
cami ii skin	43	OTU_97.44129.0	0.122886	0.0479644	683241	83961	1750484	0.0962963	0.0185449	135	13	701
cami ii skin	301	OTU_97.2074.0	0.150753	0.0475622	632405	95337	2004472	0.130435	0.0144058	92	12	833
cami ii skin	483	OTU_97.37829.1	0.836949	0.0473214	332081	277935	5873350	0.333333	0.111111	3	1	9
cami ii skin	89	OTU_97.27153.0	0.497661	0.0466645	204388	101716	2179731	0.0192308	0.00980392	52	1	102
cami ii skin	204	OTU_97.40372.0	0.393476	0.0466272	291507	114701	2459960	0.372881	0.0424301	118	44	1037
cami ii skin	219	OTU_97.34870.0	0.168135	0.0463597	798329	134227	2895336	0.130435	0.0188679	69	9	477
cami ii skin	180	OTU_97.2092.0	0.265873	0.043428	1185667	315237	7258847	0.27033	0.0425458	455	123	2891
cami ii skin	252	OTU_97.45307.0	0.150908	0.042555	580580	87614	2058841	0.137931	0.0144928	87	12	828
cami ii skin	455	OTU_97.40372.0	0.453791	0.0415698	225346	102260	2459960	0.425926	0.0221794	54	23	1037
cami ii skin	123	OTU_97.34870.0	0.1118	0.0411748	1066321	119215	2895336	0.0670732	0.0230608	164	11	477
cami ii skin	257	OTU_97.297.0	0.385799	0.0409565	536017	206795	5049135	0.496552	0.0859189	145	72	838
cami ii skin	68	OTU_97.44856.0	0.135081	0.0408125	604025	81592	1999193	0.167539	0.0204734	191	32	1563
cami ii skin	137	OTU_97.27108.0	0.107352	0.0406588	1034043	111007	2730207	0.0178571	0.0588235	112	2	34
cami ii skin	58	OTU_97.45223.0	0.0857135	0.0405637	956407	81977	2020946	0.0780142	0.0189329	141	11	581
cami ii skin	7	OTU_97.40244.0	0.338055	0.0399568	758494	256413	6417253	0.358209	0.0864086	268	96	1111
cami ii skin	50	OTU_97.44856.0	0.0789792	0.0388537	983500	77676	1999193	0.0721003	0.0147153	319	23	1563
cami ii skin	67	OTU_97.26713.0	0.251141	0.0387373	326172	81915	2114626	0.225806	0.0259901	93	21	808
cami ii skin	127	OTU_97.17687.0	0.287371	0.0386069	317155	91141	2360745	0.329545	0.0221543	88	29	1309
cami ii skin	246	OTU_97.5313.0	0.376358	0.0378236	291369	109659	2899224	0.344444	0.0267934	90	31	1157
cami ii skin	215	OTU_97.752.0	0.409408	0.0378211	270911	110913	2932566	0.0555556	0.0153846	18	1	65
cami ii skin	404	OTU_97.42422.0	0.14068	0.0375719	544955	76664	2040459	0.0555556	0.0361446	54	3	83
cami ii skin	519	OTU_97.18414.0	0.566872	0.037481	269128	152561	4070354	0.543478	0.0362845	46	25	689
cami ii skin	178	OTU_97.10682.0	0.276914	0.0373908	962692	266583	7129646	0.275093	0.025829	269	74	2865
cami ii skin	101	OTU_97.9660.0	0.258069	0.0373848	333039	85947	2298982	0.186441	0.0231092	59	11	476
cami ii skin	41	OTU_97.32897.0	0.206774	0.0369924	329001	68029	1838999	0.176471	0.0175097	51	9	514
cami ii skin	309	OTU_97.11885.0	0.183322	0.0368691	419693	76939	2086818	0.158333	0.0227818	120	19	834
cami ii skin	66	OTU_97.26713.0	0.184751	0.0352852	403867	74615	2114626	0.165289	0.0247525	121	20	808
cami ii skin	303	OTU_97.42383.0	0.278987	0.0345906	239144	66718	1928790	0.162162	0.0182927	37	6	328
cami ii skin	160	OTU_97.1823.0	0.22657	0.0342161	420470	95266	2784245	0.195652	0.0181087	46	9	497
cami ii skin	304	OTU_97.34173.0	0.225335	0.0335265	289214	65170	1943837	0.224719	0.0213447	89	20	937
cami ii skin	25	OTU_97.8165.0	0.267934	0.0334568	247546	66326	1982438	0.04	0.0217391	25	1	46
cami ii skin	61	OTU_97.44375.0	0.121009	0.0334009	504723	61076	1828576	0.0444444	0.0188679	90	4	212
cami ii skin	46	OTU_97.44129.0	0.151717	0.032583	375936	57036	1750484	0.134454	0.0228245	119	16	701
cami ii skin	182	OTU_97.20774.0	0.276019	0.0324383	814499	224817	6930607	0.258065	0.0142298	155	40	2811
cami ii skin	176	OTU_97.8703.0	0.279425	0.0322992	821914	229663	7110479	0.2827	0.0233939	237	67	2864
cami ii skin	119	OTU_97.34014.0	0.0663372	0.0316526	1318686	87478	2763689	0.0677083	0.0168941	384	26	1539
cami ii skin	57	OTU_97.44693.0	0.194124	0.0314337	289706	56239	1789132	0.155556	0.0101156	45	7	692
cami ii skin	345	OTU_97.34908.0	0.312744	0.0305695	275737	86235	2820948	0.125	0.0263158	8	1	38
cami ii skin	29	OTU_97.7287.0	0.0590625	0.0304414	1442861	85219	2799443	0.0518519	0.0294944	405	21	712
cami ii skin	115	OTU_97.34014.0	0.068217	0.0300164	1216060	82956	2763689	0.0716049	0.0188434	405	29	1539
cami ii skin	222	OTU_97.752.0	0.192756	0.0297071	451959	87118	2932566	0.0333333	0.0153846	30	1	65
cami ii skin	324	OTU_97.16660.0	0.252835	0.0288767	310483	78501	2718488	0.0625	0.0333333	16	1	30
cami ii skin	143	OTU_97.35016.0	0.129938	0.0272485	585940	76136	2794138	0.137255	0.0131579	51	7	532
cami ii skin	163	OTU_97.1065.0	0.359252	0.0269969	308043	110665	4099177	0.315789	0.0175953	38	12	682
cami ii skin	125	OTU_97.27108.0	0.1318	0.0266969	553019	72888	2730207	0.0322581	0.0882353	93	3	34
cami ii skin	161	OTU_97.31265.0	0.121131	0.0263307	448739	54356	2064359	0.116883	0.0110159	77	9	817
cami ii skin	336	OTU_97.31265.0	0.179039	0.0256162	295360	52881	2064359	0.173077	0.0110159	52	9	817
cami ii skin	78	OTU_97.36451.0	0.110049	0.0244925	470138	51738	2112404	0.105691	0.0150115	123	13	866
cami ii skin	120	OTU_97.35016.0	0.0773935	0.0244891	884131	68426	2794138	0.0598802	0.018797	167	10	532
cami ii skin	116	OTU_97.34014.0	0.0559673	0.0243197	1200916	67212	2763689	0.0551378	0.014295	399	22	1539
cami ii skin	510	OTU_97.16604.0	0.529265	0.0237218	232443	123024	5186118	0.630435	0.0183777	46	29	1578
cami ii skin	39	OTU_97.11885.0	0.137087	0.0232847	354455	48591	2086818	0.136752	0.0191847	117	16	834
cami ii skin	112	OTU_97.35604.0	0.0696355	0.02236	919029	63997	2862120	0.0594406	0.0238764	286	17	712
cami ii skin	117	OTU_97.14994.0	0.155367	0.0223438	397646	61781	2765021	0.16	0.0107431	75	12	1117
cami ii skin	170	OTU_97.45307.0	0.182728	0.0219993	247871	45293	2058841	0.1875	0.00724638	32	6	828
cami ii skin	70	OTU_97.42383.0	0.114204	0.021978	371186	42391	1928790	0.0547945	0.0121951	73	4	328
cami ii skin	142	OTU_97.2074.0	0.117711	0.0218591	372233	43816	2004472	0.108527	0.0168067	129	14	833
cami ii skin	36	OTU_97.31265.0	0.13419	0.0217414	334467	44882	2064359	0.173077	0.0110159	52	9	817
cami ii skin	93	OTU_97.6602.0	0.181371	0.0216321	253718	46017	2127259	0.130435	0.00805369	46	6	745
cami ii skin	128	OTU_97.27137.0	0.117933	0.0213544	358559	42286	1980202	0.112903	0.0175439	124	14	798
cami ii skin	56	OTU_97.11885.0	0.142786	0.0211547	309175	44146	2086818	0.126214	0.0155875	103	13	834
cami ii skin	184	OTU_97.10682.0	0.271161	0.020857	548394	148703	7129646	0.288235	0.017103	170	49	2865
cami ii skin	212	OTU_97.14994.0	0.275331	0.0208346	209232	57608	2765021	0.28	0.0125336	50	14	1117
cami ii skin	179	OTU_97.8703.0	0.26514	0.0203463	545643	144672	7110479	0.303571	0.0118715	112	34	2864
cami ii skin	154	OTU_97.2074.0	0.146575	0.0201968	276200	40484	2004472	0.130435	0.0144058	92	12	833
cami ii skin	47	OTU_97.45083.0	0.117256	0.020014	307865	36099	1803690	0.113402	0.0152355	97	11	722
cami ii skin	113	OTU_97.14994.0	0.052604	0.0199413	1048172	55138	2765021	0.0536723	0.0170098	354	19	1117
cami ii skin	177	OTU_97.20774.0	0.348537	0.0198747	395206	137744	6930607	0.352	0.0156528	125	44	2811
cami ii skin	52	OTU_97.31265.0	0.0984729	0.0198696	416541	41018	2064359	0.0952381	0.0171359	147	14	817
cami ii skin	28	OTU_97.3011.0	0.057619	0.0196352	898644	51779	2637055	0.0524691	0.0091447	324	17	1859
cami ii skin	141	OTU_97.44792.0	0.102524	0.0192378	367563	37684	1958851	0.0833333	0.0111248	108	9	809
cami ii skin	87	OTU_97.36271.0	0.114265	0.0189891	359628	41093	2164034	0.0945946	0.0127273	74	7	550
cami ii skin	124	OTU_97.24229.0	0.0465093	0.0185996	1125646	52353	2814739	0.0515464	0.00659196	388	20	3034
cami ii skin	27	OTU_97.25206.0	0.204452	0.0184146	255771	52293	2839758	0.111111	0.00343053	18	2	583
cami ii skin	186	OTU_97.20774.0	0.302958	0.0183358	419457	127078	6930607	0.316667	0.0135183	120	38	2811
cami ii skin	15	OTU_97.25206.0	0.050563	0.0182244	1023536	51753	2839758	0.0397351	0.0205832	302	12	583
cami ii skin	172	OTU_97.10682.0	0.34603	0.0180515	371936	128701	7129646	0.328358	0.0153578	134	44	2865
cami ii skin	126	OTU_97.37290.0	0.158327	0.0179939	317331	50242	2792161	0.027027	0.25	37	1	4
cami ii skin	185	OTU_97.2092.0	0.285764	0.0176068	447240	127805	7258847	0.295302	0.0152196	149	44	2891
cami ii skin	54	OTU_97.35058.0	0.111725	0.0173028	281736	31477	1819183	0.0617284	0.00710227	81	5	704
cami ii skin	221	OTU_97.1823.0	0.127437	0.0170161	371769	47377	2784245	0.135135	0.0100604	37	5	497
cami ii skin	62	OTU_97.92.0	0.057633	0.016915	1175074	67723	4003736	0.0704225	0.0121139	284	20	1651
cami ii skin	188	OTU_97.8703.0	0.314107	0.0168451	381325	119777	7110479	0.304762	0.0111732	105	32	2864
cami ii skin	310	OTU_97.34173.0	0.109482	0.0164273	291664	31932	1943837	0.11828	0.0117396	93	11	937
cami ii skin	118	OTU_97.25206.0	0.103078	0.0163236	449710	46355	2839758	0.0537634	0.00857633	93	5	583
cami ii skin	354	OTU_97.17687.0	0.167809	0.0162038	227956	38253	2360745	0.193548	0.00458365	31	6	1309
cami ii skin	10	OTU_97.16604.0	0.159627	0.0159052	516741	82486	5186118	0.174194	0.0171103	155	27	1578
cami ii skin	86	OTU_97.37264.0	0.114538	0.0155085	288611	33057	2131537	0.164179	0.00828937	67	11	1327
cami ii skin	138	OTU_97.1823.0	0.161707	0.0149351	257150	41583	2784245	0.185185	0.0100604	27	5	497
cami ii skin	100	OTU_97.6602.0	0.12177	0.0148214	258923	31529	2127259	0.129032	0.0107383	62	8	745
cami ii skin	216	OTU_97.752.0	0.163342	0.0144522	259468	42382	2932566	0.0454545	0.0153846	22	1	65
cami ii skin	88	OTU_97.9660.0	0.119525	0.0139114	267575	31982	2298982	0.0985915	0.0147059	71	7	476
cami ii skin	64	OTU_97.39888.0	0.106347	0.0133704	219245	23316	1743856	0.111111	0.0120482	72	8	664
cami ii skin	145	OTU_97.17704.1	0.124491	0.0123494	265586	33063	2677299	0.116279	0.0111607	43	5	448
cami ii skin	173	OTU_97.10682.0	0.361347	0.0122597	241892	87407	7129646	0.396226	0.00732984	53	21	2865
cami ii skin	71	OTU_97.42301.1	0.0918966	0.0120836	258878	23790	1968789	0.0795455	0.0039886	88	7	1755
cami ii skin	53	OTU_97.23667.1	0.0975402	0.0111653	212825	20759	1859249	0.0689655	0.00653595	58	4	612
cami ii skin	139	OTU_97.28328.0	0.0647004	0.0106862	378251	24473	2290147	0.075188	0.00406009	133	10	2463
cami ii skin	136	OTU_97.14994.0	0.0837382	0.0105229	347464	29096	2765021	0.0933333	0.00626679	75	7	1117
cami ii skin	214	OTU_97.14994.0	0.10783	0.0104386	267672	28863	2765021	0.119048	0.00447628	42	5	1117
cami ii skin	114	OTU_97.34014.0	0.0580654	0.010287	489620	28430	2763689	0.0621118	0.00649773	161	10	1539
cami ii skin	90	OTU_97.27153.0	0.0998464	0.0102003	222682	22234	2179731	0.0461538	0.0294118	65	3	102
cami ii skin	183	OTU_97.10682.0	0.30016	0.00906903	215415	64659	7129646	0.28125	0.00628272	64	18	2865
cami ii skin	146	OTU_97.35604.0	0.0968912	0.00840566	248299	24058	2862120	0.0714286	0.00421348	42	3	712
cami ii urogenital tract	197	OTU_97.40353.0	1	1	2225788	2225788	2225788	1	1	2	2	2
cami ii urogenital tract	165	OTU_97.2666.0	1	1	1864977	1864977	1864977	1	1	1	1	1
cami ii urogenital tract	129	OTU_97.766.1	1	1	3931199	3931199	3931199	1	1	1	1	1
cami ii urogenital tract	12	OTU_97.31173.1	1	1	1986982	1986982	1986982	1	1	1	1	1
cami ii urogenital tract	130	OTU_97.439.0	1	1	6845162	6845162	6845162	1	1	5	5	5
cami ii urogenital tract	196	OTU_97.8334.0	1	1	2080965	2080965	2080965	1	1	1	1	1
cami ii urogenital tract	195	OTU_97.1829.0	1	1	3032076	3032076	3032076	1	1	1	1	1
cami ii urogenital tract	194	OTU_97.25854.0	1	1	1856947	1856947	1856947	1	1	1	1	1
cami ii urogenital tract	193	OTU_97.31719.0	1	1	1910479	1910479	1910479	1	1	1	1	1
cami ii urogenital tract	191	OTU_97.22310.0	1	1	3139722	3139722	3139722	1	1	1	1	1
cami ii urogenital tract	137	OTU_97.31883.0	1	1	2854373	2854373	2854373	1	1	2	2	2
cami ii urogenital tract	138	OTU_97.3272.0	1	1	6823527	6823527	6823527	1	1	2	2	2
cami ii urogenital tract	139	OTU_97.24737.0	1	1	5418659	5418659	5418659	1	1	1	1	1
cami ii urogenital tract	13	OTU_97.5788.0	0.950651	1	3239033	3079189	3079189	0.125	1	8	1	1
cami ii urogenital tract	101	OTU_97.5487.0	1	1	1543579	1543579	1543579	1	1	6	6	6
cami ii urogenital tract	141	OTU_97.43290.1	1	1	2131328	2131328	2131328	1	1	1	1	1
cami ii urogenital tract	142	OTU_97.43290.0	1	1	3237651	3237651	3237651	1	1	1	1	1
cami ii urogenital tract	143	OTU_97.43913.0	0.982736	1	1881231	1848753	1848753	0.5	1	2	1	1
cami ii urogenital tract	184	OTU_97.7047.1	1	1	1868167	1868167	1868167	1	1	1	1	1
cami ii urogenital tract	182	OTU_97.32648.0	1	1	2590519	2590519	2590519	1	1	1	1	1
cami ii urogenital tract	175	OTU_97.6439.0	1	1	1875070	1875070	1875070	1	1	1	1	1
cami ii urogenital tract	147	OTU_97.37770.0	0.947233	1	1938497	1836209	1836209	0.714286	1	7	5	5
cami ii urogenital tract	148	OTU_97.249.0	1	1	1664558	1664558	1664558	1	1	1	1	1
cami ii urogenital tract	149	OTU_97.3066.0	1	1	7122166	7122166	7122166	1	1	1	1	1
cami ii urogenital tract	171	OTU_97.40729.0	1	1	1972735	1972735	1972735	1	1	1	1	1
cami ii urogenital tract	167	OTU_97.38349.0	1	1	2064595	2064595	2064595	1	1	1	1	1
cami ii urogenital tract	152	OTU_97.300.0	1	1	751710	751710	751710	1	1	1	1	1
cami ii urogenital tract	128	OTU_97.43299.0	1	1	1993955	1993955	1993955	1	1	1	1	1
cami ii urogenital tract	166	OTU_97.36508.0	1	1	7084770	7084770	7084770	1	1	3	3	3
cami ii urogenital tract	126	OTU_97.8022.0	1	1	2990885	2990885	2990885	1	1	1	1	1
cami ii urogenital tract	1	OTU_97.38340.1	1	1	1871088	1871088	1871088	1	1	1	1	1
cami ii urogenital tract	102	OTU_97.31171.0	1	1	1940143	1940143	1940143	1	1	1	1	1
cami ii urogenital tract	97	OTU_97.18236.0	0.9907	1	3052403	3024017	3024017	0.2	1	5	1	1
cami ii urogenital tract	96	OTU_97.45246.0	1	1	2036328	2036328	2036328	1	1	1	1	1
cami ii urogenital tract	105	OTU_97.40488.0	1	1	1991570	1991570	1991570	1	1	1	1	1
cami ii urogenital tract	95	OTU_97.30084.0	1	1	6316971	6316971	6316971	1	1	1	1	1
cami ii urogenital tract	93	OTU_97.162.0	1	1	6645476	6645476	6645476	1	1	1	1	1
cami ii urogenital tract	89	OTU_97.758.0	0.97792	1	4611494	4509670	4509670	0.0833333	1	12	1	1
cami ii urogenital tract	109	OTU_97.272.0	1	1	5513886	5513886	5513886	1	1	1	1	1
cami ii urogenital tract	84	OTU_97.22877.0	1	1	6367975	6367975	6367975	1	1	1	1	1
cami ii urogenital tract	82	OTU_97.38235.0	1	1	3198318	3198318	3198318	1	1	1	1	1
cami ii urogenital tract	69	OTU_97.13700.0	1	1	2790542	2790542	2790542	1	1	1	1	1
cami ii urogenital tract	112	OTU_97.2535.0	1	1	1966316	1966316	1966316	1	1	1	1	1
cami ii urogenital tract	113	OTU_97.2568.0	1	1	6580138	6580138	6580138	1	1	4	4	4
cami ii urogenital tract	66	OTU_97.38087.0	0.94603	1	2002417	1894346	1894346	0.2	1	5	1	1
cami ii urogenital tract	117	OTU_97.19291.0	1	1	2934934	2934934	2934934	1	1	1	1	1
cami ii urogenital tract	11	OTU_97.36395.0	1	1	6814931	6814931	6814931	1	1	1	1	1
cami ii urogenital tract	37	OTU_97.40489.0	1	1	1614517	1614517	1614517	1	1	1	1	1
cami ii urogenital tract	32	OTU_97.36060.0	1	1	4174093	4174093	4174093	1	1	2	2	2
cami ii urogenital tract	30	OTU_97.92.0	1	1	4110528	4110528	4110528	1	1	1	1	1
cami ii urogenital tract	28	OTU_97.9203.0	0.987311	1	2990158	2952217	2952217	0.5	1	2	1	1
cami ii urogenital tract	151	OTU_97.44851.0	1	0.99991	1666434	1666434	1666584	1	0.9375	15	15	16
cami ii urogenital tract	136	OTU_97.391.0	1	0.999748	7451855	7451855	7453736	1	0.976471	83	83	85
cami ii urogenital tract	116	OTU_97.1036.1	1	0.998142	3362427	3362427	3368687	1	0.95122	117	117	123
cami ii urogenital tract	39	OTU_97.2658.0	0.995342	0.997679	2298476	2287769	2293091	0.983871	0.924242	62	61	66
cami ii urogenital tract	47	OTU_97.25104.0	0.980799	0.995799	3285436	3222353	3235946	0.666667	0.666667	3	2	3
cami ii urogenital tract	9	OTU_97.40650.0	1	0.995579	2256532	2256532	2266553	1	0.876923	57	57	65
cami ii urogenital tract	123	OTU_97.43871.0	1	0.994969	2096026	2096026	2106625	1	0.5	1	1	2
cami ii urogenital tract	38	OTU_97.41368.0	1	0.99472	2173047	2173047	2184581	1	0.964912	55	55	57
cami ii urogenital tract	100	OTU_97.3437.0	0.939047	0.992784	3190328	2995868	3017642	0.142857	0.333333	7	1	3
cami ii urogenital tract	188	OTU_97.13075.0	1	0.990532	3113575	3113575	3143335	1	0.5	1	1	2
cami ii urogenital tract	135	OTU_97.43292.0	1	0.988947	2506162	2506162	2534171	1	0.5	1	1	2
cami ii urogenital tract	186	OTU_97.33599.0	1	0.987984	3308219	3308219	3348453	1	0.25	1	1	4
cami ii urogenital tract	174	OTU_97.44002.0	1	0.985995	2297851	2297851	2330489	1	0.5	1	1	2
cami ii urogenital tract	10	OTU_97.36696.1	1	0.984448	3212947	3212947	3263704	1	0.25	1	1	4
cami ii urogenital tract	61	OTU_97.15189.0	0.99748	0.984189	2042097	2036951	2069674	0.987342	0.8125	79	78	96
cami ii urogenital tract	50	OTU_97.30583.1	0.964105	0.983718	1821337	1755961	1785025	0.5	0.333333	2	1	3
cami ii urogenital tract	40	OTU_97.40357.1	1	0.981686	3261358	3261358	3322200	1	0.333333	1	1	3
cami ii urogenital tract	83	OTU_97.36762.0	0.902745	0.97928	2342339	2114534	2159274	0.5	0.5	2	1	2
cami ii urogenital tract	178	OTU_97.33269.0	1	0.977822	2125388	2125388	2173594	1	0.333333	1	1	3
cami ii urogenital tract	53	OTU_97.39229.0	1	0.976283	2261449	2261449	2316387	1	0.333333	1	1	3
cami ii urogenital tract	99	OTU_97.22072.0	0.945799	0.975639	2643847	2500547	2562984	0.25	0.25	4	1	4
cami ii urogenital tract	91	OTU_97.24982.0	1	0.974112	3235293	3235293	3321273	1	0.333333	1	1	3
cami ii urogenital tract	52	OTU_97.20227.0	0.953258	0.972991	2063668	1967208	2021815	0.333333	0.333333	3	1	3
cami ii urogenital tract	131	OTU_97.44564.0	1	0.972489	1742350	1742350	1791639	1	0.5	1	1	2
cami ii urogenital tract	20	OTU_97.3429.0	0.999162	0.971552	4617860	4613988	4749089	0.996644	0.838983	298	297	354
cami ii urogenital tract	45	OTU_97.27789.0	1	0.970991	3203943	3203943	3299664	1	0.25	1	1	4
cami ii urogenital tract	92	OTU_97.33842.0	1	0.968317	2506298	2506298	2588302	1	0.25	1	1	4
cami ii urogenital tract	132	OTU_97.558.0	1	0.96824	6030786	6030786	6228609	1	0.727273	8	8	11
cami ii urogenital tract	19	OTU_97.9566.0	1	0.963749	4967102	4967102	5153936	1	0.835052	324	324	388
cami ii urogenital tract	73	OTU_97.36767.0	1	0.958178	1894398	1894398	1977084	1	0.333333	1	1	3
cami ii urogenital tract	179	OTU_97.36438.0	1	0.95794	2176673	2176673	2272243	1	0.25	1	1	4
cami ii urogenital tract	150	OTU_97.40724.0	1	0.955599	2472969	2472969	2587873	1	0.3	3	3	10
cami ii urogenital tract	185	OTU_97.37012.0	1	0.952332	2172253	2172253	2280983	1	0.2	1	1	5
cami ii urogenital tract	94	OTU_97.16722.0	1	0.950116	1739278	1739278	1830596	1	0.25	1	1	4
cami ii urogenital tract	14	OTU_97.7126.1	0.995385	0.942663	1881608	1872925	1986844	0.954545	0.677419	22	21	31
cami ii urogenital tract	2	OTU_97.38340.0	1	0.931827	2770380	2770380	2973063	1	0.2	1	1	5
cami ii urogenital tract	49	OTU_97.37335.0	0.993143	0.931396	1965906	1952425	2096235	0.921875	0.702381	64	59	84
cami ii urogenital tract	153	OTU_97.26886.0	1	0.930642	4298514	4298514	4618870	1	0.75	9	9	12
cami ii urogenital tract	190	OTU_97.39415.0	1	0.930468	1947706	1947706	2093254	1	0.142857	1	1	7
cami ii urogenital tract	68	OTU_97.27572.0	0.993897	0.918447	1972727	1960687	2134785	0.909091	0.789474	33	30	38
cami ii urogenital tract	51	OTU_97.19747.0	1	0.915771	2548259	2548259	2782638	1	0.111111	1	1	9
cami ii urogenital tract	98	OTU_97.20357.1	0.94322	0.9149	2266209	2137533	2336356	0.98524	0.697128	271	267	383
cami ii urogenital tract	41	OTU_97.40239.0	0.973477	0.914871	2857706	2781911	3040767	0.958333	0.805447	216	207	257
cami ii urogenital tract	134	OTU_97.43292.1	1	0.914319	3131733	3131733	3425209	1	0.166667	1	1	6
cami ii urogenital tract	106	OTU_97.13662.0	0.999173	0.911863	2677446	2675231	2933809	0.997658	0.660465	427	426	645
cami ii urogenital tract	24	OTU_97.33281.0	0.954118	0.908055	3391544	3235934	3563587	0.166667	0.0344828	6	1	29
cami ii urogenital tract	133	OTU_97.43733.0	1	0.905881	3044678	3044678	3361012	1	0.0909091	1	1	11
cami ii urogenital tract	31	OTU_97.37162.0	1	0.900863	3067620	3067620	3405203	1	0.166667	2	2	12
cami ii urogenital tract	144	OTU_97.848.0	0.990792	0.895558	2268183	2247297	2509382	0.5	0.166667	2	1	6
cami ii urogenital tract	29	OTU_97.8170.0	0.997073	0.876543	7030252	7009674	7996953	0.993301	0.621557	1045	1038	1670
cami ii urogenital tract	33	OTU_97.5941.0	0.994737	0.863393	1838327	1828652	2117983	0.990276	0.615307	617	611	993
cami ii urogenital tract	8	OTU_97.13559.0	0.667096	0.858976	2978406	1986884	2313084	0.612903	0.808511	124	76	94
cami ii urogenital tract	88	OTU_97.40205.0	0.817255	0.843079	4305233	3518474	4173360	0.946429	0.60687	336	318	524
cami ii urogenital tract	107	OTU_97.33420.0	0.998919	0.836155	1782148	1780221	2129055	0.5	0.333333	2	1	3
cami ii urogenital tract	122	OTU_97.194.1	1	0.804511	1357813	1357813	1687749	1	0.527221	184	184	349
cami ii urogenital tract	189	OTU_97.7557.0	1	0.785282	2119786	2119786	2699394	1	0.5	1	1	2
cami ii urogenital tract	176	OTU_97.7047.0	0.92367	0.781654	1691897	1562755	1999293	0.333333	0.75	9	3	4
cami ii urogenital tract	181	OTU_97.10391.0	1	0.778537	2131035	2131035	2737231	1	0.5	1	1	2
cami ii urogenital tract	160	OTU_97.40012.0	1	0.774649	2119682	2119682	2736313	1	0.5	1	1	2
cami ii urogenital tract	111	OTU_97.4365.0	0.990123	0.74397	2145401	2124211	2855239	0.987952	0.456401	249	246	539
cami ii urogenital tract	173	OTU_97.6141.0	1	0.739081	2102698	2102698	2845016	1	0.333333	6	6	18
cami ii urogenital tract	54	OTU_97.34305.1	0.847652	0.716037	1304962	1106154	1544827	0.761421	0.510204	197	150	294
cami ii urogenital tract	18	OTU_97.33597.0	0.767528	0.706157	1723267	1322655	1873032	0.731308	0.364377	428	313	859
cami ii urogenital tract	110	OTU_97.40666.0	1	0.681277	2553271	2553271	3747771	1	0.214286	3	3	14
cami ii urogenital tract	187	OTU_97.38238.0	1	0.649102	1501389	1501389	2313024	1	0.391304	63	63	161
cami ii urogenital tract	67	OTU_97.8055.0	0.994959	0.643621	2899773	2885156	4482691	0.989399	0.455285	283	280	615
cami ii urogenital tract	63	OTU_97.29802.0	1	0.632625	1326610	1326610	2096992	1	0.272727	3	3	11
cami ii urogenital tract	81	OTU_97.16825.0	0.950262	0.619241	2001989	1902414	3072173	0.886076	0.542636	79	70	129
cami ii urogenital tract	60	OTU_97.1723.0	1	0.61105	1062797	1062797	1739296	1	0.299531	319	319	1065
cami ii urogenital tract	140	OTU_97.306.0	0.897264	0.535005	2841972	2549998	4766311	0.465909	0.506173	88	41	81
cami ii urogenital tract	43	OTU_97.21234.0	0.989579	0.526254	1103623	1092122	2075276	0.96	0.380952	50	48	126
cami ii urogenital tract	115	OTU_97.4600.1	0.961666	0.523465	1285770	1236481	2362107	0.5	0.5	2	1	2
cami ii urogenital tract	42	OTU_97.35314.0	0.799186	0.49667	1267388	1012879	2039340	0.864407	0.354167	59	51	144
cami ii urogenital tract	114	OTU_97.4600.1	1	0.476535	1125626	1125626	2362107	1	0.5	1	1	2
cami ii urogenital tract	124	OTU_97.26891.0	1	0.460959	346420	346420	751521	1	0.6	3	3	5
cami ii urogenital tract	103	OTU_97.26970.0	1	0.455401	1456211	1456211	3197647	1	0.25	1	1	4
cami ii urogenital tract	164	OTU_97.17553.0	1	0.450892	979427	979427	2172201	1	0.333333	2	2	6
cami ii urogenital tract	35	OTU_97.36989.0	1	0.432302	808725	808725	1870742	1	0.263158	15	15	57
cami ii urogenital tract	104	OTU_97.26970.0	1	0.399023	1275934	1275934	3197647	1	0.25	1	1	4
cami ii urogenital tract	21	OTU_97.11873.0	0.897013	0.35647	1239589	1111927	3119269	0.844828	0.21875	58	49	224
cami ii urogenital tract	48	OTU_97.40481.0	0.913989	0.352527	2444322	2234083	6337331	0.333333	0.5	3	1	2
cami ii urogenital tract	15	OTU_97.28991.0	0.490532	0.34802	1297720	636573	1829126	0.470745	0.21147	376	177	837
cami ii urogenital tract	119	OTU_97.36187.0	1	0.347488	1140923	1140923	3283345	1	0.166667	3	3	18
cami ii urogenital tract	70	OTU_97.25948.0	1	0.342822	1149941	1149941	3354341	1	0.230769	3	3	13
cami ii urogenital tract	58	OTU_97.14936.0	0.664123	0.340896	885396	588012	1724900	0.620513	0.156331	195	121	774
cami ii urogenital tract	56	OTU_97.1723.1	0.671553	0.319264	774552	520153	1629227	0.692308	0.189142	156	108	571
cami ii urogenital tract	22	OTU_97.35314.0	0.438625	0.318697	1481747	649932	2039340	0.45	0.3125	100	45	144
cami ii urogenital tract	59	OTU_97.14936.0	0.617087	0.316818	885580	546480	1724900	0.549815	0.192506	271	149	774
cami ii urogenital tract	127	OTU_97.766.0	1	0.309996	1194469	1194469	3853172	1	0.0769231	1	1	13
cami ii urogenital tract	44	OTU_97.19631.0	0.908199	0.309686	708415	643382	2077532	0.829268	0.22973	41	34	148
cami ii urogenital tract	55	OTU_97.1723.1	0.6548	0.303789	755867	494942	1629227	0.621795	0.169877	156	97	571
cami ii urogenital tract	80	OTU_97.3879.0	1	0.29986	886652	886652	2956890	1	0.152381	16	16	105
cami ii urogenital tract	162	OTU_97.17553.0	1	0.290269	630522	630522	2172201	1	0.166667	1	1	6
cami ii urogenital tract	3	OTU_97.36231.0	0.673221	0.290093	624825	420645	1450035	0.684211	0.203125	19	13	64
cami ii urogenital tract	170	OTU_97.38349.1	1	0.275997	567901	567901	2057635	1	0.08	2	2	25
cami ii urogenital tract	125	OTU_97.26891.0	1	0.267451	200995	200995	751521	1	0.2	1	1	5
cami ii urogenital tract	34	OTU_97.36989.0	1	0.252203	471807	471807	1870742	1	0.175439	10	10	57
cami ii urogenital tract	4	OTU_97.27875.0	0.581862	0.236065	562829	327489	1387285	0.533333	0.135593	15	8	59
cami ii urogenital tract	155	OTU_97.18936.0	0.793148	0.232872	1221166	968565	4159225	0.666667	0.25	6	4	16
cami ii urogenital tract	46	OTU_97.38238.0	0.773018	0.228209	682846	527852	2313024	0.734375	0.291925	64	47	161
cami ii urogenital tract	159	OTU_97.35508.0	1	0.228077	1628300	1628300	7139265	1	0.2	2	2	10
cami ii urogenital tract	86	OTU_97.306.0	0.815645	0.227593	1329962	1084777	4766311	0.215909	0.234568	88	19	81
cami ii urogenital tract	161	OTU_97.40012.0	1	0.225351	616631	616631	2736313	1	0.5	1	1	2
cami ii urogenital tract	7	OTU_97.27875.0	0.535832	0.22481	582039	311875	1387285	0.5625	0.152542	16	9	59
cami ii urogenital tract	180	OTU_97.10391.0	1	0.221463	606196	606196	2737231	1	0.5	1	1	2
cami ii urogenital tract	177	OTU_97.27143.0	1	0.219885	619670	619670	2818156	1	0.0833333	1	1	12
cami ii urogenital tract	183	OTU_97.7047.0	0.735861	0.218346	593234	436538	1999293	0.0909091	0.25	11	1	4
cami ii urogenital tract	77	OTU_97.3879.0	0.561937	0.215329	1133051	636703	2956890	0.6	0.114286	20	12	105
cami ii urogenital tract	108	OTU_97.19631.0	0.988285	0.207498	436193	431083	2077532	0.954545	0.141892	22	21	148
cami ii urogenital tract	168	OTU_97.38349.1	1	0.201139	413871	413871	2057635	1	0.2	5	5	25
cami ii urogenital tract	5	OTU_97.27875.0	0.553708	0.200597	502584	278285	1387285	0.615385	0.135593	13	8	59
cami ii urogenital tract	25	OTU_97.6773.0	0.559005	0.191826	1134998	634469	3307529	0.4	0.2	10	4	20
cami ii urogenital tract	79	OTU_97.20357.0	0.496781	0.181888	1120949	556866	3061581	0.474576	0.0779944	59	28	359
cami ii urogenital tract	62	OTU_97.29802.0	0.518598	0.180823	731173	379185	2096992	0.333333	0.181818	6	2	11
cami ii urogenital tract	118	OTU_97.36187.0	1	0.177574	583038	583038	3283345	1	0.166667	3	3	18
cami ii urogenital tract	169	OTU_97.38349.1	1	0.173797	357611	357611	2057635	1	0.08	2	2	25
cami ii urogenital tract	90	OTU_97.8055.0	0.991108	0.16883	763603	756813	4482691	0.980769	0.0829268	52	51	615
cami ii urogenital tract	154	OTU_97.13437.0	0.922739	0.166489	773290	713545	4285849	0.666667	0.25	6	4	16
cami ii urogenital tract	85	OTU_97.20541.0	0.441379	0.157981	1594603	703824	4455123	0.521635	0.0534614	416	217	4059
cami ii urogenital tract	78	OTU_97.20357.0	0.51076	0.148358	889283	454210	3061581	0.468085	0.0612813	47	22	359
cami ii urogenital tract	64	OTU_97.29802.0	1	0.146627	307476	307476	2096992	1	0.181818	2	2	11
cami ii urogenital tract	157	OTU_97.18936.0	0.774095	0.142717	766823	593594	4159225	0.666667	0.125	3	2	16
cami ii urogenital tract	163	OTU_97.17553.0	1	0.141799	308016	308016	2172201	1	0.166667	1	1	6
cami ii urogenital tract	57	OTU_97.28991.0	0.292344	0.130059	813750	237895	1829126	0.303279	0.0442055	122	37	837
cami ii urogenital tract	172	OTU_97.6141.0	1	0.125092	355890	355890	2845016	1	0.111111	2	2	18
cami ii urogenital tract	72	OTU_97.25948.0	1	0.116697	391440	391440	3354341	1	0.0769231	1	1	13
cami ii urogenital tract	192	OTU_97.13559.0	1	0.110998	256747	256747	2313084	1	0.0425532	4	4	94
cami ii urogenital tract	146	OTU_97.6773.0	1	0.106751	353083	353083	3307529	1	0.05	1	1	20
cami ii urogenital tract	76	OTU_97.3879.0	0.609545	0.102584	497635	303331	2956890	0.444444	0.0761905	18	8	105
cami ii urogenital tract	27	OTU_97.35464.0	0.387575	0.101563	735142	284923	2805382	0.5	0.0611702	46	23	376
cami ii urogenital tract	65	OTU_97.38349.1	0.819972	0.0992183	248978	204155	2057635	0.8	0.16	5	4	25
cami ii urogenital tract	17	OTU_97.37162.0	0.601626	0.0904275	511820	307924	3405203	0.428571	0.5	14	6	12
cami ii urogenital tract	75	OTU_97.33420.0	0.686899	0.0872669	270485	185796	2129055	0.5	0.333333	2	1	3
cami ii urogenital tract	121	OTU_97.35464.0	1	0.0872559	244786	244786	2805382	1	0.0292553	11	11	376
cami ii urogenital tract	36	OTU_97.19631.0	0.706963	0.0854543	251122	177534	2077532	0.5	0.0405405	12	6	148
cami ii urogenital tract	74	OTU_97.21234.0	0.671034	0.0819823	253543	170136	2075276	0.857143	0.047619	7	6	126
cami ii urogenital tract	71	OTU_97.6773.0	0.361342	0.0809347	740833	267694	3307529	0.25	0.05	4	1	20
cami ii urogenital tract	6	OTU_97.36231.0	0.542144	0.0749341	200421	108657	1450035	0.444444	0.0625	9	4	64
cami ii urogenital tract	156	OTU_97.13437.0	1	0.0718891	308106	308106	4285849	1	0.0625	1	1	16
cami ii urogenital tract	120	OTU_97.36187.0	1	0.0704282	231240	231240	3283345	1	0.0555556	1	1	18
cami ii urogenital tract	145	OTU_97.6773.0	0.679983	0.0679631	330582	224790	3307529	0.5	0.05	2	1	20
cami ii urogenital tract	26	OTU_97.35314.0	0.363826	0.0619382	347180	126313	2039340	0.545455	0.0833333	22	12	144
cami ii urogenital tract	158	OTU_97.13437.0	1	0.0562248	240971	240971	4285849	1	0.125	2	2	16
cami ii urogenital tract	23	OTU_97.11873.0	0.811745	0.0524658	201609	163655	3119269	0.75	0.0133929	4	3	224
cami ii urogenital tract	16	OTU_97.27408.0	0.392289	0.0519262	416170	163259	3144056	0.440678	0.018018	59	26	1443
cami ii urogenital tract	87	OTU_97.11294.0	0.645853	0.0358561	245048	158265	4413889	0.670886	0.0130061	79	53	4075

## Sheet: CONCOCT
Supplementary Table S5. Clustering benchmarks on five CAMI II Human Microbiome Project datasets. (CONCOCT)
sample_id	Bin ID	Most abundant genome	Purity (bp)	Completeness (bp)	Bin size (bp)	True positives (bp)	True size of most abundant genome (bp)	Purity (seq)	Completeness (seq)	Bin size (seq)	True positives (seq)	True size of most abundant genome (seq)
cami ii airways	221	OTU_97.588.0	0.997927	1	3879863	3871819	3871819	0.666667	1	3	2	2
cami ii airways	248	OTU_97.44958.1	0.36687	1	4824184	1769847	1769847	0.0192308	1	208	4	4
cami ii airways	158	OTU_97.45281.1	0.136758	1	24500272	3350619	3350619	0.003367	1	297	1	1
cami ii airways	162	OTU_97.31367.0	0.502037	1	3956998	1986559	1986559	0.0408163	1	49	2	2
cami ii airways	127	OTU_97.44237.0	0.565369	1	4627735	2616378	2616378	0.00263158	1	380	1	1
cami ii airways	164	OTU_97.3579.0	0.0834029	1	26964974	2248958	2248958	0.000650195	1	1538	1	1
cami ii airways	173	OTU_97.45365.1	0.0986776	1	21595619	2131003	2131003	0.00405405	1	740	3	3
cami ii airways	196	OTU_97.29523.0	0.450524	1	6607465	2976823	2976823	0.001321	1	757	1	1
cami ii airways	198	OTU_97.36502.0	0.442144	1	4391205	1941547	1941547	0.00462963	1	216	1	1
cami ii airways	210	OTU_97.185.0	0.400318	1	11275207	4513669	4513669	0.0283019	1	106	3	3
cami ii airways	215	OTU_97.989.0	1	1	3929723	3929723	3929723	1	1	4	4	4
cami ii airways	219	OTU_97.1365.0	0.228385	1	23635253	5397938	5397938	0.00887574	1	676	6	6
cami ii airways	226	OTU_97.151.0	0.520681	1	11882182	6186826	6186826	0.00398406	1	251	1	1
cami ii airways	242	OTU_97.7941.1	0.911667	1	1580732	1441101	1441101	0.09375	1	32	3	3
cami ii airways	116	OTU_97.11114.0	0.172929	1	13665516	2363162	2363162	0.00273224	1	366	1	1
cami ii airways	243	OTU_97.36161.1	0.302845	1	11335843	3433007	3433007	0.0033557	1	298	1	1
cami ii airways	63	OTU_97.44656.0	0.0877237	1	23598755	2070171	2070171	0.000721761	1	2771	2	2
cami ii airways	112	OTU_97.36185.0	0.135646	1	18239640	2474142	2474142	0.00181159	1	552	1	1
cami ii airways	92	OTU_97.44935.0	0.886638	1	2616007	2319450	2319450	0.075	1	80	6	6
cami ii airways	260	OTU_97.33610.0	0.621869	1	3934589	2446800	2446800	0.00574713	1	174	1	1
cami ii airways	103	OTU_97.40239.0	0.0205945	1	148197037	3052050	3052050	0.000299043	1	3344	1	1
cami ii airways	75	OTU_97.29637.1	0.476736	1	5108938	2435613	2435613	0.00333333	1	300	1	1
cami ii airways	50	OTU_97.3175.0	0.449755	1	7436662	3344677	3344677	0.137931	1	29	4	4
cami ii airways	69	OTU_97.24447.1	0.529015	1	5356261	2833545	2833545	0.00634921	1	315	2	2
cami ii airways	67	OTU_97.7928.0	0.277639	1	9794491	2719333	2719333	0.00945626	1	846	8	8
cami ii airways	106	OTU_97.38845.0	0.981575	0.999909	5604691	5501426	5501925	0.826667	0.984127	75	62	63
cami ii airways	180	OTU_97.513.0	0.728187	0.999613	9384895	6833956	6836600	0.0770578	0.956522	571	44	46
cami ii airways	147	OTU_97.2893.0	0.817285	0.99883	3264588	2668098	2671223	0.518293	0.965909	164	85	88
cami ii airways	257	OTU_97.24231.0	0.277885	0.998537	14444714	4013969	4019852	0.0265487	0.857143	226	6	7
cami ii airways	146	OTU_97.5420.0	0.0321752	0.997733	77815111	2503713	2509402	0.00042123	0.5	2374	1	2
cami ii airways	35	OTU_97.165.0	0.265774	0.996017	15294862	4064977	4081233	0.00483092	0.666667	1242	6	9
cami ii airways	234	OTU_97.41628.1	0.507082	0.99472	5107369	2589855	2603603	0.0909091	0.956522	242	22	23
cami ii airways	43	OTU_97.34998.0	0.993914	0.991254	2767799	2750954	2775227	0.977011	0.885417	87	85	96
cami ii airways	100	OTU_97.8334.0	0.503086	0.989951	4092898	2059080	2079982	0.952381	0.909091	21	20	22
cami ii airways	5	OTU_97.1263.0	0.323209	0.981339	8690174	2808739	2862151	0.010101	0.5	99	1	2
cami ii airways	183	OTU_97.33456.0	0.450467	0.98104	7043142	3172705	3234021	0.0891393	0.887755	976	87	98
cami ii airways	231	OTU_97.27720.0	0.530014	0.969063	10287223	5452368	5626431	0.00102775	0.5	973	1	2
cami ii airways	110	OTU_97.475.0	0.539025	0.964331	11081875	5973407	6194354	0.211494	0.901961	435	92	102
cami ii airways	169	OTU_97.7044.0	0.188024	0.960912	15998238	3008049	3130411	0.75	0.857143	56	42	49
cami ii airways	224	OTU_97.38539.0	0.749541	0.95886	8355483	6262775	6531479	0.501126	0.749158	888	445	594
cami ii airways	252	OTU_97.18721.1	1	0.958452	5284680	5284680	5513764	1	0.5	4	4	8
cami ii airways	178	OTU_97.2075.0	0.510022	0.955249	6773083	3454423	3616254	0.639175	0.746988	388	248	332
cami ii airways	135	OTU_97.231.0	0.266126	0.954152	9777711	2602107	2727141	0.1331	0.863636	571	76	88
cami ii airways	154	OTU_97.11086.0	0.1406	0.953169	39523968	5557056	5830083	0.176796	0.888889	181	32	36
cami ii airways	195	OTU_97.2571.0	0.540093	0.950632	12756248	6889566	7247355	0.514254	0.739748	912	469	634
cami ii airways	104	OTU_97.41428.0	0.248232	0.950474	22496549	5584356	5875337	0.0021097	0.5	474	1	2
cami ii airways	182	OTU_97.42989.0	0.362292	0.934549	4744279	1718815	1839192	0.17794	0.715481	961	171	239
cami ii airways	130	OTU_97.45310.0	0.572446	0.930721	3911528	2239138	2405809	0.240444	0.77381	811	195	252
cami ii airways	229	OTU_97.44294.0	0.83028	0.930015	2263675	1879485	2020919	0.45509	0.873563	167	76	87
cami ii airways	10	OTU_97.2559.0	0.539828	0.923662	14475608	7814339	8460169	0.590909	0.660428	836	494	748
cami ii airways	44	OTU_97.12006.0	1	0.91909	2434659	2434659	2648989	1	0.2	1	1	5
cami ii airways	237	OTU_97.39049.0	0.99338	0.915564	2005857	1992579	2176341	0.966346	0.67	208	201	300
cami ii airways	3	OTU_97.5189.0	0.995263	0.90443	4647288	4625274	5114019	0.991124	0.656863	676	670	1020
cami ii airways	65	OTU_97.38446.1	0.520278	0.902103	3943644	2051791	2274454	0.349398	0.636364	581	203	319
cami ii airways	251	OTU_97.39768.0	0.998188	0.881554	3155471	3149752	3572955	0.996587	0.686251	586	584	851
cami ii airways	265	OTU_97.7565.0	0.591547	0.868842	9988410	5908614	6800565	0.365202	0.676236	1161	424	627
cami ii airways	101	OTU_97.39911.0	0.999253	0.852116	5366000	5361989	6292561	0.997429	0.658744	389	388	589
cami ii airways	199	OTU_97.39526.0	0.522761	0.842523	8498450	4442654	5273034	0.287215	0.628352	1713	492	783
cami ii airways	131	OTU_97.21183.0	0.991141	0.840553	2781246	2756608	3279517	0.992299	0.575622	909	902	1567
cami ii airways	189	OTU_97.43876.1	0.50221	0.839399	3908260	1962766	2338299	0.266426	0.635112	1385	369	581
cami ii airways	264	OTU_97.57.1	0.930673	0.839003	1896546	1765065	2103766	0.896488	0.573964	541	485	845
cami ii airways	2	OTU_97.20616.0	0.972044	0.821643	2702966	2627401	3197739	0.97133	0.555774	872	847	1524
cami ii airways	259	OTU_97.7408.0	0.962271	0.82073	1173459	1129186	1375831	0.878947	0.618519	190	167	270
cami ii airways	16	OTU_97.1240.0	0.986994	0.816064	4561971	4502636	5517503	0.984097	0.536735	1069	1052	1960
cami ii airways	53	OTU_97.607.0	1	0.810221	3569744	3569744	4405888	1	0.642857	9	9	14
cami ii airways	56	OTU_97.30026.1	0.9794	0.794483	2552740	2500154	3146893	0.964072	0.550427	668	644	1170
cami ii airways	33	OTU_97.4111.1	0.559621	0.79183	5504206	3080268	3890062	0.412069	0.535874	1160	478	892
cami ii airways	175	OTU_97.9469.0	0.410209	0.790192	6397336	2624245	3321022	0.424494	0.517722	1927	818	1580
cami ii airways	73	OTU_97.40264.1	0.504853	0.785868	8975432	4531274	5765951	0.437343	0.474507	1596	698	1471
cami ii airways	244	OTU_97.143.0	0.990367	0.785439	2310598	2288340	2913453	0.985321	0.498145	545	537	1078
cami ii airways	91	OTU_97.839.0	0.97919	0.761949	3827993	3748334	4919400	0.973206	0.443911	1045	1017	2291
cami ii airways	222	OTU_97.76.0	0.566887	0.759887	7379922	4183581	5505531	0.952135	0.454321	773	736	1620
cami ii airways	184	OTU_97.31641.0	0.85188	0.745188	1979082	1685941	2262437	0.704698	0.495751	745	525	1059
cami ii airways	161	OTU_97.11249.0	0.746483	0.741082	4968354	3708793	5004566	0.740385	0.450772	1144	847	1879
cami ii airways	225	OTU_97.7697.0	0.868405	0.734711	1956972	1699445	2313079	0.776978	0.483871	695	540	1116
cami ii airways	23	OTU_97.3214.0	0.993883	0.706052	3177999	3158558	4473549	0.99147	0.401862	1524	1511	3760
cami ii airways	155	OTU_97.462.0	0.558282	0.68903	5793264	3234277	4693960	0.539909	0.380952	1541	832	2184
cami ii airways	149	OTU_97.5863.0	0.932835	0.682569	4111097	3834975	5618446	0.925263	0.378857	1619	1498	3954
cami ii airways	129	OTU_97.156.0	0.953125	0.659869	4937211	4705777	7131378	0.934501	0.365614	1313	1227	3356
cami ii airways	36	OTU_97.11580.0	0.981845	0.622866	2867946	2815879	4520844	0.976712	0.330705	730	713	2156
cami ii airways	79	OTU_97.2112.0	0.950075	0.620316	1880011	1786151	2879423	0.952038	0.295607	417	397	1343
cami ii airways	107	OTU_97.4758.0	0.540405	0.607835	4481125	2421624	3984017	0.816056	0.326175	1582	1291	3958
cami ii airways	212	OTU_97.2355.0	0.987919	0.595916	2564631	2533648	4251683	0.982759	0.343546	696	684	1991
cami ii airways	204	OTU_97.7220.0	0.964105	0.591388	965412	930759	1573855	0.947566	0.341892	267	253	740
cami ii airways	174	OTU_97.32221.0	0.132022	0.588224	9360656	1235809	2100914	0.124857	0.330637	2619	327	989
cami ii airways	78	OTU_97.15976.0	0.962441	0.587501	1712091	1647786	2804739	0.967213	0.296855	976	944	3180
cami ii airways	32	OTU_97.30055.0	0.559379	0.565061	2622215	1466812	2595846	0.52381	0.311576	483	253	812
cami ii airways	66	OTU_97.2796.0	0.969211	0.560065	1105727	1071683	1913497	0.976364	0.30494	550	537	1761
cami ii airways	159	OTU_97.33775.1	0.62162	0.558249	2882425	1791773	3209631	0.608056	0.298026	1564	951	3191
cami ii airways	59	OTU_97.6209.0	0.783398	0.556426	3784151	2964495	5327744	0.80602	0.275699	2093	1687	6119
cami ii airways	201	OTU_97.6722.0	0.568627	0.550683	1053993	599329	1088338	0.569395	0.30888	281	160	518
cami ii airways	263	OTU_97.499.0	0.258826	0.54178	4410239	1141484	2106914	0.18933	0.475327	2493	472	993
cami ii airways	39	OTU_97.21258.0	0.279151	0.53743	5452597	1522098	2832178	0.257782	0.422717	2281	588	1391
cami ii airways	246	OTU_97.44665.0	0.399688	0.523663	2805418	1121293	2141249	0.332388	0.3405	1763	586	1721
cami ii airways	46	OTU_97.42805.0	0.337939	0.520192	3319064	1121640	2156203	0.240517	0.277336	1160	279	1006
cami ii airways	80	OTU_97.12199.0	0.0382212	0.51791	37543553	1434960	2770676	0.031727	0.333086	14152	449	1348
cami ii airways	151	OTU_97.22464.0	0.564359	0.516952	2266437	1279083	2474279	0.473609	0.254017	701	332	1307
cami ii airways	145	OTU_97.3256.0	0.0976486	0.508127	11647863	1137397	2238411	0.0942042	0.329049	5435	512	1556
cami ii airways	26	OTU_97.343.0	0.979372	0.50515	3526678	3453931	6837440	0.973934	0.367128	1688	1644	4478
cami ii airways	81	OTU_97.28623.0	0.980967	0.496547	1934095	1897283	3820952	0.979021	0.249851	858	840	3362
cami ii airways	48	OTU_97.5062.0	0.204936	0.496486	8745725	1792311	3609992	0.192484	0.293868	5029	968	3294
cami ii airways	128	OTU_97.1426.0	0.498537	0.46913	6288480	3135039	6682664	0.440983	0.370024	3499	1543	4170
cami ii airways	113	OTU_97.38219.0	0.998501	0.466203	3260008	3255122	6982194	0.996917	0.281813	973	970	3442
cami ii airways	240	OTU_97.9351.0	0.955621	0.464441	1977648	1889882	4069154	0.959821	0.228967	896	860	3756
cami ii airways	156	OTU_97.37995.0	0.291086	0.461333	13200920	3842603	8329339	0.28512	0.248922	7695	2194	8814
cami ii airways	126	OTU_97.1428.0	0.525374	0.455298	4820544	2532589	5562491	0.504317	0.266743	1390	701	2628
cami ii airways	29	OTU_97.19857.0	0.162091	0.433759	10586084	1715907	3955902	0.159913	0.302408	6910	1105	3654
cami ii airways	232	OTU_97.30766.0	0.0553654	0.431502	26233104	1452405	3365925	0.0505094	0.193379	11681	590	3051
cami ii airways	168	OTU_97.9660.0	0.0759607	0.429848	11990916	910838	2118977	0.0736223	0.24569	6968	513	2088
cami ii airways	17	OTU_97.2104.0	0.175547	0.429398	10603137	1861352	4334795	0.169461	0.238036	5606	950	3991
cami ii airways	47	OTU_97.37247.1	0.621428	0.404264	1628586	1012049	2503434	0.533233	0.16503	662	353	2139
cami ii airways	37	OTU_97.14804.0	0.26581	0.399675	2198891	584488	1462409	0.25	0.198334	1524	381	1921
cami ii airways	172	OTU_97.32621.0	0.965814	0.398807	1070476	1033881	2592437	0.964435	0.198707	478	461	2320
cami ii airways	22	OTU_97.9999.0	0.669661	0.385269	1336885	895260	2323726	0.699842	0.382556	633	443	1158
cami ii airways	207	OTU_97.142.0	0.0822243	0.373229	22877599	1881094	5040055	0.0728	0.16539	17500	1274	7703
cami ii airways	41	OTU_97.31167.0	0.178108	0.372551	6723738	1197552	3214463	0.136947	0.338719	4133	566	1671
cami ii airways	160	OTU_97.27711.0	0.983296	0.371699	1023175	1006084	2706718	0.982327	0.160568	679	667	4154
cami ii airways	202	OTU_97.13500.0	0.116148	0.36903	9785792	1136601	3079968	0.103494	0.163415	7527	779	4767
cami ii airways	136	OTU_97.3439.0	0.1459	0.359248	6656011	971110	2703177	0.14484	0.157881	4322	626	3965
cami ii airways	124	OTU_97.9674.1	0.630718	0.346057	1207716	761728	2201163	0.717984	0.149588	734	527	3523
cami ii airways	72	OTU_97.28993.1	0.158822	0.323505	10044467	1595282	4931240	0.145687	0.238187	6816	993	4169
cami ii airways	88	OTU_97.19038.1	0.345257	0.322903	2593087	895282	2772607	0.36019	0.26072	1266	456	1749
cami ii airways	7	OTU_97.7412.1	0.326252	0.31514	5291655	1726411	5478231	0.259419	0.319028	3238	840	2633
cami ii airways	45	OTU_97.45011.0	0.096013	0.310712	6281079	603065	1940912	0.0868597	0.17479	3592	312	1785
cami ii airways	139	OTU_97.376.0	0.342653	0.304268	1186531	406569	1336220	0.33494	0.117697	830	278	2362
cami ii airways	57	OTU_97.868.0	0.956995	0.304121	1275794	1220929	4014617	0.957245	0.129312	842	806	6233
cami ii airways	214	OTU_97.558.0	0.872792	0.300916	1688870	1474033	4898492	0.885425	0.121686	1187	1051	8637
cami ii airways	245	OTU_97.1763.0	0.26342	0.295282	2296116	604842	2048357	0.23855	0.193698	1572	375	1936
cami ii airways	9	OTU_97.37247.1	0.340832	0.29499	2166717	738487	2503434	0.324692	0.234222	1543	501	2139
cami ii airways	143	OTU_97.6417.0	0.543233	0.292178	1822166	989861	3387873	0.538071	0.325153	985	530	1630
cami ii airways	192	OTU_97.38764.1	0.0342647	0.291868	20158458	690723	2366559	0.0317775	0.224585	13626	433	1928
cami ii airways	102	OTU_97.973.0	0.241764	0.291249	4748462	1148008	3941673	0.208261	0.332963	2881	600	1802
cami ii airways	142	OTU_97.27108.0	0.121187	0.289823	5852398	709233	2447127	0.118345	0.170422	3963	469	2752
cami ii airways	171	OTU_97.44820.0	0.0882026	0.283231	6968018	614597	2169952	0.0768107	0.265512	4791	368	1386
cami ii airways	228	OTU_97.11609.0	0.554402	0.263418	1636206	907116	3443642	0.562278	0.104033	1124	632	6075
cami ii airways	230	OTU_97.33840.0	0.0396907	0.256835	11551385	458482	1785121	0.0394442	0.12528	8493	335	2674
cami ii airways	165	OTU_97.10453.0	0.936764	0.256476	712947	667863	2604000	0.940329	0.0992831	486	457	4603
cami ii airways	93	OTU_97.162.0	0.575229	0.250555	2831820	1628944	6501331	0.495776	0.335385	1539	763	2275
cami ii airways	68	OTU_97.21663.0	0.129734	0.227219	9001532	1167801	5139532	0.126958	0.0906118	6766	859	9480
cami ii airways	51	OTU_97.5203.0	0.961772	0.190319	534166	513746	2699396	0.96	0.0761744	375	360	4726
cami ii airways	197	OTU_97.22545.0	0.921354	0.176966	510109	469991	2655824	0.946903	0.0690026	339	321	4652
cami ii airways	137	OTU_97.76.0	0.376647	0.150925	2206104	830922	5505531	0.317573	0.248765	1269	403	1620
cami ii airways	235	OTU_97.856.0	0.118464	0.150746	7626262	903439	5993104	0.0940187	0.233627	5350	503	2153
cami ii airways	217	OTU_97.1194.0	0.067058	0.143456	4434354	297359	2072823	0.0687139	0.0879377	3289	226	2570
cami ii airways	96	OTU_97.41564.1	0.157969	0.135193	1633397	258026	1908578	0.105405	0.0818468	740	78	953
cami ii airways	83	OTU_97.30264.0	0.959253	0.121216	405866	389328	3211847	0.956811	0.0436959	301	288	6591
cami ii airways	254	OTU_97.38219.0	0.325504	0.112476	2412646	785327	6982194	0.301946	0.139744	1593	481	3442
cami ii airways	121	OTU_97.15976.1	0.319008	0.102408	852380	271916	2655227	0.313099	0.0351192	626	196	5581
cami ii airways	70	OTU_97.34864.0	0.0525747	0.101857	5661753	297665	2922384	0.0317726	0.0662021	598	19	287
cami ii airways	193	OTU_97.37691.0	0.962981	0.0940502	224614	216299	2299826	0.95625	0.0316574	160	153	4833
cami ii airways	13	OTU_97.13698.0	0.165992	0.0880154	2485174	412519	4686898	0.167008	0.0443537	1952	326	7350
cami ii airways	54	OTU_97.9158.0	0.130078	0.0864364	3828550	498010	5761577	0.0592334	0.0965909	287	17	176
cami ii airways	141	OTU_97.31238.0	0.062617	0.0582446	2607824	163294	2803588	0.0130293	0.0421053	307	4	95
cami ii airways	209	OTU_97.35354.0	0.107122	0.057514	1177346	126120	2192858	0.0542636	0.0371353	516	28	754
cami ii airways	120	OTU_97.13698.0	0.11195	0.0532088	2227646	249384	4686898	0.122478	0.0231293	1388	170	7350
cami ii airways	111	OTU_97.44775.0	0.204159	0.0481176	508707	103857	2158400	0.212903	0.0317919	155	33	1038
cami ii airways	213	OTU_97.1223.0	0.0859805	0.0465581	1121941	96465	2071928	0.0731261	0.0306984	547	40	1303
cami ii airways	61	OTU_97.16297.0	0.0321733	0.0452514	3885834	125020	2762785	0.00829876	0.0314136	723	6	191
cami ii airways	25	OTU_97.44523.0	0.164215	0.0402351	454387	74617	1854525	0.125	0.0307692	176	22	715
cami ii airways	97	OTU_97.34864.0	0.0705812	0.0393008	1627233	114852	2922384	0.041841	0.0348432	239	10	287
cami ii airways	74	OTU_97.32152.0	0.0507651	0.034027	1882830	95582	2809008	0.0413534	0.0272953	266	11	403
cami ii airways	31	OTU_97.29856.0	0.0712934	0.0332234	1028511	73326	2207062	0.0585284	0.0343474	598	35	1019
cami ii airways	99	OTU_97.14027.0	0.774337	0.0297203	97783	75717	2547651	0.746269	0.00936856	67	50	5337
cami ii airways	256	OTU_97.24834.0	0.317016	0.0296859	388337	123109	4147048	0.34127	0.0132328	252	86	6499
cami ii airways	166	OTU_97.9182.0	0.0885498	0.0296327	715496	63357	2138077	0.0381471	0.0253623	367	14	552
cami ii airways	11	OTU_97.3011.0	0.0676787	0.0293122	1208017	81757	2789184	0.00789474	0.0810811	380	3	37
cami ii airways	223	OTU_97.409.0	0.0565302	0.023746	1247705	70533	2970317	0.0674603	0.0092947	252	17	1829
cami ii airways	1	OTU_97.1223.0	0.0844687	0.0229921	563972	47638	2071928	0.0721003	0.0176516	319	23	1303
cami ii airways	187	OTU_97.34032.0	0.0561484	0.0179001	888467	49886	2786917	0.00465116	0.00671141	215	1	149
cami ii airways	94	OTU_97.44820.0	0.369668	0.0178336	104683	38698	2169952	0.27451	0.010101	51	14	1386
cami ii airways	144	OTU_97.24489.1	0.0523975	0.0171993	731886	38349	2229679	0.0126582	0.0156863	316	4	255
cami ii airways	200	OTU_97.13698.0	0.295533	0.0170627	270599	79971	4686898	0.296703	0.00734694	182	54	7350
cami ii airways	266	OTU_97.36271.0	0.0677294	0.0158347	471361	31925	2016140	0.059761	0.00818777	251	15	1832
cami ii airways	153	OTU_97.4758.0	0.194317	0.015763	323183	62800	3984017	0.206349	0.00985346	189	39	3958
cami ii airways	38	OTU_97.1240.0	0.315375	0.0157095	274838	86677	5517503	0.188976	0.0122449	127	24	1960
cami ii airways	140	OTU_97.35982.0	0.0955352	0.0143429	445260	42538	2965778	0.0853242	0.00724428	293	25	3451
cami ii airways	24	OTU_97.21931.0	0.0382633	0.013862	1024977	39219	2829253	0.0380228	0.0091659	526	20	2182
cami ii airways	167	OTU_97.38219.0	0.141169	0.0115974	573605	80975	6982194	0.0909091	0.00784428	297	27	3442
cami ii airways	247	OTU_97.9566.0	0.452422	0.011343	62581	28313	2496082	0.46	0.00313053	50	23	7347
cami ii airways	176	OTU_97.18075.0	0.0491122	0.0113269	637215	31295	2762882	0.0448549	0.00806452	379	17	2108
cami ii airways	118	OTU_97.14804.0	0.768921	0.011081	21075	16205	1462409	0.785714	0.00572618	14	11	1921
cami ii airways	181	OTU_97.5863.0	0.047204	0.0103255	1228984	58013	5618446	0.0516129	0.0101163	775	40	3954
cami ii airways	30	OTU_97.21931.0	0.0502795	0.00916496	515717	25930	2829253	0.0451389	0.00595784	288	13	2182
cami ii airways	82	OTU_97.34738.0	0.0578198	0.0091452	423696	24498	2678783	0.05	0.00542005	240	12	2214
cami ii airways	123	OTU_97.27153.0	0.111426	0.00903025	156085	17392	1925970	0.105263	0.00526316	114	12	2280
cami ii airways	52	OTU_97.21183.0	0.0581382	0.00887417	500583	29103	3279517	0.0341297	0.00638162	293	10	1567
cami ii airways	227	OTU_97.36159.0	0.0628449	0.00878774	765281	48094	5472849	0.00342466	0.00204082	292	1	490
cami ii airways	163	OTU_97.22745.0	0.108554	0.00875911	160132	17383	1984562	0.0934579	0.00530223	107	10	1886
cami ii airways	148	OTU_97.143.0	0.307577	0.00851189	80627	24799	2913453	0.131579	0.00463822	38	5	1078
cami ii airways	208	OTU_97.35249.0	0.0540815	0.00845756	464521	25122	2970362	0.010929	0.0143885	183	2	139
cami ii airways	42	OTU_97.839.0	0.0454011	0.0083439	904098	41047	4919400	0.0360656	0.0048014	305	11	2291
cami ii airways	8	OTU_97.39762.0	0.0610502	0.00825395	385879	23558	2854147	0.0657277	0.00631484	213	14	2217
cami ii airways	6	OTU_97.41514.0	0.635629	0.00819959	33293	21162	2580860	0.578947	0.0385965	19	11	285
cami ii airways	203	OTU_97.19857.0	0.0183465	0.00812507	1751944	32142	3955902	0.016129	0.00383142	868	14	3654
cami ii airways	211	OTU_97.12904.0	0.294479	0.00798337	124498	36662	4592299	0.142857	0.00472255	56	8	1694
cami ii airways	132	OTU_97.25628.0	0.0481231	0.00779307	419611	20193	2591149	0.0407407	0.00479721	270	11	2293
cami ii airways	14	OTU_97.24252.0	0.260732	0.0077646	31845	8303	1069341	0.318182	0.00248315	22	7	2819
cami ii airways	133	OTU_97.21183.0	0.476637	0.00734072	50508	24074	3279517	0.391304	0.00574346	23	9	1567
cami ii airways	220	OTU_97.1223.0	0.0944354	0.00724398	158934	15009	2071928	0.0679612	0.00537222	103	7	1303
cami ii airways	115	OTU_97.17704.1	0.0427338	0.00680234	356533	15236	2239817	0.0452261	0.00259665	199	9	3466
cami ii airways	71	OTU_97.40264.1	0.71756	0.00658105	52882	37946	5765951	0.25	0.00271924	16	4	1471
cami ii airways	34	OTU_97.31641.0	0.201941	0.00655797	73472	14837	2262437	0.108696	0.00472144	46	5	1059
cami ii airways	134	OTU_97.40239.1	0.051994	0.00639162	308305	16030	2507970	0.0412371	0.00280899	194	8	2848
cami ii airways	89	OTU_97.35824.0	0.282052	0.00634398	43031	12137	1913151	0.241379	0.00267584	29	7	2616
cami ii airways	105	OTU_97.36271.0	0.132905	0.00627486	95188	12651	2016140	0.116667	0.00382096	60	7	1832
cami ii airways	58	OTU_97.710.0	0.073588	0.00606399	346918	25529	4209936	0.00595238	0.00465116	168	1	215
cami ii airways	60	OTU_97.7325.0	0.134157	0.00598172	111444	14951	2499448	0.0784314	0.00377003	51	4	1061
cami ii airways	218	OTU_97.29856.0	0.108006	0.00589653	120493	13014	2207062	0.0759494	0.00588813	79	6	1019
cami ii airways	27	OTU_97.32626.0	0.0512962	0.00579061	276453	14181	2448966	0.0571429	0.00275938	175	10	3624
cami ii airways	253	OTU_97.22745.0	0.0899031	0.00548988	121186	10895	1984562	0.060241	0.00265111	83	5	1886
cami ii airways	28	OTU_97.35901.0	0.131761	0.00548714	84183	11092	2021455	0.105263	0.00434153	57	6	1382
cami ii airways	77	OTU_97.12904.0	0.121908	0.0054844	206598	25186	4592299	0.0392157	0.00236128	102	4	1694
cami ii airways	179	OTU_97.2559.0	0.698633	0.00543866	65860	46012	8460169	0.4	0.0026738	5	2	748
cami ii airways	55	OTU_97.18075.0	0.0464356	0.00529375	314974	14626	2762882	0.0444444	0.00379507	180	8	2108
cami ii airways	4	OTU_97.35901.0	0.154972	0.00441167	57546	8918	2021455	0.15	0.00434153	40	6	1382
cami ii airways	241	OTU_97.7325.0	0.0792736	0.00426174	134370	10652	2499448	0.04	0.00282752	75	3	1061
cami ii airways	95	OTU_97.31167.1	0.182551	0.00419932	49871	9104	2167969	0.176471	0.00250941	34	6	2391
cami ii airways	21	OTU_97.27090.0	0.0670684	0.00417764	158793	10650	2549288	0.0636364	0.00272268	110	7	2571
cami ii airways	87	OTU_97.2559.0	0.452928	0.00416375	77774	35226	8460169	0.173913	0.00534759	23	4	748
cami ii airways	76	OTU_97.44475.0	0.252045	0.00401864	34224	8626	2146498	0.117647	0.00196271	17	2	1019
cami ii airways	19	OTU_97.4758.0	0.100438	0.00392845	155828	15651	3984017	0.123596	0.00277918	89	11	3958
cami ii airways	15	OTU_97.27711.0	0.156768	0.0036269	62621	9817	2706718	0.113636	0.00120366	44	5	4154
cami ii airways	117	OTU_97.7697.0	0.158428	0.00360947	52699	8349	2313079	0.0689655	0.00179211	29	2	1116
cami ii airways	62	OTU_97.34670.1	0.0464134	0.00343992	193608	8986	2612268	0.0232558	0.00240385	129	3	1248
cami ii airways	236	OTU_97.1853.1	0.120615	0.00343233	52025	6275	1828205	0.131579	0.00191571	38	5	2610
cami ii airways	249	OTU_97.20930.0	0.372608	0.00326432	18867	7030	2153591	0.384615	0.00248633	13	5	2011
cami ii airways	258	OTU_97.19857.0	0.0469892	0.0030931	260400	12236	3955902	0.0333333	0.00136836	150	5	3654
cami ii airways	98	OTU_97.12904.0	0.162676	0.00276942	78180	12718	4592299	0.047619	0.00118064	42	2	1694
cami ii airways	86	OTU_97.21069.0	0.204944	0.00276501	34307	7031	2542848	0.222222	0.00116845	27	6	5135
cami ii airways	64	OTU_97.32221.0	0.41765	0.00264456	13303	5556	2100914	0.25	0.00202224	8	2	989
cami ii airways	18	OTU_97.44228.0	0.627245	0.00258976	9411	5903	2279358	0.333333	0.00502513	3	1	199
cami ii airways	12	OTU_97.7412.1	0.0735892	0.00244696	182160	13405	5478231	0.0471698	0.00189897	106	5	2633
cami ii airways	157	OTU_97.6722.0	0.227027	0.00243582	11677	2651	1088338	0.25	0.003861	8	2	518
cami ii airways	84	OTU_97.18075.0	0.0661076	0.00238809	99807	6598	2762882	0.057971	0.00189753	69	4	2108
cami ii airways	255	OTU_97.36533.0	0.154098	0.00218065	59540	9175	4207469	0.138889	0.000584795	36	5	8550
cami ii airways	108	OTU_97.34670.1	0.0563723	0.00197721	91623	5165	2612268	0.0208333	0.000801282	48	1	1248
cami ii airways	261	OTU_97.3331.0	0.456349	0.00197101	9324	4255	2158788	0.5	0.00089226	8	4	4483
cami ii airways	190	OTU_97.4332.0	0.614433	0.00176737	5335	3278	1854731	0.5	0.00518135	2	1	193
cami ii airways	188	OTU_97.39039.1	0.174467	0.00151033	15298	2669	1767158	0.0909091	0.000859107	11	1	1164
cami ii airways	205	OTU_97.25550.0	1	0.00123191	2960	2960	2402769	1	0.000507614	1	1	1970
cami ii airways	150	OTU_97.19857.0	0.374749	0.0010842	11445	4289	3955902	0.4	0.00109469	10	4	3654
cami ii airways	119	OTU_97.44292.0	0.399389	0.00106952	7524	3005	2809684	0.25	0.000740741	4	1	1350
cami ii airways	216	OTU_97.27711.0	0.110739	0.00105183	25709	2847	2706718	0.105263	0.000481464	19	2	4154
cami ii airways	233	OTU_97.162.0	0.251865	0.00101241	26133	6582	6501331	0.166667	0.00131868	18	3	2275
cami ii airways	250	OTU_97.33840.0	0.434112	0.00100946	4151	1802	1785121	0.333333	0.000373972	3	1	2674
cami ii airways	238	OTU_97.76.0	0.491509	0.00100408	11247	5528	5505531	0.4	0.00123457	5	2	1620
cami ii airways	109	OTU_97.5863.0	0.590851	0.000993157	9444	5580	5618446	0.571429	0.00101163	7	4	3954
cami ii airways	239	OTU_97.39049.0	1	0.000901973	1963	1963	2176341	1	0.00333333	1	1	300
cami ii airways	186	OTU_97.24.0	0.606855	0.000899075	2976	1806	2008731	0.5	0.000567859	2	1	1761
cami ii airways	49	OTU_97.409.0	1	0.000818768	2432	2432	2970317	1	0.000546747	1	1	1829
cami ii airways	194	OTU_97.499.0	1	0.000773169	1629	1629	2106914	1	0.00100705	1	1	993
cami ii airways	40	OTU_97.11580.0	1	0.000768662	3475	3475	4520844	1	0.000463822	1	1	2156
cami ii airways	152	OTU_97.30300.0	1	0.000756099	1854	1854	2452060	1	0.000220361	1	1	4538
cami ii airways	20	OTU_97.2231.1	0.630711	0.000737908	4246	2678	3629181	0.5	0.000186428	2	1	5364
cami ii airways	85	OTU_97.45028.0	0.514458	0.000710622	2317	1192	1677404	0.5	0.000289101	2	1	3459
cami ii airways	185	OTU_97.24412.0	1	0.000695679	1730	1730	2486778	1	0.000227635	1	1	4393
cami ii airways	125	OTU_97.33062.0	1	0.000675388	1008	1008	1492476	1	0.000379939	1	1	2632
cami ii airways	262	OTU_97.45311.0	0.19047	0.000660185	7198	1371	2076691	0.166667	0.000533333	6	1	1875
cami ii airways	90	OTU_97.19857.0	0.629536	0.000631462	3968	2498	3955902	0.5	0.000273673	2	1	3654
cami ii airways	177	OTU_97.27108.0	1	0.000481381	1178	1178	2447127	1	0.000363372	1	1	2752
cami ii airways	170	OTU_97.2355.0	0.33388	0.000431123	5490	1833	4251683	0.25	0.00050226	4	1	1991
cami ii airways	122	OTU_97.24834.0	1	0.000316852	1314	1314	4147048	1	0.00015387	1	1	6499
cami ii airways	114	OTU_97.142.0	1	0.000218648	1102	1102	5040055	1	0.00012982	1	1	7703
cami ii gastrointestinal tract	100	OTU_97.5222.0	0.310996	1	20138746	6263078	6263078	0.00220751	1	453	1	1
cami ii gastrointestinal tract	41	OTU_97.6577.0	0.383434	1	4224990	1620004	1620004	0.0144928	1	69	1	1
cami ii gastrointestinal tract	73	OTU_97.6179.0	1	1	4039651	4039651	4039651	1	1	24	24	24
cami ii gastrointestinal tract	25	OTU_97.3427.0	0.116945	1	55346108	6472473	6472473	0.00323625	1	309	1	1
cami ii gastrointestinal tract	26	OTU_97.740.0	0.585576	1	5393562	3158342	3158342	0.047619	1	21	1	1
cami ii gastrointestinal tract	6	OTU_97.19720.0	0.131557	1	44212715	5816479	5816479	0.0568627	1	510	29	29
cami ii gastrointestinal tract	28	OTU_97.326.0	0.365326	1	12667843	4627893	4627893	0.00133958	1	1493	2	2
cami ii gastrointestinal tract	68	OTU_97.26691.0	0.992943	1	2855888	2835735	2835735	0.166667	1	6	1	1
cami ii gastrointestinal tract	2	OTU_97.156.0	0.980999	1	5390369	5287947	5287947	0.0833333	1	12	1	1
cami ii gastrointestinal tract	65	OTU_97.18736.0	0.422306	1	6390617	2698793	2698793	0.0179718	1	779	14	14
cami ii gastrointestinal tract	31	OTU_97.34464.0	0.0668191	1	62186516	4155247	4155247	0.00146199	1	684	1	1
cami ii gastrointestinal tract	32	OTU_97.4336.0	0.557298	1	6693370	3730203	3730203	0.222222	1	9	2	2
cami ii gastrointestinal tract	57	OTU_97.4731.1	0.37305	1	9907889	3696139	3696139	0.00573723	1	1743	10	10
cami ii gastrointestinal tract	101	OTU_97.463.1	0.994631	1	2127047	2115626	2115626	0.285714	1	7	2	2
cami ii gastrointestinal tract	51	OTU_97.427.0	0.506876	1	5416060	2745272	2745272	0.333333	1	3	1	1
cami ii gastrointestinal tract	49	OTU_97.4796.0	1	1	3750766	3750766	3750766	1	1	1	1	1
cami ii gastrointestinal tract	48	OTU_97.38124.0	0.991019	1	3177737	3149198	3149198	0.333333	1	3	1	1
cami ii gastrointestinal tract	23	OTU_97.16514.0	0.829252	1	1950575	1617518	1617518	0.163636	1	55	9	9
cami ii gastrointestinal tract	78	OTU_97.41827.1	0.550537	1	8469661	4662862	4662862	0.0017094	1	585	1	1
cami ii gastrointestinal tract	20	OTU_97.6890.0	0.932884	1	2684518	2504344	2504344	0.0178571	1	56	1	1
cami ii gastrointestinal tract	91	OTU_97.29331.0	0.94002	1	1925216	1809741	1809741	0.0666667	1	15	1	1
cami ii gastrointestinal tract	99	OTU_97.3311.0	1	1	1949862	1949862	1949862	1	1	1	1	1
cami ii gastrointestinal tract	103	OTU_97.17701.0	0.338209	1	8975558	3035614	3035614	0.0833333	1	12	1	1
cami ii gastrointestinal tract	104	OTU_97.19208.1	0.233744	1	15539407	3632250	3632250	0.00436681	1	229	1	1
cami ii gastrointestinal tract	105	OTU_97.3048.0	0.996637	1	2816977	2807504	2807504	0.333333	1	3	1	1
cami ii gastrointestinal tract	98	OTU_97.21937.0	0.439764	1	9815928	4316687	4316687	0.0153846	1	65	1	1
cami ii gastrointestinal tract	97	OTU_97.13702.0	0.98611	1	2260978	2229572	2229572	0.125	1	8	1	1
cami ii gastrointestinal tract	12	OTU_97.1414.0	0.977312	1	2710592	2649095	2649095	0.111111	1	9	1	1
cami ii gastrointestinal tract	15	OTU_97.2496.0	0.534684	1	12069797	6453532	6453532	0.25	1	4	1	1
cami ii gastrointestinal tract	86	OTU_97.68.0	1	1	3592125	3592125	3592125	1	1	1	1	1
cami ii gastrointestinal tract	83	OTU_97.8294.0	0.994387	1	3605383	3585146	3585146	0.666667	1	3	2	2
cami ii gastrointestinal tract	18	OTU_97.326.1	0.156132	1	32714548	5107795	5107795	0.00168919	1	592	1	1
cami ii gastrointestinal tract	80	OTU_97.40665.0	0.927258	1	6787099	6293390	6293390	0.0266667	1	75	2	2
cami ii gastrointestinal tract	1	OTU_97.463.0	0.995726	1	1975535	1967091	1967091	0.142857	1	7	1	1
cami ii gastrointestinal tract	43	OTU_97.27397.0	0.573067	1	6584111	3773135	3773135	0.00169205	1	1182	2	2
cami ii gastrointestinal tract	60	OTU_97.3678.0	0.524191	0.99974	7568956	3967578	3968610	0.947368	0.947368	19	18	19
cami ii gastrointestinal tract	74	OTU_97.15115.0	0.0404053	0.997199	161982430	6544943	6563327	0.00596691	0.956522	3687	22	23
cami ii gastrointestinal tract	13	OTU_97.30392.0	0.981874	0.995925	4455005	4374252	4392149	0.533333	0.888889	15	8	9
cami ii gastrointestinal tract	92	OTU_97.20224.0	0.448323	0.989196	9506718	4262077	4308629	0.0666667	0.5	30	2	4
cami ii gastrointestinal tract	52	OTU_97.7000.0	0.996494	0.984971	4506167	4490369	4558886	0.142857	0.5	7	1	2
cami ii gastrointestinal tract	4	OTU_97.27694.0	0.946127	0.984317	2494969	2360557	2398168	0.773973	0.875969	146	113	129
cami ii gastrointestinal tract	37	OTU_97.19530.0	0.988482	0.979979	2482499	2453905	2504038	0.970588	0.818182	102	99	121
cami ii gastrointestinal tract	50	OTU_97.7997.0	0.997702	0.978649	2777284	2770901	2831353	0.666667	0.666667	3	2	3
cami ii gastrointestinal tract	35	OTU_97.4748.0	0.978864	0.971729	4435696	4341942	4468264	0.0769231	0.5	13	1	2
cami ii gastrointestinal tract	44	OTU_97.7551.0	0.998069	0.970456	3630028	3623019	3733315	0.861111	0.939394	36	31	33
cami ii gastrointestinal tract	63	OTU_97.45365.0	0.520411	0.948929	3814522	1985119	2091958	0.508021	0.76	187	95	125
cami ii gastrointestinal tract	106	OTU_97.10948.0	0.993545	0.947175	5459244	5424005	5726506	0.8	0.909091	25	20	22
cami ii gastrointestinal tract	34	OTU_97.43909.0	0.98968	0.944627	1874091	1854750	1963474	0.982036	0.796117	167	164	206
cami ii gastrointestinal tract	40	OTU_97.33712.0	0.929176	0.93259	3666243	3406586	3652823	0.741627	0.759804	209	155	204
cami ii gastrointestinal tract	11	OTU_97.18340.0	0.998649	0.92841	3147825	3143571	3385973	0.571429	0.571429	7	4	7
cami ii gastrointestinal tract	95	OTU_97.216.0	0.267252	0.9244	19015813	5082009	5497627	0.00847458	0.5	236	2	4
cami ii gastrointestinal tract	38	OTU_97.45059.0	0.307016	0.902598	13176342	4045352	4481899	0.0731707	0.6	41	3	5
cami ii gastrointestinal tract	29	OTU_97.44668.0	0.990065	0.896224	2771184	2743651	3061345	0.96729	0.716263	214	207	289
cami ii gastrointestinal tract	9	OTU_97.43129.1	0.996947	0.874723	4204297	4191460	4791757	0.993939	0.720879	330	328	455
cami ii gastrointestinal tract	36	OTU_97.30767.1	1	0.868831	3303654	3303654	3802413	1	0.8	16	16	20
cami ii gastrointestinal tract	3	OTU_97.37167.0	0.99655	0.84406	3141215	3130377	3708716	0.969231	0.768293	195	189	246
cami ii gastrointestinal tract	79	OTU_97.13948.1	0.679637	0.835377	1988980	1351785	1618173	0.735007	0.541068	717	527	974
cami ii gastrointestinal tract	7	OTU_97.1426.0	0.646781	0.777754	7136071	4615472	5934358	0.646977	0.511185	2861	1851	3621
cami ii gastrointestinal tract	59	OTU_97.16573.0	0.259262	0.755372	7208245	1868826	2474046	0.773936	0.431751	376	291	674
cami ii gastrointestinal tract	14	OTU_97.18238.0	0.938989	0.747871	4615405	4333816	5794872	0.860714	0.493515	840	723	1465
cami ii gastrointestinal tract	81	OTU_97.45058.0	0.998036	0.7463	1190281	1187943	1591777	0.995902	0.469565	488	486	1035
cami ii gastrointestinal tract	62	OTU_97.3310.0	0.962928	0.745774	2669644	2570675	3446991	0.97597	0.470798	1082	1056	2243
cami ii gastrointestinal tract	5	OTU_97.207.1	0.300923	0.727729	10619843	3195751	4391402	0.271365	0.501882	5406	1467	2923
cami ii gastrointestinal tract	30	OTU_97.24212.1	0.955338	0.7261	1849614	1767006	2433559	0.963415	0.501269	410	395	788
cami ii gastrointestinal tract	75	OTU_97.19208.0	0.914336	0.713721	2401943	2196184	3077090	0.878486	0.546468	502	441	807
cami ii gastrointestinal tract	16	OTU_97.29331.1	0.844707	0.707727	2448069	2067900	2921890	0.904834	0.465785	662	599	1286
cami ii gastrointestinal tract	93	OTU_97.29.0	0.996026	0.67351	4671072	4652508	6907848	0.991098	0.371938	674	668	1796
cami ii gastrointestinal tract	84	OTU_97.40664.0	0.529796	0.587632	6758656	3580712	6093465	0.460045	0.359025	3554	1635	4554
cami ii gastrointestinal tract	67	OTU_97.15082.0	0.0598246	0.570065	111432313	6666399	11694096	0.00291971	0.666667	685	2	3
cami ii gastrointestinal tract	10	OTU_97.16928.0	0.950711	0.55259	2721094	2586974	4681542	0.951098	0.309416	1002	953	3080
cami ii gastrointestinal tract	33	OTU_97.43129.0	0.84817	0.528145	1886102	1599735	3028972	0.847475	0.28674	990	839	2926
cami ii gastrointestinal tract	24	OTU_97.161.1	0.985247	0.52644	2837084	2795228	5309680	0.974708	0.244868	514	501	2046
cami ii gastrointestinal tract	70	OTU_97.30248.1	0.336648	0.452416	2921449	983499	2173884	0.427515	0.219772	1352	578	2630
cami ii gastrointestinal tract	66	OTU_97.36636.0	0.13662	0.405246	11601114	1584946	3911070	0.134202	0.338346	6371	855	2527
cami ii gastrointestinal tract	82	OTU_97.161.0	0.763692	0.4026	2263199	1728388	4293062	0.806484	0.199799	987	796	3984
cami ii gastrointestinal tract	61	OTU_97.28409.0	0.381228	0.324078	4145309	1580308	4876324	0.407229	0.349174	415	169	484
cami ii gastrointestinal tract	8	OTU_97.37901.0	0.596354	0.302354	2903960	1731789	5727683	0.683657	0.122957	1805	1234	10036
cami ii gastrointestinal tract	90	OTU_97.43597.0	0.965133	0.301044	793426	765762	2543689	0.978022	0.120515	546	534	4431
cami ii gastrointestinal tract	71	OTU_97.39742.0	0.361098	0.284889	2666017	962693	3379183	0.363636	0.114637	1848	672	5862
cami ii gastrointestinal tract	76	OTU_97.20215.0	0.215338	0.26795	6837775	1472431	5495177	0.205224	0.300546	536	110	366
cami ii gastrointestinal tract	55	OTU_97.161.1	0.375695	0.25362	3584396	1346641	5309680	0.312271	0.333333	2184	682	2046
cami ii gastrointestinal tract	88	OTU_97.7227.1	0.90868	0.165026	919660	835677	5063897	0.951378	0.0642232	617	587	9140
cami ii gastrointestinal tract	27	OTU_97.16928.0	0.16239	0.157346	4536114	736621	4681542	0.154033	0.143831	2876	443	3080
cami ii gastrointestinal tract	87	OTU_97.30767.1	0.522749	0.131169	954108	498759	3802413	0.0930233	0.2	43	4	20
cami ii gastrointestinal tract	72	OTU_97.25345.0	0.415593	0.108546	1034724	430024	3961672	0.369352	0.180596	509	188	1041
cami ii gastrointestinal tract	94	OTU_97.31703.1	1	0.0993373	404312	404312	4070094	1	0.222222	4	4	18
cami ii gastrointestinal tract	17	OTU_97.24212.0	0.44963	0.0792832	425056	191118	2410573	0.734104	0.0442663	173	127	2869
cami ii gastrointestinal tract	19	OTU_97.6958.0	0.136312	0.0502725	1443134	196717	3913015	0.133053	0.0380762	714	95	2495
cami ii gastrointestinal tract	47	OTU_97.30580.1	0.662257	0.0342066	270312	179016	5233382	0.159091	0.026616	44	7	263
cami ii gastrointestinal tract	42	OTU_97.9494.0	0.190013	0.0336343	846990	160939	4784970	0.012987	0.0384615	77	1	26
cami ii gastrointestinal tract	45	OTU_97.28409.0	0.52967	0.022824	210125	111297	4876324	0.3	0.018595	30	9	484
cami ii gastrointestinal tract	58	OTU_97.7997.0	1	0.0213509	60452	60452	2831353	1	0.333333	1	1	3
cami ii gastrointestinal tract	22	OTU_97.5374.0	0.228327	0.0203395	384006	87679	4310770	0.186441	0.0138365	59	11	795
cami ii gastrointestinal tract	102	OTU_97.20552.0	0.323601	0.0145593	184848	59817	4108501	0.0714286	0.0111111	14	1	90
cami ii gastrointestinal tract	46	OTU_97.33712.0	0.579118	0.0127685	80538	46641	3652823	0.318182	0.0343137	22	7	204
cami ii gastrointestinal tract	77	OTU_97.16928.0	0.144377	0.00962738	312176	45071	4681542	0.113333	0.00551948	150	17	3080
cami ii gastrointestinal tract	39	OTU_97.19208.0	0.957082	0.00905173	29102	27853	3077090	0.9	0.0111524	10	9	807
cami ii gastrointestinal tract	85	OTU_97.37943.0	0.0851231	0.0081779	388837	33099	4047371	0.037037	0.00488759	135	5	1023
cami ii gastrointestinal tract	56	OTU_97.38148.0	0.300309	0.00814226	111262	33413	4103650	0.0333333	0.0125	30	1	80
cami ii gastrointestinal tract	96	OTU_97.37943.0	0.191585	0.00520906	110045	21083	4047371	0.0294118	0.000977517	34	1	1023
cami ii gastrointestinal tract	21	OTU_97.20215.0	0.566043	0.00404664	39285	22237	5495177	0.1	0.00273224	10	1	366
cami ii gastrointestinal tract	53	OTU_97.18238.0	0.589277	0.00281283	27661	16300	5794872	0.5	0.00341297	10	5	1465
cami ii gastrointestinal tract	64	OTU_97.30767.0	1	0.00229403	1458	1458	635562	1	0.00041876	1	1	2388
cami ii gastrointestinal tract	89	OTU_97.16318.0	0.630268	0.00175521	3773	2378	1354826	0.666667	0.000839983	3	2	2381
cami ii gastrointestinal tract	54	OTU_97.43129.0	1	0.000451969	1369	1369	3028972	1	0.000341763	1	1	2926
cami ii gastrointestinal tract	69	OTU_97.38225.1	1	0.000289118	1107	1107	3828888	1	0.000286451	1	1	3491
cami ii oral cavity	78	OTU_97.4075.0	0.987146	1	2880171	2843149	2843149	0.0526316	1	19	1	1
cami ii oral cavity	146	OTU_97.31176.1	1	1	2281600	2281600	2281600	1	1	1	1	1
cami ii oral cavity	131	OTU_97.42543.1	0.501253	1	4712651	2362232	2362232	0.00840336	1	119	1	1
cami ii oral cavity	59	OTU_97.20.0	0.977704	1	2353464	2300992	2300992	0.0322581	1	31	1	1
cami ii oral cavity	134	OTU_97.20271.0	1	1	1971265	1971265	1971265	1	1	1	1	1
cami ii oral cavity	195	OTU_97.24659.0	0.16057	1	45291296	7272418	7272418	0.00207254	1	965	2	2
cami ii oral cavity	193	OTU_97.12103.0	0.382912	1	14373213	5503671	5503671	0.000785546	1	1273	1	1
cami ii oral cavity	192	OTU_97.44036.0	0.999068	1	2690982	2688474	2688474	0.5	1	2	1	1
cami ii oral cavity	190	OTU_97.32420.0	0.950582	1	2357643	2241133	2241133	0.5625	1	16	9	9
cami ii oral cavity	139	OTU_97.44160.0	0.042758	1	51031357	2182000	2182000	0.00252016	1	1984	5	5
cami ii oral cavity	18	OTU_97.40667.0	0.883782	1	2766402	2444896	2444896	0.03125	1	32	1	1
cami ii oral cavity	140	OTU_97.42948.0	0.182606	1	13049127	2382848	2382848	0.00118624	1	843	1	1
cami ii oral cavity	37	OTU_97.31370.0	0.550108	1	5531483	3042912	3042912	0.00414938	1	241	1	1
cami ii oral cavity	68	OTU_97.38269.0	0.531502	1	4714869	2505961	2505961	0.012766	1	235	3	3
cami ii oral cavity	3	OTU_97.20364.0	1	1	2527961	2527961	2527961	1	1	1	1	1
cami ii oral cavity	40	OTU_97.9672.0	1	1	1986143	1986143	1986143	1	1	1	1	1
cami ii oral cavity	31	OTU_97.237.0	0.95981	1	3309058	3176067	3176067	0.0322581	1	31	1	1
cami ii oral cavity	183	OTU_97.485.1	0.993876	1	2638163	2622008	2622008	0.142857	1	7	1	1
cami ii oral cavity	14	OTU_97.44958.0	0.251119	1	7048161	1769924	1769924	0.00740741	1	135	1	1
cami ii oral cavity	48	OTU_97.38908.1	0.567963	1	7292981	4142145	4142145	0.00124844	1	801	1	1
cami ii oral cavity	151	OTU_97.57.0	0.281096	1	10085890	2835104	2835104	0.00215983	1	463	1	1
cami ii oral cavity	177	OTU_97.30766.0	0.525486	1	5267326	2767904	2767904	0.125	1	8	1	1
cami ii oral cavity	49	OTU_97.9670.0	0.21223	1	12012139	2549338	2549338	0.00141443	1	707	1	1
cami ii oral cavity	154	OTU_97.42986.0	0.137868	1	19599718	2702173	2702173	0.0029615	1	1013	3	3
cami ii oral cavity	52	OTU_97.1148.0	0.393912	1	6172694	2431497	2431497	0.00243902	1	410	1	1
cami ii oral cavity	171	OTU_97.26568.1	0.879618	1	2195238	1930970	1930970	0.027027	1	37	1	1
cami ii oral cavity	157	OTU_97.36692.0	0.172259	1	13809704	2378843	2378843	0.0123457	1	81	1	1
cami ii oral cavity	57	OTU_97.27797.0	0.0283882	1	79761359	2264278	2264278	0.000417711	1	2394	1	1
cami ii oral cavity	15	OTU_97.41452.1	0.40591	1	3855502	1564988	1564988	0.00273973	1	365	1	1
cami ii oral cavity	167	OTU_97.27573.0	1	1	2674080	2674080	2674080	1	1	2	2	2
cami ii oral cavity	199	OTU_97.38628.0	0.340864	1	6775429	2309502	2309502	0.0188679	1	53	1	1
cami ii oral cavity	163	OTU_97.7964.0	1	1	2472591	2472591	2472591	1	1	5	5	5
cami ii oral cavity	210	OTU_97.7158.0	0.902613	1	3712429	3350887	3350887	0.0416667	1	48	2	2
cami ii oral cavity	90	OTU_97.39522.0	0.998388	1	3267027	3261759	3261759	0.666667	1	3	2	2
cami ii oral cavity	215	OTU_97.27897.0	0.437975	1	11161019	4888246	4888246	0.0313725	1	255	8	8
cami ii oral cavity	213	OTU_97.43676.0	0.516846	1	4975148	2571386	2571386	0.25	1	4	1	1
cami ii oral cavity	93	OTU_97.38344.0	1	1	2186356	2186356	2186356	1	1	1	1	1
cami ii oral cavity	250	OTU_97.10732.1	1	1	3051464	3051464	3051464	1	1	4	4	4
cami ii oral cavity	105	OTU_97.30394.0	0.426029	1	5027939	2142050	2142050	0.00441501	1	453	2	2
cami ii oral cavity	253	OTU_97.39365.0	0.995191	1	4291765	4271128	4271128	0.1	1	10	1	1
cami ii oral cavity	30	OTU_97.31969.0	0.524572	1	4895730	2568161	2568161	0.0224719	1	267	6	6
cami ii oral cavity	91	OTU_97.35864.0	0.0593633	1	37417147	2221204	2221204	0.00104603	1	956	1	1
cami ii oral cavity	20	OTU_97.41224.0	0.113589	1	16519880	1876479	1876479	0.00134953	1	741	1	1
cami ii oral cavity	228	OTU_97.22593.0	0.51294	1	3544810	1818274	1818274	0.00952381	1	105	1	1
cami ii oral cavity	107	OTU_97.11128.1	1	1	2509884	2509884	2509884	1	1	10	10	10
cami ii oral cavity	28	OTU_97.34865.0	0.512928	1	7915040	4059847	4059847	0.0555556	1	18	1	1
cami ii oral cavity	205	OTU_97.22007.0	0.310962	1	6472588	2012727	2012727	0.0684932	1	219	15	15
cami ii oral cavity	86	OTU_97.143.0	0.361164	1	9126483	3296153	3296153	0.00326797	1	306	1	1
cami ii oral cavity	204	OTU_97.13253.0	0.038289	1	66901649	2561598	2561598	0.00047619	1	2100	1	1
cami ii oral cavity	84	OTU_97.971.0	0.195742	1	12096951	2367878	2367878	0.00225225	1	444	1	1
cami ii oral cavity	123	OTU_97.1358.0	0.49756	1	8168881	4064505	4064505	0.00229358	1	436	1	1
cami ii oral cavity	124	OTU_97.1193.0	1	1	3782791	3782791	3782791	1	1	1	1	1
cami ii oral cavity	125	OTU_97.5278.0	0.99879	1	2275703	2272950	2272950	0.5	1	2	1	1
cami ii oral cavity	240	OTU_97.34527.0	0.402691	1	5338674	2149838	2149838	0.00132626	1	754	1	1
cami ii oral cavity	126	OTU_97.37402.0	0.505858	1	3854990	1950078	1950078	0.0169492	1	59	1	1
cami ii oral cavity	244	OTU_97.42878.0	0.159341	1	14745234	2349513	2349513	0.00115473	1	866	1	1
cami ii oral cavity	64	OTU_97.5809.0	0.996751	0.999961	3846209	3833713	3833863	0.945946	0.985915	74	70	71
cami ii oral cavity	29	OTU_97.43518.0	0.144927	0.999527	28901683	4188648	4190630	0.119342	0.966667	243	29	30
cami ii oral cavity	111	OTU_97.43152.1	0.998368	0.999089	3843220	3836949	3840446	0.96875	0.953846	64	62	65
cami ii oral cavity	170	OTU_97.429.0	0.994985	0.998698	2811007	2796910	2800557	0.333333	0.5	3	1	2
cami ii oral cavity	236	OTU_97.13658.0	0.963797	0.997956	1825198	1759120	1762723	0.133333	0.666667	15	2	3
cami ii oral cavity	35	OTU_97.28774.0	0.120813	0.997641	21431558	2589203	2595325	0.00634249	0.5	473	3	6
cami ii oral cavity	24	OTU_97.30399.0	0.260998	0.997611	9289571	2424561	2430366	0.0152091	0.8	263	4	5
cami ii oral cavity	98	OTU_97.42200.0	0.988545	0.997479	2718412	2687272	2694063	0.2	0.5	5	1	2
cami ii oral cavity	11	OTU_97.2373.0	0.999573	0.996222	4024742	4023022	4038280	0.993711	0.902857	159	158	175
cami ii oral cavity	149	OTU_97.28688.0	0.142889	0.994383	13702992	1958007	1969068	0.0495868	0.96	484	24	25
cami ii oral cavity	144	OTU_97.1886.0	0.525481	0.993664	4647993	2442430	2458005	0.00337838	0.5	296	1	2
cami ii oral cavity	165	OTU_97.2092.0	0.73067	0.992356	9454651	6908234	6961448	0.273273	0.919192	333	91	99
cami ii oral cavity	143	OTU_97.44267.1	0.114045	0.990033	19380098	2210206	2232458	0.00775194	0.736842	1806	14	19
cami ii oral cavity	129	OTU_97.16729.0	0.933678	0.988779	1970723	1840020	1860902	0.910448	0.910448	67	61	67
cami ii oral cavity	56	OTU_97.40838.0	0.999104	0.988324	3592559	3589341	3631745	0.875	0.7	8	7	10
cami ii oral cavity	175	OTU_97.31214.0	0.166794	0.9786	45192979	7537930	7702767	0.00291545	0.75	1029	3	4
cami ii oral cavity	231	OTU_97.23363.0	0.453203	0.970143	4844442	2195515	2263084	0.099851	0.87013	671	67	77
cami ii oral cavity	17	OTU_97.38313.0	0.957319	0.963308	3867475	3702408	3843430	0.897143	0.844086	175	157	186
cami ii oral cavity	55	OTU_97.56.0	0.909772	0.960092	1851673	1684601	1754624	0.166667	0.5	6	1	2
cami ii oral cavity	218	OTU_97.44265.1	0.884336	0.956503	2707256	2394124	2502997	0.00775194	0.333333	129	1	3
cami ii oral cavity	41	OTU_97.329.0	0.0273794	0.956134	74284102	2033851	2127162	0.00041632	0.25	2402	1	4
cami ii oral cavity	108	OTU_97.26078.0	0.285642	0.952821	7225046	2063780	2165968	0.0945946	0.897436	370	35	39
cami ii oral cavity	101	OTU_97.44957.0	0.994746	0.952618	2048863	2038099	2139471	0.96	0.888889	150	144	162
cami ii oral cavity	249	OTU_97.26707.0	0.905034	0.949128	3263461	2953543	3111850	0.885496	0.783784	393	348	444
cami ii oral cavity	117	OTU_97.11895.0	1	0.946248	2873744	2873744	3036987	1	0.796345	305	305	383
cami ii oral cavity	22	OTU_97.15792.1	1	0.945293	954413	954413	1009648	1	0.832117	114	114	137
cami ii oral cavity	198	OTU_97.43108.0	0.952454	0.943855	2607183	2483223	2630936	0.921769	0.761236	294	271	356
cami ii oral cavity	4	OTU_97.360.1	0.978745	0.932253	2077204	2033052	2180795	0.964286	0.818182	84	81	99
cami ii oral cavity	113	OTU_97.45057.0	0.547513	0.924808	3393834	1858169	2009249	0.380417	0.721461	1246	474	657
cami ii oral cavity	224	OTU_97.8581.0	0.426974	0.92123	5207864	2223625	2413757	0.338118	0.706667	627	212	300
cami ii oral cavity	152	OTU_97.5757.1	0.782161	0.910926	2333880	1825469	2003971	0.523077	0.673267	260	136	202
cami ii oral cavity	150	OTU_97.35840.0	0.975393	0.910778	2904166	2832704	3110201	0.943299	0.737903	194	183	248
cami ii oral cavity	119	OTU_97.31305.0	0.252857	0.907379	7131150	1803163	1987222	0.595238	0.806452	42	25	31
cami ii oral cavity	188	OTU_97.11308.0	0.873714	0.903179	3851708	3365291	3726050	0.759434	0.683652	424	322	471
cami ii oral cavity	185	OTU_97.13257.0	0.693916	0.90031	2830273	1963973	2181442	0.58651	0.706714	341	200	283
cami ii oral cavity	7	OTU_97.5089.0	0.993919	0.87819	1342776	1334610	1519728	0.98893	0.606335	271	268	442
cami ii oral cavity	36	OTU_97.10732.0	0.552826	0.862327	2850259	1575696	1827261	0.465604	0.596133	1192	555	931
cami ii oral cavity	235	OTU_97.142.0	0.997266	0.838439	3119612	3111084	3710567	0.994863	0.62406	584	581	931
cami ii oral cavity	102	OTU_97.940.0	0.633049	0.814307	3749020	2373315	2914522	0.626582	0.509434	474	297	583
cami ii oral cavity	133	OTU_97.26859.0	0.990297	0.755975	1566714	1551512	2052333	0.981279	0.466617	641	629	1348
cami ii oral cavity	241	OTU_97.36605.0	0.974301	0.740921	2637631	2569846	3468446	0.974889	0.470756	677	660	1402
cami ii oral cavity	148	OTU_97.43597.0	0.975407	0.711348	2210748	2156380	3031401	0.973656	0.407048	949	924	2270
cami ii oral cavity	66	OTU_97.3008.0	0.520127	0.710821	4639088	2412914	3394547	0.439666	0.405156	2395	1053	2599
cami ii oral cavity	65	OTU_97.469.0	0.995337	0.696366	878575	874478	1255773	0.995272	0.378597	423	421	1112
cami ii oral cavity	130	OTU_97.27798.0	0.98418	0.692551	2383044	2345345	3386531	0.978417	0.406729	1112	1088	2675
cami ii oral cavity	25	OTU_97.12613.0	0.986165	0.688998	1924215	1897594	2754137	0.980167	0.388337	958	939	2418
[truncated: 551 more rows]

## Sheet: MetaBAT2
Supplementary Table S5. Clustering benchmarks on five CAMI II Human Microbiome Project datasets. (MetaBAT2)
[truncated: 1,019 more rows]

[truncated: 3 more sheets: VAMB, DASTool (MetaDecoder+MetaBAT2), DASTool (CONCOCT+MetaBAT2)]
