# Supplementary material for: MetaDecoder: a novel method for clustering metagenomic contigs
Source: Microbiome. 2022 Mar 10;10:46. doi: 10.1186/s40168-022-01237-8 (PMC8908641; doi:10.1186/s40168-022-01237-8)
Supplement: Supplementary file 19 — Additional file 18: Supplementary Table S6. Clustering benchmarks on two datasets from a high-CO2 cold-water geyser. [file 40168_2022_1237_MOESM18_ESM.xlsx]

## Sheet: Sheet1
Supplementary Table S6. Clustering benchmarks on two datasets from a high-CO2 cold-water geyser.
Bin Id	Marker lineage	# genomes	# markers	# marker sets	0	1	2	3	4	5+	Completeness	Contamination	Strain heterogeneity
SRR1534154.concoct.1	root (UID1)	5656	56	24	56	0	0	0	0	0	0	0	0
SRR1534154.concoct.10	root (UID1)	5656	56	24	56	0	0	0	0	0	0	0	0
SRR1534154.concoct.100	k__Bacteria (UID203)	5449	104	58	1	14	84	4	0	1	98.28	91.36	1.89
SRR1534154.concoct.101	root (UID1)	5656	56	24	56	0	0	0	0	0	0	0	0
SRR1534154.concoct.102	k__Bacteria (UID203)	5449	103	58	2	4	3	3	2	89	96.55	834.71	2.6
SRR1534154.concoct.103	f__Rhodobacteraceae (UID3340)	84	568	330	86	447	34	0	1	0	84.15	7.67	82.5
SRR1534154.concoct.104	k__Bacteria (UID203)	5449	103	57	4	0	3	3	0	93	92.98	948.83	0.24
SRR1534154.concoct.105	k__Bacteria (UID1452)	924	161	108	74	65	19	3	0	0	49.03	13.57	7.14
SRR1534154.concoct.106	root (UID1)	5656	56	24	56	0	0	0	0	0	0	0	0
SRR1534154.concoct.107	k__Bacteria (UID203)	5449	103	57	5	13	83	2	0	0	91.23	73.68	1.12
SRR1534154.concoct.108	k__Bacteria (UID1452)	924	163	110	12	146	5	0	0	0	91.36	3.26	20
SRR1534154.concoct.109	root (UID1)	5656	56	24	56	0	0	0	0	0	0	0	0
SRR1534154.concoct.11	root (UID1)	5656	56	24	56	0	0	0	0	0	0	0	0
SRR1534154.concoct.110	root (UID1)	5656	56	24	56	0	0	0	0	0	0	0	0
SRR1534154.concoct.111	k__Bacteria (UID2495)	2993	143	89	23	114	6	0	0	0	90.01	5.12	0
SRR1534154.concoct.112	root (UID1)	5656	56	24	56	0	0	0	0	0	0	0	0
SRR1534154.concoct.113	k__Bacteria (UID3187)	2258	190	119	62	123	5	0	0	0	61.14	1.03	0
SRR1534154.concoct.114	k__Archaea (UID2)	207	149	107	139	10	0	0	0	0	5.59	0	0
SRR1534154.concoct.115	p__Cyanobacteria (UID2192)	79	584	458	23	549	12	0	0	0	95.92	1.83	0
SRR1534154.concoct.116	k__Bacteria (UID203)	5449	104	58	96	8	0	0	0	0	5.96	0	0
SRR1534154.concoct.117	root (UID1)	5656	56	24	56	0	0	0	0	0	0	0	0
SRR1534154.concoct.118	root (UID1)	5656	56	24	56	0	0	0	0	0	0	0	0
SRR1534154.concoct.119	root (UID1)	5656	56	24	3	2	49	2	0	0	91.29	94.41	3.64
SRR1534154.concoct.12	c__Deltaproteobacteria (UID3216)	83	247	155	123	110	13	1	0	0	44.9	4.64	0
SRR1534154.concoct.120	k__Bacteria (UID203)	5449	104	58	2	35	48	18	1	0	96.55	75.64	4.63
SRR1534154.concoct.121	root (UID1)	5656	56	24	2	0	0	0	0	54	91.67	1802.88	1.43
SRR1534154.concoct.122	k__Bacteria (UID2495)	2993	147	91	1	145	1	0	0	0	98.9	1.1	0
SRR1534154.concoct.123	root (UID1)	5656	56	24	56	0	0	0	0	0	0	0	0
SRR1534154.concoct.124	k__Archaea (UID2)	207	149	107	13	14	109	13	0	0	89.25	86.35	7.43
SRR1534154.concoct.125	k__Archaea (UID2)	207	149	107	10	139	0	0	0	0	92.21	0	0
SRR1534154.concoct.126	k__Bacteria (UID203)	5449	104	58	90	13	1	0	0	0	18.57	0.86	100
SRR1534154.concoct.127	k__Archaea (UID2)	207	149	107	51	84	11	3	0	0	61.3	10.59	0
SRR1534154.concoct.128	root (UID1)	5656	56	24	1	0	1	4	22	28	95.83	303.66	4.88
SRR1534154.concoct.129	root (UID1)	5656	56	24	56	0	0	0	0	0	0	0	0
SRR1534154.concoct.13	k__Bacteria (UID2495)	2993	143	89	64	36	28	6	4	5	53.76	53.8	0.8
SRR1534154.concoct.130	root (UID1)	5656	56	24	56	0	0	0	0	0	0	0	0
SRR1534154.concoct.131	root (UID1)	5656	56	24	56	0	0	0	0	0	0	0	0
SRR1534154.concoct.132	k__Archaea (UID2)	207	149	107	8	140	1	0	0	0	94.08	0.93	0
SRR1534154.concoct.133	c__Betaproteobacteria (UID3959)	235	419	211	178	170	56	12	3	0	57.11	21.38	1.82
SRR1534154.concoct.134	root (UID1)	5656	56	24	56	0	0	0	0	0	0	0	0
SRR1534154.concoct.135	p__Proteobacteria (UID3214)	2231	190	119	4	186	0	0	0	0	97.85	0	0
SRR1534154.concoct.136	root (UID1)	5656	56	24	0	0	31	25	0	0	100	120.83	0
SRR1534154.concoct.137	c__Alphaproteobacteria (UID3305)	564	349	230	12	276	49	8	1	3	95	26.27	1.89
SRR1534154.concoct.138	root (UID1)	5656	56	24	56	0	0	0	0	0	0	0	0
SRR1534154.concoct.139	k__Bacteria (UID1452)	924	151	101	97	48	4	2	0	0	22.27	3	10
SRR1534154.concoct.14	root (UID1)	5656	56	24	56	0	0	0	0	0	0	0	0
SRR1534154.concoct.140	k__Archaea (UID2)	207	149	107	61	70	15	3	0	0	59.07	14.49	12.5
SRR1534154.concoct.141	k__Bacteria (UID203)	5449	100	55	4	79	17	0	0	0	94.38	5.06	0
SRR1534154.concoct.142	k__Bacteria (UID2495)	2993	143	89	85	53	5	0	0	0	42.18	4.12	0
SRR1534154.concoct.143	k__Bacteria (UID1452)	924	151	101	54	96	1	0	0	0	55.58	0.5	0
SRR1534154.concoct.144	root (UID1)	5656	56	24	56	0	0	0	0	0	0	0	0
SRR1534154.concoct.145	k__Archaea (UID2)	207	149	107	75	72	2	0	0	0	48.63	1.25	50
SRR1534154.concoct.146	k__Archaea (UID2)	207	149	107	36	113	0	0	0	0	70.88	0	0
SRR1534154.concoct.147	root (UID1)	5656	56	24	56	0	0	0	0	0	0	0	0
SRR1534154.concoct.148	root (UID1)	5656	56	24	2	0	4	8	16	26	91.67	272.41	0.24
SRR1534154.concoct.149	root (UID1)	5656	56	24	56	0	0	0	0	0	0	0	0
SRR1534154.concoct.15	root (UID1)	5656	56	24	56	0	0	0	0	0	0	0	0
SRR1534154.concoct.150	k__Bacteria (UID3187)	2258	181	110	6	169	6	0	0	0	95.23	1.16	0
SRR1534154.concoct.151	root (UID1)	5656	56	24	1	0	0	1	0	54	95.83	1911.36	0.37
SRR1534154.concoct.152	root (UID1)	5656	56	24	56	0	0	0	0	0	0	0	0
SRR1534154.concoct.153	k__Archaea (UID2)	207	149	107	51	56	36	6	0	0	60.98	25.94	48.15
SRR1534154.concoct.154	k__Bacteria (UID2495)	2993	143	89	27	115	1	0	0	0	72.66	1.12	0
SRR1534154.concoct.155	root (UID1)	5656	56	24	56	0	0	0	0	0	0	0	0
SRR1534154.concoct.156	k__Bacteria (UID203)	5449	100	55	1	6	4	9	10	70	98.18	460.71	0.47
SRR1534154.concoct.157	k__Bacteria (UID203)	5449	103	57	66	31	6	0	0	0	42.05	4.7	16.67
SRR1534154.concoct.158	root (UID1)	5656	56	24	56	0	0	0	0	0	0	0	0
SRR1534154.concoct.159	root (UID1)	5656	56	24	56	0	0	0	0	0	0	0	0
SRR1534154.concoct.16	k__Bacteria (UID203)	5449	100	55	89	9	2	0	0	0	9.92	0.33	50
SRR1534154.concoct.160	k__Bacteria (UID203)	5449	104	58	0	12	57	34	1	0	100	137.9	35.15
SRR1534154.concoct.161	root (UID1)	5656	56	24	56	0	0	0	0	0	0	0	0
SRR1534154.concoct.162	c__Gammaproteobacteria (UID4201)	1164	275	174	19	244	12	0	0	0	91.52	3.11	8.33
SRR1534154.concoct.163	k__Bacteria (UID203)	5449	104	58	8	57	38	1	0	0	92.79	37.9	9.76
SRR1534154.concoct.164	k__Bacteria (UID1452)	924	161	108	26	125	10	0	0	0	77.69	7.56	0
SRR1534154.concoct.165	k__Bacteria (UID203)	5449	100	55	5	11	81	3	0	0	90.91	79.83	53.33
SRR1534154.concoct.166	root (UID1)	5656	56	24	56	0	0	0	0	0	0	0	0
SRR1534154.concoct.167	k__Bacteria (UID203)	5449	103	57	71	32	0	0	0	0	33.25	0	0
SRR1534154.concoct.168	k__Bacteria (UID203)	5449	104	58	65	36	3	0	0	0	29.53	0.47	0
SRR1534154.concoct.169	root (UID1)	5656	56	24	56	0	0	0	0	0	0	0	0
SRR1534154.concoct.17	k__Archaea (UID2)	207	149	107	23	121	3	2	0	0	82.4	6.54	0
SRR1534154.concoct.170	root (UID1)	5656	56	24	56	0	0	0	0	0	0	0	0
SRR1534154.concoct.171	root (UID1)	5656	56	24	56	0	0	0	0	0	0	0	0
SRR1534154.concoct.172	k__Bacteria (UID203)	5449	103	57	12	31	56	4	0	0	83.73	54.68	7.35
SRR1534154.concoct.173	root (UID1)	5656	56	24	56	0	0	0	0	0	0	0	0
SRR1534154.concoct.174	root (UID1)	5656	56	24	56	0	0	0	0	0	0	0	0
SRR1534154.concoct.175	root (UID1)	5656	56	24	56	0	0	0	0	0	0	0	0
SRR1534154.concoct.176	root (UID1)	5656	56	24	56	0	0	0	0	0	0	0	0
SRR1534154.concoct.177	k__Archaea (UID2)	207	149	107	33	114	2	0	0	0	77.19	1.4	0
SRR1534154.concoct.178	k__Bacteria (UID2495)	2993	143	89	7	136	0	0	0	0	95.06	0	0
SRR1534154.concoct.179	k__Bacteria (UID1452)	924	151	101	89	56	5	1	0	0	37.97	5.15	0
SRR1534154.concoct.18	k__Bacteria (UID203)	5449	104	58	10	47	42	5	0	0	90.05	50.37	1.75
SRR1534154.concoct.180	k__Bacteria (UID203)	5449	104	58	36	27	38	3	0	0	71.94	44.67	87.23
SRR1534154.concoct.181	k__Bacteria (UID2495)	2993	143	89	119	24	0	0	0	0	12.14	0	0
SRR1534154.concoct.182	root (UID1)	5656	56	24	0	0	2	5	43	6	100	287.69	0.3
SRR1534154.concoct.183	root (UID1)	5656	56	24	56	0	0	0	0	0	0	0	0
SRR1534154.concoct.184	root (UID1)	5656	56	24	56	0	0	0	0	0	0	0	0
SRR1534154.concoct.185	f__Flavobacteriaceae (UID2845)	53	548	298	32	502	14	0	0	0	92.86	2.74	57.14
SRR1534154.concoct.186	root (UID1)	5656	56	24	56	0	0	0	0	0	0	0	0
SRR1534154.concoct.187	root (UID1)	5656	56	24	56	0	0	0	0	0	0	0	0
SRR1534154.concoct.188	k__Archaea (UID2)	207	149	107	42	45	38	16	7	1	64.49	52.53	22.46
SRR1534154.concoct.189	k__Bacteria (UID203)	5449	100	55	77	18	5	0	0	0	37.27	9.09	20
SRR1534154.concoct.19	root (UID1)	5656	56	24	56	0	0	0	0	0	0	0	0
SRR1534154.concoct.190	root (UID1)	5656	56	24	56	0	0	0	0	0	0	0	0
SRR1534154.concoct.191	k__Bacteria (UID203)	5449	101	55	3	3	3	8	17	67	94.55	307.44	0.24
SRR1534154.concoct.192	root (UID1)	5656	56	24	56	0	0	0	0	0	0	0	0
SRR1534154.concoct.193	k__Bacteria (UID203)	5449	103	58	100	3	0	0	0	0	3.45	0	0
SRR1534154.concoct.194	k__Bacteria (UID203)	5449	104	58	98	6	0	0	0	0	5.64	0	0
SRR1534154.concoct.195	k__Bacteria (UID203)	5449	104	58	102	2	0	0	0	0	0.31	0	0
SRR1534154.concoct.196	root (UID1)	5656	56	24	56	0	0	0	0	0	0	0	0
SRR1534154.concoct.197	k__Bacteria (UID203)	5449	101	56	100	1	0	0	0	0	1.79	0	0
SRR1534154.concoct.198	k__Bacteria (UID203)	5449	104	58	20	39	26	16	2	1	74.22	44.59	5.21
SRR1534154.concoct.199	k__Archaea (UID2)	207	149	107	32	81	35	1	0	0	76.17	25.98	0
SRR1534154.concoct.2	k__Bacteria (UID203)	5449	104	58	81	23	0	0	0	0	21.61	0	0
SRR1534154.concoct.20	k__Bacteria (UID203)	5449	104	58	22	25	33	16	7	1	70.22	55.76	1.5
SRR1534154.concoct.200	root (UID1)	5656	56	24	56	0	0	0	0	0	0	0	0
SRR1534154.concoct.201	k__Archaea (UID2)	207	149	107	87	60	2	0	0	0	42.03	1.4	0
SRR1534154.concoct.202	root (UID1)	5656	56	24	56	0	0	0	0	0	0	0	0
SRR1534154.concoct.203	k__Bacteria (UID3060)	138	338	246	43	282	13	0	0	0	87.24	3.04	7.69
SRR1534154.concoct.204	root (UID1)	5656	56	24	56	0	0	0	0	0	0	0	0
SRR1534154.concoct.205	root (UID1)	5656	56	24	56	0	0	0	0	0	0	0	0
SRR1534154.concoct.206	root (UID1)	5656	56	24	56	0	0	0	0	0	0	0	0
SRR1534154.concoct.207	k__Bacteria (UID2495)	2993	143	89	89	52	2	0	0	0	35.83	1.69	0
SRR1534154.concoct.208	k__Bacteria (UID203)	5449	104	58	24	40	28	8	3	1	77.85	66.3	50
SRR1534154.concoct.209	k__Bacteria (UID203)	5449	104	58	93	8	2	0	1	0	14.66	7.76	25
SRR1534154.concoct.21	k__Bacteria (UID203)	5449	100	55	0	1	1	1	0	97	100	1112.94	0.44
SRR1534154.concoct.210	k__Bacteria (UID203)	5449	100	55	9	11	75	5	0	0	85.76	71.98	1.11
SRR1534154.concoct.211	k__Archaea (UID2)	207	149	107	12	9	8	6	8	106	89.25	417.88	1.08
SRR1534154.concoct.212	k__Bacteria (UID203)	5449	104	58	2	6	6	4	7	79	96.55	477.39	0.36
SRR1534154.concoct.22	k__Bacteria (UID2495)	2993	143	89	100	42	1	0	0	0	25.25	1.12	0
SRR1534154.concoct.23	root (UID1)	5656	56	24	55	1	0	0	0	0	4.17	0	0
SRR1534154.concoct.24	root (UID1)	5656	56	24	56	0	0	0	0	0	0	0	0
SRR1534154.concoct.25	root (UID1)	5656	56	24	56	0	0	0	0	0	0	0	0
SRR1534154.concoct.26	f__Flavobacteriaceae (UID2845)	53	548	298	183	347	18	0	0	0	71.48	3.8	11.11
SRR1534154.concoct.27	k__Bacteria (UID203)	5449	104	58	0	11	93	0	0	0	100	82.76	0
SRR1534154.concoct.28	root (UID1)	5656	56	24	56	0	0	0	0	0	0	0	0
SRR1534154.concoct.29	c__Deltaproteobacteria (UID3218)	61	284	169	6	276	2	0	0	0	97.81	1.18	50
SRR1534154.concoct.3	root (UID1)	5656	56	24	56	0	0	0	0	0	0	0	0
SRR1534154.concoct.30	k__Bacteria (UID2495)	2993	147	91	63	53	22	6	3	0	56.75	36.98	13.79
SRR1534154.concoct.31	root (UID1)	5656	56	24	56	0	0	0	0	0	0	0	0
SRR1534154.concoct.32	k__Bacteria (UID2329)	174	149	89	90	46	10	3	0	0	29.11	8.32	15.79
SRR1534154.concoct.33	root (UID1)	5656	56	24	56	0	0	0	0	0	0	0	0
SRR1534154.concoct.34	c__Deltaproteobacteria (UID3216)	83	247	155	110	130	7	0	0	0	50.82	2.01	28.57
SRR1534154.concoct.35	k__Archaea (UID2)	207	148	106	144	4	0	0	0	0	3.07	0	0
SRR1534154.concoct.36	root (UID1)	5656	56	24	56	0	0	0	0	0	0	0	0
SRR1534154.concoct.37	k__Archaea (UID2)	207	149	107	12	137	0	0	0	0	91.04	0	0
SRR1534154.concoct.38	root (UID1)	5656	56	24	56	0	0	0	0	0	0	0	0
SRR1534154.concoct.39	root (UID1)	5656	56	24	0	1	7	4	30	14	100	297.01	14.24
SRR1534154.concoct.4	k__Bacteria (UID203)	5449	104	58	3	7	5	12	13	64	94.83	360.29	0.35
SRR1534154.concoct.40	k__Bacteria (UID2569)	434	278	186	1	275	2	0	0	0	99.46	1.08	0
SRR1534154.concoct.41	k__Bacteria (UID203)	5449	103	57	38	36	13	14	2	0	49.92	19.31	64.18
SRR1534154.concoct.42	k__Bacteria (UID203)	5449	104	58	96	7	1	0	0	0	9.66	1.72	0
SRR1534154.concoct.43	root (UID1)	5656	56	24	56	0	0	0	0	0	0	0	0
SRR1534154.concoct.44	root (UID1)	5656	56	24	56	0	0	0	0	0	0	0	0
SRR1534154.concoct.45	root (UID1)	5656	56	24	56	0	0	0	0	0	0	0	0
SRR1534154.concoct.46	root (UID1)	5656	56	24	56	0	0	0	0	0	0	0	0
SRR1534154.concoct.47	k__Bacteria (UID203)	5449	104	58	1	2	17	80	4	0	99.14	178.46	70.11
SRR1534154.concoct.48	k__Bacteria (UID203)	5449	100	55	4	54	41	1	0	0	93.64	29.42	2.27
SRR1534154.concoct.49	k__Bacteria (UID203)	5449	104	58	22	36	30	16	0	0	65.36	43.65	6.41
SRR1534154.concoct.5	root (UID1)	5656	56	24	56	0	0	0	0	0	0	0	0
SRR1534154.concoct.50	root (UID1)	5656	56	24	56	0	0	0	0	0	0	0	0
SRR1534154.concoct.51	k__Bacteria (UID203)	5449	104	58	102	2	0	0	0	0	0.31	0	0
SRR1534154.concoct.52	root (UID1)	5656	56	24	0	0	52	4	0	0	100	106.25	1.56
SRR1534154.concoct.53	root (UID1)	5656	56	24	56	0	0	0	0	0	0	0	0
SRR1534154.concoct.54	c__Deltaproteobacteria (UID3216)	83	247	155	25	172	47	3	0	0	87.89	20.53	0
SRR1534154.concoct.55	root (UID1)	5656	56	24	0	0	0	0	55	1	100	304.17	25.88
SRR1534154.concoct.56	k__Bacteria (UID1452)	924	151	101	50	90	11	0	0	0	60.79	6.55	18.18
SRR1534154.concoct.57	root (UID1)	5656	56	24	56	0	0	0	0	0	0	0	0
SRR1534154.concoct.58	k__Bacteria (UID203)	5449	100	55	2	20	60	16	2	0	96.36	102.37	1.67
SRR1534154.concoct.59	root (UID1)	5656	56	24	56	0	0	0	0	0	0	0	0
SRR1534154.concoct.6	k__Archaea (UID2)	207	149	107	17	132	0	0	0	0	85.51	0	0
SRR1534154.concoct.60	k__Archaea (UID2)	207	149	107	15	134	0	0	0	0	86.45	0	0
SRR1534154.concoct.61	k__Bacteria (UID203)	5449	104	58	24	30	31	10	6	3	73.35	47.12	1.57
SRR1534154.concoct.62	root (UID1)	5656	56	24	56	0	0	0	0	0	0	0	0
SRR1534154.concoct.63	k__Bacteria (UID203)	5449	103	57	20	11	14	38	17	3	96.09	189.73	39.62
SRR1534154.concoct.64	root (UID1)	5656	56	24	56	0	0	0	0	0	0	0	0
SRR1534154.concoct.65	k__Bacteria (UID203)	5449	104	58	45	32	18	6	0	3	50.2	26.52	0
SRR1534154.concoct.66	k__Bacteria (UID2982)	88	230	148	116	110	4	0	0	0	52.57	2.36	25
SRR1534154.concoct.67	k__Bacteria (UID203)	5449	104	58	89	14	1	0	0	0	10.19	0.16	100
SRR1534154.concoct.68	k__Bacteria (UID1452)	924	151	101	44	106	1	0	0	0	67.49	0.99	0
SRR1534154.concoct.69	root (UID1)	5656	56	24	1	0	0	0	0	55	95.83	723.25	8.75
SRR1534154.concoct.7	root (UID1)	5656	56	24	56	0	0	0	0	0	0	0	0
SRR1534154.concoct.70	root (UID1)	5656	56	24	56	0	0	0	0	0	0	0	0
SRR1534154.concoct.71	k__Bacteria (UID203)	5449	104	58	19	8	26	38	13	0	72.1	113.88	22.02
SRR1534154.concoct.72	k__Bacteria (UID2570)	433	274	183	112	143	18	1	0	0	51.46	5.61	9.52
SRR1534154.concoct.73	root (UID1)	5656	56	24	56	0	0	0	0	0	0	0	0
SRR1534154.concoct.74	k__Archaea (UID2)	207	149	107	44	50	47	7	1	0	65.34	37.1	0
SRR1534154.concoct.75	k__Bacteria (UID1452)	924	151	101	34	117	0	0	0	0	70.3	0	0
SRR1534154.concoct.76	root (UID1)	5656	56	24	56	0	0	0	0	0	0	0	0
SRR1534154.concoct.77	root (UID1)	5656	56	24	56	0	0	0	0	0	0	0	0
SRR1534154.concoct.78	root (UID1)	5656	56	24	56	0	0	0	0	0	0	0	0
SRR1534154.concoct.79	k__Bacteria (UID203)	5449	104	58	0	9	90	5	0	0	100	97.1	1.9
SRR1534154.concoct.8	root (UID1)	5656	56	24	56	0	0	0	0	0	0	0	0
SRR1534154.concoct.80	k__Bacteria (UID203)	5449	104	58	5	21	23	24	10	21	91.38	142.02	0.98
SRR1534154.concoct.81	k__Bacteria (UID203)	5449	100	55	4	5	85	6	0	0	92.73	87.93	50.49
SRR1534154.concoct.82	root (UID1)	5656	56	24	56	0	0	0	0	0	0	0	0
SRR1534154.concoct.83	root (UID1)	5656	56	24	56	0	0	0	0	0	0	0	0
SRR1534154.concoct.84	k__Bacteria (UID1452)	924	161	108	43	114	3	1	0	0	70.38	3.94	0
SRR1534154.concoct.85	k__Bacteria (UID203)	5449	103	58	26	28	42	5	2	0	67.45	48.78	78.26
SRR1534154.concoct.86	k__Archaea (UID2)	207	149	107	39	103	7	0	0	0	67.45	4.59	14.29
SRR1534154.concoct.87	k__Bacteria (UID2570)	433	270	179	8	256	5	1	0	0	96.04	2.25	37.5
SRR1534154.concoct.88	root (UID1)	5656	56	24	56	0	0	0	0	0	0	0	0
SRR1534154.concoct.89	root (UID1)	5656	56	24	56	0	0	0	0	0	0	0	0
SRR1534154.concoct.9	k__Bacteria (UID203)	5449	104	58	24	80	0	0	0	0	65.52	0	0
SRR1534154.concoct.90	root (UID1)	5656	56	24	56	0	0	0	0	0	0	0	0
SRR1534154.concoct.91	k__Bacteria (UID203)	5449	100	55	3	5	9	12	20	51	94.55	341.05	10.74
SRR1534154.concoct.92	root (UID1)	5656	56	24	56	0	0	0	0	0	0	0	0
SRR1534154.concoct.93	k__Bacteria (UID1452)	924	151	101	80	58	11	2	0	0	40.3	4.3	88.24
SRR1534154.concoct.94	k__Bacteria (UID1453)	901	171	117	84	82	5	0	0	0	40.24	3.13	0
SRR1534154.concoct.95	root (UID1)	5656	56	24	56	0	0	0	0	0	0	0	0
SRR1534154.concoct.96	root (UID1)	5656	56	24	56	0	0	0	0	0	0	0	0
SRR1534154.concoct.97	k__Bacteria (UID203)	5449	103	57	77	26	0	0	0	0	25.85	0	0
SRR1534154.concoct.98	k__Bacteria (UID2495)	2993	143	89	12	128	3	0	0	0	87.83	2.81	0
SRR1534154.concoct.99	k__Bacteria (UID1452)	924	163	110	39	116	8	0	0	0	76.26	6.67	0
SRR1534154.dastool_concoct_metabat2.1	p__Proteobacteria (UID3214)	2231	190	119	4	186	0	0	0	0	97.85	0	0
SRR1534154.dastool_concoct_metabat2.10	k__Bacteria (UID3187)	2258	181	110	5	175	1	0	0	0	96.59	0.91	0
SRR1534154.dastool_concoct_metabat2.100	k__Bacteria (UID2565)	2921	152	93	25	110	14	3	0	0	84.2	16.23	26.09
SRR1534154.dastool_concoct_metabat2.101	k__Archaea (UID2)	207	149	107	37	101	11	0	0	0	68.3	6.23	0
SRR1534154.dastool_concoct_metabat2.102	k__Archaea (UID2)	207	149	107	31	116	2	0	0	0	73.36	1.4	0
SRR1534154.dastool_concoct_metabat2.103	k__Bacteria (UID209)	5443	105	59	27	73	2	3	0	0	65.77	11.86	9.09
SRR1534154.dastool_concoct_metabat2.104	k__Bacteria (UID2495)	2993	143	89	53	90	0	0	0	0	52.08	0	0
SRR1534154.dastool_concoct_metabat2.105	k__Bacteria (UID1452)	924	151	101	80	71	0	0	0	0	40.76	0	0
SRR1534154.dastool_concoct_metabat2.106	k__Archaea (UID2)	207	149	107	30	118	1	0	0	0	75.7	0.47	100
SRR1534154.dastool_concoct_metabat2.107	k__Bacteria (UID1452)	924	161	108	64	95	2	0	0	0	53.86	1.85	0
SRR1534154.dastool_concoct_metabat2.108	k__Archaea (UID2)	207	149	107	51	98	0	0	0	0	58.64	0	0
SRR1534154.dastool_concoct_metabat2.109	k__Archaea (UID2)	207	149	107	39	103	7	0	0	0	67.45	4.59	14.29
SRR1534154.dastool_concoct_metabat2.11	c__Deltaproteobacteria (UID3218)	61	284	169	6	276	2	0	0	0	97.81	1.18	50
SRR1534154.dastool_concoct_metabat2.110	k__Bacteria (UID1452)	924	151	101	57	93	1	0	0	0	53.96	0.33	0
SRR1534154.dastool_concoct_metabat2.111	k__Bacteria (UID2565)	2921	152	93	29	119	4	0	0	0	76.49	2.15	0
SRR1534154.dastool_concoct_metabat2.112	k__Bacteria (UID1452)	924	151	101	62	82	7	0	0	0	45.84	5.15	28.57
SRR1534154.dastool_concoct_metabat2.113	k__Bacteria (UID1452)	924	151	101	56	94	1	0	0	0	56.15	0.99	0
SRR1534154.dastool_concoct_metabat2.114	k__Bacteria (UID203)	5449	104	58	33	69	2	0	0	0	54.27	3.45	0
SRR1534154.dastool_concoct_metabat2.115	k__Bacteria (UID1452)	924	161	108	61	96	4	0	0	0	57.88	3.01	0
SRR1534154.dastool_concoct_metabat2.116	k__Archaea (UID2)	207	149	107	23	121	3	2	0	0	82.4	6.54	0
SRR1534154.dastool_concoct_metabat2.117	k__Bacteria (UID1452)	924	161	108	54	101	6	0	0	0	60.22	4.63	0
SRR1534154.dastool_concoct_metabat2.118	k__Bacteria (UID1452)	924	161	108	80	77	4	0	0	0	39.63	3.7	0
SRR1534154.dastool_concoct_metabat2.119	k__Archaea (UID2)	207	149	107	33	114	2	0	0	0	77.19	1.4	0
SRR1534154.dastool_concoct_metabat2.12	k__Bacteria (UID3187)	2258	187	116	10	176	1	0	0	0	94.34	0.86	0
SRR1534154.dastool_concoct_metabat2.120	k__Bacteria (UID2565)	2921	152	93	36	113	3	0	0	0	72.76	2.15	0
SRR1534154.dastool_concoct_metabat2.121	k__Bacteria (UID3060)	138	338	246	43	282	13	0	0	0	87.24	3.04	7.69
SRR1534154.dastool_concoct_metabat2.122	c__Deltaproteobacteria (UID3216)	83	247	155	110	130	7	0	0	0	50.82	2.01	28.57
SRR1534154.dastool_concoct_metabat2.123	f__Rhodobacteraceae (UID3340)	84	568	330	86	447	34	0	1	0	84.15	7.67	82.5
SRR1534154.dastool_concoct_metabat2.124	k__Bacteria (UID2495)	2993	143	89	30	96	16	0	1	0	71.81	14.79	54.55
SRR1534154.dastool_concoct_metabat2.125	k__Bacteria (UID1452)	924	163	110	39	116	8	0	0	0	76.26	6.67	0
SRR1534154.dastool_concoct_metabat2.126	c__Deltaproteobacteria (UID3216)	83	247	155	123	110	13	1	0	0	44.9	4.64	0
SRR1534154.dastool_concoct_metabat2.127	k__Bacteria (UID209)	5443	105	59	31	70	4	0	0	0	56.91	6.78	25
SRR1534154.dastool_concoct_metabat2.128	k__Archaea (UID2)	207	149	107	25	90	30	3	1	0	78.97	26.48	31.11
SRR1534154.dastool_concoct_metabat2.129	k__Bacteria (UID1452)	924	161	108	76	81	4	0	0	0	43.21	2.78	0
SRR1534154.dastool_concoct_metabat2.13	k__Bacteria (UID3187)	2258	181	110	11	170	0	0	0	0	91.59	0	0
SRR1534154.dastool_concoct_metabat2.130	k__Bacteria (UID1452)	924	151	101	42	98	11	0	0	0	66.17	4.04	0
SRR1534154.dastool_concoct_metabat2.131	k__Bacteria (UID2329)	174	149	89	84	64	1	0	0	0	30.02	0.56	100
SRR1534154.dastool_concoct_metabat2.132	k__Bacteria (UID1452)	924	151	101	58	84	8	1	0	0	55.64	5.61	0
SRR1534154.dastool_concoct_metabat2.133	k__Bacteria (UID2565)	2921	152	93	46	105	1	0	0	0	70.09	1.08	0
SRR1534154.dastool_concoct_metabat2.134	k__Bacteria (UID1452)	924	151	101	50	90	11	0	0	0	60.79	6.55	18.18
SRR1534154.dastool_concoct_metabat2.135	k__Bacteria (UID1453)	901	171	117	84	82	5	0	0	0	40.24	3.13	0
SRR1534154.dastool_concoct_metabat2.136	k__Bacteria (UID2565)	2921	152	93	19	112	21	0	0	0	84.76	16.08	4.76
SRR1534154.dastool_concoct_metabat2.137	k__Bacteria (UID2565)	2921	152	93	49	103	0	0	0	0	67.57	0	0
SRR1534154.dastool_concoct_metabat2.138	k__Bacteria (UID2495)	2993	143	89	82	57	4	0	0	0	37.81	3.56	50
SRR1534154.dastool_concoct_metabat2.139	p__Proteobacteria (UID3214)	2231	190	119	97	93	0	0	0	0	49.02	0	0
SRR1534154.dastool_concoct_metabat2.14	k__Bacteria (UID2569)	434	278	186	1	275	2	0	0	0	99.46	1.08	0
SRR1534154.dastool_concoct_metabat2.140	k__Bacteria (UID2495)	2993	143	89	49	75	19	0	0	0	59.95	10.89	15.79
SRR1534154.dastool_concoct_metabat2.141	k__Bacteria (UID1452)	924	151	101	56	72	22	1	0	0	50.17	10.98	4
SRR1534154.dastool_concoct_metabat2.142	k__Bacteria (UID2570)	433	274	183	112	143	18	1	0	0	51.46	5.61	9.52
SRR1534154.dastool_concoct_metabat2.143	o__Burkholderiales (UID4000)	193	427	214	128	293	6	0	0	0	70.97	2.43	83.33
SRR1534154.dastool_concoct_metabat2.144	k__Bacteria (UID2495)	2993	143	89	76	66	1	0	0	0	46.12	1.12	100
SRR1534154.dastool_concoct_metabat2.145	o__Rickettsiales (UID3809)	83	324	211	207	103	14	0	0	0	30.84	4.58	0
SRR1534154.dastool_concoct_metabat2.146	k__Bacteria (UID1452)	924	151	101	88	58	5	0	0	0	33.6	4.46	0
SRR1534154.dastool_concoct_metabat2.147	k__Bacteria (UID203)	5449	104	58	45	54	5	0	0	0	42.22	3.19	0
SRR1534154.dastool_concoct_metabat2.148	k__Bacteria (UID1452)	924	151	101	88	63	0	0	0	0	30.56	0	0
SRR1534154.dastool_concoct_metabat2.149	k__Archaea (UID2)	207	149	107	75	72	2	0	0	0	48.63	1.25	50
SRR1534154.dastool_concoct_metabat2.15	c__Deltaproteobacteria (UID3216)	83	247	155	3	240	4	0	0	0	98.06	1.72	25
SRR1534154.dastool_concoct_metabat2.150	k__Bacteria (UID2565)	2921	152	93	49	94	9	0	0	0	64.22	4.62	33.33
SRR1534154.dastool_concoct_metabat2.151	o__Burkholderiales (UID4000)	193	427	214	93	298	33	3	0	0	81.89	11.5	57.14
SRR1534154.dastool_concoct_metabat2.152	k__Bacteria (UID1452)	924	151	101	77	68	5	1	0	0	41.83	4.95	0
SRR1534154.dastool_concoct_metabat2.153	k__Bacteria (UID2495)	2993	143	89	56	71	13	2	0	1	55.48	17.05	13.79
SRR1534154.dastool_concoct_metabat2.154	k__Archaea (UID2)	207	149	107	51	84	11	3	0	0	61.3	10.59	0
SRR1534154.dastool_concoct_metabat2.155	k__Bacteria (UID1452)	924	151	101	28	96	23	3	0	1	77.03	28.8	2.38
SRR1534154.dastool_concoct_metabat2.16	k__Bacteria (UID2495)	2993	147	91	4	143	0	0	0	0	95.6	0	0
SRR1534154.dastool_concoct_metabat2.17	k__Bacteria (UID2495)	2993	143	89	12	128	3	0	0	0	87.83	2.81	0
SRR1534154.dastool_concoct_metabat2.18	k__Bacteria (UID2495)	2993	143	89	7	133	3	0	0	0	92.88	0.94	33.33
SRR1534154.dastool_concoct_metabat2.19	k__Bacteria (UID2982)	88	230	148	7	223	0	0	0	0	95.95	0	0
SRR1534154.dastool_concoct_metabat2.2	k__Bacteria (UID2570)	433	270	179	8	256	5	1	0	0	96.04	2.25	37.5
SRR1534154.dastool_concoct_metabat2.20	k__Bacteria (UID1452)	924	161	108	46	115	0	0	0	0	63.12	0	0
SRR1534154.dastool_concoct_metabat2.21	k__Bacteria (UID2495)	2993	143	89	20	122	1	0	0	0	92.32	1.12	0
SRR1534154.dastool_concoct_metabat2.22	k__Bacteria (UID1452)	924	151	101	40	111	0	0	0	0	65.84	0	0
SRR1534154.dastool_concoct_metabat2.23	k__Bacteria (UID1452)	924	151	101	37	114	0	0	0	0	68.61	0	0
SRR1534154.dastool_concoct_metabat2.24	k__Bacteria (UID1452)	924	151	101	38	113	0	0	0	0	66.83	0	0
SRR1534154.dastool_concoct_metabat2.25	k__Archaea (UID2)	207	149	107	15	134	0	0	0	0	86.45	0	0
SRR1534154.dastool_concoct_metabat2.26	k__Bacteria (UID2495)	2993	143	89	18	124	1	0	0	0	80.9	1.12	0
SRR1534154.dastool_concoct_metabat2.27	k__Bacteria (UID1452)	924	151	101	35	111	5	0	0	0	68.81	3.22	40
SRR1534154.dastool_concoct_metabat2.28	p__Proteobacteria (UID3214)	2231	190	119	23	157	10	0	0	0	95.38	7.14	20
SRR1534154.dastool_concoct_metabat2.29	k__Bacteria (UID2495)	2993	143	89	7	136	0	0	0	0	95.06	0	0
SRR1534154.dastool_concoct_metabat2.3	o__Actinomycetales (UID1530)	622	259	152	1	258	0	0	0	0	99.34	0	0
SRR1534154.dastool_concoct_metabat2.30	k__Archaea (UID2)	207	149	107	25	123	1	0	0	0	79.44	0.93	0
SRR1534154.dastool_concoct_metabat2.31	k__Bacteria (UID1452)	924	163	110	12	146	5	0	0	0	91.36	3.26	20
SRR1534154.dastool_concoct_metabat2.32	f__Rhodocyclaceae (UID3972)	30	540	241	21	508	11	0	0	0	93.89	2	0
SRR1534154.dastool_concoct_metabat2.33	k__Bacteria (UID1452)	924	161	108	42	119	0	0	0	0	64.81	0	0
SRR1534154.dastool_concoct_metabat2.34	k__Bacteria (UID2565)	2921	152	93	11	138	3	0	0	0	90.26	3.23	0
SRR1534154.dastool_concoct_metabat2.35	k__Bacteria (UID2495)	2993	143	89	28	110	5	0	0	0	73.03	4.6	0
SRR1534154.dastool_concoct_metabat2.36	k__Bacteria (UID1453)	901	171	117	57	114	0	0	0	0	57.24	0	0
SRR1534154.dastool_concoct_metabat2.37	k__Bacteria (UID1452)	924	151	101	30	121	0	0	0	0	73.27	0	0
SRR1534154.dastool_concoct_metabat2.38	k__Bacteria (UID1452)	924	151	101	46	104	1	0	0	0	60.31	0.2	0
SRR1534154.dastool_concoct_metabat2.39	k__Bacteria (UID2565)	2921	152	93	21	131	0	0	0	0	80.11	0	0
SRR1534154.dastool_concoct_metabat2.4	k__Bacteria (UID2565)	2921	152	93	6	144	2	0	0	0	94.09	2.15	0
SRR1534154.dastool_concoct_metabat2.40	k__Bacteria (UID2565)	2921	152	93	23	129	0	0	0	0	78.49	0	0
SRR1534154.dastool_concoct_metabat2.41	k__Bacteria (UID2565)	2921	152	93	18	131	2	1	0	0	85.27	4.3	20
SRR1534154.dastool_concoct_metabat2.42	k__Bacteria (UID3187)	2258	187	116	21	157	9	0	0	0	87.03	6.42	11.11
SRR1534154.dastool_concoct_metabat2.43	k__Archaea (UID2)	207	149	107	20	127	2	0	0	0	82.71	1.87	0
SRR1534154.dastool_concoct_metabat2.44	k__Bacteria (UID2495)	2993	143	89	7	134	2	0	0	0	93.63	1.19	0
SRR1534154.dastool_concoct_metabat2.45	c__Gammaproteobacteria (UID4201)	1164	275	174	19	244	12	0	0	0	91.52	3.11	8.33
SRR1534154.dastool_concoct_metabat2.46	k__Archaea (UID2)	207	149	107	12	137	0	0	0	0	91.04	0	0
SRR1534154.dastool_concoct_metabat2.47	k__Archaea (UID2)	207	149	107	8	140	1	0	0	0	94.08	0.93	0
SRR1534154.dastool_concoct_metabat2.48	k__Bacteria (UID1452)	924	151	101	40	110	1	0	0	0	64.36	0.99	0
SRR1534154.dastool_concoct_metabat2.49	k__Bacteria (UID1453)	901	171	117	67	104	0	0	0	0	51.1	0	0
SRR1534154.dastool_concoct_metabat2.5	f__Flavobacteriaceae (UID2845)	53	548	298	32	502	14	0	0	0	92.86	2.74	57.14
SRR1534154.dastool_concoct_metabat2.50	k__Bacteria (UID2495)	2993	143	89	36	102	5	0	0	0	75.78	4.49	0
SRR1534154.dastool_concoct_metabat2.51	k__Bacteria (UID2495)	2993	143	89	26	112	5	0	0	0	74.65	2.94	20
SRR1534154.dastool_concoct_metabat2.52	c__Deltaproteobacteria (UID3216)	83	247	155	51	188	8	0	0	0	76.15	3.87	0
SRR1534154.dastool_concoct_metabat2.53	k__Bacteria (UID1453)	901	171	117	53	118	0	0	0	0	60.23	0	0
SRR1534154.dastool_concoct_metabat2.54	k__Bacteria (UID1452)	924	161	108	23	134	4	0	0	0	80.47	2.47	0
SRR1534154.dastool_concoct_metabat2.55	k__Bacteria (UID2565)	2921	152	93	21	130	1	0	0	0	82.13	1.08	0
SRR1534154.dastool_concoct_metabat2.56	k__Bacteria (UID2495)	2993	143	89	28	114	1	0	0	0	71.54	1.12	0
SRR1534154.dastool_concoct_metabat2.57	k__Archaea (UID2)	207	149	107	17	132	0	0	0	0	85.51	0	0
SRR1534154.dastool_concoct_metabat2.58	k__Bacteria (UID1452)	924	151	101	47	104	0	0	0	0	59.37	0	0
SRR1534154.dastool_concoct_metabat2.59	k__Bacteria (UID203)	5449	104	58	19	85	0	0	0	0	70.82	0	0
SRR1534154.dastool_concoct_metabat2.6	c__Betaproteobacteria (UID3959)	235	419	211	18	399	2	0	0	0	95.18	0.95	50
SRR1534154.dastool_concoct_metabat2.60	k__Bacteria (UID1452)	924	151	101	39	112	0	0	0	0	65.35	0	0
SRR1534154.dastool_concoct_metabat2.61	k__Bacteria (UID1452)	924	161	108	51	107	3	0	0	0	59.35	2.31	0
SRR1534154.dastool_concoct_metabat2.62	k__Archaea (UID2)	207	149	107	10	139	0	0	0	0	92.21	0	0
SRR1534154.dastool_concoct_metabat2.63	k__Bacteria (UID1453)	901	171	117	59	112	0	0	0	0	55.24	0	0
SRR1534154.dastool_concoct_metabat2.64	k__Bacteria (UID2495)	2993	143	89	28	114	1	0	0	0	74.53	1.12	0
SRR1534154.dastool_concoct_metabat2.65	k__Bacteria (UID203)	5449	104	58	24	80	0	0	0	0	65.52	0	0
SRR1534154.dastool_concoct_metabat2.66	k__Archaea (UID2)	207	149	107	36	113	0	0	0	0	70.88	0	0
SRR1534154.dastool_concoct_metabat2.67	p__Cyanobacteria (UID2192)	79	584	458	23	552	9	0	0	0	95.92	1.18	0
SRR1534154.dastool_concoct_metabat2.68	p__Proteobacteria (UID3214)	2231	190	119	9	180	1	0	0	0	99.02	0.84	0
SRR1534154.dastool_concoct_metabat2.69	k__Bacteria (UID1452)	924	151	101	52	99	0	0	0	0	54.86	0	0
SRR1534154.dastool_concoct_metabat2.7	p__Proteobacteria (UID3214)	2231	190	119	2	187	1	0	0	0	98.74	0.84	0
SRR1534154.dastool_concoct_metabat2.70	k__Bacteria (UID1452)	924	161	108	74	85	2	0	0	0	41.27	0.21	0
SRR1534154.dastool_concoct_metabat2.71	k__Bacteria (UID1452)	924	161	108	39	120	2	0	0	0	67.59	1.85	50
SRR1534154.dastool_concoct_metabat2.72	k__Bacteria (UID1452)	924	151	101	50	101	0	0	0	0	57.56	0	0
SRR1534154.dastool_concoct_metabat2.73	k__Bacteria (UID2495)	2993	143	89	17	123	3	0	0	0	82.58	0.2	0
SRR1534154.dastool_concoct_metabat2.74	p__Proteobacteria (UID3214)	2231	190	119	61	129	0	0	0	0	57.56	0	0
SRR1534154.dastool_concoct_metabat2.75	k__Bacteria (UID1452)	924	151	101	49	101	1	0	0	0	60.07	0.99	0
SRR1534154.dastool_concoct_metabat2.76	k__Bacteria (UID1452)	924	151	101	62	86	3	0	0	0	50.92	2.07	0
SRR1534154.dastool_concoct_metabat2.77	k__Bacteria (UID203)	5449	104	58	25	78	1	0	0	0	69.59	1.72	100
SRR1534154.dastool_concoct_metabat2.78	k__Bacteria (UID203)	5449	104	58	19	83	2	0	0	0	72.26	2.59	0
SRR1534154.dastool_concoct_metabat2.79	k__Bacteria (UID1452)	924	151	101	58	93	0	0	0	0	53.1	0	0
SRR1534154.dastool_concoct_metabat2.8	c__Deltaproteobacteria (UID3216)	83	247	155	17	228	2	0	0	0	90.54	1.29	0
SRR1534154.dastool_concoct_metabat2.80	k__Bacteria (UID2495)	2993	143	89	43	100	0	0	0	0	60.4	0	0
SRR1534154.dastool_concoct_metabat2.81	k__Bacteria (UID1452)	924	151	101	38	112	1	0	0	0	67.13	0.99	0
SRR1534154.dastool_concoct_metabat2.82	k__Bacteria (UID1452)	924	161	108	30	127	4	0	0	0	73.61	2.47	0
SRR1534154.dastool_concoct_metabat2.83	k__Archaea (UID2)	207	149	107	41	108	0	0	0	0	66.51	0	0
SRR1534154.dastool_concoct_metabat2.84	k__Bacteria (UID2495)	2993	143	89	17	121	5	0	0	0	82.02	5.06	80
SRR1534154.dastool_concoct_metabat2.85	k__Archaea (UID2)	207	149	107	27	109	13	0	0	0	76.64	4.39	0
SRR1534154.dastool_concoct_metabat2.86	k__Bacteria (UID1452)	924	161	108	43	111	7	0	0	0	64.78	3.4	0
SRR1534154.dastool_concoct_metabat2.87	k__Bacteria (UID2495)	2993	143	89	23	114	6	0	0	0	90.01	5.12	0
SRR1534154.dastool_concoct_metabat2.88	k__Bacteria (UID203)	5449	104	58	16	86	2	0	0	0	76.85	1.02	50
SRR1534154.dastool_concoct_metabat2.89	k__Archaea (UID2)	207	149	107	41	108	0	0	0	0	66.98	0	0
SRR1534154.dastool_concoct_metabat2.9	c__Alphaproteobacteria (UID3305)	564	349	230	26	321	2	0	0	0	93.7	0.87	0
SRR1534154.dastool_concoct_metabat2.90	c__Betaproteobacteria (UID3959)	235	418	210	185	223	10	0	0	0	48.33	1.42	30
SRR1534154.dastool_concoct_metabat2.91	k__Archaea (UID2)	207	149	107	27	122	0	0	0	0	78.97	0	0
SRR1534154.dastool_concoct_metabat2.92	k__Archaea (UID2)	207	149	107	43	106	0	0	0	0	65.58	0	0
SRR1534154.dastool_concoct_metabat2.93	o__Burkholderiales (UID4000)	193	427	214	22	393	12	0	0	0	95.85	3.01	25
SRR1534154.dastool_concoct_metabat2.94	k__Bacteria (UID1452)	924	161	108	57	104	0	0	0	0	58.7	0	0
SRR1534154.dastool_concoct_metabat2.95	k__Bacteria (UID1452)	924	163	110	50	109	4	0	0	0	60.71	2.91	25
SRR1534154.dastool_concoct_metabat2.96	k__Bacteria (UID3187)	2258	190	119	62	123	5	0	0	0	61.14	1.03	0
SRR1534154.dastool_concoct_metabat2.97	k__Bacteria (UID1452)	924	151	101	58	93	0	0	0	0	52.22	0	0
SRR1534154.dastool_concoct_metabat2.98	k__Bacteria (UID1452)	924	151	101	44	106	1	0	0	0	67.49	0.99	0
SRR1534154.dastool_concoct_metabat2.99	k__Bacteria (UID2495)	2993	143	89	52	88	3	0	0	0	63.25	2.25	33.33
SRR1534154.dastool_metabat2_metadecoder.1	p__Proteobacteria (UID3880)	1495	260	164	5	255	0	0	0	0	98.17	0	0
SRR1534154.dastool_metabat2_metadecoder.10	p__Proteobacteria (UID3214)	2231	190	119	5	184	1	0	0	0	97.06	0.84	0
SRR1534154.dastool_metabat2_metadecoder.100	o__Burkholderiales (UID4000)	193	427	214	33	386	8	0	0	0	94.01	1.56	12.5
SRR1534154.dastool_metabat2_metadecoder.101	k__Bacteria (UID1452)	924	151	101	45	105	1	0	0	0	65.73	0.99	100
SRR1534154.dastool_metabat2_metadecoder.102	k__Bacteria (UID1452)	924	151	101	50	100	1	0	0	0	58.31	0.99	0
SRR1534154.dastool_metabat2_metadecoder.103	k__Bacteria (UID203)	5449	104	58	16	86	2	0	0	0	76.85	1.02	50
SRR1534154.dastool_metabat2_metadecoder.104	k__Archaea (UID2)	207	149	107	20	128	1	0	0	0	83.64	0.47	100
SRR1534154.dastool_metabat2_metadecoder.105	k__Bacteria (UID2565)	2921	152	93	26	115	11	0	0	0	83.12	8.7	45.45
SRR1534154.dastool_metabat2_metadecoder.106	k__Archaea (UID2)	207	149	107	40	109	0	0	0	0	67.91	0	0
SRR1534154.dastool_metabat2_metadecoder.107	k__Bacteria (UID203)	5449	104	58	7	74	23	0	0	0	87.93	15.52	47.83
SRR1534154.dastool_metabat2_metadecoder.108	c__Betaproteobacteria (UID3959)	235	418	210	185	223	10	0	0	0	48.33	1.42	30
SRR1534154.dastool_metabat2_metadecoder.109	k__Archaea (UID2)	207	149	107	43	106	0	0	0	0	65.58	0	0
SRR1534154.dastool_metabat2_metadecoder.11	c__Alphaproteobacteria (UID3305)	564	349	230	28	320	1	0	0	0	92.83	0.43	0
SRR1534154.dastool_metabat2_metadecoder.110	k__Bacteria (UID1452)	924	161	108	57	104	0	0	0	0	58.7	0	0
SRR1534154.dastool_metabat2_metadecoder.111	k__Bacteria (UID2565)	2921	152	93	29	121	2	0	0	0	75.81	1.61	0
SRR1534154.dastool_metabat2_metadecoder.112	k__Archaea (UID2)	207	149	107	15	133	1	0	0	0	86.6	0.93	0
SRR1534154.dastool_metabat2_metadecoder.113	k__Bacteria (UID1452)	924	151	101	58	93	0	0	0	0	52.22	0	0
SRR1534154.dastool_metabat2_metadecoder.114	k__Bacteria (UID2495)	2993	143	89	46	96	1	0	0	0	59.45	1.12	0
SRR1534154.dastool_metabat2_metadecoder.115	k__Bacteria (UID2495)	2993	143	89	52	88	3	0	0	0	63.25	2.25	33.33
SRR1534154.dastool_metabat2_metadecoder.116	k__Archaea (UID2)	207	149	107	44	105	0	0	0	0	64.81	0	0
SRR1534154.dastool_metabat2_metadecoder.117	k__Bacteria (UID1452)	924	151	101	71	76	4	0	0	0	41.25	3.47	25
SRR1534154.dastool_metabat2_metadecoder.118	k__Bacteria (UID1452)	924	161	108	69	89	3	0	0	0	47.41	2.78	0
SRR1534154.dastool_metabat2_metadecoder.119	k__Bacteria (UID209)	5443	105	59	44	61	0	0	0	0	51.13	0	0
SRR1534154.dastool_metabat2_metadecoder.12	p__Proteobacteria (UID3214)	2231	190	119	2	186	2	0	0	0	98.74	1.68	0
SRR1534154.dastool_metabat2_metadecoder.120	k__Archaea (UID2)	207	149	107	37	101	11	0	0	0	68.3	6.23	0
SRR1534154.dastool_metabat2_metadecoder.121	o__Burkholderiales (UID4000)	193	427	214	82	333	12	0	0	0	79.2	4.1	75
SRR1534154.dastool_metabat2_metadecoder.122	k__Bacteria (UID2565)	2921	152	93	41	109	2	0	0	0	62.53	1.17	50
SRR1534154.dastool_metabat2_metadecoder.123	k__Bacteria (UID1452)	924	151	101	57	84	6	4	0	0	48.81	6.38	11.11
SRR1534154.dastool_metabat2_metadecoder.124	k__Archaea (UID2)	207	149	107	31	116	2	0	0	0	73.36	1.4	0
SRR1534154.dastool_metabat2_metadecoder.125	k__Bacteria (UID2495)	2993	143	89	46	92	5	0	0	0	59.2	5.62	0
SRR1534154.dastool_metabat2_metadecoder.126	k__Bacteria (UID2495)	2993	143	89	53	90	0	0	0	0	52.08	0	0
SRR1534154.dastool_metabat2_metadecoder.127	k__Bacteria (UID1452)	924	151	101	51	100	0	0	0	0	65.84	0	0
SRR1534154.dastool_metabat2_metadecoder.128	k__Bacteria (UID1452)	924	151	101	46	104	1	0	0	0	61.1	0.99	0
SRR1534154.dastool_metabat2_metadecoder.129	k__Bacteria (UID1452)	924	161	108	64	95	2	0	0	0	53.86	1.85	0
SRR1534154.dastool_metabat2_metadecoder.13	k__Bacteria (UID3187)	2258	181	110	5	175	1	0	0	0	96.59	0.91	0
SRR1534154.dastool_metabat2_metadecoder.130	k__Bacteria (UID1452)	924	163	110	58	102	3	0	0	0	58.33	2.12	0
SRR1534154.dastool_metabat2_metadecoder.131	k__Archaea (UID2)	207	149	107	51	97	1	0	0	0	70.07	0.47	0
SRR1534154.dastool_metabat2_metadecoder.132	k__Bacteria (UID1452)	924	151	101	57	93	1	0	0	0	53.96	0.33	0
SRR1534154.dastool_metabat2_metadecoder.133	c__Gammaproteobacteria (UID4201)	1164	275	174	62	208	5	0	0	0	73.74	0.88	0
SRR1534154.dastool_metabat2_metadecoder.134	k__Bacteria (UID2565)	2921	152	93	29	119	4	0	0	0	76.49	2.15	0
SRR1534154.dastool_metabat2_metadecoder.135	k__Archaea (UID2)	207	149	107	40	107	2	0	0	0	70.57	1.87	0
SRR1534154.dastool_metabat2_metadecoder.136	k__Bacteria (UID1452)	924	151	101	55	94	2	0	0	0	56.83	1.98	0
SRR1534154.dastool_metabat2_metadecoder.137	k__Bacteria (UID2329)	174	149	89	67	81	1	0	0	0	45.05	0.56	0
SRR1534154.dastool_metabat2_metadecoder.138	k__Bacteria (UID1452)	924	151	101	54	96	1	0	0	0	57.14	0.99	0
SRR1534154.dastool_metabat2_metadecoder.139	k__Bacteria (UID1452)	924	161	108	61	96	4	0	0	0	57.88	3.01	0
SRR1534154.dastool_metabat2_metadecoder.14	k__Bacteria (UID3187)	2258	187	116	10	176	1	0	0	0	94.34	0.86	0
SRR1534154.dastool_metabat2_metadecoder.140	k__Bacteria (UID1452)	924	161	108	58	100	3	0	0	0	56.51	1.85	0
SRR1534154.dastool_metabat2_metadecoder.141	k__Bacteria (UID2329)	174	149	89	64	84	1	0	0	0	44.67	1.12	0
SRR1534154.dastool_metabat2_metadecoder.142	k__Bacteria (UID2495)	2993	143	89	39	99	4	1	0	0	67.01	5.62	57.14
SRR1534154.dastool_metabat2_metadecoder.143	k__Bacteria (UID2495)	2993	147	91	80	67	0	0	0	0	34.45	0	0
SRR1534154.dastool_metabat2_metadecoder.144	k__Bacteria (UID2495)	2993	143	89	51	70	18	4	0	0	54.01	17.31	0
SRR1534154.dastool_metabat2_metadecoder.145	k__Archaea (UID2)	207	149	107	25	89	31	3	1	0	78.97	27.41	30.43
SRR1534154.dastool_metabat2_metadecoder.146	k__Bacteria (UID1452)	924	161	108	76	81	4	0	0	0	43.21	2.78	0
SRR1534154.dastool_metabat2_metadecoder.147	k__Bacteria (UID1452)	924	151	101	71	74	4	2	0	0	48.9	6.34	0
SRR1534154.dastool_metabat2_metadecoder.148	k__Bacteria (UID203)	5449	104	58	43	60	1	0	0	0	39.47	1.72	0
SRR1534154.dastool_metabat2_metadecoder.149	k__Bacteria (UID1452)	924	151	101	75	62	12	2	0	0	43.79	8.43	5.56
SRR1534154.dastool_metabat2_metadecoder.15	k__Bacteria (UID3187)	2258	181	110	11	170	0	0	0	0	91.59	0	0
SRR1534154.dastool_metabat2_metadecoder.150	k__Bacteria (UID2495)	2993	143	89	79	64	0	0	0	0	32.29	0	0
SRR1534154.dastool_metabat2_metadecoder.151	k__Bacteria (UID2329)	174	149	89	84	64	1	0	0	0	30.02	0.56	100
SRR1534154.dastool_metabat2_metadecoder.152	k__Bacteria (UID2565)	2921	152	93	46	105	1	0	0	0	70.09	1.08	0
SRR1534154.dastool_metabat2_metadecoder.153	k__Bacteria (UID209)	5443	105	59	50	46	8	1	0	0	46.05	12.71	0
SRR1534154.dastool_metabat2_metadecoder.154	k__Bacteria (UID2565)	2921	152	93	49	103	0	0	0	0	67.57	0	0
SRR1534154.dastool_metabat2_metadecoder.155	k__Bacteria (UID2495)	2993	147	91	42	101	4	0	0	0	70.03	3.4	25
SRR1534154.dastool_metabat2_metadecoder.156	k__Bacteria (UID1452)	924	161	108	68	90	3	0	0	0	50.93	2.31	0
SRR1534154.dastool_metabat2_metadecoder.157	k__Bacteria (UID2495)	2993	143	89	82	57	4	0	0	0	37.81	3.56	50
SRR1534154.dastool_metabat2_metadecoder.158	k__Bacteria (UID1452)	924	160	109	71	80	9	0	0	0	46.88	4.09	0
SRR1534154.dastool_metabat2_metadecoder.159	k__Bacteria (UID1452)	924	151	101	55	87	9	0	0	0	55.12	5.02	0
SRR1534154.dastool_metabat2_metadecoder.16	k__Bacteria (UID2495)	2993	147	91	4	143	0	0	0	0	95.6	0	0
SRR1534154.dastool_metabat2_metadecoder.160	p__Proteobacteria (UID3214)	2231	190	119	110	78	2	0	0	0	23.53	0.84	50
SRR1534154.dastool_metabat2_metadecoder.161	k__Bacteria (UID2495)	2993	143	89	86	57	0	0	0	0	27.72	0	0
SRR1534154.dastool_metabat2_metadecoder.162	k__Bacteria (UID203)	5449	104	58	46	57	1	0	0	0	49.69	1.72	0
SRR1534154.dastool_metabat2_metadecoder.163	k__Bacteria (UID1452)	924	151	101	74	71	5	1	0	0	42.97	6.44	12.5
SRR1534154.dastool_metabat2_metadecoder.164	k__Archaea (UID2)	207	149	107	62	86	1	0	0	0	57.28	0.93	0
SRR1534154.dastool_metabat2_metadecoder.165	k__Bacteria (UID2495)	2993	143	89	76	66	1	0	0	0	46.12	1.12	100
SRR1534154.dastool_metabat2_metadecoder.166	f__Rhodobacteraceae (UID3340)	84	568	330	265	297	5	1	0	0	54.41	1.63	75
SRR1534154.dastool_metabat2_metadecoder.167	k__Bacteria (UID3060)	138	337	245	45	287	5	0	0	0	92.28	1.84	20
SRR1534154.dastool_metabat2_metadecoder.168	k__Bacteria (UID3060)	138	338	246	62	219	56	1	0	0	83.7	19.44	15.25
SRR1534154.dastool_metabat2_metadecoder.169	k__Bacteria (UID1452)	924	151	101	83	68	0	0	0	0	37.47	0	0
SRR1534154.dastool_metabat2_metadecoder.17	k__Bacteria (UID2569)	434	278	186	2	274	2	0	0	0	98.92	1.08	0
SRR1534154.dastool_metabat2_metadecoder.170	k__Bacteria (UID2495)	2993	143	89	82	59	2	0	0	0	31.92	1.23	0
SRR1534154.dastool_metabat2_metadecoder.171	k__Bacteria (UID1452)	924	151	101	88	58	5	0	0	0	33.6	4.46	0
SRR1534154.dastool_metabat2_metadecoder.172	k__Bacteria (UID2565)	2921	152	93	78	70	4	0	0	0	41.47	3.29	0
SRR1534154.dastool_metabat2_metadecoder.173	k__Bacteria (UID1452)	924	151	101	88	63	0	0	0	0	30.56	0	0
SRR1534154.dastool_metabat2_metadecoder.174	k__Bacteria (UID203)	5449	104	58	35	59	10	0	0	0	50.52	7.76	0
SRR1534154.dastool_metabat2_metadecoder.175	k__Archaea (UID2)	207	149	107	87	59	3	0	0	0	39.9	2.34	66.67
SRR1534154.dastool_metabat2_metadecoder.176	k__Bacteria (UID2570)	433	274	183	162	102	10	0	0	0	34.44	1.44	0
SRR1534154.dastool_metabat2_metadecoder.18	c__Deltaproteobacteria (UID3216)	83	247	155	5	238	4	0	0	0	96.77	1.72	25
SRR1534154.dastool_metabat2_metadecoder.19	k__Bacteria (UID1452)	924	151	101	35	116	0	0	0	0	69.8	0	0
SRR1534154.dastool_metabat2_metadecoder.2	p__Proteobacteria (UID3214)	2231	190	119	7	183	0	0	0	0	96.59	0	0
SRR1534154.dastool_metabat2_metadecoder.20	k__Bacteria (UID2565)	2921	152	93	11	141	0	0	0	0	88.71	0	0
SRR1534154.dastool_metabat2_metadecoder.21	c__Deltaproteobacteria (UID3218)	61	284	169	11	272	1	0	0	0	96.59	0.59	100
SRR1534154.dastool_metabat2_metadecoder.22	k__Bacteria (UID2565)	2921	152	93	11	140	1	0	0	0	90.73	1.08	0
SRR1534154.dastool_metabat2_metadecoder.23	k__Bacteria (UID2565)	2921	152	93	17	133	2	0	0	0	83.87	1.17	0
SRR1534154.dastool_metabat2_metadecoder.24	k__Bacteria (UID1452)	924	151	101	39	112	0	0	0	0	66.01	0	0
SRR1534154.dastool_metabat2_metadecoder.25	k__Bacteria (UID2982)	88	230	148	7	223	0	0	0	0	95.95	0	0
SRR1534154.dastool_metabat2_metadecoder.26	k__Bacteria (UID1452)	924	161	108	46	115	0	0	0	0	63.12	0	0
SRR1534154.dastool_metabat2_metadecoder.27	k__Bacteria (UID2495)	2993	143	89	20	122	1	0	0	0	92.32	1.12	0
SRR1534154.dastool_metabat2_metadecoder.28	p__Proteobacteria (UID3214)	2231	190	119	34	156	0	0	0	0	78.99	0	0
SRR1534154.dastool_metabat2_metadecoder.29	f__Flavobacteriaceae (UID2845)	53	548	298	62	480	6	0	0	0	86.75	1.15	66.67
SRR1534154.dastool_metabat2_metadecoder.3	k__Bacteria (UID2565)	2921	152	93	6	144	2	0	0	0	94.09	1.61	0
SRR1534154.dastool_metabat2_metadecoder.30	k__Bacteria (UID1452)	924	151	101	38	112	1	0	0	0	67.62	0.99	0
SRR1534154.dastool_metabat2_metadecoder.31	k__Bacteria (UID2565)	2921	152	93	16	134	2	0	0	0	87.42	2.15	0
SRR1534154.dastool_metabat2_metadecoder.32	k__Bacteria (UID1452)	924	151	101	38	113	0	0	0	0	66.83	0	0
SRR1534154.dastool_metabat2_metadecoder.33	k__Bacteria (UID2495)	2993	143	89	18	124	1	0	0	0	80.9	1.12	0
SRR1534154.dastool_metabat2_metadecoder.34	k__Bacteria (UID1452)	924	151	101	33	116	2	0	0	0	70.1	0.66	0
SRR1534154.dastool_metabat2_metadecoder.35	k__Bacteria (UID2495)	2993	143	89	20	121	2	0	0	0	79.4	2.25	0
SRR1534154.dastool_metabat2_metadecoder.36	k__Bacteria (UID2495)	2993	143	89	7	136	0	0	0	0	95.06	0	0
SRR1534154.dastool_metabat2_metadecoder.37	k__Archaea (UID2)	207	149	107	25	123	1	0	0	0	79.44	0.93	0
SRR1534154.dastool_metabat2_metadecoder.38	k__Archaea (UID2)	207	149	107	14	135	0	0	0	0	89.17	0	0
SRR1534154.dastool_metabat2_metadecoder.39	k__Bacteria (UID2495)	2993	143	89	7	135	1	0	0	0	93.63	0.07	0
SRR1534154.dastool_metabat2_metadecoder.4	o__Actinomycetales (UID1530)	622	259	152	1	258	0	0	0	0	99.34	0	0
SRR1534154.dastool_metabat2_metadecoder.40	c__Betaproteobacteria (UID3959)	235	418	210	51	351	16	0	0	0	83.5	4.25	12.5
SRR1534154.dastool_metabat2_metadecoder.41	f__Rhodocyclaceae (UID3972)	30	540	241	21	508	11	0	0	0	93.89	2	0
SRR1534154.dastool_metabat2_metadecoder.42	k__Bacteria (UID1452)	924	161	108	42	119	0	0	0	0	64.81	0	0
SRR1534154.dastool_metabat2_metadecoder.43	k__Bacteria (UID2565)	2921	152	93	11	138	3	0	0	0	90.26	3.23	0
SRR1534154.dastool_metabat2_metadecoder.44	k__Bacteria (UID2495)	2993	143	89	28	110	5	0	0	0	73.03	4.6	0
SRR1534154.dastool_metabat2_metadecoder.45	k__Bacteria (UID1453)	901	171	117	52	119	0	0	0	0	61.51	0	0
SRR1534154.dastool_metabat2_metadecoder.46	k__Bacteria (UID1452)	924	151	101	29	122	0	0	0	0	74.26	0	0
SRR1534154.dastool_metabat2_metadecoder.47	k__Bacteria (UID1452)	924	151	101	46	104	1	0	0	0	60.31	0.2	0
SRR1534154.dastool_metabat2_metadecoder.48	k__Bacteria (UID3187)	2258	187	116	22	159	6	0	0	0	85.36	3.84	16.67
SRR1534154.dastool_metabat2_metadecoder.49	k__Bacteria (UID1452)	924	161	108	34	125	2	0	0	0	72.22	1.85	50
SRR1534154.dastool_metabat2_metadecoder.5	k__Bacteria (UID2570)	433	270	179	13	252	5	0	0	0	93.25	1.55	20
SRR1534154.dastool_metabat2_metadecoder.50	k__Bacteria (UID2495)	2993	143	89	27	112	4	0	0	0	73.53	2.38	25
SRR1534154.dastool_metabat2_metadecoder.51	k__Archaea (UID2)	207	149	107	20	127	2	0	0	0	82.71	1.87	0
SRR1534154.dastool_metabat2_metadecoder.52	k__Archaea (UID2)	207	149	107	20	129	0	0	0	0	83.64	0	0
SRR1534154.dastool_metabat2_metadecoder.53	k__Bacteria (UID1452)	924	151	101	40	111	0	0	0	0	64.36	0	0
SRR1534154.dastool_metabat2_metadecoder.54	k__Bacteria (UID1453)	901	171	117	55	116	0	0	0	0	58.66	0	0
SRR1534154.dastool_metabat2_metadecoder.55	k__Bacteria (UID1452)	924	161	108	47	114	0	0	0	0	62.44	0	0
SRR1534154.dastool_metabat2_metadecoder.56	k__Bacteria (UID1453)	901	171	117	66	104	1	0	0	0	51.95	0.85	0
SRR1534154.dastool_metabat2_metadecoder.57	c__Deltaproteobacteria (UID3216)	83	247	155	46	198	3	0	0	0	79.37	1.29	0
SRR1534154.dastool_metabat2_metadecoder.58	k__Bacteria (UID1452)	924	151	101	43	108	0	0	0	0	69.31	0	0
SRR1534154.dastool_metabat2_metadecoder.59	k__Bacteria (UID2495)	2993	143	89	21	122	0	0	0	0	77.53	0	0
SRR1534154.dastool_metabat2_metadecoder.6	k__Bacteria (UID2495)	2993	143	89	8	134	1	0	0	0	91.76	0.56	100
SRR1534154.dastool_metabat2_metadecoder.60	o__Burkholderiales (UID4000)	193	427	214	84	336	7	0	0	0	76.44	2.8	57.14
SRR1534154.dastool_metabat2_metadecoder.61	k__Bacteria (UID2495)	2993	143	89	36	102	5	0	0	0	75.78	4.49	0
SRR1534154.dastool_metabat2_metadecoder.62	k__Bacteria (UID2495)	2993	143	89	9	132	2	0	0	0	91.57	1.69	0
SRR1534154.dastool_metabat2_metadecoder.63	k__Bacteria (UID1453)	901	171	117	53	118	0	0	0	0	60.23	0	0
SRR1534154.dastool_metabat2_metadecoder.64	k__Bacteria (UID1452)	924	161	108	23	134	4	0	0	0	80.47	2.47	0
SRR1534154.dastool_metabat2_metadecoder.65	k__Bacteria (UID1452)	924	151	101	34	115	2	0	0	0	71.09	1.98	50
SRR1534154.dastool_metabat2_metadecoder.66	k__Bacteria (UID2495)	2993	143	89	27	115	1	0	0	0	75.66	1.12	0
SRR1534154.dastool_metabat2_metadecoder.67	k__Bacteria (UID2495)	2993	143	89	28	114	1	0	0	0	72.59	1.12	0
SRR1534154.dastool_metabat2_metadecoder.68	c__Betaproteobacteria (UID3959)	235	418	210	172	246	0	0	0	0	51.99	0	0
SRR1534154.dastool_metabat2_metadecoder.69	k__Bacteria (UID1452)	924	151	101	47	104	0	0	0	0	59.37	0	0
SRR1534154.dastool_metabat2_metadecoder.7	c__Betaproteobacteria (UID3959)	235	419	211	18	399	2	0	0	0	95.18	0.95	50
SRR1534154.dastool_metabat2_metadecoder.70	k__Bacteria (UID1452)	924	151	101	24	123	4	0	0	0	78.32	2.64	0
SRR1534154.dastool_metabat2_metadecoder.71	k__Bacteria (UID1452)	924	151	101	45	106	0	0	0	0	62.51	0	0
SRR1534154.dastool_metabat2_metadecoder.72	k__Bacteria (UID203)	5449	104	58	19	85	0	0	0	0	70.82	0	0
SRR1534154.dastool_metabat2_metadecoder.73	k__Bacteria (UID1452)	924	151	101	37	114	0	0	0	0	67.33	0	0
SRR1534154.dastool_metabat2_metadecoder.74	k__Bacteria (UID1452)	924	163	110	28	132	3	0	0	0	83.64	1.45	33.33
SRR1534154.dastool_metabat2_metadecoder.75	k__Bacteria (UID1452)	924	161	108	51	107	3	0	0	0	59.35	2.31	0
SRR1534154.dastool_metabat2_metadecoder.76	k__Archaea (UID2)	207	149	107	10	139	0	0	0	0	92.21	0	0
SRR1534154.dastool_metabat2_metadecoder.77	k__Bacteria (UID2495)	2993	143	89	16	124	3	0	0	0	83.15	0.2	0
SRR1534154.dastool_metabat2_metadecoder.78	k__Bacteria (UID1452)	924	163	110	41	116	5	1	0	0	67.98	4.83	25
SRR1534154.dastool_metabat2_metadecoder.79	k__Bacteria (UID203)	5449	104	58	19	85	0	0	0	0	73.28	0	0
SRR1534154.dastool_metabat2_metadecoder.8	p__Proteobacteria (UID3214)	2231	190	119	2	187	1	0	0	0	98.74	0.84	0
SRR1534154.dastool_metabat2_metadecoder.80	p__Cyanobacteria (UID2192)	79	584	458	41	536	7	0	0	0	92.32	0.85	0
SRR1534154.dastool_metabat2_metadecoder.81	p__Proteobacteria (UID3214)	2231	190	119	9	180	1	0	0	0	99.02	0.84	0
SRR1534154.dastool_metabat2_metadecoder.82	k__Bacteria (UID1452)	924	151	101	38	112	1	0	0	0	67.13	0.99	0
SRR1534154.dastool_metabat2_metadecoder.83	k__Bacteria (UID2495)	2993	143	89	44	96	3	0	0	0	59.94	2.35	33.33
SRR1534154.dastool_metabat2_metadecoder.84	k__Bacteria (UID1452)	924	151	101	52	99	0	0	0	0	54.86	0	0
SRR1534154.dastool_metabat2_metadecoder.85	k__Bacteria (UID1452)	924	161	108	74	85	2	0	0	0	41.27	0.21	0
SRR1534154.dastool_metabat2_metadecoder.86	k__Bacteria (UID1452)	924	151	101	58	93	0	0	0	0	53.1	0	0
SRR1534154.dastool_metabat2_metadecoder.87	k__Archaea (UID2)	207	149	107	37	112	0	0	0	0	69.86	0	0
SRR1534154.dastool_metabat2_metadecoder.88	k__Bacteria (UID2495)	2993	143	89	36	106	1	0	0	0	66.77	1.12	0
SRR1534154.dastool_metabat2_metadecoder.89	k__Bacteria (UID2565)	2921	152	93	42	110	0	0	0	0	74.67	0	0
SRR1534154.dastool_metabat2_metadecoder.9	c__Deltaproteobacteria (UID3216)	83	247	155	17	228	2	0	0	0	90.54	1.29	0
SRR1534154.dastool_metabat2_metadecoder.90	k__Bacteria (UID1452)	924	151	101	42	108	1	0	0	0	67.33	0.99	0
SRR1534154.dastool_metabat2_metadecoder.91	k__Bacteria (UID1452)	924	151	101	62	86	3	0	0	0	50.92	2.07	0
SRR1534154.dastool_metabat2_metadecoder.92	k__Bacteria (UID203)	5449	104	58	25	79	0	0	0	0	69.59	0	0
SRR1534154.dastool_metabat2_metadecoder.93	k__Bacteria (UID203)	5449	104	58	19	83	2	0	0	0	72.26	2.59	0
SRR1534154.dastool_metabat2_metadecoder.94	k__Bacteria (UID1452)	924	151	101	55	93	3	0	0	0	54.26	2.97	66.67
SRR1534154.dastool_metabat2_metadecoder.95	k__Archaea (UID2)	207	149	107	38	111	0	0	0	0	68.38	0	0
SRR1534154.dastool_metabat2_metadecoder.96	k__Archaea (UID2)	207	149	107	21	128	0	0	0	0	81.78	0	0
SRR1534154.dastool_metabat2_metadecoder.97	k__Archaea (UID2)	207	149	107	25	124	0	0	0	0	80.84	0	0
SRR1534154.dastool_metabat2_metadecoder.98	k__Archaea (UID2)	207	149	107	29	108	12	0	0	0	75.7	3.45	0
SRR1534154.dastool_metabat2_metadecoder.99	p__Proteobacteria (UID3214)	2231	190	119	28	161	1	0	0	0	97.34	0.84	0
SRR1534154.maxbin2.1	root (UID1)	5656	56	24	54	2	0	0	0	0	8.33	0	0
SRR1534154.maxbin2.10	k__Bacteria (UID203)	5449	104	58	75	28	1	0	0	0	43.1	1.72	0
SRR1534154.maxbin2.100	k__Bacteria (UID1452)	924	151	101	90	54	6	1	0	0	25.12	4.98	11.11
SRR1534154.maxbin2.101	k__Bacteria (UID2495)	2993	143	89	4	135	4	0	0	0	95.51	2.13	25
SRR1534154.maxbin2.102	k__Bacteria (UID1452)	924	151	101	38	109	4	0	0	0	67.13	3.08	0
SRR1534154.maxbin2.103	k__Bacteria (UID2495)	2993	143	89	27	93	15	8	0	0	74.84	18.47	0
SRR1534154.maxbin2.104	k__Bacteria (UID203)	5449	104	58	85	11	7	1	0	0	25.86	13.79	20
SRR1534154.maxbin2.105	k__Bacteria (UID2570)	433	270	179	166	99	5	0	0	0	39.67	1.96	0
SRR1534154.maxbin2.106	k__Bacteria (UID203)	5449	104	58	97	7	0	0	0	0	7.92	0	0
SRR1534154.maxbin2.107	k__Bacteria (UID2495)	2993	143	89	17	124	2	0	0	0	82.02	1.69	0
SRR1534154.maxbin2.108	k__Bacteria (UID1452)	924	151	101	50	82	16	3	0	0	56.35	16.75	0
SRR1534154.maxbin2.109	k__Bacteria (UID1452)	924	151	101	37	109	4	1	0	0	67.29	5.94	0
SRR1534154.maxbin2.11	k__Bacteria (UID203)	5449	104	58	98	6	0	0	0	0	8.62	0	0
SRR1534154.maxbin2.110	k__Bacteria (UID203)	5449	104	58	35	57	12	0	0	0	55.07	13.95	8.33
SRR1534154.maxbin2.111	k__Bacteria (UID1452)	924	151	101	38	105	8	0	0	0	66.34	4.54	25
SRR1534154.maxbin2.112	root (UID1)	5656	56	24	56	0	0	0	0	0	0	0	0
SRR1534154.maxbin2.113	k__Bacteria (UID203)	5449	103	57	0	82	21	0	0	0	100	8.13	0
SRR1534154.maxbin2.114	f__Rhodocyclaceae (UID3972)	30	540	241	21	501	18	0	0	0	93.89	3.79	0
SRR1534154.maxbin2.115	k__Bacteria (UID203)	5449	104	58	34	54	16	0	0	0	50.84	6.72	0
SRR1534154.maxbin2.116	k__Bacteria (UID1452)	924	151	101	54	96	0	1	0	0	56.27	1.98	33.33
SRR1534154.maxbin2.117	k__Bacteria (UID2982)	88	230	148	104	111	14	1	0	0	47.97	5.03	0
SRR1534154.maxbin2.118	k__Archaea (UID2)	207	149	107	30	102	16	1	0	0	74.3	12.15	0
SRR1534154.maxbin2.119	k__Bacteria (UID1452)	924	151	101	76	68	5	2	0	0	41.28	8.91	0
SRR1534154.maxbin2.12	k__Bacteria (UID1453)	901	171	117	61	107	3	0	0	0	53.53	1.71	0
SRR1534154.maxbin2.120	k__Bacteria (UID203)	5449	100	55	86	13	1	0	0	0	14.74	1.82	0
SRR1534154.maxbin2.121	k__Bacteria (UID1452)	924	151	101	90	48	13	0	0	0	37.59	6.22	7.69
SRR1534154.maxbin2.122	k__Archaea (UID2)	207	149	107	34	85	28	2	0	0	74.38	20.14	85.29
SRR1534154.maxbin2.123	k__Bacteria (UID203)	5449	104	58	18	83	3	0	0	0	74.14	3.45	0
SRR1534154.maxbin2.124	k__Bacteria (UID203)	5449	104	58	59	23	15	5	2	0	46.76	29.47	11.9
SRR1534154.maxbin2.125	k__Bacteria (UID203)	5449	104	58	23	52	22	3	4	0	66.51	20.06	0
SRR1534154.maxbin2.126	k__Archaea (UID2)	207	149	107	14	135	0	0	0	0	90.11	0	0
SRR1534154.maxbin2.127	k__Bacteria (UID203)	5449	104	58	18	84	2	0	0	0	72.54	1.72	50
SRR1534154.maxbin2.128	k__Bacteria (UID2982)	88	230	148	109	105	14	2	0	0	56.01	10.81	10
SRR1534154.maxbin2.129	k__Bacteria (UID1452)	924	151	101	81	64	4	2	0	0	39.67	7.92	0
SRR1534154.maxbin2.13	root (UID1)	5656	56	24	56	0	0	0	0	0	0	0	0
SRR1534154.maxbin2.130	c__Deltaproteobacteria (UID3216)	83	247	155	46	194	7	0	0	0	84.39	1.74	0
SRR1534154.maxbin2.131	k__Bacteria (UID203)	5449	103	57	49	34	11	5	4	0	34.05	17.54	14
SRR1534154.maxbin2.132	k__Bacteria (UID203)	5449	104	58	50	35	14	1	4	0	50.05	26.09	9.76
SRR1534154.maxbin2.133	k__Bacteria (UID203)	5449	104	58	91	11	2	0	0	0	12.15	3.45	0
SRR1534154.maxbin2.134	k__Bacteria (UID1452)	924	151	101	68	70	10	3	0	0	52.27	13.37	0
SRR1534154.maxbin2.135	k__Bacteria (UID203)	5449	104	58	73	19	11	1	0	0	34.17	19.12	7.14
SRR1534154.maxbin2.136	p__Proteobacteria (UID3214)	2231	190	119	2	177	9	2	0	0	98.74	9.66	0
SRR1534154.maxbin2.137	k__Bacteria (UID203)	5449	104	58	74	19	6	3	2	0	33.83	25	14.81
SRR1534154.maxbin2.138	k__Bacteria (UID2569)	434	278	186	24	246	8	0	0	0	95.88	3.15	50
SRR1534154.maxbin2.139	k__Bacteria (UID1452)	924	161	108	34	114	12	1	0	0	72.22	12.04	6.67
SRR1534154.maxbin2.14	root (UID1)	5656	56	24	56	0	0	0	0	0	0	0	0
SRR1534154.maxbin2.140	k__Bacteria (UID2495)	2993	143	89	52	55	23	4	8	1	64.63	49.85	7.53
SRR1534154.maxbin2.141	k__Bacteria (UID1452)	924	151	101	53	85	12	1	0	0	54.37	6.33	6.67
SRR1534154.maxbin2.142	k__Bacteria (UID1453)	901	171	117	36	124	11	0	0	0	72.22	4.18	9.09
SRR1534154.maxbin2.143	k__Bacteria (UID203)	5449	104	58	100	4	0	0	0	0	1.33	0	0
SRR1534154.maxbin2.144	k__Bacteria (UID203)	5449	100	55	16	65	17	2	0	0	90.91	8.43	0
SRR1534154.maxbin2.145	k__Archaea (UID2)	207	149	107	17	93	34	4	1	0	85.98	31.29	50
SRR1534154.maxbin2.146	o__Burkholderiales (UID4000)	193	427	214	8	372	39	7	1	0	97.97	13.26	36.36
SRR1534154.maxbin2.147	k__Bacteria (UID1452)	924	151	101	37	94	18	1	1	0	71.78	18.65	3.7
SRR1534154.maxbin2.148	k__Bacteria (UID203)	5449	104	58	86	17	1	0	0	0	19.28	0.86	0
SRR1534154.maxbin2.149	k__Archaea (UID2)	207	149	107	40	84	24	1	0	0	67.99	10.12	3.7
SRR1534154.maxbin2.15	k__Bacteria (UID203)	5449	104	58	97	3	4	0	0	0	12.07	6.9	75
SRR1534154.maxbin2.150	k__Archaea (UID2)	207	149	107	21	128	0	0	0	0	82.71	0	0
SRR1534154.maxbin2.151	k__Bacteria (UID203)	5449	103	57	7	75	21	0	0	0	91.4	9.85	71.43
SRR1534154.maxbin2.152	k__Archaea (UID2)	207	149	107	37	69	39	3	0	1	69.7	29.61	0
SRR1534154.maxbin2.153	k__Bacteria (UID3060)	138	337	245	147	167	19	4	0	0	60.82	8.98	35.48
SRR1534154.maxbin2.154	k__Bacteria (UID203)	5449	104	58	3	64	35	2	0	0	96.55	19.27	0
SRR1534154.maxbin2.155	k__Archaea (UID2)	207	149	107	66	82	1	0	0	0	58.88	0.93	0
SRR1534154.maxbin2.156	k__Bacteria (UID203)	5449	103	57	64	22	10	7	0	0	40.51	12.2	3.23
SRR1534154.maxbin2.157	k__Bacteria (UID2565)	2921	152	93	10	138	4	0	0	0	91.33	4.3	0
SRR1534154.maxbin2.158	k__Archaea (UID2)	207	149	107	66	63	19	1	0	0	53.59	11.18	27.27
SRR1534154.maxbin2.159	p__Proteobacteria (UID3214)	2231	190	119	59	124	7	0	0	0	85.64	5.46	0
SRR1534154.maxbin2.16	k__Archaea (UID2)	207	149	107	145	4	0	0	0	0	2.8	0	0
SRR1534154.maxbin2.160	k__Bacteria (UID2495)	2993	143	89	38	86	17	2	0	0	64.54	14.2	4.35
SRR1534154.maxbin2.161	k__Bacteria (UID2565)	2921	152	93	9	101	36	6	0	0	91.4	33.79	12.96
SRR1534154.maxbin2.162	c__Deltaproteobacteria (UID3218)	61	284	169	11	238	30	5	0	0	94.85	16.67	2.22
SRR1534154.maxbin2.163	k__Bacteria (UID2495)	2993	147	91	1	144	2	0	0	0	98.9	1.2	0
SRR1534154.maxbin2.164	c__Alphaproteobacteria (UID3305)	564	349	230	13	312	24	0	0	0	94.57	7.68	0
SRR1534154.maxbin2.165	k__Archaea (UID2)	207	149	107	23	115	11	0	0	0	81.78	8.1	0
SRR1534154.maxbin2.166	k__Bacteria (UID203)	5449	104	58	0	55	48	1	0	0	100	18.97	37.25
SRR1534154.maxbin2.167	k__Bacteria (UID2565)	2921	152	93	13	115	19	5	0	0	87.1	20.74	0
SRR1534154.maxbin2.168	k__Bacteria (UID1453)	901	171	117	72	98	1	0	0	0	53.8	0.43	100
SRR1534154.maxbin2.169	k__Bacteria (UID2495)	2993	143	89	8	133	2	0	0	0	93.94	2.25	0
SRR1534154.maxbin2.17	c__Betaproteobacteria (UID3959)	235	419	211	349	67	3	0	0	0	11.32	0.71	0
SRR1534154.maxbin2.170	k__Bacteria (UID203)	5449	104	58	4	52	39	9	0	0	94.83	42.81	1.52
SRR1534154.maxbin2.171	k__Bacteria (UID2565)	2921	152	93	10	132	10	0	0	0	92.35	9.74	10
SRR1534154.maxbin2.172	k__Archaea (UID2)	207	148	106	17	38	68	11	9	5	84.43	71.24	0
SRR1534154.maxbin2.173	k__Archaea (UID2)	207	149	107	45	64	34	5	1	0	71.85	31	27.27
SRR1534154.maxbin2.174	k__Bacteria (UID203)	5449	104	58	16	53	35	0	0	0	76.57	24.11	0
SRR1534154.maxbin2.175	k__Bacteria (UID203)	5449	104	58	6	44	39	12	3	0	92.24	82.01	1.08
SRR1534154.maxbin2.176	k__Bacteria (UID1452)	924	151	101	36	103	12	0	0	0	68.81	4.64	8.33
SRR1534154.maxbin2.177	k__Bacteria (UID1452)	924	151	101	54	54	27	15	1	0	66.1	51.72	1.28
SRR1534154.maxbin2.178	k__Bacteria (UID1452)	924	151	101	44	92	15	0	0	0	61.72	6.91	0
SRR1534154.maxbin2.179	k__Bacteria (UID1452)	924	151	101	65	51	20	11	4	0	60.16	45.68	1.3
SRR1534154.maxbin2.18	c__Betaproteobacteria (UID3959)	235	419	211	47	370	2	0	0	0	94.23	0.95	50
SRR1534154.maxbin2.180	k__Bacteria (UID203)	5449	104	58	15	66	17	6	0	0	75.71	11.21	0
SRR1534154.maxbin2.181	k__Archaea (UID2)	207	149	107	81	39	21	8	0	0	45.25	20.64	0
SRR1534154.maxbin2.182	k__Bacteria (UID203)	5449	103	57	10	58	35	0	0	0	83.33	14.83	2.86
SRR1534154.maxbin2.183	k__Bacteria (UID203)	5449	103	57	86	16	1	0	0	0	16.45	1.75	0
SRR1534154.maxbin2.184	k__Bacteria (UID203)	5449	103	57	16	36	25	20	5	1	78.25	49.68	1.6
SRR1534154.maxbin2.185	k__Bacteria (UID203)	5449	103	57	31	42	20	6	3	1	64.91	51.47	1.41
SRR1534154.maxbin2.186	k__Bacteria (UID203)	5449	104	58	69	28	7	0	0	0	36.83	9.48	0
SRR1534154.maxbin2.187	k__Bacteria (UID1452)	924	151	101	75	66	10	0	0	0	49.67	4.9	0
SRR1534154.maxbin2.188	k__Bacteria (UID203)	5449	104	58	65	39	0	0	0	0	51.84	0	0
SRR1534154.maxbin2.189	k__Bacteria (UID3187)	2258	187	116	11	146	26	4	0	0	92.6	22.71	2.63
SRR1534154.maxbin2.19	p__Proteobacteria (UID3214)	2231	190	119	7	183	0	0	0	0	96.59	0	0
SRR1534154.maxbin2.190	k__Bacteria (UID1452)	924	163	110	15	131	16	1	0	0	88.64	6.27	0
SRR1534154.maxbin2.191	k__Bacteria (UID1452)	924	161	108	32	119	8	2	0	0	78.97	10.42	0
SRR1534154.maxbin2.192	p__Euryarchaeota (UID3)	148	187	124	135	39	10	3	0	0	30.95	9.95	0
SRR1534154.maxbin2.193	k__Bacteria (UID2565)	2921	152	93	25	121	6	0	0	0	77.22	3.42	0
SRR1534154.maxbin2.194	c__Deltaproteobacteria (UID3216)	83	247	155	34	179	29	4	1	0	84	16.05	0
SRR1534154.maxbin2.195	p__Cyanobacteria (UID2192)	79	584	458	47	530	5	2	0	0	95.02	1.31	0
SRR1534154.maxbin2.196	c__Gammaproteobacteria (UID4201)	1164	275	174	21	213	32	9	0	0	90.37	11.61	1.69
SRR1534154.maxbin2.197	k__Bacteria (UID203)	5449	104	58	91	9	2	1	1	0	11.83	1.1	9.09
SRR1534154.maxbin2.198	k__Bacteria (UID2495)	2993	143	89	61	72	9	1	0	0	64.09	8.43	8.33
SRR1534154.maxbin2.199	k__Bacteria (UID203)	5449	103	57	46	37	17	3	0	0	34.64	5.98	0
SRR1534154.maxbin2.2	k__Bacteria (UID203)	5449	104	58	77	27	0	0	0	0	33.39	0	0
SRR1534154.maxbin2.20	k__Archaea (UID2)	207	149	107	10	138	1	0	0	0	92.21	0.93	0
SRR1534154.maxbin2.200	k__Bacteria (UID2565)	2921	152	93	35	109	8	0	0	0	85.53	6.45	0
SRR1534154.maxbin2.201	k__Bacteria (UID203)	5449	104	58	58	24	10	2	1	9	34.87	18.54	1.36
SRR1534154.maxbin2.202	k__Archaea (UID2)	207	149	107	99	44	6	0	0	0	36.48	1.29	0
SRR1534154.maxbin2.203	k__Bacteria (UID203)	5449	103	57	20	56	24	3	0	0	67.54	20.61	0
SRR1534154.maxbin2.204	k__Bacteria (UID203)	5449	104	58	71	24	8	1	0	0	46.71	14.66	9.09
SRR1534154.maxbin2.205	k__Bacteria (UID203)	5449	103	57	58	27	14	4	0	0	36.92	10.86	0
SRR1534154.maxbin2.206	k__Bacteria (UID203)	5449	100	55	15	34	28	18	3	2	80.88	79.56	1.67
SRR1534154.maxbin2.207	k__Bacteria (UID203)	5449	104	58	29	37	17	9	3	9	59.48	50.27	2.99
SRR1534154.maxbin2.208	k__Bacteria (UID1452)	924	160	109	93	42	15	6	4	0	39.61	25.08	0
SRR1534154.maxbin2.209	k__Bacteria (UID203)	5449	103	57	34	31	22	11	4	1	64.01	68.13	0
SRR1534154.maxbin2.21	c__Betaproteobacteria (UID3959)	235	418	210	219	188	10	1	0	0	49.93	2.16	69.23
SRR1534154.maxbin2.210	k__Bacteria (UID203)	5449	100	55	75	21	3	1	0	0	30.28	4.55	0
SRR1534154.maxbin2.211	k__Bacteria (UID203)	5449	104	58	33	20	22	11	12	6	53.39	43.75	1.07
SRR1534154.maxbin2.212	k__Bacteria (UID203)	5449	103	57	18	44	33	8	0	0	71.05	31.21	0
SRR1534154.maxbin2.213	k__Bacteria (UID203)	5449	103	57	36	45	19	2	1	0	58.87	10.37	0
SRR1534154.maxbin2.214	k__Bacteria (UID3060)	138	338	246	98	154	74	11	1	0	69.63	32.22	10.62
SRR1534154.maxbin2.215	k__Bacteria (UID2565)	2921	152	93	67	66	19	0	0	0	52.03	12.25	0
SRR1534154.maxbin2.216	k__Bacteria (UID1452)	924	163	110	64	91	8	0	0	0	71.97	6.67	0
SRR1534154.maxbin2.217	k__Bacteria (UID203)	5449	104	58	98	5	1	0	0	0	4.78	0.16	0
SRR1534154.maxbin2.218	k__Bacteria (UID203)	5449	104	58	44	35	15	7	3	0	43.18	31.39	0
SRR1534154.maxbin2.219	k__Bacteria (UID2329)	174	149	89	54	59	24	11	1	0	60.25	31.1	4.76
SRR1534154.maxbin2.22	k__Bacteria (UID1452)	924	151	101	87	62	2	0	0	0	29.52	0.36	50
SRR1534154.maxbin2.220	k__Bacteria (UID203)	5449	104	58	23	32	24	9	5	11	64.66	52.31	0.7
SRR1534154.maxbin2.221	k__Bacteria (UID203)	5449	104	58	43	29	24	3	0	5	56.97	34.94	0
SRR1534154.maxbin2.222	k__Bacteria (UID203)	5449	103	57	16	39	31	7	7	3	77.59	46.9	0
SRR1534154.maxbin2.223	k__Bacteria (UID203)	5449	104	58	52	35	8	7	2	0	38.24	9.8	0
SRR1534154.maxbin2.224	k__Bacteria (UID2565)	2921	152	93	23	127	2	0	0	0	79.38	1.17	50
SRR1534154.maxbin2.225	k__Bacteria (UID2329)	174	149	89	77	59	13	0	0	0	50.05	8.38	7.69
SRR1534154.maxbin2.226	k__Bacteria (UID203)	5449	100	55	20	41	25	12	1	1	80.25	63.55	1.3
SRR1534154.maxbin2.227	k__Bacteria (UID203)	5449	103	57	43	35	13	4	5	3	56.06	24.56	0
SRR1534154.maxbin2.228	k__Bacteria (UID203)	5449	103	57	37	25	19	19	1	2	51.59	37.53	0.98
SRR1534154.maxbin2.229	k__Bacteria (UID203)	5449	100	55	3	59	24	7	2	5	94.55	51.39	0.85
SRR1534154.maxbin2.23	root (UID1)	5656	56	24	56	0	0	0	0	0	0	0	0
SRR1534154.maxbin2.230	k__Bacteria (UID203)	5449	104	58	17	62	24	1	0	0	76.85	13.86	3.7
SRR1534154.maxbin2.231	k__Bacteria (UID203)	5449	100	55	16	34	29	17	3	1	74.38	59.81	1.85
SRR1534154.maxbin2.232	k__Bacteria (UID203)	5449	103	57	34	36	23	8	2	0	67.68	40.9	3.39
SRR1534154.maxbin2.233	k__Bacteria (UID203)	5449	104	58	53	29	18	3	1	0	45.92	21.58	15.15
SRR1534154.maxbin2.234	k__Bacteria (UID203)	5449	104	58	79	24	1	0	0	0	27.19	1.72	0
SRR1534154.maxbin2.235	k__Bacteria (UID203)	5449	100	55	19	37	19	13	2	10	70.74	63.7	1.04
SRR1534154.maxbin2.236	k__Bacteria (UID203)	5449	104	58	38	31	17	11	5	2	56.65	44.31	2
SRR1534154.maxbin2.237	k__Bacteria (UID203)	5449	100	55	54	24	15	5	2	0	40.74	10.66	0
SRR1534154.maxbin2.238	k__Bacteria (UID203)	5449	104	58	42	29	17	11	5	0	52.74	26.31	1.25
SRR1534154.maxbin2.239	k__Bacteria (UID3060)	138	338	246	218	84	30	5	1	0	34.55	13.23	9.8
SRR1534154.maxbin2.24	c__Betaproteobacteria (UID3959)	235	418	210	259	138	20	1	0	0	32.36	4.91	21.74
SRR1534154.maxbin2.240	f__Flavobacteriaceae (UID2845)	53	548	298	330	152	60	4	2	0	35.92	11.26	0
SRR1534154.maxbin2.241	k__Bacteria (UID1453)	901	171	117	59	63	34	12	3	0	64.18	39.62	2.27
SRR1534154.maxbin2.242	k__Bacteria (UID203)	5449	100	55	67	26	7	0	0	0	35.07	8.35	0
SRR1534154.maxbin2.243	k__Bacteria (UID203)	5449	100	55	40	33	19	6	1	1	62.75	40.03	0
SRR1534154.maxbin2.244	k__Bacteria (UID203)	5449	104	58	42	37	16	8	1	0	54.28	27.12	0
SRR1534154.maxbin2.245	k__Bacteria (UID2495)	2993	147	91	23	103	20	1	0	0	78.22	12.04	13.04
SRR1534154.maxbin2.246	k__Bacteria (UID203)	5449	100	55	48	26	17	6	2	1	60.02	31.47	0
SRR1534154.maxbin2.247	k__Archaea (UID2)	207	149	107	26	83	26	8	5	1	79.91	29.36	0
SRR1534154.maxbin2.248	k__Bacteria (UID3060)	138	338	246	118	212	8	0	0	0	72.49	2.48	25
SRR1534154.maxbin2.249	k__Bacteria (UID203)	5449	104	58	14	44	27	13	6	0	86.13	58.16	0
SRR1534154.maxbin2.25	o__Rickettsiales (UID3809)	83	324	211	211	104	9	0	0	0	29.18	2.32	33.33
SRR1534154.maxbin2.250	k__Bacteria (UID203)	5449	103	58	24	35	29	11	2	2	75.01	69.54	0
SRR1534154.maxbin2.251	k__Bacteria (UID203)	5449	104	58	48	36	15	5	0	0	54.12	26.33	0
SRR1534154.maxbin2.252	k__Archaea (UID2)	207	149	107	11	49	65	22	2	0	91.59	68.75	0
SRR1534154.maxbin2.253	k__Bacteria (UID2495)	2993	143	89	47	57	30	6	3	0	60.44	42.03	0
SRR1534154.maxbin2.254	k__Bacteria (UID203)	5449	104	58	23	34	30	8	7	2	69.67	58	0.86
SRR1534154.maxbin2.255	k__Bacteria (UID203)	5449	100	55	41	24	30	4	1	0	53.1	32.56	0
SRR1534154.maxbin2.256	c__Deltaproteobacteria (UID3216)	83	247	155	110	127	9	1	0	0	51.81	3.36	16.67
SRR1534154.maxbin2.257	k__Bacteria (UID2495)	2993	143	89	58	72	11	2	0	0	50.78	7.45	5.88
SRR1534154.maxbin2.258	k__Bacteria (UID2570)	433	273	183	103	115	40	9	4	2	61.69	26.76	0
SRR1534154.maxbin2.259	k__Bacteria (UID203)	5449	104	58	47	36	15	5	1	0	70.97	34.85	0
SRR1534154.maxbin2.26	p__Proteobacteria (UID3214)	2231	190	119	79	111	0	0	0	0	66.81	0	0
SRR1534154.maxbin2.260	k__Bacteria (UID203)	5449	104	58	54	27	13	7	3	0	39.58	23.45	0
SRR1534154.maxbin2.261	k__Archaea (UID2)	207	149	107	43	89	16	1	0	0	67.99	7.66	5.26
SRR1534154.maxbin2.262	k__Bacteria (UID1452)	924	151	101	71	52	21	6	1	0	52.59	21.08	0
SRR1534154.maxbin2.263	k__Bacteria (UID203)	5449	104	58	63	31	8	2	0	0	31.79	6.43	7.14
SRR1534154.maxbin2.264	k__Bacteria (UID2495)	2993	143	89	75	43	19	6	0	0	38.75	25.46	2.7
SRR1534154.maxbin2.265	k__Bacteria (UID203)	5449	104	58	22	37	27	11	7	0	74.28	51.68	1.96
SRR1534154.maxbin2.266	k__Bacteria (UID2565)	2921	152	93	54	73	19	5	1	0	55.52	21.46	2.5
SRR1534154.maxbin2.267	k__Bacteria (UID203)	5449	104	58	35	34	27	5	2	1	64.24	44.03	0
SRR1534154.maxbin2.268	k__Bacteria (UID203)	5449	104	58	32	37	21	7	5	2	55.43	24	0
SRR1534154.maxbin2.269	k__Bacteria (UID2982)	88	230	148	133	88	9	0	0	0	46.91	4.62	0
SRR1534154.maxbin2.27	k__Bacteria (UID2565)	2921	152	93	13	135	4	0	0	0	88.17	2.79	25
SRR1534154.maxbin2.28	k__Bacteria (UID1452)	924	151	101	29	122	0	0	0	0	74.26	0	0
SRR1534154.maxbin2.29	p__Proteobacteria (UID3214)	2231	190	119	113	73	4	0	0	0	37.68	2.8	25
SRR1534154.maxbin2.3	k__Bacteria (UID203)	5449	104	58	87	16	1	0	0	0	14.73	1.72	0
SRR1534154.maxbin2.30	root (UID1)	5656	56	24	56	0	0	0	0	0	0	0	0
SRR1534154.maxbin2.31	k__Bacteria (UID203)	5449	104	58	16	59	28	1	0	0	77.87	11.87	3.23
SRR1534154.maxbin2.32	k__Bacteria (UID2495)	2993	143	89	19	124	0	0	0	0	79.78	0	0
SRR1534154.maxbin2.33	k__Bacteria (UID203)	5449	104	58	28	54	17	5	0	0	58.74	22.02	0
SRR1534154.maxbin2.34	k__Bacteria (UID1452)	924	151	101	40	106	5	0	0	0	65.35	3.96	0
SRR1534154.maxbin2.35	k__Bacteria (UID203)	5449	104	58	96	8	0	0	0	0	9.48	0	0
SRR1534154.maxbin2.36	k__Bacteria (UID203)	5449	104	58	89	13	2	0	0	0	10.58	1.72	0
SRR1534154.maxbin2.37	k__Bacteria (UID3187)	2258	181	110	11	165	5	0	0	0	91.59	3.71	0
SRR1534154.maxbin2.38	k__Bacteria (UID1453)	901	171	117	50	95	20	6	0	0	62.54	12.3	0
SRR1534154.maxbin2.39	k__Archaea (UID2)	207	149	107	43	105	0	1	0	0	65.58	0.93	0
SRR1534154.maxbin2.4	k__Bacteria (UID203)	5449	104	58	5	51	48	0	0	0	91.38	17.24	0
SRR1534154.maxbin2.40	k__Bacteria (UID2495)	2993	143	89	32	105	6	0	0	0	81.58	2.45	0
SRR1534154.maxbin2.41	k__Bacteria (UID203)	5449	100	55	14	59	24	3	0	0	76.36	38.98	6.06
SRR1534154.maxbin2.42	o__Burkholderiales (UID4000)	193	427	214	353	58	14	2	0	0	10.07	0.9	5
SRR1534154.maxbin2.43	k__Bacteria (UID1453)	901	171	117	57	106	8	0	0	0	58.09	3.63	0
SRR1534154.maxbin2.44	k__Bacteria (UID203)	5449	104	58	12	56	36	0	0	0	86.44	25.78	77.78
SRR1534154.maxbin2.45	k__Bacteria (UID2329)	174	149	89	61	74	12	1	1	0	55.69	12.88	19.05
SRR1534154.maxbin2.46	k__Bacteria (UID2495)	2993	143	89	13	126	4	0	0	0	86.14	4.49	0
SRR1534154.maxbin2.47	k__Bacteria (UID1453)	901	171	117	51	105	14	1	0	0	61.51	11.54	11.76
SRR1534154.maxbin2.48	root (UID1)	5656	56	24	54	0	2	0	0	0	0.93	0.93	0
SRR1534154.maxbin2.49	k__Bacteria (UID203)	5449	104	58	55	43	6	0	0	0	69.59	10.34	50
SRR1534154.maxbin2.5	k__Bacteria (UID203)	5449	104	58	94	10	0	0	0	0	9.25	0	0
SRR1534154.maxbin2.50	k__Bacteria (UID2565)	2921	152	93	17	128	7	0	0	0	86.59	6.99	0
SRR1534154.maxbin2.51	k__Bacteria (UID203)	5449	104	58	72	29	2	1	0	0	33.48	5.17	0
SRR1534154.maxbin2.52	k__Bacteria (UID203)	5449	104	58	9	55	33	6	1	0	85.63	49.9	8.77
SRR1534154.maxbin2.53	k__Bacteria (UID203)	5449	104	58	17	62	24	0	1	0	84.4	14.58	26.67
SRR1534154.maxbin2.54	k__Bacteria (UID203)	5449	103	57	3	65	35	0	0	0	96.49	16.67	5.71
SRR1534154.maxbin2.55	k__Bacteria (UID3187)	2258	188	117	33	154	1	0	0	0	94.02	0.85	0
SRR1534154.maxbin2.56	k__Bacteria (UID1452)	924	160	109	87	70	3	0	0	0	45.91	2.29	66.67
SRR1534154.maxbin2.57	k__Bacteria (UID1452)	924	161	108	81	79	1	0	0	0	51.08	0.93	0
SRR1534154.maxbin2.58	k__Bacteria (UID203)	5449	100	55	85	15	0	0	0	0	13.11	0	0
SRR1534154.maxbin2.59	k__Bacteria (UID1453)	901	171	117	67	103	1	0	0	0	51.1	0.43	0
SRR1534154.maxbin2.6	k__Bacteria (UID203)	5449	104	58	92	12	0	0	0	0	9.72	0	0
SRR1534154.maxbin2.60	k__Bacteria (UID2495)	2993	143	89	57	79	6	1	0	0	54.05	4.9	0
SRR1534154.maxbin2.61	k__Bacteria (UID203)	5449	104	58	101	3	0	0	0	0	3.45	0	0
SRR1534154.maxbin2.62	k__Bacteria (UID2329)	174	149	89	73	72	4	0	0	0	41.26	3.75	0
SRR1534154.maxbin2.63	k__Bacteria (UID1452)	924	151	101	37	100	11	3	0	0	68.04	13.05	0
SRR1534154.maxbin2.64	k__Bacteria (UID1453)	901	171	117	57	94	17	3	0	0	58.38	11.98	11.54
SRR1534154.maxbin2.65	k__Bacteria (UID2495)	2993	143	89	61	59	19	3	1	0	54.41	22.56	0
SRR1534154.maxbin2.66	k__Bacteria (UID203)	5449	104	58	95	9	0	0	0	0	11.55	0	0
SRR1534154.maxbin2.67	k__Bacteria (UID1453)	901	171	117	137	30	4	0	0	0	18.38	2.66	50
SRR1534154.maxbin2.68	k__Bacteria (UID203)	5449	104	58	29	32	27	14	2	0	59.83	31.71	6.17
SRR1534154.maxbin2.69	k__Bacteria (UID2495)	2993	143	89	40	83	18	2	0	0	62.53	18.37	4.17
SRR1534154.maxbin2.7	p__Proteobacteria (UID3880)	1495	260	164	14	218	28	0	0	0	94.51	12.2	0
SRR1534154.maxbin2.70	k__Bacteria (UID1452)	924	161	108	23	133	5	0	0	0	80.47	3.4	0
SRR1534154.maxbin2.71	k__Bacteria (UID203)	5449	104	58	38	44	10	9	2	1	49.66	20.17	6.78
SRR1534154.maxbin2.72	root (UID1)	5656	56	24	56	0	0	0	0	0	0	0	0
SRR1534154.maxbin2.73	k__Bacteria (UID1452)	924	151	101	72	62	16	1	0	0	51.83	13.2	10.53
SRR1534154.maxbin2.74	k__Bacteria (UID2569)	434	278	186	59	217	2	0	0	0	74.73	0.81	0
SRR1534154.maxbin2.75	k__Archaea (UID2)	207	149	107	17	130	2	0	0	0	85.51	1.87	0
SRR1534154.maxbin2.76	k__Bacteria (UID2495)	2993	143	89	24	117	2	0	0	0	75.28	2.25	50
SRR1534154.maxbin2.77	k__Bacteria (UID1452)	924	160	109	74	63	17	6	0	0	42.19	12.82	0
SRR1534154.maxbin2.78	k__Bacteria (UID1452)	924	151	101	37	96	18	0	0	0	66.83	10.2	0
SRR1534154.maxbin2.79	k__Bacteria (UID2565)	2921	152	93	55	96	1	0	0	0	51.08	1.08	0
SRR1534154.maxbin2.8	p__Proteobacteria (UID3214)	2231	190	119	75	109	6	0	0	0	57	2.66	0
SRR1534154.maxbin2.80	k__Bacteria (UID2495)	2993	143	89	13	120	10	0	0	0	87.27	4.57	10
SRR1534154.maxbin2.81	k__Bacteria (UID2495)	2993	143	89	58	68	13	4	0	0	45.66	7.59	40
SRR1534154.maxbin2.82	k__Bacteria (UID203)	5449	103	57	14	41	43	3	2	0	83.45	61.3	0
SRR1534154.maxbin2.83	k__Bacteria (UID203)	5449	104	58	34	41	17	11	0	1	54.6	38.79	10.77
SRR1534154.maxbin2.84	k__Bacteria (UID2495)	2993	143	89	105	28	6	3	1	0	22.35	8.69	38.1
SRR1534154.maxbin2.85	k__Bacteria (UID1452)	924	151	101	41	109	1	0	0	0	64.85	0.99	0
SRR1534154.maxbin2.86	k__Archaea (UID2)	207	149	107	23	126	0	0	0	0	80.84	0	0
SRR1534154.maxbin2.87	k__Bacteria (UID203)	5449	100	55	19	44	25	7	4	1	73.91	68.04	5
SRR1534154.maxbin2.88	k__Bacteria (UID1452)	924	161	108	42	104	15	0	0	0	64.81	12.04	0
SRR1534154.maxbin2.89	k__Archaea (UID2)	207	149	107	27	119	3	0	0	0	78.5	2.8	0
SRR1534154.maxbin2.9	root (UID1)	5656	56	24	56	0	0	0	0	0	0	0	0
SRR1534154.maxbin2.90	k__Bacteria (UID203)	5449	104	58	52	44	5	0	3	0	45.2	18.1	0
SRR1534154.maxbin2.91	p__Proteobacteria (UID3214)	2231	190	119	4	183	3	0	0	0	97.9	2.52	0
SRR1534154.maxbin2.92	k__Bacteria (UID203)	5449	103	57	16	52	35	0	0	0	76.71	18.77	0
SRR1534154.maxbin2.93	k__Bacteria (UID2495)	2993	143	89	45	86	12	0	0	0	57.95	8.32	8.33
SRR1534154.maxbin2.94	k__Archaea (UID2)	207	149	107	88	59	2	0	0	0	41.12	1.87	0
SRR1534154.maxbin2.95	k__Bacteria (UID2495)	2993	147	91	12	94	38	2	0	1	90.16	43.96	10.17
SRR1534154.maxbin2.96	k__Archaea (UID2)	207	149	107	10	129	10	0	0	0	92.21	1.58	0
SRR1534154.maxbin2.97	o__Actinomycetales (UID1530)	622	259	152	0	248	10	1	0	0	100	1.36	7.69
SRR1534154.maxbin2.98	k__Bacteria (UID1452)	924	151	101	33	107	8	3	0	0	69.47	12.05	5.88
SRR1534154.maxbin2.99	k__Bacteria (UID2570)	433	270	179	109	160	1	0	0	0	57.5	0.56	0
SRR1534154.metabat2.1	p__Proteobacteria (UID3880)	1495	260	164	54	206	0	0	0	0	95.12	0	0
SRR1534154.metabat2.10	k__Bacteria (UID2495)	2993	143	89	28	110	5	0	0	0	73.03	4.6	0
SRR1534154.metabat2.100	k__Bacteria (UID203)	5449	104	58	93	11	0	0	0	0	15.67	0	0
SRR1534154.metabat2.101	k__Bacteria (UID1452)	924	151	101	39	112	0	0	0	0	65.35	0	0
SRR1534154.metabat2.102	k__Archaea (UID2)	207	149	107	20	127	2	0	0	0	82.71	1.87	0
SRR1534154.metabat2.103	k__Bacteria (UID203)	5449	104	58	19	85	0	0	0	0	70.82	0	0
SRR1534154.metabat2.104	k__Archaea (UID2)	207	149	107	43	106	0	0	0	0	65.58	0	0
SRR1534154.metabat2.105	k__Bacteria (UID3060)	138	338	246	44	184	93	16	1	0	89.8	43.43	15.65
SRR1534154.metabat2.106	k__Bacteria (UID2495)	2993	143	89	55	88	0	0	0	0	66.09	0	0
SRR1534154.metabat2.107	k__Bacteria (UID2495)	2993	143	89	108	35	0	0	0	0	23.69	0	0
SRR1534154.metabat2.108	k__Bacteria (UID1452)	924	151	101	38	112	1	0	0	0	67.13	0.99	0
SRR1534154.metabat2.109	k__Bacteria (UID2565)	2921	152	93	21	131	0	0	0	0	80.11	0	0
SRR1534154.metabat2.11	root (UID1)	5656	56	24	56	0	0	0	0	0	0	0	0
SRR1534154.metabat2.110	k__Bacteria (UID1452)	924	161	108	64	95	2	0	0	0	53.86	1.85	0
SRR1534154.metabat2.111	k__Bacteria (UID2495)	2993	143	89	26	114	3	0	0	0	86.14	2.81	0
SRR1534154.metabat2.112	k__Bacteria (UID1452)	924	161	108	29	128	4	0	0	0	74.54	2.47	0
SRR1534154.metabat2.113	k__Bacteria (UID1452)	924	151	101	30	121	0	0	0	0	73.27	0	0
SRR1534154.metabat2.114	k__Bacteria (UID2565)	2921	152	93	49	94	9	0	0	0	64.22	4.62	33.33
SRR1534154.metabat2.115	k__Bacteria (UID1452)	924	151	101	38	113	0	0	0	0	66.83	0	0
SRR1534154.metabat2.116	k__Bacteria (UID2565)	2921	152	93	18	131	2	1	0	0	85.27	4.3	20
SRR1534154.metabat2.117	k__Archaea (UID2)	207	149	107	30	118	1	0	0	0	75.7	0.47	100
SRR1534154.metabat2.118	k__Bacteria (UID1452)	924	161	108	61	96	4	0	0	0	57.88	3.01	0
SRR1534154.metabat2.119	k__Archaea (UID2)	207	149	107	88	58	3	0	0	0	38.96	2.34	66.67
SRR1534154.metabat2.12	k__Bacteria (UID1452)	924	163	110	50	109	4	0	0	0	60.71	2.91	25
SRR1534154.metabat2.120	k__Bacteria (UID203)	5449	104	58	70	33	1	0	0	0	44.83	0.86	0
SRR1534154.metabat2.121	f__Rhodobacteraceae (UID3340)	84	568	330	265	297	5	1	0	0	54.41	1.63	75
SRR1534154.metabat2.122	k__Bacteria (UID1452)	924	161	108	51	107	3	0	0	0	59.35	2.31	0
SRR1534154.metabat2.123	k__Bacteria (UID1452)	924	161	108	42	119	0	0	0	0	64.81	0	0
SRR1534154.metabat2.124	k__Bacteria (UID1452)	924	151	101	40	111	0	0	0	0	65.84	0	0
SRR1534154.metabat2.125	k__Bacteria (UID1452)	924	161	108	57	104	0	0	0	0	58.7	0	0
SRR1534154.metabat2.126	k__Archaea (UID2)	207	149	107	43	21	68	15	2	0	66.59	59.62	1.6
SRR1534154.metabat2.127	c__Gammaproteobacteria (UID4201)	1164	275	174	101	174	0	0	0	0	71.26	0	0
SRR1534154.metabat2.128	k__Bacteria (UID1452)	924	151	101	88	58	5	0	0	0	33.6	4.46	0
SRR1534154.metabat2.129	k__Bacteria (UID2495)	2993	143	89	26	112	5	0	0	0	74.65	2.94	20
SRR1534154.metabat2.13	k__Bacteria (UID238)	2248	125	78	51	72	2	0	0	0	68.94	2.56	50
SRR1534154.metabat2.130	k__Bacteria (UID203)	5449	104	58	16	86	2	0	0	0	76.85	1.02	50
SRR1534154.metabat2.131	k__Bacteria (UID2495)	2993	143	89	18	124	1	0	0	0	80.9	1.12	0
SRR1534154.metabat2.132	k__Archaea (UID2)	207	149	107	78	3	4	10	15	39	44.49	165.19	2.68
SRR1534154.metabat2.133	k__Bacteria (UID1452)	924	161	108	76	81	4	0	0	0	43.21	2.78	0
SRR1534154.metabat2.134	k__Bacteria (UID1452)	924	151	101	50	101	0	0	0	0	57.56	0	0
SRR1534154.metabat2.135	k__Bacteria (UID203)	5449	103	57	1	20	28	26	22	6	98.25	111.97	1.68
SRR1534154.metabat2.136	p__Proteobacteria (UID3214)	2231	190	119	23	157	10	0	0	0	95.38	7.14	20
SRR1534154.metabat2.137	k__Bacteria (UID203)	5449	104	58	94	10	0	0	0	0	13.09	0	0
SRR1534154.metabat2.138	k__Bacteria (UID1452)	924	151	101	46	104	1	0	0	0	60.31	0.2	0
SRR1534154.metabat2.139	k__Archaea (UID2)	207	149	107	41	108	0	0	0	0	66.98	0	0
SRR1534154.metabat2.14	c__Spirochaetia (UID2496)	72	215	125	120	83	10	2	0	0	49.56	7.73	0
SRR1534154.metabat2.140	k__Archaea (UID2)	207	149	107	25	123	1	0	0	0	79.44	0.93	0
SRR1534154.metabat2.141	root (UID1)	5656	56	24	56	0	0	0	0	0	0	0	0
SRR1534154.metabat2.142	k__Bacteria (UID2495)	2993	143	89	36	102	5	0	0	0	75.78	4.49	0
SRR1534154.metabat2.143	k__Bacteria (UID2565)	2921	152	93	6	144	2	0	0	0	94.09	2.15	0
SRR1534154.metabat2.144	p__Proteobacteria (UID3214)	2231	190	119	61	129	0	0	0	0	57.56	0	0
SRR1534154.metabat2.145	k__Bacteria (UID203)	5449	102	56	4	3	1	2	1	91	92.86	722.35	0.24
SRR1534154.metabat2.146	k__Bacteria (UID203)	5449	104	58	18	66	20	0	0	0	71.84	6.24	0
SRR1534154.metabat2.147	k__Bacteria (UID2982)	88	230	148	7	223	0	0	0	0	95.95	0	0
SRR1534154.metabat2.148	k__Bacteria (UID203)	5449	104	58	29	43	22	10	0	0	70.27	52.68	1.92
SRR1534154.metabat2.149	k__Bacteria (UID2569)	434	278	186	1	273	4	0	0	0	99.46	2.15	0
SRR1534154.metabat2.15	k__Bacteria (UID1452)	924	151	101	47	104	0	0	0	0	59.37	0	0
SRR1534154.metabat2.150	k__Bacteria (UID2329)	174	149	89	96	52	1	0	0	0	39.51	1.12	100
SRR1534154.metabat2.151	k__Bacteria (UID3187)	2258	187	116	10	176	1	0	0	0	94.34	0.86	0
SRR1534154.metabat2.152	k__Archaea (UID2)	207	149	107	51	98	0	0	0	0	58.64	0	0
SRR1534154.metabat2.153	p__Proteobacteria (UID3214)	2231	190	119	28	162	0	0	0	0	94.07	0	0
SRR1534154.metabat2.154	k__Bacteria (UID2570)	433	270	179	13	252	5	0	0	0	93.25	1.55	20
SRR1534154.metabat2.155	k__Bacteria (UID2565)	2921	152	93	46	105	1	0	0	0	70.09	1.08	0
SRR1534154.metabat2.156	k__Bacteria (UID1452)	924	151	101	42	98	11	0	0	0	66.17	4.04	0
SRR1534154.metabat2.157	k__Bacteria (UID2495)	2993	147	91	4	143	0	0	0	0	95.6	0	0
SRR1534154.metabat2.158	k__Bacteria (UID209)	5443	105	59	27	73	2	3	0	0	65.77	11.86	9.09
SRR1534154.metabat2.159	k__Bacteria (UID1452)	924	151	101	58	93	0	0	0	0	53.1	0	0
SRR1534154.metabat2.16	k__Bacteria (UID1453)	901	171	117	67	104	0	0	0	0	51.1	0	0
SRR1534154.metabat2.160	k__Bacteria (UID2495)	2993	143	89	7	133	3	0	0	0	92.88	0.94	33.33
SRR1534154.metabat2.161	k__Bacteria (UID1453)	901	171	117	59	112	0	0	0	0	55.24	0	0
SRR1534154.metabat2.162	k__Bacteria (UID1452)	924	151	101	51	100	0	0	0	0	65.84	0	0
SRR1534154.metabat2.163	k__Bacteria (UID2495)	2993	143	89	76	66	1	0	0	0	46.12	1.12	100
SRR1534154.metabat2.164	k__Bacteria (UID1452)	924	151	101	106	44	1	0	0	0	21.93	0.99	0
SRR1534154.metabat2.165	k__Bacteria (UID3187)	2258	181	110	11	170	0	0	0	0	91.59	0	0
SRR1534154.metabat2.166	k__Archaea (UID2)	207	149	107	92	55	2	0	0	0	32.71	1.01	50
SRR1534154.metabat2.167	k__Bacteria (UID2565)	2921	152	93	11	138	3	0	0	0	90.26	3.23	0
SRR1534154.metabat2.168	k__Bacteria (UID203)	5449	103	57	79	24	0	0	0	0	35.09	0	0
SRR1534154.metabat2.169	k__Archaea (UID2)	207	149	107	51	97	1	0	0	0	70.07	0.47	0
SRR1534154.metabat2.17	k__Archaea (UID2)	207	149	107	33	116	0	0	0	0	74.61	0	0
SRR1534154.metabat2.170	c__Deltaproteobacteria (UID3216)	83	247	155	3	240	4	0	0	0	98.06	1.72	25
SRR1534154.metabat2.171	k__Bacteria (UID1452)	924	151	101	80	71	0	0	0	0	40.76	0	0
SRR1534154.metabat2.172	k__Bacteria (UID1452)	924	161	108	54	101	6	0	0	0	60.22	4.63	0
SRR1534154.metabat2.173	c__Betaproteobacteria (UID3959)	235	418	210	185	223	10	0	0	0	48.33	1.42	30
SRR1534154.metabat2.174	k__Archaea (UID2)	207	149	107	14	134	1	0	0	0	87.54	0.93	0
SRR1534154.metabat2.175	k__Bacteria (UID1452)	924	151	101	88	63	0	0	0	0	30.56	0	0
SRR1534154.metabat2.176	c__Spirochaetia (UID2496)	72	215	125	87	122	6	0	0	0	59.26	3.2	66.67
SRR1534154.metabat2.177	k__Bacteria (UID2329)	174	149	89	84	64	1	0	0	0	30.02	0.56	100
SRR1534154.metabat2.178	k__Bacteria (UID203)	5449	104	58	74	22	3	5	0	0	30.33	3.61	0
SRR1534154.metabat2.179	p__Proteobacteria (UID3214)	2231	190	119	9	180	1	0	0	0	99.02	0.84	0
SRR1534154.metabat2.18	k__Archaea (UID2)	207	149	107	41	108	0	0	0	0	66.51	0	0
SRR1534154.metabat2.180	k__Bacteria (UID2495)	2993	143	89	20	122	1	0	0	0	92.32	1.12	0
SRR1534154.metabat2.181	k__Archaea (UID2)	207	149	107	27	122	0	0	0	0	78.97	0	0
SRR1534154.metabat2.182	k__Bacteria (UID3060)	138	337	245	168	168	1	0	0	0	57.46	0.2	0
SRR1534154.metabat2.183	k__Bacteria (UID2495)	2993	143	89	28	114	1	0	0	0	74.53	1.12	0
SRR1534154.metabat2.184	p__Proteobacteria (UID3214)	2231	190	119	64	124	2	0	0	0	85.29	1.68	0
SRR1534154.metabat2.185	k__Bacteria (UID2495)	2993	143	89	7	136	0	0	0	0	95.06	0	0
SRR1534154.metabat2.186	root (UID1)	5656	56	24	56	0	0	0	0	0	0	0	0
SRR1534154.metabat2.187	k__Bacteria (UID2565)	2921	152	93	25	110	14	3	0	0	84.2	16.23	26.09
SRR1534154.metabat2.188	k__Bacteria (UID2495)	2993	143	89	7	134	2	0	0	0	93.63	1.19	0
SRR1534154.metabat2.189	k__Bacteria (UID2565)	2921	152	93	29	119	4	0	0	0	76.49	2.15	0
SRR1534154.metabat2.19	k__Bacteria (UID1452)	924	151	101	52	99	0	0	0	0	54.86	0	0
SRR1534154.metabat2.190	k__Archaea (UID2)	207	149	107	141	8	0	0	0	0	7.48	0	0
SRR1534154.metabat2.191	k__Bacteria (UID203)	5449	104	58	56	46	2	0	0	0	70.85	3.45	0
SRR1534154.metabat2.192	k__Bacteria (UID203)	5449	104	58	18	85	0	1	0	0	74.14	1.72	0
SRR1534154.metabat2.193	k__Bacteria (UID2565)	2921	152	93	23	129	0	0	0	0	78.49	0	0
SRR1534154.metabat2.194	k__Bacteria (UID203)	5449	104	58	68	36	0	0	0	0	25.26	0	0
SRR1534154.metabat2.195	k__Archaea (UID2)	207	149	107	41	108	0	0	0	0	66.36	0	0
SRR1534154.metabat2.196	k__Bacteria (UID2495)	2993	143	89	28	114	1	0	0	0	71.54	1.12	0
SRR1534154.metabat2.197	k__Bacteria (UID2495)	2993	143	89	52	88	3	0	0	0	63.25	2.25	33.33
SRR1534154.metabat2.198	k__Bacteria (UID1452)	924	151	101	58	84	8	1	0	0	55.64	5.61	0
SRR1534154.metabat2.199	o__Burkholderiales (UID4000)	193	427	214	128	293	6	0	0	0	70.97	2.43	83.33
SRR1534154.metabat2.2	c__Betaproteobacteria (UID3959)	235	419	211	18	399	2	0	0	0	95.18	0.95	50
SRR1534154.metabat2.20	k__Bacteria (UID2495)	2993	143	89	20	121	2	0	0	0	79.4	2.25	0
SRR1534154.metabat2.200	k__Bacteria (UID203)	5449	104	58	80	24	0	0	0	0	27.02	0	0
SRR1534154.metabat2.201	k__Bacteria (UID1452)	924	151	101	56	72	22	1	0	0	50.17	10.98	4
SRR1534154.metabat2.21	k__Bacteria (UID1453)	901	171	117	57	114	0	0	0	0	57.24	0	0
SRR1534154.metabat2.22	k__Bacteria (UID1452)	924	161	108	43	111	7	0	0	0	64.78	3.4	0
SRR1534154.metabat2.23	k__Bacteria (UID1452)	924	151	101	76	69	5	1	0	0	42.32	4.95	0
SRR1534154.metabat2.24	k__Bacteria (UID203)	5449	103	57	99	4	0	0	0	0	5.26	0	0
SRR1534154.metabat2.25	o__Burkholderiales (UID4000)	193	427	214	22	393	12	0	0	0	95.85	3.01	25
SRR1534154.metabat2.26	k__Bacteria (UID2495)	2993	143	89	82	57	4	0	0	0	37.81	3.56	50
SRR1534154.metabat2.27	root (UID1)	5656	56	24	56	0	0	0	0	0	0	0	0
SRR1534154.metabat2.28	k__Bacteria (UID1452)	924	151	101	57	93	1	0	0	0	53.96	0.33	0
SRR1534154.metabat2.29	k__Bacteria (UID2565)	2921	152	93	87	65	0	0	0	0	39.59	0	0
SRR1534154.metabat2.3	c__Alphaproteobacteria (UID3305)	564	349	230	26	321	2	0	0	0	93.7	0.87	0
SRR1534154.metabat2.30	k__Bacteria (UID1452)	924	160	109	105	54	1	0	0	0	24.27	0.92	0
SRR1534154.metabat2.31	k__Bacteria (UID1452)	924	160	109	98	56	6	0	0	0	34.08	1.75	16.67
SRR1534154.metabat2.32	k__Bacteria (UID1453)	901	171	117	99	68	4	0	0	0	32.54	2.99	0
SRR1534154.metabat2.33	o__Rickettsiales (UID3809)	83	324	211	207	103	14	0	0	0	30.84	4.58	0
SRR1534154.metabat2.34	k__Archaea (UID2)	207	149	107	108	41	0	0	0	0	30.05	0	0
SRR1534154.metabat2.35	k__Bacteria (UID203)	5449	104	58	82	22	0	0	0	0	32.76	0	0
SRR1534154.metabat2.36	k__Bacteria (UID2565)	2921	152	93	21	130	1	0	0	0	82.13	1.08	0
SRR1534154.metabat2.37	k__Bacteria (UID1452)	924	151	101	102	41	8	0	0	0	24.08	2.97	62.5
SRR1534154.metabat2.38	k__Bacteria (UID203)	5449	104	58	50	53	1	0	0	0	46.87	0.16	0
SRR1534154.metabat2.39	root (UID1)	5656	56	24	56	0	0	0	0	0	0	0	0
SRR1534154.metabat2.4	k__Bacteria (UID1452)	924	151	101	88	59	4	0	0	0	41.83	3.47	0
SRR1534154.metabat2.40	k__Bacteria (UID203)	5449	104	58	33	69	2	0	0	0	54.27	3.45	0
SRR1534154.metabat2.41	k__Bacteria (UID1452)	924	161	108	23	134	4	0	0	0	80.47	2.47	0
SRR1534154.metabat2.42	k__Archaea (UID2)	207	149	107	89	60	0	0	0	0	41.58	0	0
SRR1534154.metabat2.43	k__Bacteria (UID203)	5449	104	58	90	14	0	0	0	0	20.69	0	0
SRR1534154.metabat2.44	k__Bacteria (UID1452)	924	151	101	56	94	1	0	0	0	56.15	0.99	0
SRR1534154.metabat2.45	k__Bacteria (UID203)	5449	104	58	45	54	5	0	0	0	42.22	3.19	0
SRR1534154.metabat2.46	root (UID1)	5656	56	24	56	0	0	0	0	0	0	0	0
SRR1534154.metabat2.47	k__Bacteria (UID1452)	924	151	101	58	93	0	0	0	0	52.22	0	0
SRR1534154.metabat2.48	k__Bacteria (UID203)	5449	100	55	7	39	46	7	0	1	90.55	51.82	0
SRR1534154.metabat2.49	k__Bacteria (UID203)	5449	104	58	19	83	2	0	0	0	72.26	2.59	0
SRR1534154.metabat2.5	k__Bacteria (UID2495)	2993	143	89	110	33	0	0	0	0	15.61	0	0
SRR1534154.metabat2.50	k__Bacteria (UID2565)	2921	152	93	49	103	0	0	0	0	67.57	0	0
SRR1534154.metabat2.51	f__Flavobacteriaceae (UID2845)	53	548	298	62	480	6	0	0	0	86.75	1.15	66.67
SRR1534154.metabat2.52	k__Bacteria (UID203)	5449	104	58	16	10	10	23	32	13	75.71	155.67	6.9
SRR1534154.metabat2.53	k__Bacteria (UID209)	5443	105	59	31	70	4	0	0	0	56.91	6.78	25
SRR1534154.metabat2.54	k__Bacteria (UID1452)	924	151	101	62	82	7	0	0	0	45.84	5.15	28.57
SRR1534154.metabat2.55	k__Bacteria (UID1452)	924	151	101	55	67	29	0	0	0	55.62	16.27	0
SRR1534154.metabat2.56	k__Bacteria (UID203)	5449	104	58	75	29	0	0	0	0	41.38	0	0
SRR1534154.metabat2.57	k__Archaea (UID2)	207	149	107	31	118	0	0	0	0	77.73	0	0
SRR1534154.metabat2.58	o__Actinomycetales (UID1530)	622	259	152	1	258	0	0	0	0	99.34	0	0
SRR1534154.metabat2.59	k__Bacteria (UID2565)	2921	152	93	36	113	3	0	0	0	72.76	2.15	0
SRR1534154.metabat2.6	k__Bacteria (UID3060)	138	338	246	157	178	3	0	0	0	57.62	1.02	0
SRR1534154.metabat2.60	k__Bacteria (UID2329)	174	149	89	70	78	1	0	0	0	59.97	1.12	0
SRR1534154.metabat2.61	k__Bacteria (UID203)	5449	100	55	19	45	34	2	0	0	71.65	18.99	2.5
SRR1534154.metabat2.62	k__Bacteria (UID1452)	924	161	108	81	54	24	2	0	0	37.96	12.37	6.67
SRR1534154.metabat2.63	k__Bacteria (UID1452)	924	151	101	49	101	1	0	0	0	60.07	0.99	0
SRR1534154.metabat2.64	k__Archaea (UID2)	207	149	107	27	109	13	0	0	0	76.64	4.39	0
SRR1534154.metabat2.65	k__Bacteria (UID2569)	434	278	186	31	240	7	0	0	0	95.27	2.97	71.43
SRR1534154.metabat2.66	root (UID1)	5656	56	24	56	0	0	0	0	0	0	0	0
SRR1534154.metabat2.67	k__Archaea (UID2)	207	149	107	104	45	0	0	0	0	29.83	0	0
SRR1534154.metabat2.68	k__Bacteria (UID203)	5449	104	58	94	10	0	0	0	0	13.79	0	0
SRR1534154.metabat2.69	k__Archaea (UID2)	207	149	107	44	105	0	0	0	0	64.81	0	0
SRR1534154.metabat2.7	f__Rhodocyclaceae (UID3972)	30	540	241	21	508	11	0	0	0	93.89	2	0
SRR1534154.metabat2.70	k__Bacteria (UID1452)	924	161	108	39	120	2	0	0	0	67.59	1.85	50
SRR1534154.metabat2.71	c__Deltaproteobacteria (UID3216)	83	247	155	43	196	8	0	0	0	80.02	3.87	0
SRR1534154.metabat2.72	k__Bacteria (UID203)	5449	104	58	2	7	95	0	0	0	96.55	84.48	38.95
SRR1534154.metabat2.73	c__Deltaproteobacteria (UID3216)	83	247	155	17	228	2	0	0	0	90.54	1.29	0
SRR1534154.metabat2.74	k__Bacteria (UID1452)	924	161	108	74	85	2	0	0	0	41.27	0.21	0
SRR1534154.metabat2.75	c__Deltaproteobacteria (UID3218)	61	284	169	11	272	1	0	0	0	96.59	0.59	100
SRR1534154.metabat2.76	k__Bacteria (UID1452)	924	151	101	37	114	0	0	0	0	68.61	0	0
SRR1534154.metabat2.77	k__Bacteria (UID1452)	924	161	108	46	115	0	0	0	0	63.12	0	0
SRR1534154.metabat2.78	k__Bacteria (UID1452)	924	151	101	40	110	1	0	0	0	64.36	0.99	0
SRR1534154.metabat2.79	p__Proteobacteria (UID3214)	2231	190	119	35	149	6	0	0	0	95.38	4.2	0
SRR1534154.metabat2.8	k__Bacteria (UID2495)	2993	143	89	17	123	3	0	0	0	82.58	0.2	0
SRR1534154.metabat2.80	k__Bacteria (UID1453)	901	171	117	53	118	0	0	0	0	60.23	0	0
SRR1534154.metabat2.81	k__Bacteria (UID1452)	924	151	101	62	86	3	0	0	0	50.92	2.07	0
SRR1534154.metabat2.82	p__Cyanobacteria (UID2192)	79	584	458	92	487	5	0	0	0	88.78	0.95	0
SRR1534154.metabat2.83	k__Bacteria (UID203)	5449	104	58	99	5	0	0	0	0	8.62	0	0
SRR1534154.metabat2.84	k__Archaea (UID2)	207	149	107	10	139	0	0	0	0	92.21	0	0
SRR1534154.metabat2.85	k__Archaea (UID2)	207	149	107	25	89	31	3	1	0	78.97	27.41	30.43
SRR1534154.metabat2.86	p__Proteobacteria (UID3214)	2231	190	119	97	93	0	0	0	0	49.02	0	0
SRR1534154.metabat2.87	k__Bacteria (UID3187)	2258	187	116	34	148	5	0	0	0	78.04	2.97	20
SRR1534154.metabat2.88	o__Burkholderiales (UID4000)	193	427	214	93	298	33	3	0	0	81.89	11.5	57.14
SRR1534154.metabat2.89	k__Bacteria (UID1452)	924	163	110	89	72	2	0	0	0	48.03	1.21	0
SRR1534154.metabat2.9	p__Proteobacteria (UID3214)	2231	190	119	2	187	1	0	0	0	98.74	0.84	0
SRR1534154.metabat2.90	k__Bacteria (UID3060)	138	336	244	28	269	39	0	0	0	98.13	9.52	33.33
SRR1534154.metabat2.91	k__Bacteria (UID1452)	924	151	101	95	53	3	0	0	0	32.51	2.48	0
SRR1534154.metabat2.92	k__Bacteria (UID203)	5449	104	58	25	78	1	0	0	0	69.59	1.72	100
SRR1534154.metabat2.93	k__Bacteria (UID2495)	2993	143	89	53	90	0	0	0	0	52.08	0	0
SRR1534154.metabat2.94	k__Bacteria (UID2495)	2993	143	89	43	100	0	0	0	0	60.4	0	0
SRR1534154.metabat2.95	k__Bacteria (UID1452)	924	161	108	94	57	10	0	0	0	38.54	8.33	0
SRR1534154.metabat2.96	k__Archaea (UID2)	207	149	107	37	101	11	0	0	0	68.3	6.23	0
SRR1534154.metabat2.97	k__Bacteria (UID3187)	2258	181	110	5	175	1	0	0	0	96.59	0.91	0
SRR1534154.metabat2.98	k__Archaea (UID2)	207	149	107	31	116	2	0	0	0	73.36	1.4	0
SRR1534154.metabat2.99	k__Bacteria (UID1452)	924	161	108	80	77	4	0	0	0	39.63	3.7	0
SRR1534154.metadecoder.1	p__Proteobacteria (UID3214)	2231	190	119	28	161	1	0	0	0	97.34	0.84	0
SRR1534154.metadecoder.10	o__Actinomycetales (UID1530)	622	259	152	3	256	0	0	0	0	98.68	0	0
SRR1534154.metadecoder.100	k__Bacteria (UID1452)	924	163	110	28	132	3	0	0	0	83.64	1.45	33.33
SRR1534154.metadecoder.101	root (UID1)	5656	56	24	56	0	0	0	0	0	0	0	0
SRR1534154.metadecoder.102	k__Bacteria (UID2565)	2921	152	93	29	121	2	0	0	0	75.81	1.61	0
SRR1534154.metadecoder.103	c__Betaproteobacteria (UID3959)	235	418	210	51	351	16	0	0	0	83.5	4.25	12.5
SRR1534154.metadecoder.104	k__Bacteria (UID2495)	2993	143	89	44	96	3	0	0	0	59.94	2.35	33.33
SRR1534154.metadecoder.105	o__Burkholderiales (UID4000)	193	427	214	84	336	7	0	0	0	76.44	2.8	57.14
SRR1534154.metadecoder.106	k__Bacteria (UID203)	5449	100	55	69	30	1	0	0	0	36.83	1.82	0
SRR1534154.metadecoder.107	k__Bacteria (UID2569)	434	278	186	30	242	6	0	0	0	95.27	2.44	83.33
SRR1534154.metadecoder.108	k__Bacteria (UID2495)	2993	143	89	28	114	1	0	0	0	72.59	1.12	0
SRR1534154.metadecoder.109	k__Bacteria (UID2565)	2921	152	93	20	126	6	0	0	0	85.63	3.41	0
SRR1534154.metadecoder.11	k__Bacteria (UID2569)	434	278	186	2	274	2	0	0	0	98.92	1.08	0
SRR1534154.metadecoder.110	k__Bacteria (UID1452)	924	151	101	51	99	0	1	0	0	56.84	1.98	0
SRR1534154.metadecoder.111	root (UID1)	5656	56	24	55	1	0	0	0	0	4.17	0	0
SRR1534154.metadecoder.112	k__Bacteria (UID203)	5449	104	58	54	41	7	2	0	0	42.08	6.95	0
SRR1534154.metadecoder.113	root (UID1)	5656	56	24	56	0	0	0	0	0	0	0	0
SRR1534154.metadecoder.114	root (UID1)	5656	56	24	56	0	0	0	0	0	0	0	0
SRR1534154.metadecoder.115	k__Bacteria (UID203)	5449	103	57	78	24	1	0	0	0	39.47	1.75	0
SRR1534154.metadecoder.116	k__Bacteria (UID3187)	2258	181	110	14	167	0	0	0	0	88.86	0	0
SRR1534154.metadecoder.117	k__Bacteria (UID2495)	2993	143	89	27	112	4	0	0	0	73.53	2.38	25
SRR1534154.metadecoder.118	k__Bacteria (UID1452)	924	163	110	41	116	5	1	0	0	67.98	4.83	25
SRR1534154.metadecoder.119	k__Archaea (UID2)	207	149	107	14	135	0	0	0	0	89.17	0	0
SRR1534154.metadecoder.12	p__Proteobacteria (UID3214)	2231	190	119	2	186	2	0	0	0	98.74	1.68	0
SRR1534154.metadecoder.120	k__Bacteria (UID1452)	924	151	101	39	112	0	0	0	0	66.01	0	0
SRR1534154.metadecoder.121	k__Bacteria (UID1452)	924	161	108	47	114	0	0	0	0	62.44	0	0
SRR1534154.metadecoder.122	k__Bacteria (UID1452)	924	151	101	55	93	3	0	0	0	54.26	2.97	66.67
SRR1534154.metadecoder.123	k__Bacteria (UID1452)	924	151	101	37	114	0	0	0	0	67.33	0	0
SRR1534154.metadecoder.124	k__Bacteria (UID2329)	174	149	89	64	84	1	0	0	0	44.67	1.12	0
SRR1534154.metadecoder.125	c__Deltaproteobacteria (UID3216)	83	247	155	46	198	3	0	0	0	79.37	1.29	0
SRR1534154.metadecoder.126	k__Bacteria (UID203)	5449	104	58	45	54	5	0	0	0	49.06	4.62	0
SRR1534154.metadecoder.127	k__Bacteria (UID1452)	924	151	101	34	115	2	0	0	0	71.09	1.98	50
SRR1534154.metadecoder.128	k__Bacteria (UID1452)	924	160	109	71	80	9	0	0	0	46.88	4.09	0
SRR1534154.metadecoder.129	k__Bacteria (UID1452)	924	151	101	38	112	1	0	0	0	67.62	0.99	0
SRR1534154.metadecoder.13	k__Bacteria (UID1452)	924	161	108	23	133	5	0	0	0	80.47	3.4	0
SRR1534154.metadecoder.130	k__Bacteria (UID1452)	924	151	101	66	84	1	0	0	0	50.16	0.99	0
SRR1534154.metadecoder.131	c__Betaproteobacteria (UID3959)	235	418	210	176	230	12	0	0	0	50.57	2.14	25
SRR1534154.metadecoder.132	k__Bacteria (UID203)	5449	104	58	69	35	0	0	0	0	33.52	0	0
SRR1534154.metadecoder.133	k__Archaea (UID2)	207	149	107	44	86	19	0	0	0	67.4	14.49	21.05
SRR1534154.metadecoder.134	p__Proteobacteria (UID3214)	2231	190	119	110	78	2	0	0	0	23.53	0.84	50
SRR1534154.metadecoder.135	k__Bacteria (UID1452)	924	151	101	44	101	6	0	0	0	63.11	2.34	0
SRR1534154.metadecoder.136	k__Bacteria (UID2495)	2993	143	89	86	57	0	0	0	0	27.72	0	0
SRR1534154.metadecoder.137	k__Bacteria (UID1452)	924	161	108	57	104	0	0	0	0	58.7	0	0
SRR1534154.metadecoder.138	k__Bacteria (UID3187)	2258	187	116	22	159	6	0	0	0	85.36	3.84	16.67
SRR1534154.metadecoder.139	k__Bacteria (UID1452)	924	161	108	69	89	3	0	0	0	47.41	2.78	0
SRR1534154.metadecoder.14	p__Proteobacteria (UID3214)	2231	190	119	13	176	1	0	0	0	98.18	0.84	0
SRR1534154.metadecoder.140	k__Bacteria (UID1452)	924	151	101	45	106	0	0	0	0	62.51	0	0
SRR1534154.metadecoder.141	k__Bacteria (UID1452)	924	161	108	117	39	3	2	0	0	21.72	1.54	0
SRR1534154.metadecoder.142	k__Archaea (UID2)	207	149	107	20	129	0	0	0	0	83.64	0	0
SRR1534154.metadecoder.143	k__Bacteria (UID203)	5449	104	58	101	3	0	0	0	0	5.17	0	0
SRR1534154.metadecoder.144	k__Bacteria (UID2565)	2921	152	93	119	31	1	1	0	0	14.73	1.61	0
SRR1534154.metadecoder.145	k__Bacteria (UID203)	5449	103	57	83	20	0	0	0	0	31.58	0	0
SRR1534154.metadecoder.146	f__Flavobacteriaceae (UID2845)	53	548	298	463	82	1	2	0	0	8.1	0.66	0
SRR1534154.metadecoder.147	k__Bacteria (UID1452)	924	161	108	64	94	2	1	0	0	51.88	1.85	0
SRR1534154.metadecoder.148	k__Bacteria (UID1452)	924	151	101	74	71	5	1	0	0	42.97	6.44	12.5
SRR1534154.metadecoder.149	k__Bacteria (UID2495)	2993	143	89	16	124	3	0	0	0	83.15	0.2	0
SRR1534154.metadecoder.15	k__Bacteria (UID3060)	138	337	245	43	285	9	0	0	0	96.27	3.06	22.22
SRR1534154.metadecoder.150	k__Bacteria (UID2495)	2993	143	89	49	94	0	0	0	0	61.43	0	0
SRR1534154.metadecoder.151	k__Archaea (UID2)	207	149	107	15	133	1	0	0	0	86.6	0.93	0
SRR1534154.metadecoder.152	k__Bacteria (UID1452)	924	161	108	65	94	2	0	0	0	52.93	1.85	0
SRR1534154.metadecoder.153	k__Bacteria (UID2565)	2921	152	93	48	102	2	0	0	0	68.64	1.61	0
SRR1534154.metadecoder.154	k__Bacteria (UID1452)	924	161	108	47	113	1	0	0	0	63.06	0.31	0
SRR1534154.metadecoder.155	k__Archaea (UID2)	207	149	107	52	82	14	1	0	0	60.45	11.9	47.06
SRR1534154.metadecoder.156	k__Bacteria (UID1452)	924	151	101	46	104	1	0	0	0	61.1	0.99	0
SRR1534154.metadecoder.157	k__Bacteria (UID1452)	924	151	101	56	92	3	0	0	0	55.45	0.99	0
SRR1534154.metadecoder.158	k__Bacteria (UID2495)	2993	143	89	79	64	0	0	0	0	32.29	0	0
SRR1534154.metadecoder.159	k__Bacteria (UID2329)	174	149	89	67	81	1	0	0	0	45.05	0.56	0
SRR1534154.metadecoder.16	k__Archaea (UID2)	207	149	107	31	117	1	0	0	0	73.36	0.93	0
SRR1534154.metadecoder.160	k__Bacteria (UID203)	5449	103	57	84	16	2	0	1	0	23.84	6.14	0
SRR1534154.metadecoder.161	k__Bacteria (UID203)	5449	104	58	51	51	2	0	0	0	50.39	2.59	0
SRR1534154.metadecoder.162	k__Bacteria (UID203)	5449	104	58	75	28	1	0	0	0	37.76	1.72	0
SRR1534154.metadecoder.163	k__Bacteria (UID203)	5449	104	58	19	85	0	0	0	0	73.28	0	0
SRR1534154.metadecoder.164	k__Bacteria (UID203)	5449	104	58	43	60	1	0	0	0	39.47	1.72	0
SRR1534154.metadecoder.165	k__Bacteria (UID1452)	924	151	101	100	44	6	0	1	0	25.46	6.44	0
SRR1534154.metadecoder.166	k__Bacteria (UID203)	5449	104	58	41	63	0	0	0	0	44.14	0	0
SRR1534154.metadecoder.167	c__Gammaproteobacteria (UID4201)	1164	275	174	62	208	5	0	0	0	73.74	0.88	0
SRR1534154.metadecoder.168	k__Bacteria (UID2565)	2921	152	93	108	44	0	0	0	0	27.42	0	0
SRR1534154.metadecoder.169	k__Bacteria (UID209)	5443	105	59	52	52	1	0	0	0	40.62	1.69	0
SRR1534154.metadecoder.17	f__Rhodocyclaceae (UID3972)	30	540	241	40	491	9	0	0	0	93.47	1.56	0
SRR1534154.metadecoder.170	k__Bacteria (UID1452)	924	151	101	46	105	0	0	0	0	66.01	0	0
SRR1534154.metadecoder.171	root (UID1)	5656	56	24	56	0	0	0	0	0	0	0	0
SRR1534154.metadecoder.172	k__Bacteria (UID203)	5449	103	57	77	26	0	0	0	0	30.44	0	0
SRR1534154.metadecoder.173	k__Bacteria (UID2495)	2993	143	89	46	96	1	0	0	0	59.45	1.12	0
SRR1534154.metadecoder.174	k__Bacteria (UID203)	5449	104	58	16	86	2	0	0	0	76.85	1.02	50
SRR1534154.metadecoder.175	k__Bacteria (UID1452)	924	161	108	68	90	3	0	0	0	50.93	2.31	0
SRR1534154.metadecoder.176	k__Bacteria (UID203)	5449	103	57	76	25	2	0	0	0	24.4	3.51	0
SRR1534154.metadecoder.177	k__Archaea (UID2)	207	149	107	40	107	2	0	0	0	70.57	1.87	0
SRR1534154.metadecoder.178	k__Bacteria (UID203)	5449	103	57	78	19	6	0	0	0	17.86	2.39	0
SRR1534154.metadecoder.179	k__Bacteria (UID2565)	2921	152	93	41	109	2	0	0	0	62.53	1.17	50
SRR1534154.metadecoder.18	k__Bacteria (UID2565)	2921	152	93	6	144	2	0	0	0	94.09	1.61	0
SRR1534154.metadecoder.180	k__Bacteria (UID203)	5449	104	58	72	32	0	0	0	0	39.08	0	0
SRR1534154.metadecoder.181	k__Bacteria (UID1452)	924	151	101	76	61	13	1	0	0	46.47	9.03	0
SRR1534154.metadecoder.182	k__Bacteria (UID1452)	924	151	101	116	27	8	0	0	0	19.76	2.97	0
SRR1534154.metadecoder.183	k__Bacteria (UID203)	5449	104	58	69	20	10	5	0	0	34.48	8.39	4
SRR1534154.metadecoder.184	k__Bacteria (UID1452)	924	151	101	100	43	8	0	0	0	23.1	2.18	0
SRR1534154.metadecoder.185	k__Bacteria (UID2495)	2993	143	89	87	52	4	0	0	0	30.59	3.37	0
SRR1534154.metadecoder.186	k__Bacteria (UID2495)	2993	143	89	39	99	4	1	0	0	67.01	5.62	57.14
SRR1534154.metadecoder.187	k__Bacteria (UID203)	5449	104	58	76	21	7	0	0	0	29.69	4.23	57.14
SRR1534154.metadecoder.188	k__Bacteria (UID209)	5443	105	59	50	46	8	1	0	0	46.05	12.71	0
SRR1534154.metadecoder.189	k__Bacteria (UID203)	5449	104	58	93	11	0	0	0	0	6.43	0	0
SRR1534154.metadecoder.19	k__Bacteria (UID3060)	138	337	245	45	287	5	0	0	0	92.28	1.84	20
SRR1534154.metadecoder.190	k__Bacteria (UID203)	5449	104	58	101	3	0	0	0	0	3.45	0	0
SRR1534154.metadecoder.191	k__Bacteria (UID203)	5449	104	58	61	37	5	1	0	0	38.93	6.5	0
SRR1534154.metadecoder.192	k__Bacteria (UID1452)	924	161	108	89	63	8	1	0	0	47.22	8.64	54.55
SRR1534154.metadecoder.193	k__Bacteria (UID203)	5449	102	56	80	20	2	0	0	0	27.6	3.57	100
SRR1534154.metadecoder.194	k__Bacteria (UID1452)	924	151	101	58	93	0	0	0	0	53.1	0	0
SRR1534154.metadecoder.195	k__Bacteria (UID203)	5449	104	58	46	57	1	0	0	0	49.69	1.72	0
SRR1534154.metadecoder.196	k__Bacteria (UID2495)	2993	143	89	114	29	0	0	0	0	17.8	0	0
SRR1534154.metadecoder.197	k__Bacteria (UID1452)	924	151	101	111	40	0	0	0	0	20.13	0	0
SRR1534154.metadecoder.198	k__Bacteria (UID203)	5449	100	55	93	7	0	0	0	0	2.81	0	0
SRR1534154.metadecoder.199	k__Bacteria (UID1452)	924	151	101	55	87	9	0	0	0	55.12	5.02	0
SRR1534154.metadecoder.2	k__Bacteria (UID2982)	88	230	148	7	223	0	0	0	0	95.95	0	0
SRR1534154.metadecoder.20	k__Bacteria (UID2565)	2921	152	93	42	110	0	0	0	0	74.67	0	0
SRR1534154.metadecoder.200	k__Bacteria (UID1452)	924	151	101	77	63	11	0	0	0	47.52	10.1	0
SRR1534154.metadecoder.201	root (UID1)	5656	56	24	54	2	0	0	0	0	8.33	0	0
SRR1534154.metadecoder.202	k__Archaea (UID2)	207	149	107	57	77	15	0	0	0	53.19	6.11	6.67
SRR1534154.metadecoder.203	k__Bacteria (UID203)	5449	104	58	25	79	0	0	0	0	69.59	0	0
SRR1534154.metadecoder.204	k__Bacteria (UID1452)	924	151	101	54	96	1	0	0	0	57.14	0.99	0
SRR1534154.metadecoder.205	o__Burkholderiales (UID4000)	193	427	214	394	32	1	0	0	0	6.96	0.16	100
SRR1534154.metadecoder.206	k__Bacteria (UID1452)	924	151	101	62	83	4	2	0	0	49.89	6.34	0
SRR1534154.metadecoder.207	k__Bacteria (UID1452)	924	161	108	61	96	4	0	0	0	57.88	3.01	0
SRR1534154.metadecoder.208	k__Bacteria (UID3060)	138	337	245	156	162	19	0	0	0	55.58	6.33	26.32
SRR1534154.metadecoder.209	k__Bacteria (UID203)	5449	104	58	93	10	1	0	0	0	13.22	0.86	0
SRR1534154.metadecoder.21	p__Proteobacteria (UID3880)	1495	260	164	5	255	0	0	0	0	98.17	0	0
SRR1534154.metadecoder.210	k__Bacteria (UID2565)	2921	152	93	54	98	0	0	0	0	64.71	0	0
SRR1534154.metadecoder.211	k__Bacteria (UID203)	5449	100	55	90	10	0	0	0	0	13.06	0	0
SRR1534154.metadecoder.212	k__Bacteria (UID1452)	924	151	101	55	94	2	0	0	0	56.83	1.98	0
SRR1534154.metadecoder.213	k__Bacteria (UID1452)	924	151	101	75	62	12	2	0	0	43.79	8.43	5.56
SRR1534154.metadecoder.214	k__Bacteria (UID2495)	2993	143	89	51	70	18	4	0	0	54.01	17.31	0
SRR1534154.metadecoder.215	k__Archaea (UID2)	207	149	107	62	86	1	0	0	0	57.28	0.93	0
SRR1534154.metadecoder.216	k__Bacteria (UID2495)	2993	143	89	83	56	4	0	0	0	31.86	3.47	0
SRR1534154.metadecoder.217	k__Bacteria (UID2495)	2993	143	89	118	23	2	0	0	0	11.25	1.12	0
SRR1534154.metadecoder.218	k__Bacteria (UID209)	5443	105	59	44	61	0	0	0	0	51.13	0	0
SRR1534154.metadecoder.219	k__Bacteria (UID1452)	924	163	110	89	54	20	0	0	0	46.2	12.27	0
SRR1534154.metadecoder.22	k__Archaea (UID2)	207	149	107	38	111	0	0	0	0	68.38	0	0
SRR1534154.metadecoder.220	k__Bacteria (UID2569)	434	278	186	146	109	21	2	0	0	47.04	9.05	3.7
SRR1534154.metadecoder.221	k__Archaea (UID2)	207	149	107	51	97	1	0	0	0	70.07	0.47	0
SRR1534154.metadecoder.222	k__Bacteria (UID1453)	901	171	117	88	80	2	1	0	0	39.97	2.99	0
SRR1534154.metadecoder.223	k__Bacteria (UID203)	5449	104	58	82	21	1	0	0	0	27.48	0.86	0
SRR1534154.metadecoder.224	k__Bacteria (UID2495)	2993	147	91	42	101	4	0	0	0	70.03	3.4	25
SRR1534154.metadecoder.225	c__Betaproteobacteria (UID3959)	235	418	210	172	246	0	0	0	0	51.99	0	0
SRR1534154.metadecoder.226	k__Bacteria (UID203)	5449	100	55	77	21	1	1	0	0	33.45	5.45	0
SRR1534154.metadecoder.227	k__Bacteria (UID2565)	2921	152	93	118	34	0	0	0	0	18.28	0	0
SRR1534154.metadecoder.228	k__Bacteria (UID1452)	924	160	109	94	65	1	0	0	0	34.64	0.46	100
SRR1534154.metadecoder.229	k__Bacteria (UID203)	5449	102	56	90	12	0	0	0	0	16.96	0	0
SRR1534154.metadecoder.23	k__Bacteria (UID1452)	924	151	101	40	111	0	0	0	0	64.36	0	0
SRR1534154.metadecoder.230	k__Bacteria (UID1452)	924	151	101	121	28	2	0	0	0	15.92	1.98	50
SRR1534154.metadecoder.231	k__Bacteria (UID203)	5449	104	58	79	25	0	0	0	0	26.65	0	0
SRR1534154.metadecoder.232	k__Bacteria (UID203)	5449	103	57	68	35	0	0	0	0	51.04	0	0
SRR1534154.metadecoder.233	k__Bacteria (UID2329)	174	149	89	112	37	0	0	0	0	19.39	0	0
SRR1534154.metadecoder.234	k__Bacteria (UID3060)	138	338	246	128	205	5	0	0	0	65.19	1.24	0
SRR1534154.metadecoder.235	k__Bacteria (UID203)	5449	104	58	61	43	0	0	0	0	27.26	0	0
SRR1534154.metadecoder.236	k__Bacteria (UID2565)	2921	152	93	78	70	4	0	0	0	41.47	3.29	0
SRR1534154.metadecoder.237	k__Bacteria (UID1452)	924	151	101	100	48	3	0	0	0	27.82	2.97	0
SRR1534154.metadecoder.238	k__Bacteria (UID203)	5449	104	58	95	9	0	0	0	0	12.93	0	0
SRR1534154.metadecoder.239	k__Bacteria (UID2495)	2993	147	91	86	49	8	3	0	1	39.21	11.98	0
SRR1534154.metadecoder.24	k__Bacteria (UID2495)	2993	143	89	19	123	1	0	0	0	79.78	1.12	0
SRR1534154.metadecoder.240	k__Archaea (UID2)	207	149	107	77	62	10	0	0	0	47.09	7.79	80
SRR1534154.metadecoder.241	k__Bacteria (UID1452)	924	151	101	83	68	0	0	0	0	37.47	0	0
SRR1534154.metadecoder.242	f__Rhodobacteraceae (UID3340)	84	568	330	266	296	5	1	0	0	54.1	1.63	75
SRR1534154.metadecoder.243	k__Bacteria (UID1452)	924	163	110	58	102	3	0	0	0	58.33	2.12	0
SRR1534154.metadecoder.244	k__Bacteria (UID2495)	2993	143	89	83	59	1	0	0	0	34.37	1.12	0
SRR1534154.metadecoder.245	k__Bacteria (UID2495)	2993	147	91	80	67	0	0	0	0	34.45	0	0
SRR1534154.metadecoder.246	k__Bacteria (UID203)	5449	104	58	89	13	2	0	0	0	12.46	3.45	50
SRR1534154.metadecoder.247	k__Bacteria (UID1452)	924	161	108	97	54	10	0	0	0	37.91	6.58	10
SRR1534154.metadecoder.248	k__Archaea (UID2)	207	149	107	75	60	13	1	0	0	41.59	5.73	6.25
SRR1534154.metadecoder.249	k__Bacteria (UID203)	5449	104	58	35	59	10	0	0	0	50.52	7.76	0
SRR1534154.metadecoder.25	k__Bacteria (UID3187)	2258	181	110	5	175	1	0	0	0	96.59	0.91	0
SRR1534154.metadecoder.250	root (UID1)	5656	56	24	54	2	0	0	0	0	8.33	0	0
SRR1534154.metadecoder.251	k__Bacteria (UID203)	5449	104	58	79	21	4	0	0	0	35.34	6.03	0
SRR1534154.metadecoder.252	k__Bacteria (UID1453)	901	171	117	146	23	2	0	0	0	9.15	0.19	0
SRR1534154.metadecoder.253	k__Bacteria (UID203)	5449	103	57	72	18	9	4	0	0	24.34	7.91	0
SRR1534154.metadecoder.254	k__Bacteria (UID203)	5449	104	58	78	23	3	0	0	0	31.9	3.45	0
SRR1534154.metadecoder.255	k__Bacteria (UID2570)	433	274	183	162	102	10	0	0	0	34.44	1.44	0
SRR1534154.metadecoder.256	c__Spirochaetia (UID2496)	72	215	125	169	37	9	0	0	0	20.04	2.51	0
SRR1534154.metadecoder.257	k__Bacteria (UID203)	5449	104	58	88	15	1	0	0	0	16.46	1.72	0
SRR1534154.metadecoder.258	k__Bacteria (UID203)	5449	104	58	91	13	0	0	0	0	11.13	0	0
SRR1534154.metadecoder.259	k__Bacteria (UID203)	5449	103	57	86	17	0	0	0	0	19.77	0	0
SRR1534154.metadecoder.26	o__Burkholderiales (UID4000)	193	427	214	33	386	8	0	0	0	94.01	1.56	12.5
SRR1534154.metadecoder.260	k__Bacteria (UID2495)	2993	143	89	112	31	0	0	0	0	19.69	0	0
SRR1534154.metadecoder.261	k__Bacteria (UID1452)	924	151	101	93	47	10	1	0	0	25.85	6.34	0
SRR1534154.metadecoder.262	k__Bacteria (UID1452)	924	151	101	106	40	4	1	0	0	24.99	5.04	0
SRR1534154.metadecoder.263	k__Bacteria (UID1452)	924	151	101	105	44	2	0	0	0	26.33	1.98	0
SRR1534154.metadecoder.264	k__Bacteria (UID1452)	924	161	108	97	50	13	1	0	0	36.74	9.03	56.25
SRR1534154.metadecoder.265	k__Bacteria (UID2495)	2993	143	89	95	41	7	0	0	0	32.67	2.58	0
SRR1534154.metadecoder.266	k__Bacteria (UID2495)	2993	147	91	112	35	0	0	0	0	20.5	0	0
SRR1534154.metadecoder.267	k__Bacteria (UID203)	5449	104	58	72	27	5	0	0	0	27.73	5.86	0
SRR1534154.metadecoder.268	k__Bacteria (UID2495)	2993	147	91	118	26	3	0	0	0	11.81	2.2	0
SRR1534154.metadecoder.269	k__Bacteria (UID203)	5449	104	58	84	16	4	0	0	0	16.64	2.19	0
SRR1534154.metadecoder.27	k__Bacteria (UID1453)	901	171	117	52	119	0	0	0	0	61.51	0	0
SRR1534154.metadecoder.270	k__Bacteria (UID203)	5449	104	58	65	38	1	0	0	0	32.81	0.86	0
SRR1534154.metadecoder.271	k__Bacteria (UID2565)	2921	152	93	98	54	0	0	0	0	24.85	0	0
SRR1534154.metadecoder.272	k__Bacteria (UID1452)	924	151	101	93	52	5	1	0	0	33.67	5.13	0
SRR1534154.metadecoder.273	k__Bacteria (UID1452)	924	151	101	93	57	1	0	0	0	33	0.99	0
SRR1534154.metadecoder.274	k__Bacteria (UID203)	5449	104	58	90	13	1	0	0	0	21.9	1.72	0
SRR1534154.metadecoder.275	k__Bacteria (UID203)	5449	104	58	85	17	2	0	0	0	18.56	1.72	0
SRR1534154.metadecoder.276	k__Bacteria (UID203)	5449	103	57	84	17	2	0	0	0	20.11	3.51	0
SRR1534154.metadecoder.277	k__Bacteria (UID203)	5449	100	55	88	12	0	0	0	0	18.18	0	0
SRR1534154.metadecoder.278	k__Bacteria (UID2329)	174	149	89	100	40	9	0	0	0	24.38	3.37	0
SRR1534154.metadecoder.279	o__Burkholderiales (UID4000)	193	427	214	398	28	1	0	0	0	5.07	0.09	100
SRR1534154.metadecoder.28	k__Bacteria (UID203)	5449	104	58	88	16	0	0	0	0	16.46	0	0
SRR1534154.metadecoder.280	k__Bacteria (UID203)	5449	100	55	88	12	0	0	0	0	12.64	0	0
SRR1534154.metadecoder.281	k__Bacteria (UID203)	5449	104	58	87	15	2	0	0	0	14.03	2.59	50
SRR1534154.metadecoder.282	k__Bacteria (UID203)	5449	104	58	87	14	3	0	0	0	18.06	4.31	0
SRR1534154.metadecoder.283	k__Bacteria (UID2328)	3167	126	75	86	31	9	0	0	0	16.32	2.73	0
SRR1534154.metadecoder.284	k__Bacteria (UID1452)	924	151	101	115	29	7	0	0	0	19.86	2.77	0
SRR1534154.metadecoder.285	k__Bacteria (UID203)	5449	104	58	80	22	2	0	0	0	12.55	2.59	0
SRR1534154.metadecoder.29	k__Bacteria (UID1452)	924	151	101	55	96	0	0	0	0	55.85	0	0
SRR1534154.metadecoder.3	k__Bacteria (UID1452)	924	161	108	42	119	0	0	0	0	64.81	0	0
SRR1534154.metadecoder.30	p__Proteobacteria (UID3214)	2231	190	119	7	183	0	0	0	0	96.59	0	0
SRR1534154.metadecoder.31	k__Bacteria (UID2495)	2993	143	89	20	122	1	0	0	0	92.32	1.12	0
SRR1534154.metadecoder.32	k__Bacteria (UID2565)	2921	152	93	11	139	2	0	0	0	90.26	2.15	0
SRR1534154.metadecoder.33	k__Bacteria (UID2495)	2993	143	89	52	86	5	0	0	0	53.2	5.06	0
SRR1534154.metadecoder.34	c__Deltaproteobacteria (UID3218)	61	284	169	14	269	1	0	0	0	94.81	0.59	100
SRR1534154.metadecoder.35	c__Deltaproteobacteria (UID3216)	83	247	155	5	238	4	0	0	0	96.77	1.72	25
SRR1534154.metadecoder.36	c__Betaproteobacteria (UID3959)	235	419	211	18	399	2	0	0	0	95.18	0.95	50
SRR1534154.metadecoder.37	k__Bacteria (UID2495)	2993	147	91	4	143	0	0	0	0	95.6	0	0
SRR1534154.metadecoder.38	k__Bacteria (UID1452)	924	151	101	45	105	1	0	0	0	65.73	0.99	100
SRR1534154.metadecoder.39	k__Bacteria (UID3187)	2258	187	116	10	176	1	0	0	0	94.34	0.86	0
SRR1534154.metadecoder.4	p__Proteobacteria (UID3214)	2231	190	119	5	184	1	0	0	0	97.06	0.84	0
SRR1534154.metadecoder.40	root (UID1)	5656	56	24	56	0	0	0	0	0	0	0	0
SRR1534154.metadecoder.41	k__Bacteria (UID1452)	924	151	101	35	116	0	0	0	0	69.8	0	0
SRR1534154.metadecoder.42	k__Bacteria (UID2495)	2993	143	89	36	106	1	0	0	0	66.77	1.12	0
SRR1534154.metadecoder.43	k__Bacteria (UID1452)	924	151	101	78	69	4	0	0	0	43.07	3.96	0
SRR1534154.metadecoder.44	p__Proteobacteria (UID3214)	2231	190	119	34	156	0	0	0	0	78.99	0	0
SRR1534154.metadecoder.45	k__Archaea (UID2)	207	149	107	43	106	0	0	0	0	65.58	0	0
SRR1534154.metadecoder.46	k__Bacteria (UID1452)	924	151	101	29	122	0	0	0	0	74.26	0	0
SRR1534154.metadecoder.47	k__Bacteria (UID1452)	924	161	108	34	125	2	0	0	0	72.22	1.85	50
SRR1534154.metadecoder.48	k__Bacteria (UID1452)	924	151	101	33	116	2	0	0	0	70.1	0.66	0
SRR1534154.metadecoder.49	k__Archaea (UID2)	207	149	107	37	112	0	0	0	0	69.86	0	0
SRR1534154.metadecoder.5	k__Archaea (UID2)	207	149	107	10	139	0	0	0	0	92.21	0	0
SRR1534154.metadecoder.50	k__Archaea (UID2)	207	149	107	20	127	2	0	0	0	82.71	1.87	0
SRR1534154.metadecoder.51	k__Bacteria (UID1453)	901	171	117	66	104	1	0	0	0	51.95	0.85	0
SRR1534154.metadecoder.52	k__Bacteria (UID2495)	2993	143	89	19	122	2	0	0	0	80.52	2.25	0
SRR1534154.metadecoder.53	k__Bacteria (UID2495)	2993	143	89	7	135	1	0	0	0	93.63	0.07	0
SRR1534154.metadecoder.54	root (UID1)	5656	56	24	56	0	0	0	0	0	0	0	0
SRR1534154.metadecoder.55	k__Archaea (UID2)	207	149	107	25	123	1	0	0	0	79.44	0.93	0
SRR1534154.metadecoder.56	f__Flavobacteriaceae (UID2845)	53	548	298	125	418	5	0	0	0	82.58	1.06	60
SRR1534154.metadecoder.57	k__Bacteria (UID203)	5449	104	58	32	72	0	0	0	0	67.22	0	0
SRR1534154.metadecoder.58	p__Proteobacteria (UID3214)	2231	190	119	57	130	3	0	0	0	90.34	2.52	0
SRR1534154.metadecoder.59	p__Proteobacteria (UID3214)	2231	190	119	31	157	2	0	0	0	96.22	1.26	0
SRR1534154.metadecoder.6	k__Bacteria (UID1452)	924	161	108	46	115	0	0	0	0	63.12	0	0
SRR1534154.metadecoder.60	k__Bacteria (UID2495)	2993	143	89	7	136	0	0	0	0	95.06	0	0
SRR1534154.metadecoder.61	k__Bacteria (UID2570)	433	270	179	22	245	3	0	0	0	89.89	0.86	0
SRR1534154.metadecoder.62	k__Bacteria (UID1452)	924	151	101	38	112	1	0	0	0	67.13	0.99	0
SRR1534154.metadecoder.63	k__Bacteria (UID1452)	924	151	101	43	108	0	0	0	0	69.31	0	0
SRR1534154.metadecoder.64	k__Bacteria (UID2565)	2921	152	93	50	101	1	0	0	0	66.67	1.08	0
SRR1534154.metadecoder.65	o__Burkholderiales (UID4000)	193	427	214	82	333	12	0	0	0	79.2	4.1	75
SRR1534154.metadecoder.66	k__Bacteria (UID2495)	2993	143	89	9	132	2	0	0	0	91.57	1.69	0
SRR1534154.metadecoder.67	k__Archaea (UID2)	207	149	107	21	128	0	0	0	0	81.78	0	0
SRR1534154.metadecoder.68	k__Bacteria (UID1452)	924	151	101	42	108	1	0	0	0	67.33	0.99	0
SRR1534154.metadecoder.69	p__Proteobacteria (UID3214)	2231	190	119	156	33	1	0	0	0	5.93	0.84	100
SRR1534154.metadecoder.7	k__Bacteria (UID1453)	901	171	117	53	118	0	0	0	0	60.23	0	0
SRR1534154.metadecoder.70	k__Bacteria (UID2565)	2921	152	93	29	113	10	0	0	0	82	7.21	50
SRR1534154.metadecoder.71	root (UID1)	5656	56	24	56	0	0	0	0	0	0	0	0
SRR1534154.metadecoder.72	c__Alphaproteobacteria (UID3305)	564	349	230	324	23	1	1	0	0	2.72	1.3	0
SRR1534154.metadecoder.73	k__Bacteria (UID2565)	2921	152	93	11	140	1	0	0	0	90.73	1.08	0
SRR1534154.metadecoder.74	k__Bacteria (UID2565)	2921	152	93	11	141	0	0	0	0	88.71	0	0
SRR1534154.metadecoder.75	k__Archaea (UID2)	207	149	107	49	100	0	0	0	0	60.12	0	0
SRR1534154.metadecoder.76	k__Bacteria (UID2495)	2993	143	89	27	115	1	0	0	0	75.66	1.12	0
SRR1534154.metadecoder.77	k__Archaea (UID2)	207	149	107	25	124	0	0	0	0	80.84	0	0
SRR1534154.metadecoder.78	k__Bacteria (UID1452)	924	151	101	24	123	4	0	0	0	78.32	2.64	0
SRR1534154.metadecoder.79	root (UID1)	5656	56	24	55	1	0	0	0	0	4.17	0	0
SRR1534154.metadecoder.8	c__Alphaproteobacteria (UID3305)	564	349	230	28	320	1	0	0	0	92.83	0.43	0
SRR1534154.metadecoder.80	k__Bacteria (UID2565)	2921	152	93	17	133	2	0	0	0	83.87	1.17	0
SRR1534154.metadecoder.81	k__Archaea (UID2)	207	149	107	42	102	5	0	0	0	66.21	2.8	0
SRR1534154.metadecoder.82	p__Cyanobacteria (UID2192)	79	584	458	41	536	7	0	0	0	92.32	0.85	0
SRR1534154.metadecoder.83	k__Bacteria (UID2495)	2993	143	89	21	122	0	0	0	0	77.53	0	0
SRR1534154.metadecoder.84	k__Archaea (UID2)	207	149	107	20	128	1	0	0	0	83.64	0.47	100
SRR1534154.metadecoder.85	k__Bacteria (UID1452)	924	151	101	40	108	3	0	0	0	66.83	2.48	0
SRR1534154.metadecoder.86	k__Bacteria (UID203)	5449	100	55	82	18	0	0	0	0	20.55	0	0
SRR1534154.metadecoder.87	k__Bacteria (UID1452)	924	151	101	71	76	4	0	0	0	41.25	3.47	25
SRR1534154.metadecoder.88	k__Bacteria (UID1453)	901	171	117	55	116	0	0	0	0	58.66	0	0
SRR1534154.metadecoder.89	c__Deltaproteobacteria (UID3216)	83	247	155	23	222	2	0	0	0	91.02	1.29	0
SRR1534154.metadecoder.9	k__Archaea (UID2)	207	149	107	44	104	1	0	0	0	64.64	0.93	0
SRR1534154.metadecoder.90	p__Proteobacteria (UID3214)	2231	190	119	171	19	0	0	0	0	1.68	0	0
SRR1534154.metadecoder.91	k__Bacteria (UID1452)	924	151	101	57	84	6	4	0	0	48.81	6.38	11.11
SRR1534154.metadecoder.92	k__Bacteria (UID2495)	2993	143	89	8	134	1	0	0	0	91.76	0.56	100
SRR1534154.metadecoder.93	k__Bacteria (UID1452)	924	151	101	39	112	0	0	0	0	64.85	0	0
SRR1534154.metadecoder.94	k__Bacteria (UID2565)	2921	152	93	16	134	2	0	0	0	87.42	2.15	0
SRR1534154.metadecoder.95	k__Bacteria (UID1452)	924	151	101	50	100	1	0	0	0	58.31	0.99	0
SRR1534154.metadecoder.96	k__Bacteria (UID203)	5449	104	58	83	14	7	0	0	0	20.92	1.1	85.71
SRR1534154.metadecoder.97	k__Archaea (UID2)	207	149	107	29	120	0	0	0	0	75.7	0	0
SRR1534154.metadecoder.98	k__Bacteria (UID1452)	924	151	101	46	105	0	0	0	0	60.86	0	0
SRR1534154.metadecoder.99	k__Bacteria (UID2495)	2993	143	89	46	92	5	0	0	0	59.2	5.62	0
SRR1534154.metadecoder1000.1	p__Proteobacteria (UID3214)	2231	190	119	28	161	1	0	0	0	97.34	0.84	0
SRR1534154.metadecoder1000.10	o__Actinomycetales (UID1530)	622	259	152	1	258	0	0	0	0	99.34	0	0
SRR1534154.metadecoder1000.100	k__Bacteria (UID2495)	2993	143	89	26	114	3	0	0	0	74.65	1.26	0
SRR1534154.metadecoder1000.101	k__Bacteria (UID1452)	924	163	110	24	126	12	0	1	0	81.36	11.29	16.67
SRR1534154.metadecoder1000.102	k__Archaea (UID2)	207	149	107	15	133	1	0	0	0	88.24	0.93	0
SRR1534154.metadecoder1000.103	k__Bacteria (UID1452)	924	151	101	35	114	2	0	0	0	68.98	0.99	0
SRR1534154.metadecoder1000.104	k__Bacteria (UID1452)	924	161	108	72	89	0	0	0	0	45.52	0	0
SRR1534154.metadecoder1000.105	k__Bacteria (UID1452)	924	151	101	64	82	5	0	0	0	52.28	4.95	40
SRR1534154.metadecoder1000.106	k__Bacteria (UID1452)	924	151	101	38	111	1	1	0	0	67.33	2.97	0
SRR1534154.metadecoder1000.107	k__Bacteria (UID2329)	174	149	89	70	79	0	0	0	0	39.7	0	0
SRR1534154.metadecoder1000.108	k__Bacteria (UID1453)	901	171	117	66	105	0	0	0	0	51.95	0	0
SRR1534154.metadecoder1000.109	k__Bacteria (UID1452)	924	151	101	77	74	0	0	0	0	40.23	0	0
SRR1534154.metadecoder1000.11	k__Bacteria (UID2569)	434	278	186	2	274	2	0	0	0	98.92	1.08	0
SRR1534154.metadecoder1000.110	k__Bacteria (UID203)	5449	104	58	77	27	0	0	0	0	23.98	0	0
SRR1534154.metadecoder1000.111	k__Bacteria (UID1452)	924	151	101	36	113	2	0	0	0	69.11	1.98	0
SRR1534154.metadecoder1000.112	k__Bacteria (UID1452)	924	160	109	82	76	2	0	0	0	40.8	1.38	0
SRR1534154.metadecoder1000.113	k__Bacteria (UID203)	5449	104	58	99	5	0	0	0	0	8.62	0	0
SRR1534154.metadecoder1000.114	k__Bacteria (UID1452)	924	151	101	37	110	3	1	0	0	68.61	4.95	0
SRR1534154.metadecoder1000.115	k__Bacteria (UID1452)	924	151	101	61	88	2	0	0	0	57.49	1.49	0
SRR1534154.metadecoder1000.116	k__Bacteria (UID1452)	924	151	101	88	63	0	0	0	0	28.84	0	0
SRR1534154.metadecoder1000.117	k__Archaea (UID2)	207	149	107	42	67	40	0	0	0	68.46	23.09	5
SRR1534154.metadecoder1000.118	k__Bacteria (UID203)	5449	104	58	58	40	4	2	0	0	47.95	9.48	0
SRR1534154.metadecoder1000.119	c__Deltaproteobacteria (UID3216)	83	247	155	33	212	2	0	0	0	84.64	1.29	0
SRR1534154.metadecoder1000.12	p__Proteobacteria (UID3214)	2231	190	119	2	180	8	0	0	0	98.74	5.46	0
SRR1534154.metadecoder1000.120	k__Bacteria (UID1452)	924	151	101	39	106	6	0	0	0	67.57	5.45	16.67
SRR1534154.metadecoder1000.121	k__Bacteria (UID1452)	924	161	108	58	103	0	0	0	0	57.78	0	0
SRR1534154.metadecoder1000.122	k__Bacteria (UID203)	5449	103	57	70	31	2	0	0	0	46.78	2.63	0
SRR1534154.metadecoder1000.123	k__Bacteria (UID3187)	2258	187	116	12	168	7	0	0	0	92.55	4.7	14.29
SRR1534154.metadecoder1000.124	k__Bacteria (UID1452)	924	161	108	70	86	5	0	0	0	47.96	4.63	0
SRR1534154.metadecoder1000.125	k__Bacteria (UID1452)	924	151	101	44	107	0	0	0	0	62.51	0	0
SRR1534154.metadecoder1000.126	k__Bacteria (UID1452)	924	161	108	111	50	0	0	0	0	29.28	0	0
SRR1534154.metadecoder1000.127	k__Archaea (UID2)	207	149	107	18	131	0	0	0	0	84.58	0	0
SRR1534154.metadecoder1000.128	k__Archaea (UID2)	207	149	107	108	39	2	0	0	0	25.92	1.87	0
SRR1534154.metadecoder1000.129	k__Bacteria (UID1452)	924	161	108	73	87	1	0	0	0	45.96	0.46	0
SRR1534154.metadecoder1000.13	k__Bacteria (UID1452)	924	161	108	23	133	5	0	0	0	80.47	3.4	0
SRR1534154.metadecoder1000.130	k__Bacteria (UID1452)	924	161	108	82	67	11	1	0	0	38.61	11.11	7.14
SRR1534154.metadecoder1000.131	k__Bacteria (UID2495)	2993	143	89	14	124	5	0	0	0	85.39	1.42	0
SRR1534154.metadecoder1000.132	c__Betaproteobacteria (UID3959)	235	418	210	35	364	18	1	0	0	88.81	4.52	19.05
SRR1534154.metadecoder1000.133	k__Bacteria (UID1452)	924	161	108	69	88	4	0	0	0	48.58	2.42	50
SRR1534154.metadecoder1000.134	k__Archaea (UID2)	207	149	107	11	137	1	0	0	0	90.34	0.93	0
SRR1534154.metadecoder1000.135	k__Bacteria (UID1452)	924	161	108	64	95	2	0	0	0	53.86	1.85	0
SRR1534154.metadecoder1000.136	k__Bacteria (UID1452)	924	151	101	55	91	5	0	0	0	60.5	2.9	0
SRR1534154.metadecoder1000.137	k__Bacteria (UID1452)	924	161	108	49	107	4	1	0	0	62.96	5.56	0
SRR1534154.metadecoder1000.138	k__Bacteria (UID203)	5449	100	55	89	11	0	0	0	0	9.09	0	0
SRR1534154.metadecoder1000.139	k__Bacteria (UID1452)	924	151	101	59	92	0	0	0	0	50.79	0	0
SRR1534154.metadecoder1000.14	p__Proteobacteria (UID3214)	2231	190	119	13	176	1	0	0	0	98.18	0.84	0
SRR1534154.metadecoder1000.140	k__Bacteria (UID1452)	924	161	108	97	60	4	0	0	0	38.45	2.26	0
SRR1534154.metadecoder1000.141	k__Bacteria (UID203)	5449	104	58	26	72	5	1	0	0	61.91	7.76	0
SRR1534154.metadecoder1000.142	k__Bacteria (UID203)	5449	104	58	21	83	0	0	0	0	69.83	0	0
SRR1534154.metadecoder1000.143	k__Bacteria (UID2495)	2993	143	89	105	34	4	0	0	0	24.23	3.75	0
SRR1534154.metadecoder1000.144	k__Bacteria (UID203)	5449	103	57	77	25	1	0	0	0	29.74	0.88	0
SRR1534154.metadecoder1000.145	k__Bacteria (UID1452)	924	161	108	76	82	3	0	0	0	44.14	1.95	0
SRR1534154.metadecoder1000.146	k__Bacteria (UID2565)	2921	152	93	45	105	2	0	0	0	71.87	1.61	0
SRR1534154.metadecoder1000.147	c__Gammaproteobacteria (UID4201)	1164	275	174	33	233	9	0	0	0	85.78	1.67	11.11
SRR1534154.metadecoder1000.148	k__Bacteria (UID1452)	924	151	101	82	66	2	1	0	0	36.73	3.96	0
SRR1534154.metadecoder1000.149	k__Bacteria (UID1452)	924	151	101	43	108	0	0	0	0	66.9	0	0
SRR1534154.metadecoder1000.15	k__Bacteria (UID3060)	138	337	245	40	285	12	0	0	0	97.08	3.88	25
SRR1534154.metadecoder1000.150	k__Bacteria (UID203)	5449	100	55	64	36	0	0	0	0	50.64	0	0
SRR1534154.metadecoder1000.151	k__Bacteria (UID2495)	2993	143	89	39	104	0	0	0	0	63.94	0	0
SRR1534154.metadecoder1000.152	k__Bacteria (UID203)	5449	104	58	72	29	3	0	0	0	19.64	5.17	33.33
SRR1534154.metadecoder1000.153	k__Bacteria (UID203)	5449	104	58	70	34	0	0	0	0	24.37	0	0
SRR1534154.metadecoder1000.154	k__Bacteria (UID203)	5449	104	58	17	85	2	0	0	0	75.13	1.02	50
SRR1534154.metadecoder1000.155	k__Bacteria (UID1452)	924	151	101	69	73	9	0	0	0	46.04	6.05	0
SRR1534154.metadecoder1000.156	k__Bacteria (UID2565)	2921	152	93	27	120	4	1	0	0	82.9	6.45	0
SRR1534154.metadecoder1000.157	k__Archaea (UID2)	207	149	107	26	120	2	1	0	0	79.6	3.74	0
SRR1534154.metadecoder1000.158	k__Bacteria (UID203)	5449	103	58	95	7	1	0	0	0	11.21	1.72	0
SRR1534154.metadecoder1000.159	k__Bacteria (UID2565)	2921	152	93	24	117	11	0	0	0	79.38	5.33	9.09
SRR1534154.metadecoder1000.16	k__Archaea (UID2)	207	149	107	31	111	7	0	0	0	73.36	5.14	0
SRR1534154.metadecoder1000.160	k__Bacteria (UID203)	5449	104	58	89	15	0	0	0	0	23.28	0	0
SRR1534154.metadecoder1000.161	k__Bacteria (UID1452)	924	151	101	86	57	7	1	0	0	34.01	5.78	0
SRR1534154.metadecoder1000.162	k__Bacteria (UID1452)	924	151	101	113	34	4	0	0	0	22.66	3.96	0
SRR1534154.metadecoder1000.163	k__Bacteria (UID203)	5449	104	58	88	15	1	0	0	0	14.08	1.72	0
SRR1534154.metadecoder1000.164	k__Bacteria (UID1452)	924	161	108	84	65	11	1	0	0	51.39	10.96	57.14
SRR1534154.metadecoder1000.165	k__Bacteria (UID203)	5449	104	58	40	64	0	0	0	0	50.34	0	0
SRR1534154.metadecoder1000.166	k__Bacteria (UID1452)	924	151	101	69	71	11	0	0	0	42.32	7.94	0
SRR1534154.metadecoder1000.167	k__Bacteria (UID1452)	924	161	108	57	94	10	0	0	0	58.7	5.04	0
SRR1534154.metadecoder1000.168	k__Bacteria (UID1452)	924	161	108	35	120	5	1	0	0	76.96	5.79	0
SRR1534154.metadecoder1000.169	k__Archaea (UID2)	207	149	107	71	60	17	1	0	0	43.22	8.22	5
SRR1534154.metadecoder1000.17	f__Rhodocyclaceae (UID3972)	30	540	241	19	510	11	0	0	0	94.51	1.69	0
SRR1534154.metadecoder1000.170	k__Bacteria (UID203)	5449	104	58	19	84	1	0	0	0	70.53	1.72	100
SRR1534154.metadecoder1000.171	k__Bacteria (UID1452)	924	151	101	52	98	1	0	0	0	57.14	0.99	0
SRR1534154.metadecoder1000.172	k__Archaea (UID2)	207	149	107	66	64	16	2	1	0	55.1	16.43	0
SRR1534154.metadecoder1000.173	k__Bacteria (UID2495)	2993	143	89	64	66	12	1	0	0	53.71	9.51	0
SRR1534154.metadecoder1000.174	k__Bacteria (UID203)	5449	103	57	86	13	3	1	0	0	17.6	6.14	0
SRR1534154.metadecoder1000.175	k__Bacteria (UID203)	5449	104	58	82	19	3	0	0	0	25.82	3.45	0
SRR1534154.metadecoder1000.176	k__Bacteria (UID1452)	924	151	101	51	92	8	0	0	0	60.3	3.63	0
SRR1534154.metadecoder1000.177	k__Bacteria (UID203)	5449	103	57	81	18	4	0	0	0	32.46	5.26	25
SRR1534154.metadecoder1000.178	k__Bacteria (UID209)	5443	105	59	24	78	3	0	0	0	66.92	2	0
SRR1534154.metadecoder1000.179	c__Betaproteobacteria (UID3959)	235	419	211	186	214	18	1	0	0	57.75	6.07	9.52
SRR1534154.metadecoder1000.18	k__Bacteria (UID2565)	2921	152	93	6	144	2	0	0	0	94.09	2.15	0
SRR1534154.metadecoder1000.180	k__Bacteria (UID2569)	434	278	186	140	113	24	1	0	0	52.06	10.3	3.7
SRR1534154.metadecoder1000.181	k__Archaea (UID2)	207	149	107	35	113	1	0	0	0	76.58	0.47	0
SRR1534154.metadecoder1000.182	k__Bacteria (UID1452)	924	151	101	92	57	2	0	0	0	32.95	1.98	0
SRR1534154.metadecoder1000.183	root (UID1)	5656	56	24	56	0	0	0	0	0	0	0	0
SRR1534154.metadecoder1000.184	k__Bacteria (UID2565)	2921	152	93	33	112	7	0	0	0	76.05	6.45	28.57
SRR1534154.metadecoder1000.185	c__Betaproteobacteria (UID3959)	235	418	210	132	286	0	0	0	0	62.31	0	0
SRR1534154.metadecoder1000.186	f__Flavobacteriaceae (UID2845)	53	548	298	223	273	49	3	0	0	61.07	10.08	5.17
SRR1534154.metadecoder1000.187	k__Bacteria (UID203)	5449	104	58	74	30	0	0	0	0	33.15	0	0
SRR1534154.metadecoder1000.188	k__Bacteria (UID2565)	2921	152	93	43	105	4	0	0	0	65.23	2.31	25
SRR1534154.metadecoder1000.189	k__Bacteria (UID1452)	924	151	101	105	41	4	1	0	0	28.63	4.95	0
SRR1534154.metadecoder1000.19	k__Bacteria (UID3060)	138	337	245	40	293	4	0	0	0	93.91	1.43	50
SRR1534154.metadecoder1000.190	k__Bacteria (UID1452)	924	151	101	63	86	2	0	0	0	45.99	0.83	0
SRR1534154.metadecoder1000.191	k__Bacteria (UID203)	5449	100	55	66	33	1	0	0	0	45.21	1.82	100
SRR1534154.metadecoder1000.192	k__Bacteria (UID203)	5449	104	58	90	14	0	0	0	0	19.83	0	0
SRR1534154.metadecoder1000.193	k__Archaea (UID2)	207	149	107	48	76	24	1	0	0	64.18	17.03	85.19
SRR1534154.metadecoder1000.194	k__Bacteria (UID203)	5449	104	58	86	18	0	0	0	0	19.14	0	0
SRR1534154.metadecoder1000.195	k__Bacteria (UID1452)	924	161	108	117	36	8	0	0	0	27.57	5.93	0
SRR1534154.metadecoder1000.196	k__Bacteria (UID1452)	924	163	110	32	124	7	0	0	0	75.66	5.76	0
SRR1534154.metadecoder1000.197	k__Bacteria (UID1452)	924	160	109	102	50	8	0	0	0	29.53	5.35	12.5
SRR1534154.metadecoder1000.198	k__Bacteria (UID1452)	924	151	101	85	65	1	0	0	0	39.25	0.11	100
SRR1534154.metadecoder1000.199	k__Bacteria (UID2495)	2993	143	89	70	70	3	0	0	0	40.2	2.35	33.33
SRR1534154.metadecoder1000.2	k__Bacteria (UID2982)	88	230	148	7	222	1	0	0	0	95.95	0.68	0
SRR1534154.metadecoder1000.20	k__Bacteria (UID2565)	2921	152	93	8	144	0	0	0	0	92.95	0	0
SRR1534154.metadecoder1000.200	k__Archaea (UID2)	207	149	107	41	104	4	0	0	0	66.9	2.41	25
SRR1534154.metadecoder1000.201	k__Bacteria (UID203)	5449	104	58	52	49	3	0	0	0	37.12	3.45	0
SRR1534154.metadecoder1000.202	k__Bacteria (UID1452)	924	151	101	62	83	6	0	0	0	56.15	4.14	16.67
SRR1534154.metadecoder1000.203	k__Bacteria (UID2565)	2921	152	93	68	78	5	0	1	0	52.41	5.91	0
SRR1534154.metadecoder1000.204	k__Bacteria (UID1452)	924	161	108	101	60	0	0	0	0	40.14	0	0
SRR1534154.metadecoder1000.205	k__Bacteria (UID203)	5449	104	58	81	20	3	0	0	0	24.04	4.31	0
SRR1534154.metadecoder1000.206	k__Bacteria (UID209)	5443	105	59	82	22	1	0	0	0	18	1.69	0
SRR1534154.metadecoder1000.207	k__Bacteria (UID2495)	2993	143	89	75	65	3	0	0	0	36.94	3.37	66.67
SRR1534154.metadecoder1000.208	k__Bacteria (UID1452)	924	151	101	104	39	5	3	0	0	33.07	8.42	0
SRR1534154.metadecoder1000.209	k__Bacteria (UID1452)	924	161	108	112	37	10	2	0	0	30.76	10.65	0
SRR1534154.metadecoder1000.21	p__Proteobacteria (UID3880)	1495	260	164	2	258	0	0	0	0	98.78	0	0
SRR1534154.metadecoder1000.210	k__Bacteria (UID203)	5449	103	57	80	23	0	0	0	0	21.63	0	0
SRR1534154.metadecoder1000.211	root (UID1)	5656	56	24	56	0	0	0	0	0	0	0	0
SRR1534154.metadecoder1000.212	k__Bacteria (UID1452)	924	163	110	81	75	7	0	0	0	48.33	2.32	0
SRR1534154.metadecoder1000.213	k__Bacteria (UID203)	5449	104	58	55	49	0	0	0	0	41.67	0	0
SRR1534154.metadecoder1000.214	k__Bacteria (UID209)	5443	105	59	79	23	3	0	0	0	24.79	4.24	0
SRR1534154.metadecoder1000.215	k__Bacteria (UID203)	5449	104	58	62	42	0	0	0	0	32.98	0	0
SRR1534154.metadecoder1000.216	k__Bacteria (UID2329)	174	149	89	99	49	1	0	0	0	25.35	1.12	0
SRR1534154.metadecoder1000.217	k__Bacteria (UID203)	5449	100	55	70	28	2	0	0	0	37.38	2.18	0
SRR1534154.metadecoder1000.218	c__Spirochaetia (UID2496)	72	215	125	163	44	6	2	0	0	22.27	5.69	8.33
SRR1534154.metadecoder1000.219	k__Bacteria (UID1452)	924	151	101	100	47	4	0	0	0	25.45	2.97	0
SRR1534154.metadecoder1000.22	k__Archaea (UID2)	207	149	107	40	109	0	0	0	0	67.45	0	0
SRR1534154.metadecoder1000.220	k__Bacteria (UID203)	5449	103	57	85	18	0	0	0	0	12.84	0	0
SRR1534154.metadecoder1000.221	k__Bacteria (UID2329)	174	149	89	113	36	0	0	0	0	20.26	0	0
SRR1534154.metadecoder1000.222	k__Bacteria (UID1453)	901	171	117	129	32	10	0	0	0	22.98	7.69	0
SRR1534154.metadecoder1000.223	k__Bacteria (UID203)	5449	104	58	71	28	4	1	0	0	33.46	5.49	0
SRR1534154.metadecoder1000.224	k__Bacteria (UID203)	5449	100	55	79	19	2	0	0	0	24.46	1.82	0
SRR1534154.metadecoder1000.225	k__Bacteria (UID2569)	434	278	186	206	67	5	0	0	0	23.92	2.33	20
SRR1534154.metadecoder1000.226	k__Archaea (UID2)	207	149	107	59	88	2	0	0	0	55.07	0.78	0
SRR1534154.metadecoder1000.227	k__Bacteria (UID203)	5449	104	58	83	21	0	0	0	0	25.17	0	0
SRR1534154.metadecoder1000.228	k__Archaea (UID2)	207	149	107	133	16	0	0	0	0	11.37	0	0
SRR1534154.metadecoder1000.229	k__Bacteria (UID2495)	2993	143	89	103	38	2	0	0	0	27.49	1.69	0
SRR1534154.metadecoder1000.23	k__Bacteria (UID1452)	924	151	101	40	110	0	1	0	0	64.36	1.98	0
SRR1534154.metadecoder1000.230	k__Bacteria (UID203)	5449	100	55	72	27	1	0	0	0	27.69	1.82	0
SRR1534154.metadecoder1000.231	k__Bacteria (UID203)	5449	104	58	82	21	1	0	0	0	30.34	1.72	0
SRR1534154.metadecoder1000.232	k__Bacteria (UID1452)	924	161	108	113	44	4	0	0	0	29.56	3.24	0
SRR1534154.metadecoder1000.233	k__Bacteria (UID1452)	924	151	101	122	27	2	0	0	0	17.76	1.49	0
SRR1534154.metadecoder1000.234	k__Bacteria (UID203)	5449	104	58	93	9	2	0	0	0	13.24	2.59	0
SRR1534154.metadecoder1000.235	k__Bacteria (UID203)	5449	104	58	89	14	1	0	0	0	17.53	0.86	0
SRR1534154.metadecoder1000.236	k__Bacteria (UID2495)	2993	143	89	87	54	2	0	0	0	28.13	2.25	0
SRR1534154.metadecoder1000.237	k__Bacteria (UID203)	5449	103	57	76	25	2	0	0	0	23.05	1.75	0
SRR1534154.metadecoder1000.238	k__Archaea (UID2)	207	149	107	65	82	2	0	0	0	57.64	1.87	0
SRR1534154.metadecoder1000.239	k__Bacteria (UID203)	5449	100	55	81	17	2	0	0	0	20.22	1.82	0
SRR1534154.metadecoder1000.24	k__Bacteria (UID2495)	2993	143	89	19	123	1	0	0	0	79.78	1.12	0
SRR1534154.metadecoder1000.240	k__Bacteria (UID203)	5449	100	55	63	32	5	0	0	0	45.12	9.09	20
SRR1534154.metadecoder1000.241	k__Bacteria (UID203)	5449	103	57	89	11	3	0	0	0	14.7	3.51	0
SRR1534154.metadecoder1000.242	k__Bacteria (UID203)	5449	103	58	79	22	2	0	0	0	27.08	3.45	0
SRR1534154.metadecoder1000.243	k__Bacteria (UID203)	5449	104	58	92	12	0	0	0	0	11.9	0	0
SRR1534154.metadecoder1000.244	k__Bacteria (UID2329)	174	149	89	112	31	5	1	0	0	26.39	6.29	0
SRR1534154.metadecoder1000.245	k__Bacteria (UID1452)	924	151	101	115	33	3	0	0	0	22.52	2.97	0
SRR1534154.metadecoder1000.246	k__Bacteria (UID1452)	924	151	101	115	33	3	0	0	0	21.59	1.49	0
SRR1534154.metadecoder1000.247	k__Bacteria (UID1452)	924	161	108	112	38	11	0	0	0	25.21	4.84	0
SRR1534154.metadecoder1000.248	k__Bacteria (UID203)	5449	104	58	84	15	3	2	0	0	16.07	3.92	22.22
SRR1534154.metadecoder1000.249	k__Bacteria (UID1452)	924	151	101	100	42	9	0	0	0	25.73	3.58	0
SRR1534154.metadecoder1000.25	k__Bacteria (UID3187)	2258	181	110	5	175	1	0	0	0	96.59	0.91	0
SRR1534154.metadecoder1000.250	k__Bacteria (UID2495)	2993	143	89	117	24	2	0	0	0	12.08	1.31	0
SRR1534154.metadecoder1000.251	k__Bacteria (UID203)	5449	104	58	84	20	0	0	0	0	14.5	0	0
SRR1534154.metadecoder1000.252	k__Bacteria (UID203)	5449	104	58	90	13	1	0	0	0	16.69	1.72	0
SRR1534154.metadecoder1000.253	k__Bacteria (UID203)	5449	102	56	92	9	1	0	0	0	13.39	1.79	100
SRR1534154.metadecoder1000.254	k__Bacteria (UID203)	5449	104	58	84	19	1	0	0	0	19.2	1.72	0
SRR1534154.metadecoder1000.255	k__Bacteria (UID1452)	924	151	101	112	31	8	0	0	0	21.96	6.05	0
SRR1534154.metadecoder1000.256	k__Bacteria (UID203)	5449	103	57	94	9	0	0	0	0	9.98	0	0
SRR1534154.metadecoder1000.257	k__Bacteria (UID203)	5449	104	58	91	11	2	0	0	0	17.4	3.45	0
SRR1534154.metadecoder1000.26	o__Burkholderiales (UID4000)	193	427	214	12	386	27	2	0	0	97.85	6.65	30.3
SRR1534154.metadecoder1000.27	k__Bacteria (UID1453)	901	171	117	55	116	0	0	0	0	59.8	0	0
SRR1534154.metadecoder1000.28	k__Bacteria (UID2565)	2921	152	93	13	128	5	6	0	0	89.3	16.67	13.04
SRR1534154.metadecoder1000.29	k__Bacteria (UID1452)	924	151	101	50	101	0	0	0	0	56.84	0	0
SRR1534154.metadecoder1000.3	k__Bacteria (UID1452)	924	161	108	42	118	1	0	0	0	64.81	0.93	0
SRR1534154.metadecoder1000.30	p__Proteobacteria (UID3214)	2231	190	119	7	183	0	0	0	0	96.59	0	0
SRR1534154.metadecoder1000.31	k__Bacteria (UID2495)	2993	143	89	20	122	1	0	0	0	92.32	1.12	0
SRR1534154.metadecoder1000.32	k__Bacteria (UID2565)	2921	152	93	13	137	2	0	0	0	88.65	2.15	0
SRR1534154.metadecoder1000.33	c__Deltaproteobacteria (UID3218)	61	284	169	9	274	1	0	0	0	96.04	0.59	100
SRR1534154.metadecoder1000.34	c__Deltaproteobacteria (UID3216)	83	247	155	3	240	4	0	0	0	98.06	1.72	25
SRR1534154.metadecoder1000.35	c__Betaproteobacteria (UID3959)	235	419	211	8	409	2	0	0	0	97.08	0.95	50
SRR1534154.metadecoder1000.36	k__Bacteria (UID2495)	2993	147	91	4	143	0	0	0	0	95.6	0	0
SRR1534154.metadecoder1000.37	k__Bacteria (UID1452)	924	151	101	44	106	1	0	0	0	66.22	0.99	100
SRR1534154.metadecoder1000.38	k__Bacteria (UID3187)	2258	187	116	5	181	1	0	0	0	96.5	0.86	0
SRR1534154.metadecoder1000.39	p__Proteobacteria (UID3214)	2231	190	119	123	60	7	0	0	0	26.97	1.12	0
SRR1534154.metadecoder1000.4	p__Proteobacteria (UID3214)	2231	190	119	5	184	1	0	0	0	97.06	0.84	0
SRR1534154.metadecoder1000.40	k__Bacteria (UID1452)	924	151	101	35	116	0	0	0	0	69.8	0	0
SRR1534154.metadecoder1000.41	k__Bacteria (UID2495)	2993	143	89	36	107	0	0	0	0	66.77	0	0
SRR1534154.metadecoder1000.42	k__Bacteria (UID203)	5449	104	58	15	83	6	0	0	0	77.01	8.78	0
SRR1534154.metadecoder1000.43	p__Proteobacteria (UID3214)	2231	190	119	3	181	6	0	0	0	97.9	3.78	50
SRR1534154.metadecoder1000.44	k__Archaea (UID2)	207	149	107	43	105	1	0	0	0	65.58	0.47	0
SRR1534154.metadecoder1000.45	k__Bacteria (UID1452)	924	151	101	29	122	0	0	0	0	74.26	0	0
SRR1534154.metadecoder1000.46	k__Bacteria (UID1452)	924	161	108	34	125	2	0	0	0	72.22	1.85	50
SRR1534154.metadecoder1000.47	k__Bacteria (UID1452)	924	161	108	62	93	5	1	0	0	55.06	4.78	12.5
SRR1534154.metadecoder1000.48	k__Bacteria (UID2565)	2921	152	93	15	135	2	0	0	0	85.48	1.61	0
SRR1534154.metadecoder1000.49	k__Archaea (UID2)	207	149	107	43	105	1	0	0	0	65.19	0.93	0
SRR1534154.metadecoder1000.5	k__Archaea (UID2)	207	149	107	10	139	0	0	0	0	92.21	0	0
SRR1534154.metadecoder1000.50	k__Archaea (UID2)	207	149	107	20	128	1	0	0	0	82.71	0.93	0
SRR1534154.metadecoder1000.51	root (UID1)	5656	56	24	54	2	0	0	0	0	4.63	0	0
SRR1534154.metadecoder1000.52	k__Bacteria (UID2495)	2993	143	89	17	124	2	0	0	0	82.77	2.25	0
SRR1534154.metadecoder1000.53	k__Bacteria (UID2495)	2993	143	89	7	134	2	0	0	0	93.63	1.19	0
SRR1534154.metadecoder1000.54	k__Archaea (UID2)	207	149	107	26	122	1	0	0	0	78.5	0.93	0
SRR1534154.metadecoder1000.55	f__Flavobacteriaceae (UID2845)	53	548	298	56	485	7	0	0	0	86.97	1.48	71.43
SRR1534154.metadecoder1000.56	k__Bacteria (UID203)	5449	104	58	20	84	0	0	0	0	70.82	0	0
SRR1534154.metadecoder1000.57	p__Proteobacteria (UID3214)	2231	190	119	31	155	4	0	0	0	90.34	2.52	0
SRR1534154.metadecoder1000.58	p__Proteobacteria (UID3214)	2231	190	119	4	185	1	0	0	0	97.9	0.84	0
SRR1534154.metadecoder1000.59	k__Bacteria (UID2495)	2993	143	89	7	136	0	0	0	0	95.06	0	0
SRR1534154.metadecoder1000.6	k__Bacteria (UID1452)	924	161	108	46	113	2	0	0	0	63.12	0.21	0
SRR1534154.metadecoder1000.60	k__Bacteria (UID2570)	433	270	179	11	255	4	0	0	0	94.36	1	25
SRR1534154.metadecoder1000.61	k__Bacteria (UID1452)	924	151	101	51	93	3	4	0	0	60.2	9.9	0
SRR1534154.metadecoder1000.62	k__Bacteria (UID1452)	924	151	101	35	105	10	1	0	0	71.95	8.84	0
SRR1534154.metadecoder1000.63	k__Bacteria (UID2495)	2993	143	89	9	129	5	0	0	0	91.57	4.49	20
SRR1534154.metadecoder1000.64	k__Archaea (UID2)	207	149	107	20	129	0	0	0	0	82.71	0	0
SRR1534154.metadecoder1000.65	k__Bacteria (UID1452)	924	151	101	40	111	0	0	0	0	69.31	0	0
SRR1534154.metadecoder1000.66	k__Bacteria (UID2565)	2921	152	93	17	124	11	0	0	0	84.85	7.31	63.64
SRR1534154.metadecoder1000.67	k__Bacteria (UID2565)	2921	152	93	11	125	15	1	0	0	90.73	10.33	0
SRR1534154.metadecoder1000.68	k__Bacteria (UID2565)	2921	152	93	12	140	0	0	0	0	88.17	0	0
SRR1534154.metadecoder1000.69	k__Archaea (UID2)	207	149	107	43	68	37	1	0	0	65.11	26.61	0
SRR1534154.metadecoder1000.7	k__Bacteria (UID1453)	901	171	117	55	116	0	0	0	0	58.52	0	0
SRR1534154.metadecoder1000.70	k__Archaea (UID2)	207	149	107	28	121	0	0	0	0	78.04	0	0
SRR1534154.metadecoder1000.71	k__Bacteria (UID1452)	924	151	101	24	123	4	0	0	0	78.32	2.64	0
SRR1534154.metadecoder1000.72	o__Burkholderiales (UID4000)	193	427	214	94	319	13	1	0	0	78.99	5.27	68.75
SRR1534154.metadecoder1000.73	k__Bacteria (UID2565)	2921	152	93	16	133	3	0	0	0	84.95	1.71	33.33
SRR1534154.metadecoder1000.74	p__Cyanobacteria (UID2192)	79	584	458	46	532	6	0	0	0	91.78	0.63	0
SRR1534154.metadecoder1000.75	k__Bacteria (UID2495)	2993	143	89	20	123	0	0	0	0	78.65	0	0
SRR1534154.metadecoder1000.76	k__Archaea (UID2)	207	149	107	19	129	1	0	0	0	84.58	0.47	100
SRR1534154.metadecoder1000.77	k__Bacteria (UID1452)	924	151	101	39	109	3	0	0	0	67.82	2.48	0
SRR1534154.metadecoder1000.78	k__Bacteria (UID2495)	2993	143	89	49	78	16	0	0	0	56.83	6.64	0
SRR1534154.metadecoder1000.79	k__Bacteria (UID1453)	901	171	117	55	116	0	0	0	0	58.66	0	0
SRR1534154.metadecoder1000.8	c__Alphaproteobacteria (UID3305)	564	349	230	28	319	2	0	0	0	92.83	0.87	0
SRR1534154.metadecoder1000.80	c__Deltaproteobacteria (UID3216)	83	247	155	17	228	2	0	0	0	90.54	1.29	0
SRR1534154.metadecoder1000.81	k__Bacteria (UID1452)	924	151	101	90	59	0	2	0	0	23.56	0.44	0
SRR1534154.metadecoder1000.82	k__Bacteria (UID2495)	2993	143	89	6	131	6	0	0	0	94.01	3.75	16.67
SRR1534154.metadecoder1000.83	k__Bacteria (UID1452)	924	151	101	37	114	0	0	0	0	66.83	0	0
SRR1534154.metadecoder1000.84	k__Bacteria (UID1452)	924	151	101	49	100	2	0	0	0	59.3	0.99	0
SRR1534154.metadecoder1000.85	k__Archaea (UID2)	207	149	107	21	120	8	0	0	0	81.31	3.74	0
SRR1534154.metadecoder1000.86	k__Bacteria (UID1452)	924	151	101	49	102	0	0	0	0	57.89	0	0
SRR1534154.metadecoder1000.87	k__Bacteria (UID1452)	924	163	110	18	142	3	0	0	0	86.82	1.45	33.33
SRR1534154.metadecoder1000.88	k__Bacteria (UID2565)	2921	152	93	24	126	2	0	0	0	80.17	1.61	0
SRR1534154.metadecoder1000.89	k__Bacteria (UID2329)	174	149	89	52	84	13	0	0	0	55.96	8.85	7.69
SRR1534154.metadecoder1000.9	k__Archaea (UID2)	207	149	107	41	108	0	0	0	0	66.98	0	0
SRR1534154.metadecoder1000.90	root (UID1)	5656	56	24	56	0	0	0	0	0	0	0	0
SRR1534154.metadecoder1000.91	o__Burkholderiales (UID4000)	193	427	214	81	339	7	0	0	0	77.29	2.57	57.14
SRR1534154.metadecoder1000.92	k__Bacteria (UID2569)	434	278	186	29	240	9	0	0	0	95.81	4.05	55.56
SRR1534154.metadecoder1000.93	k__Bacteria (UID2495)	2993	143	89	27	115	1	0	0	0	72.66	1.12	0
SRR1534154.metadecoder1000.94	k__Bacteria (UID2565)	2921	152	93	20	128	4	0	0	0	86.17	2.15	0
SRR1534154.metadecoder1000.95	k__Bacteria (UID1452)	924	151	101	51	95	4	1	0	0	56.84	4.46	0
SRR1534154.metadecoder1000.96	k__Bacteria (UID203)	5449	100	55	86	14	0	0	0	0	15.39	0	0
SRR1534154.metadecoder1000.97	k__Bacteria (UID203)	5449	103	57	64	35	4	0	0	0	60.53	7.02	25
SRR1534154.metadecoder1000.98	k__Bacteria (UID3187)	2258	181	110	7	174	0	0	0	0	94.32	0	0
SRR1534154.metadecoder1000.99	k__Bacteria (UID203)	5449	104	58	99	5	0	0	0	0	8.62	0	0
SRR1534154.vamb.100746	k__Bacteria (UID1452)	924	161	108	23	133	5	0	0	0	80.47	3.4	0
SRR1534154.vamb.101034	k__Bacteria (UID1452)	924	151	101	40	111	0	0	0	0	65.84	0	0
SRR1534154.vamb.102653	k__Archaea (UID2)	207	149	107	10	139	0	0	0	0	92.21	0	0
SRR1534154.vamb.107960	k__Bacteria (UID2495)	2993	143	89	20	122	1	0	0	0	78.65	1.12	0
SRR1534154.vamb.133752	k__Bacteria (UID1452)	924	161	108	52	109	0	0	0	0	59.41	0	0
SRR1534154.vamb.152784	k__Bacteria (UID2495)	2993	143	89	11	132	0	0	0	0	91.69	0	0
SRR1534154.vamb.153149	f__Rhodocyclaceae (UID3972)	30	540	241	39	490	11	0	0	0	93.61	2	0
SRR1534154.vamb.153496	p__Proteobacteria (UID3214)	2231	190	119	35	154	1	0	0	0	95.38	0.84	0
SRR1534154.vamb.154698	c__Deltaproteobacteria (UID3218)	61	284	169	50	232	2	0	0	0	94.13	1.18	50
SRR1534154.vamb.154779	p__Cyanobacteria (UID2192)	79	584	458	63	512	9	0	0	0	92.49	1.46	0
SRR1534154.vamb.155879	k__Bacteria (UID3187)	2258	187	116	3	183	1	0	0	0	98.22	0.86	0
SRR1534154.vamb.158309	k__Bacteria (UID1452)	924	151	101	29	122	0	0	0	0	74.26	0	0
SRR1534154.vamb.163105	k__Bacteria (UID2565)	2921	152	93	15	136	1	0	0	0	86.5	1.08	0
SRR1534154.vamb.168302	k__Bacteria (UID1452)	924	161	108	42	119	0	0	0	0	64.81	0	0
SRR1534154.vamb.173239	o__Actinomycetales (UID1530)	622	259	152	3	256	0	0	0	0	98.68	0	0
SRR1534154.vamb.175587	k__Bacteria (UID1453)	901	171	117	67	103	1	0	0	0	51.1	0.85	0
SRR1534154.vamb.193857	c__Betaproteobacteria (UID3959)	235	419	211	66	351	2	0	0	0	93.29	0.95	50
SRR1534154.vamb.203665	k__Archaea (UID2)	207	149	107	20	129	0	0	0	0	83.64	0	0
SRR1534154.vamb.232236	f__Flavobacteriaceae (UID2845)	53	548	298	102	436	10	0	0	0	87.5	2.07	60
SRR1534154.vamb.232585	k__Bacteria (UID2569)	434	278	186	5	271	2	0	0	0	97.31	1.08	0
SRR1534154.vamb.234992	k__Bacteria (UID2495)	2993	147	91	23	124	0	0	0	0	92.31	0	0
SRR1534154.vamb.262603	k__Bacteria (UID2329)	174	149	89	88	60	1	0	0	0	44.56	1.12	0
SRR1534154.vamb.263996	k__Bacteria (UID1452)	924	151	101	49	102	0	0	0	0	58.88	0	0
SRR1534154.vamb.264174	k__Archaea (UID2)	207	149	107	43	106	0	0	0	0	65.58	0	0
SRR1534154.vamb.265509	k__Archaea (UID2)	207	149	107	10	138	1	0	0	0	92.21	0.93	0
SRR1534154.vamb.265630	root (UID1)	5656	56	24	0	0	25	2	29	0	100	250	29.76
SRR1534154.vamb.265903	k__Bacteria (UID2495)	2993	143	89	29	110	4	0	0	0	71.28	2.38	25
SRR1534154.vamb.265908	k__Bacteria (UID2495)	2993	143	89	19	123	1	0	0	0	79.78	1.12	100
SRR1534154.vamb.266069	k__Bacteria (UID2495)	2993	143	89	20	121	2	0	0	0	79.4	2.25	0
SRR1534154.vamb.266725	k__Archaea (UID2)	207	149	107	32	117	0	0	0	0	75.55	0	0
SRR1534154.vamb.266730	k__Bacteria (UID1452)	924	161	108	59	101	1	0	0	0	53.8	0.93	0
SRR1534154.vamb.266827	k__Bacteria (UID2570)	433	270	179	36	231	3	0	0	0	84.22	1.4	0
SRR1534154.vamb.267004	k__Bacteria (UID203)	5449	100	55	72	28	0	0	0	0	41.82	0	0
SRR1534154.vamb.267220	k__Archaea (UID2)	207	149	107	48	100	1	0	0	0	71.79	0.93	0
SRR1534154.vamb.267354	k__Bacteria (UID1452)	924	151	101	47	104	0	0	0	0	61.32	0	0
SRR1534154.vamb.267468	k__Bacteria (UID2495)	2993	143	89	20	122	1	0	0	0	92.32	1.12	0
SRR1534154.vamb.267953	k__Bacteria (UID2495)	2993	143	89	26	117	0	0	0	0	75.66	0	0
SRR1534154.vamb.268333	k__Bacteria (UID203)	5449	104	58	40	64	0	0	0	0	61.03	0	0
SRR1534154.vamb.268505	k__Bacteria (UID203)	5449	104	58	73	30	1	0	0	0	48.43	1.72	0
SRR1534154.vamb.269478	k__Archaea (UID2)	207	149	107	54	95	0	0	0	0	65.11	0	0
SRR1534154.vamb.269669	p__Euryarchaeota (UID4)	45	299	202	113	184	2	0	0	0	61.2	0.99	0
SRR1534154.vamb.270394	k__Bacteria (UID203)	5449	104	58	26	78	0	0	0	0	76.65	0	0
SRR1534154.vamb.270491	k__Bacteria (UID2495)	2993	143	89	29	114	0	0	0	0	70.97	0	0
SRR1534154.vamb.271170	k__Bacteria (UID1453)	901	171	117	65	106	0	0	0	0	52.96	0	0
SRR1534154.vamb.272574	k__Bacteria (UID1452)	924	151	101	65	86	0	0	0	0	47.03	0	0
SRR1534154.vamb.273160	root (UID1)	5656	56	24	0	0	3	20	17	16	100	305.95	2.46
SRR1534154.vamb.273166	k__Bacteria (UID203)	5449	104	58	87	17	0	0	0	0	25.86	0	0
SRR1534154.vamb.273173	k__Bacteria (UID2569)	434	278	186	94	153	29	2	0	0	73.12	13.49	51.43
SRR1534154.vamb.273195	k__Bacteria (UID203)	5449	100	55	88	11	1	0	0	0	17.27	1.82	0
SRR1534154.vamb.273211	k__Bacteria (UID203)	5449	104	58	42	40	20	2	0	0	71.32	22.41	69.23
SRR1534154.vamb.273221	k__Bacteria (UID1453)	901	171	117	66	105	0	0	0	0	51.25	0	0
SRR1534154.vamb.273227	k__Bacteria (UID203)	5449	104	58	71	31	2	0	0	0	41.38	3.45	0
SRR1534154.vamb.273270	k__Bacteria (UID203)	5449	104	58	56	28	17	3	0	0	53.45	20.69	3.85
SRR1534154.vamb.273274	k__Bacteria (UID203)	5449	104	58	83	21	0	0	0	0	30.17	0	0
SRR1534154.vamb.273303	k__Archaea (UID2)	207	149	107	112	33	4	0	0	0	26.53	3.74	75
SRR1534154.vamb.273450	k__Bacteria (UID3187)	2258	187	116	52	132	3	0	0	0	69.77	1.25	0
SRR1534154.vamb.273513	k__Bacteria (UID203)	5449	104	58	84	19	1	0	0	0	31.03	1.72	100
SRR1534154.vamb.273516	k__Bacteria (UID203)	5449	104	58	21	21	28	31	2	1	96	141.32	32.17
SRR1534154.vamb.273751	root (UID1)	5656	56	24	55	1	0	0	0	0	4.17	0	0
SRR1534154.vamb.273831	k__Bacteria (UID2565)	2921	152	93	22	123	7	0	0	0	83.48	5.38	0
SRR1534154.vamb.273978	k__Bacteria (UID1452)	924	151	101	47	104	0	0	0	0	58.42	0	0
SRR1534154.vamb.273985	p__Proteobacteria (UID3880)	1495	260	164	232	28	0	0	0	0	3.51	0	0
SRR1534154.vamb.274012	root (UID1)	5656	56	24	56	0	0	0	0	0	0	0	0
SRR1534154.vamb.274015	f__Rhodobacteraceae (UID3340)	84	568	330	290	272	5	1	0	0	52.99	1.71	87.5
SRR1534154.vamb.274028	k__Archaea (UID2)	207	149	107	31	117	1	0	0	0	76.17	0.93	100
SRR1534154.vamb.274091	k__Bacteria (UID203)	5449	104	58	21	15	49	19	0	0	87.93	78.21	37.74
SRR1534154.vamb.274188	k__Bacteria (UID2565)	2921	152	93	14	135	3	0	0	0	87.1	1.71	33.33
SRR1534154.vamb.274192	k__Bacteria (UID209)	5443	105	59	35	67	3	0	0	0	52.67	2.82	0
SRR1534154.vamb.274203	k__Bacteria (UID1452)	924	151	101	64	86	1	0	0	0	58.17	0.99	100
SRR1534154.vamb.274235	k__Bacteria (UID2565)	2921	152	93	8	130	14	0	0	0	91.94	14.52	14.29
SRR1534154.vamb.274265	root (UID1)	5656	56	24	54	2	0	0	0	0	8.33	0	0
SRR1534154.vamb.274438	k__Archaea (UID2)	207	149	107	82	66	1	0	0	0	38.24	0.93	0
SRR1534154.vamb.274451	o__Burkholderiales (UID4000)	193	427	214	94	307	25	1	0	0	77.35	8.26	28.57
SRR1534154.vamb.274461	k__Bacteria (UID1452)	924	151	101	76	75	0	0	0	0	35.45	0	0
SRR1534154.vamb.274470	k__Bacteria (UID2495)	2993	143	89	44	98	1	0	0	0	71.47	0.56	0
SRR1534154.vamb.274547	k__Bacteria (UID3187)	2258	181	110	7	154	20	0	0	0	94.32	8.56	0
SRR1534154.vamb.274567	k__Bacteria (UID203)	5449	104	58	61	42	1	0	0	0	62.93	0.86	100
SRR1534154.vamb.274584	k__Bacteria (UID203)	5449	104	58	62	42	0	0	0	0	61.21	0	0
SRR1534154.vamb.274613	k__Bacteria (UID2565)	2921	152	93	69	83	0	0	0	0	48.32	0	0
SRR1534154.vamb.274730	k__Archaea (UID2)	207	149	107	126	23	0	0	0	0	13.12	0	0
SRR1534154.vamb.274842	k__Bacteria (UID1452)	924	151	101	55	96	0	0	0	0	54.46	0	0
SRR1534154.vamb.274877	k__Bacteria (UID203)	5449	104	58	98	6	0	0	0	0	8.62	0	0
SRR1534154.vamb.275021	k__Archaea (UID2)	207	149	107	29	120	0	0	0	0	76.64	0	0
SRR1534154.vamb.275068	k__Bacteria (UID2565)	2921	152	93	49	98	5	0	0	0	58.95	1.47	0
SRR1534154.vamb.275077	k__Bacteria (UID2495)	2993	143	89	24	118	1	0	0	0	88.76	0.07	0
SRR1534154.vamb.275340	root (UID1)	5656	56	24	55	1	0	0	0	0	4.17	0	0
SRR1534154.vamb.275747	k__Bacteria (UID1452)	924	151	101	74	77	0	0	0	0	39.6	0	0
SRR1534154.vamb.275823	k__Bacteria (UID203)	5449	104	58	47	57	0	0	0	0	48.12	0	0
SRR1534154.vamb.275837	root (UID1)	5656	56	24	56	0	0	0	0	0	0	0	0
SRR1534154.vamb.275886	k__Bacteria (UID2495)	2993	143	89	68	74	1	0	0	0	55.39	1.12	0
SRR1534154.vamb.275952	c__Deltaproteobacteria (UID3216)	83	247	155	16	228	3	0	0	0	92.9	1.08	33.33
SRR1534154.vamb.276287	k__Bacteria (UID2495)	2993	143	89	52	77	14	0	0	0	49.85	11.8	0
SRR1534154.vamb.276611	k__Bacteria (UID203)	5449	104	58	96	8	0	0	0	0	12.07	0	0
SRR1534154.vamb.276680	k__Bacteria (UID1453)	901	171	117	54	117	0	0	0	0	59.37	0	0
SRR1534154.vamb.276782	k__Bacteria (UID2495)	2993	143	89	39	84	19	1	0	0	64.98	18.98	31.82
SRR1534154.vamb.276804	k__Bacteria (UID2565)	2921	152	93	67	85	0	0	0	0	49.07	0	0
SRR1534154.vamb.277033	k__Bacteria (UID2565)	2921	152	93	34	111	7	0	0	0	84.41	5.38	0
SRR1534154.vamb.277101	k__Bacteria (UID2495)	2993	143	89	62	80	1	0	0	0	69.2	1.12	100
SRR1534154.vamb.277234	k__Archaea (UID2)	207	149	107	57	92	0	0	0	0	54.05	0	0
SRR1534154.vamb.277393	c__Alphaproteobacteria (UID3305)	564	349	230	32	316	1	0	0	0	91.09	0.43	0
SRR1534154.vamb.277548	k__Bacteria (UID1452)	924	151	101	91	56	4	0	0	0	34.33	3.17	75
SRR1534154.vamb.277621	k__Bacteria (UID203)	5449	104	58	87	17	0	0	0	0	24.14	0	0
SRR1534154.vamb.277802	k__Bacteria (UID3187)	2258	181	110	11	169	1	0	0	0	91.14	0.91	0
SRR1534154.vamb.278050	k__Bacteria (UID1452)	924	151	101	101	44	6	0	0	0	28.33	3.3	0
SRR1534154.vamb.278348	k__Archaea (UID2)	207	149	107	32	114	3	0	0	0	76.17	2.8	33.33
SRR1534154.vamb.278476	k__Bacteria (UID1452)	924	161	108	122	39	0	0	0	0	23.46	0	0
SRR1534154.vamb.278687	k__Bacteria (UID1452)	924	161	108	62	96	3	0	0	0	54.14	1.54	0
SRR1534154.vamb.278784	k__Bacteria (UID2495)	2993	143	89	33	109	1	0	0	0	69.66	0.1	0
SRR1534154.vamb.279728	k__Bacteria (UID1452)	924	161	108	39	122	0	0	0	0	67.59	0	0
SRR1534154.vamb.279735	k__Bacteria (UID2329)	174	149	89	104	45	0	0	0	0	27.98	0	0
SRR1534154.vamb.280502	k__Archaea (UID2)	207	149	107	39	86	24	0	0	0	67.99	11.45	0
SRR1534154.vamb.280677	k__Archaea (UID2)	207	149	107	44	105	0	0	0	0	64.64	0	0
SRR1534154.vamb.280771	k__Bacteria (UID203)	5449	103	57	63	40	0	0	0	0	53.51	0	0
SRR1534154.vamb.280790	k__Bacteria (UID203)	5449	104	58	104	0	0	0	0	0	0	0	0
SRR1534154.vamb.281294	k__Bacteria (UID2565)	2921	152	93	80	71	1	0	0	0	42.16	1.08	100
SRR1534154.vamb.281420	k__Bacteria (UID1452)	924	151	101	64	87	0	0	0	0	49.74	0	0
SRR1534154.vamb.282064	k__Bacteria (UID203)	5449	104	58	83	18	3	0	0	0	28.45	3.45	66.67
SRR1534154.vamb.282101	k__Archaea (UID2)	207	149	107	31	114	4	0	0	0	73.36	2.8	0
SRR1534154.vamb.282553	root (UID1)	5656	56	24	27	1	27	1	0	0	33.33	33.33	0
SRR1534154.vamb.284561	k__Bacteria (UID209)	5443	105	59	51	54	0	0	0	0	40.04	0	0
SRR1534154.vamb.286844	k__Bacteria (UID2495)	2993	143	89	88	54	1	0	0	0	21.18	1.12	0
SRR1534154.vamb.286863	k__Bacteria (UID1452)	924	151	101	94	57	0	0	0	0	35.45	0	0
SRR1534154.vamb.287893	k__Archaea (UID2)	207	149	107	41	108	0	0	0	0	66.51	0	0
SRR1534154.vamb.290697	k__Bacteria (UID203)	5449	104	58	99	5	0	0	0	0	6.9	0	0
SRR1534154.vamb.309406	root (UID1)	5656	56	24	56	0	0	0	0	0	0	0	0
SRR1534154.vamb.380	k__Bacteria (UID2982)	88	230	148	13	217	0	0	0	0	92.57	0	0
SRR1534154.vamb.387	root (UID1)	5656	56	24	56	0	0	0	0	0	0	0	0
SRR1534154.vamb.93830	k__Archaea (UID2)	207	149	107	27	121	1	0	0	0	78.04	0.93	0
SRR1534154.vamb.95764	p__Proteobacteria (UID3214)	2231	190	119	28	162	0	0	0	0	94.07	0	0
SRR1534387.concoct.1	root (UID1)	5656	56	24	56	0	0	0	0	0	0	0	0
SRR1534387.concoct.10	k__Bacteria (UID1452)	924	161	108	5	153	3	0	0	0	95.37	2.04	0
SRR1534387.concoct.100	c__Betaproteobacteria (UID3959)	235	419	211	9	405	5	0	0	0	96.33	1.18	80
SRR1534387.concoct.101	root (UID1)	5656	56	24	56	0	0	0	0	0	0	0	0
SRR1534387.concoct.102	k__Bacteria (UID2569)	434	278	186	24	167	67	17	3	0	92.26	39.63	0.74
SRR1534387.concoct.103	root (UID1)	5656	56	24	56	0	0	0	0	0	0	0	0
SRR1534387.concoct.104	k__Bacteria (UID2570)	433	270	179	17	245	7	1	0	0	92.74	3.74	0
SRR1534387.concoct.105	k__Archaea (UID2)	207	145	103	142	3	0	0	0	0	1.7	0	0
SRR1534387.concoct.106	k__Bacteria (UID1452)	924	163	110	5	156	0	2	0	0	96.36	2.18	50
SRR1534387.concoct.107	root (UID1)	5656	56	24	4	0	51	1	0	0	83.33	83.71	61.11
SRR1534387.concoct.108	root (UID1)	5656	56	24	56	0	0	0	0	0	0	0	0
SRR1534387.concoct.109	k__Bacteria (UID203)	5449	104	58	3	4	3	9	21	64	94.83	311.02	2.62
SRR1534387.concoct.11	root (UID1)	5656	56	24	56	0	0	0	0	0	0	0	0
SRR1534387.concoct.110	root (UID1)	5656	56	24	56	0	0	0	0	0	0	0	0
SRR1534387.concoct.111	root (UID1)	5656	56	24	56	0	0	0	0	0	0	0	0
SRR1534387.concoct.112	k__Bacteria (UID203)	5449	100	55	4	1	0	1	0	94	92.73	1256.26	0.51
SRR1534387.concoct.113	k__Bacteria (UID1453)	901	171	117	140	31	0	0	0	0	14.31	0	0
SRR1534387.concoct.114	k__Bacteria (UID203)	5449	104	58	80	22	2	0	0	0	30.07	3.45	0
SRR1534387.concoct.115	k__Bacteria (UID1452)	924	163	110	3	157	3	0	0	0	97.73	2.73	0
SRR1534387.concoct.116	k__Bacteria (UID203)	5449	104	58	10	25	69	0	0	0	84.48	59.8	1.45
SRR1534387.concoct.117	k__Bacteria (UID203)	5449	104	58	33	47	22	1	1	0	65.7	19.87	9.68
SRR1534387.concoct.118	root (UID1)	5656	56	24	56	0	0	0	0	0	0	0	0
SRR1534387.concoct.119	k__Bacteria (UID203)	5449	103	57	0	45	53	5	0	0	100	45.14	11.76
SRR1534387.concoct.12	k__Archaea (UID2)	207	149	107	113	36	0	0	0	0	19.18	0	0
SRR1534387.concoct.120	k__Bacteria (UID2495)	2993	143	89	11	129	3	0	0	0	88.95	3.37	33.33
SRR1534387.concoct.121	root (UID1)	5656	56	24	56	0	0	0	0	0	0	0	0
SRR1534387.concoct.122	k__Bacteria (UID2495)	2993	143	89	6	136	1	0	0	0	95.69	1.12	0
SRR1534387.concoct.123	p__Euryarchaeota (UID3)	148	188	125	107	81	0	0	0	0	41.02	0	0
SRR1534387.concoct.124	c__Alphaproteobacteria (UID3337)	468	388	250	189	157	41	1	0	0	50.61	10.88	6.82
SRR1534387.concoct.125	o__Burkholderiales (UID4000)	193	427	214	196	172	48	8	2	1	54.31	18.19	40.43
SRR1534387.concoct.126	root (UID1)	5656	56	24	56	0	0	0	0	0	0	0	0
SRR1534387.concoct.127	k__Bacteria (UID2565)	2921	152	93	21	127	4	0	0	0	80.39	3.23	50
SRR1534387.concoct.128	root (UID1)	5656	56	24	56	0	0	0	0	0	0	0	0
SRR1534387.concoct.129	root (UID1)	5656	56	24	56	0	0	0	0	0	0	0	0
SRR1534387.concoct.13	root (UID1)	5656	56	24	56	0	0	0	0	0	0	0	0
SRR1534387.concoct.130	root (UID1)	5656	56	24	56	0	0	0	0	0	0	0	0
SRR1534387.concoct.131	root (UID1)	5656	56	24	56	0	0	0	0	0	0	0	0
SRR1534387.concoct.132	root (UID1)	5656	56	24	56	0	0	0	0	0	0	0	0
SRR1534387.concoct.133	root (UID1)	5656	56	24	56	0	0	0	0	0	0	0	0
SRR1534387.concoct.134	f__Rhodobacteraceae (UID3340)	84	568	330	230	198	104	31	4	1	61.06	36.02	55.41
SRR1534387.concoct.135	k__Bacteria (UID203)	5449	103	57	2	11	85	4	1	0	97.37	97.13	4.85
SRR1534387.concoct.136	k__Bacteria (UID203)	5449	104	58	28	19	33	21	3	0	57.76	38.59	1.75
SRR1534387.concoct.137	root (UID1)	5656	56	24	0	0	53	3	0	0	100	101.8	9.68
SRR1534387.concoct.138	k__Bacteria (UID1452)	924	163	110	59	72	23	7	2	0	66.26	35.15	32.14
SRR1534387.concoct.139	k__Bacteria (UID1452)	924	151	101	42	109	0	0	0	0	64.03	0	0
SRR1534387.concoct.14	root (UID1)	5656	56	24	56	0	0	0	0	0	0	0	0
SRR1534387.concoct.140	k__Bacteria (UID203)	5449	100	55	0	6	3	8	16	67	100	396.86	0.25
SRR1534387.concoct.141	p__Proteobacteria (UID3880)	1495	260	164	2	258	0	0	0	0	98.78	0	0
SRR1534387.concoct.142	root (UID1)	5656	56	24	56	0	0	0	0	0	0	0	0
SRR1534387.concoct.143	root (UID1)	5656	56	24	56	0	0	0	0	0	0	0	0
SRR1534387.concoct.144	root (UID1)	5656	56	24	56	0	0	0	0	0	0	0	0
SRR1534387.concoct.145	root (UID1)	5656	56	24	56	0	0	0	0	0	0	0	0
SRR1534387.concoct.146	root (UID1)	5656	56	24	56	0	0	0	0	0	0	0	0
SRR1534387.concoct.147	k__Bacteria (UID203)	5449	104	58	7	62	30	5	0	0	88.79	26.41	13.33
SRR1534387.concoct.148	root (UID1)	5656	56	24	56	0	0	0	0	0	0	0	0
SRR1534387.concoct.149	root (UID1)	5656	56	24	56	0	0	0	0	0	0	0	0
SRR1534387.concoct.15	k__Bacteria (UID203)	5449	104	58	89	15	0	0	0	0	13.01	0	0
SRR1534387.concoct.150	k__Bacteria (UID2495)	2993	143	89	101	39	3	0	0	0	25.87	2.25	0
SRR1534387.concoct.151	k__Bacteria (UID2495)	2993	143	89	69	70	4	0	0	0	40.66	0.41	0
SRR1534387.concoct.152	k__Bacteria (UID203)	5449	103	57	13	2	72	16	0	0	97.74	119.67	44.17
SRR1534387.concoct.153	root (UID1)	5656	56	24	56	0	0	0	0	0	0	0	0
SRR1534387.concoct.154	k__Bacteria (UID1452)	924	151	101	70	79	2	0	0	0	41.1	0.61	0
SRR1534387.concoct.155	k__Bacteria (UID203)	5449	103	57	14	30	28	20	9	2	80.54	70.52	0.62
SRR1534387.concoct.156	k__Archaea (UID2)	207	149	107	7	139	3	0	0	0	94.7	2.34	0
SRR1534387.concoct.157	root (UID1)	5656	56	24	56	0	0	0	0	0	0	0	0
SRR1534387.concoct.158	k__Bacteria (UID203)	5449	102	56	78	20	4	0	0	0	24.51	1.08	0
SRR1534387.concoct.159	k__Bacteria (UID2569)	434	278	186	89	174	13	2	0	0	66.11	6.09	0
SRR1534387.concoct.16	k__Bacteria (UID203)	5449	104	58	26	34	33	9	2	0	77.24	47.3	0
SRR1534387.concoct.160	root (UID1)	5656	56	24	56	0	0	0	0	0	0	0	0
SRR1534387.concoct.161	k__Bacteria (UID203)	5449	104	58	103	1	0	0	0	0	1.72	0	0
SRR1534387.concoct.162	k__Bacteria (UID1452)	924	161	108	116	45	0	0	0	0	24.85	0	0
SRR1534387.concoct.163	k__Archaea (UID2)	207	149	107	113	36	0	0	0	0	19.02	0	0
SRR1534387.concoct.164	k__Bacteria (UID203)	5449	103	57	81	21	1	0	0	0	20.93	1.75	0
SRR1534387.concoct.165	k__Bacteria (UID1452)	924	161	108	7	145	8	1	0	0	94.44	8.06	18.18
SRR1534387.concoct.166	root (UID1)	5656	56	24	56	0	0	0	0	0	0	0	0
SRR1534387.concoct.167	root (UID1)	5656	56	24	56	0	0	0	0	0	0	0	0
SRR1534387.concoct.168	root (UID1)	5656	56	24	0	0	13	41	2	0	100	185.27	1.35
SRR1534387.concoct.169	root (UID1)	5656	56	24	56	0	0	0	0	0	0	0	0
SRR1534387.concoct.17	k__Bacteria (UID203)	5449	103	58	17	11	26	30	15	4	75.53	117.06	12.2
SRR1534387.concoct.170	c__Deltaproteobacteria (UID3217)	62	280	168	80	121	57	20	2	0	73.98	38.64	0.78
SRR1534387.concoct.171	root (UID1)	5656	56	24	56	0	0	0	0	0	0	0	0
SRR1534387.concoct.172	root (UID1)	5656	56	24	56	0	0	0	0	0	0	0	0
SRR1534387.concoct.173	k__Bacteria (UID1452)	924	151	101	72	77	2	0	0	0	46.08	1.1	0
SRR1534387.concoct.174	k__Bacteria (UID203)	5449	103	58	88	14	1	0	0	0	12.16	1.72	0
SRR1534387.concoct.175	k__Bacteria (UID203)	5449	104	58	3	35	45	17	4	0	96.55	80.25	3.33
SRR1534387.concoct.176	k__Bacteria (UID1452)	924	151	101	39	111	1	0	0	0	65.59	0.99	0
SRR1534387.concoct.177	root (UID1)	5656	56	24	56	0	0	0	0	0	0	0	0
SRR1534387.concoct.178	root (UID1)	5656	56	24	56	0	0	0	0	0	0	0	0
SRR1534387.concoct.179	k__Bacteria (UID203)	5449	100	55	5	7	11	76	1	0	90.91	148.73	0.41
SRR1534387.concoct.18	root (UID1)	5656	56	24	56	0	0	0	0	0	0	0	0
SRR1534387.concoct.180	k__Bacteria (UID203)	5449	104	58	39	34	19	10	2	0	57.06	29.06	0
SRR1534387.concoct.181	k__Bacteria (UID203)	5449	104	58	0	11	34	37	18	4	100	198.32	11.9
SRR1534387.concoct.182	k__Bacteria (UID203)	5449	104	58	9	40	48	6	1	0	89.48	52.35	0
SRR1534387.concoct.183	root (UID1)	5656	56	24	56	0	0	0	0	0	0	0	0
SRR1534387.concoct.184	root (UID1)	5656	56	24	56	0	0	0	0	0	0	0	0
SRR1534387.concoct.185	k__Archaea (UID2)	207	145	103	18	61	6	4	5	51	84.47	145.01	0.15
SRR1534387.concoct.186	c__Deltaproteobacteria (UID3218)	61	284	169	13	265	6	0	0	0	95.36	0.8	0
SRR1534387.concoct.187	k__Bacteria (UID203)	5449	104	58	27	62	12	3	0	0	69.17	4.58	4.76
SRR1534387.concoct.188	k__Bacteria (UID2565)	2921	152	93	114	37	1	0	0	0	23.7	1.08	0
SRR1534387.concoct.189	f__Rhodobacteraceae (UID3356)	67	616	330	75	486	47	5	2	1	88.38	9.53	4.49
SRR1534387.concoct.19	k__Bacteria (UID3187)	2258	187	116	5	181	1	0	0	0	96.5	0.86	0
SRR1534387.concoct.190	c__Deltaproteobacteria (UID3216)	83	247	155	31	206	10	0	0	0	82.53	5.22	0
SRR1534387.concoct.191	c__Deltaproteobacteria (UID3216)	83	247	155	4	235	8	0	0	0	97.74	3.87	0
SRR1534387.concoct.192	root (UID1)	5656	56	24	56	0	0	0	0	0	0	0	0
SRR1534387.concoct.193	k__Bacteria (UID203)	5449	104	58	1	3	30	69	1	0	99.14	170.03	63.37
SRR1534387.concoct.194	p__Bacteroidetes (UID2605)	350	316	210	240	69	6	1	0	0	21.29	2.22	11.11
SRR1534387.concoct.195	root (UID1)	5656	56	24	56	0	0	0	0	0	0	0	0
SRR1534387.concoct.196	k__Archaea (UID2)	207	149	107	128	17	4	0	0	0	8.99	1.15	0
SRR1534387.concoct.197	k__Bacteria (UID3187)	2258	187	116	7	176	4	0	0	0	94.77	3.45	25
SRR1534387.concoct.198	root (UID1)	5656	56	24	56	0	0	0	0	0	0	0	0
SRR1534387.concoct.199	c__Deltaproteobacteria (UID3216)	83	247	155	6	224	14	3	0	0	96.77	5.45	4.35
SRR1534387.concoct.2	c__Deltaproteobacteria (UID3216)	83	247	155	66	173	8	0	0	0	68.71	3.89	0
SRR1534387.concoct.20	root (UID1)	5656	56	24	56	0	0	0	0	0	0	0	0
SRR1534387.concoct.200	p__Firmicutes (UID241)	930	213	118	42	161	10	0	0	0	77.49	2.79	10
SRR1534387.concoct.201	k__Bacteria (UID1452)	924	151	101	87	63	1	0	0	0	39.68	0.5	0
SRR1534387.concoct.202	root (UID1)	5656	56	24	56	0	0	0	0	0	0	0	0
SRR1534387.concoct.203	p__Cyanobacteria (UID2192)	79	584	458	5	578	1	0	0	0	99.02	0.11	0
SRR1534387.concoct.204	root (UID1)	5656	56	24	56	0	0	0	0	0	0	0	0
SRR1534387.concoct.205	c__Deltaproteobacteria (UID3217)	62	280	168	89	183	8	0	0	0	78.62	1.98	25
SRR1534387.concoct.206	p__Cyanobacteria (UID2182)	89	544	424	7	535	2	0	0	0	98.74	0.28	0
SRR1534387.concoct.207	c__Deltaproteobacteria (UID3216)	83	247	155	60	165	20	2	0	0	77.85	10.42	38.46
SRR1534387.concoct.208	k__Bacteria (UID2495)	2993	143	89	28	109	6	0	0	0	79.62	3.68	0
SRR1534387.concoct.209	root (UID1)	5656	56	24	56	0	0	0	0	0	0	0	0
SRR1534387.concoct.21	k__Archaea (UID2)	207	149	107	2	31	106	8	2	0	98.13	83.26	5.63
SRR1534387.concoct.210	root (UID1)	5656	56	24	56	0	0	0	0	0	0	0	0
SRR1534387.concoct.211	root (UID1)	5656	56	24	56	0	0	0	0	0	0	0	0
SRR1534387.concoct.212	root (UID1)	5656	56	24	56	0	0	0	0	0	0	0	0
SRR1534387.concoct.213	k__Bacteria (UID203)	5449	104	58	100	4	0	0	0	0	5.17	0	0
SRR1534387.concoct.214	root (UID1)	5656	56	24	54	0	2	0	0	0	0.93	0.93	0
SRR1534387.concoct.215	root (UID1)	5656	56	24	56	0	0	0	0	0	0	0	0
SRR1534387.concoct.216	k__Bacteria (UID203)	5449	104	58	1	5	3	3	12	80	98.28	453.57	0.17
SRR1534387.concoct.22	k__Bacteria (UID203)	5449	103	57	20	14	68	1	0	0	69.86	62.28	7.04
SRR1534387.concoct.23	root (UID1)	5656	56	24	56	0	0	0	0	0	0	0	0
SRR1534387.concoct.24	root (UID1)	5656	56	24	56	0	0	0	0	0	0	0	0
SRR1534387.concoct.25	k__Bacteria (UID203)	5449	103	57	0	0	29	71	3	0	100	166.06	0
SRR1534387.concoct.26	root (UID1)	5656	56	24	2	1	0	1	3	49	91.67	538.2	0.67
SRR1534387.concoct.27	k__Bacteria (UID3187)	2258	190	119	4	185	1	0	0	0	96.64	0.84	0
SRR1534387.concoct.28	root (UID1)	5656	56	24	56	0	0	0	0	0	0	0	0
SRR1534387.concoct.29	root (UID1)	5656	56	24	56	0	0	0	0	0	0	0	0
SRR1534387.concoct.3	root (UID1)	5656	56	24	56	0	0	0	0	0	0	0	0
SRR1534387.concoct.30	k__Bacteria (UID203)	5449	103	57	97	6	0	0	0	0	7.02	0	0
SRR1534387.concoct.31	root (UID1)	5656	56	24	56	0	0	0	0	0	0	0	0
SRR1534387.concoct.32	k__Bacteria (UID203)	5449	103	57	85	18	0	0	0	0	23.44	0	0
SRR1534387.concoct.33	root (UID1)	5656	56	24	56	0	0	0	0	0	0	0	0
SRR1534387.concoct.34	k__Bacteria (UID203)	5449	104	58	38	41	22	3	0	0	64.86	28.42	12.9
SRR1534387.concoct.35	k__Bacteria (UID3187)	2258	181	110	29	147	5	0	0	0	87.96	4.09	0
SRR1534387.concoct.36	k__Bacteria (UID203)	5449	104	58	28	31	28	11	4	2	74.5	67.15	0.95
SRR1534387.concoct.37	root (UID1)	5656	56	24	56	0	0	0	0	0	0	0	0
SRR1534387.concoct.38	root (UID1)	5656	56	24	56	0	0	0	0	0	0	0	0
SRR1534387.concoct.39	root (UID1)	5656	56	24	56	0	0	0	0	0	0	0	0
SRR1534387.concoct.4	root (UID1)	5656	56	24	56	0	0	0	0	0	0	0	0
SRR1534387.concoct.40	root (UID1)	5656	56	24	56	0	0	0	0	0	0	0	0
SRR1534387.concoct.41	root (UID1)	5656	56	24	56	0	0	0	0	0	0	0	0
SRR1534387.concoct.42	k__Bacteria (UID1452)	924	163	110	27	127	9	0	0	0	81.7	5.46	0
SRR1534387.concoct.43	root (UID1)	5656	56	24	0	0	10	45	1	0	100	175.63	0.66
SRR1534387.concoct.44	root (UID1)	5656	56	24	1	0	0	3	1	51	95.83	488.56	0.2
SRR1534387.concoct.45	root (UID1)	5656	56	24	56	0	0	0	0	0	0	0	0
SRR1534387.concoct.46	k__Bacteria (UID203)	5449	103	57	17	39	46	1	0	0	79.84	45.53	85.71
SRR1534387.concoct.47	root (UID1)	5656	56	24	56	0	0	0	0	0	0	0	0
SRR1534387.concoct.48	root (UID1)	5656	56	24	56	0	0	0	0	0	0	0	0
SRR1534387.concoct.49	k__Bacteria (UID203)	5449	104	58	0	45	6	52	1	0	100	59.5	7.14
SRR1534387.concoct.5	k__Bacteria (UID3060)	138	336	244	191	126	16	3	0	0	39.75	2.36	56
SRR1534387.concoct.50	k__Bacteria (UID1452)	924	161	108	15	142	4	0	0	0	87.5	3.7	50
SRR1534387.concoct.51	root (UID1)	5656	56	24	1	0	1	1	1	52	95.83	937.61	0.26
SRR1534387.concoct.52	k__Bacteria (UID203)	5449	103	58	92	11	0	0	0	0	17.24	0	0
SRR1534387.concoct.53	root (UID1)	5656	56	24	56	0	0	0	0	0	0	0	0
SRR1534387.concoct.54	root (UID1)	5656	56	24	56	0	0	0	0	0	0	0	0
SRR1534387.concoct.55	k__Bacteria (UID203)	5449	104	58	89	15	0	0	0	0	12.46	0	0
SRR1534387.concoct.56	f__Flavobacteriaceae (UID2845)	53	548	298	43	488	16	1	0	0	90.56	2.37	63.16
SRR1534387.concoct.57	root (UID1)	5656	56	24	56	0	0	0	0	0	0	0	0
SRR1534387.concoct.58	p__Proteobacteria (UID3214)	2231	190	119	1	188	1	0	0	0	99.58	0.84	0
SRR1534387.concoct.59	k__Bacteria (UID203)	5449	104	58	95	9	0	0	0	0	11.52	0	0
SRR1534387.concoct.6	f__Rhodocyclaceae (UID3972)	30	540	241	17	516	7	0	0	0	94.51	2.07	14.29
SRR1534387.concoct.60	k__Bacteria (UID203)	5449	104	58	0	2	3	3	11	85	100	431.01	0.18
SRR1534387.concoct.61	root (UID1)	5656	56	24	56	0	0	0	0	0	0	0	0
SRR1534387.concoct.62	k__Bacteria (UID203)	5449	104	58	95	9	0	0	0	0	4.55	0	0
SRR1534387.concoct.63	k__Bacteria (UID1452)	924	163	110	54	104	5	0	0	0	67.7	2.18	20
SRR1534387.concoct.64	k__Bacteria (UID1452)	924	151	101	29	122	0	0	0	0	74.26	0	0
SRR1534387.concoct.65	p__Proteobacteria (UID3214)	2231	190	119	1	188	1	0	0	0	99.58	0.84	0
SRR1534387.concoct.66	k__Bacteria (UID1452)	924	151	101	50	100	1	0	0	0	57.39	0.99	0
SRR1534387.concoct.67	k__Bacteria (UID203)	5449	104	58	1	3	4	1	3	92	98.28	807.92	2
SRR1534387.concoct.68	c__Deltaproteobacteria (UID3216)	83	247	155	15	222	8	2	0	0	92.42	6.37	21.43
SRR1534387.concoct.69	k__Bacteria (UID1452)	924	151	101	56	92	3	0	0	0	58.75	1.98	0
SRR1534387.concoct.7	root (UID1)	5656	56	24	56	0	0	0	0	0	0	0	0
SRR1534387.concoct.70	root (UID1)	5656	56	24	56	0	0	0	0	0	0	0	0
SRR1534387.concoct.71	c__Deltaproteobacteria (UID3216)	83	247	155	11	231	5	0	0	0	93.71	2.58	0
SRR1534387.concoct.72	k__Bacteria (UID2982)	88	230	148	79	98	46	7	0	0	66.12	27.14	2.99
SRR1534387.concoct.73	k__Bacteria (UID1452)	924	161	108	125	35	1	0	0	0	15.72	0.19	0
SRR1534387.concoct.74	k__Bacteria (UID2570)	433	273	183	120	145	8	0	0	0	52.81	3.04	25
SRR1534387.concoct.75	k__Bacteria (UID203)	5449	104	58	22	40	19	19	3	1	76.11	76.12	27.83
SRR1534387.concoct.76	root (UID1)	5656	56	24	56	0	0	0	0	0	0	0	0
SRR1534387.concoct.77	k__Bacteria (UID2495)	2993	143	89	26	116	1	0	0	0	73.78	1.12	100
SRR1534387.concoct.78	root (UID1)	5656	56	24	56	0	0	0	0	0	0	0	0
SRR1534387.concoct.79	k__Bacteria (UID2329)	174	149	89	55	86	8	0	0	0	55.12	5.72	37.5
SRR1534387.concoct.8	k__Bacteria (UID203)	5449	103	57	10	60	24	7	2	0	89.45	20.41	0
SRR1534387.concoct.80	root (UID1)	5656	56	24	56	0	0	0	0	0	0	0	0
SRR1534387.concoct.81	root (UID1)	5656	56	24	56	0	0	0	0	0	0	0	0
SRR1534387.concoct.82	p__Proteobacteria (UID3214)	2231	190	119	10	179	1	0	0	0	94.91	0.84	0
SRR1534387.concoct.83	k__Bacteria (UID203)	5449	104	58	22	31	14	22	10	5	71.21	71.41	0.51
SRR1534387.concoct.84	k__Bacteria (UID203)	5449	104	58	31	42	21	7	3	0	58.15	38.59	15
SRR1534387.concoct.85	f__Lachnospiraceae (UID1286)	57	420	207	99	314	7	0	0	0	75	2.27	0
SRR1534387.concoct.86	root (UID1)	5656	56	24	56	0	0	0	0	0	0	0	0
SRR1534387.concoct.87	root (UID1)	5656	56	24	56	0	0	0	0	0	0	0	0
SRR1534387.concoct.88	root (UID1)	5656	56	24	56	0	0	0	0	0	0	0	0
SRR1534387.concoct.89	k__Bacteria (UID203)	5449	104	58	1	28	56	18	1	0	98.28	79.78	0.86
SRR1534387.concoct.9	root (UID1)	5656	56	24	56	0	0	0	0	0	0	0	0
SRR1534387.concoct.90	root (UID1)	5656	56	24	56	0	0	0	0	0	0	0	0
SRR1534387.concoct.91	k__Bacteria (UID203)	5449	103	58	33	31	37	1	1	0	64.97	40.17	86.96
SRR1534387.concoct.92	root (UID1)	5656	56	24	55	0	1	0	0	0	4.17	4.17	0
SRR1534387.concoct.93	root (UID1)	5656	56	24	56	0	0	0	0	0	0	0	0
SRR1534387.concoct.94	k__Bacteria (UID209)	5443	105	59	5	92	8	0	0	0	93.22	6.55	0
SRR1534387.concoct.95	root (UID1)	5656	56	24	1	0	0	1	2	52	95.83	807.01	0.22
SRR1534387.concoct.96	k__Bacteria (UID3187)	2258	181	110	6	174	1	0	0	0	95.23	0.91	100
SRR1534387.concoct.97	c__Alphaproteobacteria (UID3337)	468	388	250	186	192	10	0	0	0	50.44	2.36	70
SRR1534387.concoct.98	root (UID1)	5656	56	24	56	0	0	0	0	0	0	0	0
SRR1534387.concoct.99	root (UID1)	5656	56	24	56	0	0	0	0	0	0	0	0
SRR1534387.dastool_concoct_metabat2.1	p__Proteobacteria (UID3214)	2231	190	119	1	188	1	0	0	0	99.58	0.84	0
SRR1534387.dastool_concoct_metabat2.10	k__Bacteria (UID3187)	2258	187	116	13	170	4	0	0	0	90.46	3.45	25
SRR1534387.dastool_concoct_metabat2.100	k__Bacteria (UID2329)	174	149	89	56	85	8	0	0	0	54	5.72	37.5
SRR1534387.dastool_concoct_metabat2.101	k__Bacteria (UID203)	5449	104	58	8	69	14	6	6	1	86.21	29.96	1.28
SRR1534387.dastool_concoct_metabat2.102	k__Bacteria (UID2982)	88	230	148	143	86	1	0	0	0	33.69	0.68	0
SRR1534387.dastool_concoct_metabat2.103	c__Deltaproteobacteria (UID3216)	83	247	155	61	164	20	2	0	0	77.2	10.42	38.46
SRR1534387.dastool_concoct_metabat2.104	k__Bacteria (UID1452)	924	161	108	75	77	9	0	0	0	48.46	6.64	0
SRR1534387.dastool_concoct_metabat2.105	k__Bacteria (UID2570)	433	273	183	120	145	8	0	0	0	52.81	3.04	25
SRR1534387.dastool_concoct_metabat2.106	k__Bacteria (UID2495)	2993	143	89	69	70	4	0	0	0	40.66	0.41	0
SRR1534387.dastool_concoct_metabat2.107	k__Bacteria (UID1452)	924	151	101	87	63	1	0	0	0	39.68	0.5	0
SRR1534387.dastool_concoct_metabat2.108	k__Bacteria (UID1452)	924	151	101	40	100	9	2	0	0	70.82	4.79	0
SRR1534387.dastool_concoct_metabat2.109	k__Bacteria (UID1452)	924	151	101	90	60	1	0	0	0	28.75	0.99	100
SRR1534387.dastool_concoct_metabat2.11	k__Bacteria (UID2569)	434	278	186	7	269	2	0	0	0	96.24	1.08	0
SRR1534387.dastool_concoct_metabat2.110	c__Alphaproteobacteria (UID3337)	468	388	250	186	192	10	0	0	0	50.44	2.36	70
SRR1534387.dastool_concoct_metabat2.111	k__Bacteria (UID2569)	434	278	186	101	151	22	4	0	0	60.25	7.81	0
SRR1534387.dastool_concoct_metabat2.112	k__Bacteria (UID2569)	434	278	186	24	185	52	15	2	0	92.26	32.62	0
SRR1534387.dastool_concoct_metabat2.113	k__Bacteria (UID1452)	924	151	101	64	85	2	0	0	0	51.82	0.18	0
SRR1534387.dastool_concoct_metabat2.114	k__Bacteria (UID1452)	924	151	101	72	77	2	0	0	0	46.08	1.1	0
SRR1534387.dastool_concoct_metabat2.115	k__Bacteria (UID203)	5449	104	58	5	73	26	0	0	0	92.24	10.6	80.77
SRR1534387.dastool_concoct_metabat2.12	k__Bacteria (UID1452)	924	163	110	5	158	0	0	0	0	96.36	0	0
SRR1534387.dastool_concoct_metabat2.13	k__Bacteria (UID2569)	434	278	186	9	259	10	0	0	0	96.24	4.52	10
SRR1534387.dastool_concoct_metabat2.14	k__Bacteria (UID3187)	2258	190	119	4	185	1	0	0	0	96.64	0.84	0
SRR1534387.dastool_concoct_metabat2.15	c__Deltaproteobacteria (UID3216)	83	247	155	6	239	2	0	0	0	96.45	0.43	0
SRR1534387.dastool_concoct_metabat2.16	c__Deltaproteobacteria (UID3217)	62	280	168	10	267	3	0	0	0	95.04	1.79	0
SRR1534387.dastool_concoct_metabat2.17	c__Deltaproteobacteria (UID3216)	83	247	155	6	224	14	3	0	0	96.77	5.45	4.35
SRR1534387.dastool_concoct_metabat2.18	k__Bacteria (UID3187)	2258	181	110	7	173	1	0	0	0	94.32	0.91	100
SRR1534387.dastool_concoct_metabat2.19	p__Cyanobacteria (UID2182)	89	544	424	7	535	2	0	0	0	98.74	0.28	0
SRR1534387.dastool_concoct_metabat2.2	p__Proteobacteria (UID3214)	2231	190	119	1	188	1	0	0	0	99.58	0.84	0
SRR1534387.dastool_concoct_metabat2.20	c__Deltaproteobacteria (UID3216)	83	247	155	19	222	6	0	0	0	90	1.81	0
SRR1534387.dastool_concoct_metabat2.21	k__Bacteria (UID2495)	2993	143	89	6	136	1	0	0	0	95.69	1.12	0
SRR1534387.dastool_concoct_metabat2.22	f__Flavobacteriaceae (UID2845)	53	548	298	43	488	16	1	0	0	90.56	2.37	63.16
SRR1534387.dastool_concoct_metabat2.23	k__Bacteria (UID1452)	924	163	110	2	158	3	0	0	0	98.18	2.73	0
SRR1534387.dastool_concoct_metabat2.24	c__Deltaproteobacteria (UID3216)	83	247	155	25	210	12	0	0	0	85.75	6.18	0
SRR1534387.dastool_concoct_metabat2.25	k__Archaea (UID2)	207	149	107	23	125	1	0	0	0	80.37	0.93	0
SRR1534387.dastool_concoct_metabat2.26	k__Bacteria (UID3187)	2258	181	110	9	171	1	0	0	0	92.95	0.91	0
SRR1534387.dastool_concoct_metabat2.27	k__Bacteria (UID1452)	924	151	101	26	125	0	0	0	0	77.23	0	0
SRR1534387.dastool_concoct_metabat2.28	k__Bacteria (UID1452)	924	151	101	50	100	1	0	0	0	57.39	0.99	0
SRR1534387.dastool_concoct_metabat2.29	k__Bacteria (UID2495)	2993	143	89	19	122	2	0	0	0	81.09	2.25	50
SRR1534387.dastool_concoct_metabat2.3	f__Flavobacteriaceae (UID2845)	53	548	298	3	539	6	0	0	0	99.16	0.71	0
SRR1534387.dastool_concoct_metabat2.30	p__Cyanobacteria (UID2192)	79	584	458	7	576	1	0	0	0	98.8	0.11	0
SRR1534387.dastool_concoct_metabat2.31	k__Bacteria (UID1452)	924	161	108	7	151	3	0	0	0	93.52	2.04	0
SRR1534387.dastool_concoct_metabat2.32	k__Bacteria (UID1452)	924	161	108	7	145	8	1	0	0	94.44	8.06	18.18
SRR1534387.dastool_concoct_metabat2.33	k__Bacteria (UID1452)	924	151	101	40	109	2	0	0	0	64.85	0.22	0
SRR1534387.dastool_concoct_metabat2.34	k__Bacteria (UID1453)	901	171	117	43	127	1	0	0	0	66.67	0.85	0
SRR1534387.dastool_concoct_metabat2.35	o__Burkholderiales (UID4000)	193	427	214	21	394	12	0	0	0	97.48	3.83	41.67
SRR1534387.dastool_concoct_metabat2.36	k__Bacteria (UID209)	5443	105	59	6	99	0	0	0	0	91.37	0	0
SRR1534387.dastool_concoct_metabat2.37	k__Bacteria (UID1452)	924	151	101	39	111	1	0	0	0	65.59	0.99	0
SRR1534387.dastool_concoct_metabat2.38	k__Bacteria (UID2570)	433	270	179	21	240	9	0	0	0	90.14	3.91	0
SRR1534387.dastool_concoct_metabat2.39	c__Deltaproteobacteria (UID3216)	83	247	155	12	228	7	0	0	0	93.92	3.55	0
SRR1534387.dastool_concoct_metabat2.4	p__Proteobacteria (UID3880)	1495	260	164	2	258	0	0	0	0	98.78	0	0
SRR1534387.dastool_concoct_metabat2.40	c__Deltaproteobacteria (UID3216)	83	247	155	11	223	13	0	0	0	93.33	3.9	0
SRR1534387.dastool_concoct_metabat2.41	k__Bacteria (UID1452)	924	161	108	42	119	0	0	0	0	64.81	0	0
SRR1534387.dastool_concoct_metabat2.42	k__Bacteria (UID1452)	924	151	101	29	122	0	0	0	0	74.26	0	0
SRR1534387.dastool_concoct_metabat2.43	k__Bacteria (UID1452)	924	151	101	47	104	0	0	0	0	62.08	0	0
SRR1534387.dastool_concoct_metabat2.44	k__Bacteria (UID1452)	924	151	101	42	109	0	0	0	0	64.03	0	0
SRR1534387.dastool_concoct_metabat2.45	k__Bacteria (UID1452)	924	151	101	38	112	1	0	0	0	69.8	0.99	0
SRR1534387.dastool_concoct_metabat2.46	k__Bacteria (UID1452)	924	151	101	23	127	1	0	0	0	78.88	0.99	0
SRR1534387.dastool_concoct_metabat2.47	c__Betaproteobacteria (UID3959)	235	419	211	93	309	17	0	0	0	74.72	4.44	5.88
SRR1534387.dastool_concoct_metabat2.48	k__Bacteria (UID1452)	924	161	108	15	142	4	0	0	0	87.5	3.7	50
SRR1534387.dastool_concoct_metabat2.49	k__Bacteria (UID209)	5443	105	59	5	92	8	0	0	0	93.22	6.55	0
SRR1534387.dastool_concoct_metabat2.5	f__Rhodocyclaceae (UID3972)	30	540	241	15	518	7	0	0	0	95.13	2.07	14.29
SRR1534387.dastool_concoct_metabat2.50	c__Deltaproteobacteria (UID3218)	61	284	169	13	265	6	0	0	0	95.36	0.8	0
SRR1534387.dastool_concoct_metabat2.51	k__Bacteria (UID1453)	901	171	117	55	116	0	0	0	0	57.66	0	0
SRR1534387.dastool_concoct_metabat2.52	k__Bacteria (UID1453)	901	171	117	63	108	0	0	0	0	54.52	0	0
SRR1534387.dastool_concoct_metabat2.53	k__Bacteria (UID2569)	434	278	186	29	236	12	1	0	0	88.41	5.43	6.67
SRR1534387.dastool_concoct_metabat2.54	k__Bacteria (UID1452)	924	161	108	58	103	0	0	0	0	51.85	0	0
SRR1534387.dastool_concoct_metabat2.55	k__Bacteria (UID203)	5449	104	58	32	72	0	0	0	0	60.27	0	0
SRR1534387.dastool_concoct_metabat2.56	k__Bacteria (UID2565)	2921	152	93	21	127	4	0	0	0	80.39	3.23	50
SRR1534387.dastool_concoct_metabat2.57	k__Bacteria (UID1452)	924	161	108	23	132	6	0	0	0	80.09	2.88	33.33
SRR1534387.dastool_concoct_metabat2.58	c__Deltaproteobacteria (UID3216)	83	247	155	66	173	8	0	0	0	68.71	3.89	0
SRR1534387.dastool_concoct_metabat2.59	k__Bacteria (UID1452)	924	151	101	43	106	2	0	0	0	66.67	0.99	0
SRR1534387.dastool_concoct_metabat2.6	s__algicola (UID2847)	33	496	263	16	476	4	0	0	0	94.11	0.79	0
SRR1534387.dastool_concoct_metabat2.60	k__Bacteria (UID1452)	924	161	108	52	109	0	0	0	0	59.41	0	0
SRR1534387.dastool_concoct_metabat2.61	k__Bacteria (UID2495)	2993	143	89	26	116	1	0	0	0	73.78	1.12	100
SRR1534387.dastool_concoct_metabat2.62	c__Deltaproteobacteria (UID3216)	83	247	155	15	222	8	2	0	0	92.42	6.37	21.43
SRR1534387.dastool_concoct_metabat2.63	k__Bacteria (UID1452)	924	161	108	49	111	1	0	0	0	60.19	0.46	100
SRR1534387.dastool_concoct_metabat2.64	k__Bacteria (UID1453)	901	171	117	43	128	0	0	0	0	69	0	0
SRR1534387.dastool_concoct_metabat2.65	k__Bacteria (UID2495)	2993	143	89	19	124	0	0	0	0	80.34	0	0
SRR1534387.dastool_concoct_metabat2.66	k__Bacteria (UID203)	5449	104	58	23	80	1	0	0	0	68.65	1.72	0
SRR1534387.dastool_concoct_metabat2.67	k__Archaea (UID2)	207	149	107	7	139	3	0	0	0	94.7	2.34	0
SRR1534387.dastool_concoct_metabat2.68	k__Bacteria (UID1452)	924	163	110	27	127	9	0	0	0	81.7	5.46	0
SRR1534387.dastool_concoct_metabat2.69	k__Bacteria (UID203)	5449	104	58	22	82	0	0	0	0	67.79	0	0
SRR1534387.dastool_concoct_metabat2.7	k__Bacteria (UID3187)	2258	187	116	5	181	1	0	0	0	96.5	0.86	0
SRR1534387.dastool_concoct_metabat2.70	k__Bacteria (UID2495)	2993	143	89	44	99	0	0	0	0	66.67	0	0
SRR1534387.dastool_concoct_metabat2.71	k__Archaea (UID2)	207	149	107	38	111	0	0	0	0	69.72	0	0
SRR1534387.dastool_concoct_metabat2.72	k__Bacteria (UID1452)	924	151	101	55	96	0	0	0	0	51.49	0	0
SRR1534387.dastool_concoct_metabat2.73	k__Bacteria (UID2495)	2993	143	89	51	90	2	0	0	0	60.23	2.25	50
SRR1534387.dastool_concoct_metabat2.74	k__Bacteria (UID1452)	924	151	101	49	101	1	0	0	0	59.61	0.17	100
SRR1534387.dastool_concoct_metabat2.75	f__Rhodobacteraceae (UID3356)	67	616	330	87	506	23	0	0	0	86.03	2.92	8.7
SRR1534387.dastool_concoct_metabat2.76	k__Bacteria (UID2495)	2993	143	89	28	109	6	0	0	0	79.62	3.68	0
SRR1534387.dastool_concoct_metabat2.77	k__Bacteria (UID203)	5449	104	58	22	78	4	0	0	0	66.93	3.61	25
SRR1534387.dastool_concoct_metabat2.78	k__Bacteria (UID1452)	924	151	101	54	97	0	0	0	0	53.67	0	0
SRR1534387.dastool_concoct_metabat2.79	k__Bacteria (UID1453)	901	171	117	61	109	1	0	0	0	54.45	0.85	0
SRR1534387.dastool_concoct_metabat2.8	c__Betaproteobacteria (UID3959)	235	419	211	27	390	2	0	0	0	92.85	0.63	50
SRR1534387.dastool_concoct_metabat2.80	c__Deltaproteobacteria (UID3216)	83	247	155	57	178	12	0	0	0	76.05	6.99	0
SRR1534387.dastool_concoct_metabat2.81	k__Bacteria (UID203)	5449	104	58	31	73	0	0	0	0	56.17	0	0
SRR1534387.dastool_concoct_metabat2.82	k__Bacteria (UID1452)	924	151	101	70	79	2	0	0	0	41.1	0.61	0
SRR1534387.dastool_concoct_metabat2.83	k__Bacteria (UID1452)	924	151	101	29	120	2	0	0	0	80.21	1.98	0
[truncated: 1,106 more rows]
