# Supplementary material for: MetaDecoder: a novel method for clustering metagenomic contigs
Source: Microbiome. 2022 Mar 10;10:46. doi: 10.1186/s40168-022-01237-8 (PMC8908641; doi:10.1186/s40168-022-01237-8)
Supplement: Supplementary file 20 — Additional file 19: Supplementary Table S7. Taxonomic classifications of clusters identified by MetaDecoder with contamination <= 0.10 and completeness >= 0.50 on two datasets from a high-CO2 cold-water geyser. [file 40168_2022_1237_MOESM19_ESM.xlsx]

## Sheet: Sheet1
Supplementary Table S7. Taxonomic classifications of clusters identified by MetaDecoder with contamination <= 0.10 and completeness >= 0.50 on two datasets from a high-CO2 cold-water geyser.
Cluster Id	Note	Completeness (%)	Contamination (%)	fastANI_ani	fastANI_af	Kingdom	Phylum	Class	Order	Family	Genus	Species
SRR1534154.metadecoder.15	novel high-quality	96.27	3.06	N/A	N/A	Bacteria	Campylobacterota	Campylobacteria	Campylobacterales	Sulfurimonadaceae	Sulfurimonas
SRR1534154.metadecoder.1		97.34	0.84	99.96	0.99	Bacteria	Proteobacteria	Zetaproteobacteria	Mariprofundales	Mariprofundaceae	UBA1543	UBA1543 sp002779605
SRR1534154.metadecoder.10		98.68	0	99.79	0.99	Bacteria	Actinobacteriota	Actinomycetia	Propionibacteriales	Propionibacteriaceae	Cutibacterium	Cutibacterium acnes
SRR1534154.metadecoder.100		83.64	1.45	99.65	0.89	Bacteria	Actinobacteriota	UBA9087	UBA10029	UBA10029	CG2-30-50-142	CG2-30-50-142 sp001871795
SRR1534154.metadecoder.102		75.81	1.61	N/A	N/A	Bacteria	Omnitrophota	Koll11	CG1-02-43-210	CG1-02-43-210
SRR1534154.metadecoder.103		83.5	4.25	N/A	N/A	Bacteria	Proteobacteria	Gammaproteobacteria	Burkholderiales	Gallionellaceae	Gallionella
SRR1534154.metadecoder.104		59.94	2.35	99.3	0.8	Bacteria	Patescibacteria	Paceibacteria	UBA9983	Tagabacteraceae	GCA-002779875	GCA-002779875 sp002792165
SRR1534154.metadecoder.105		76.44	2.8	99.53	0.79	Bacteria	Proteobacteria	Gammaproteobacteria	Burkholderiales	Burkholderiaceae	Rhodoferax	Rhodoferax sp002784245
SRR1534154.metadecoder.107		95.27	2.44	99.69	0.87	Bacteria	Bacteroidota	Bacteroidia	Flavobacteriales	Vicingaceae	GCA-002793235	GCA-002793235 sp002790175
SRR1534154.metadecoder.108		72.59	1.12	99.73	0.85	Bacteria	Patescibacteria	UBA1384	GWA2-35-9	CG2-30-39-44	CG2-30-39-44	CG2-30-39-44 sp002789815
SRR1534154.metadecoder.109		85.63	3.41	N/A	N/A	Bacteria	Omnitrophota	Koll11
SRR1534154.metadecoder.11		98.92	1.08	99.95	0.94	Bacteria	Bacteroidota	Bacteroidia	Bacteroidales	UBA1556	CG2-30-33-31	CG2-30-33-31 sp001872625
SRR1534154.metadecoder.110		56.84	1.98	99.26	0.8	Bacteria	Patescibacteria	Microgenomatia	UBA1400	MFAQ01	UBA10133	UBA10133 sp002789895
SRR1534154.metadecoder.116		88.86	0	99.84	0.93	Bacteria	Nitrospirota	Thermodesulfovibrionia	Thermodesulfovibrionales	UBA1546	UBA1546	UBA1546 sp001871685
SRR1534154.metadecoder.117		73.53	2.38	N/A	N/A	Bacteria	Patescibacteria	ABY1	BM507	UBA12465
SRR1534154.metadecoder.118		67.98	4.83	N/A	N/A	Bacteria	Chloroflexota	Anaerolineae	Anaerolineales	EnvOPS12	UBA7227
SRR1534154.metadecoder.119		89.17	0	100	0.9	Archaea	Micrarchaeota	Micrarchaeia	UBA10214	UBA8471	UBA8471	UBA8471 sp001871535
SRR1534154.metadecoder.12		98.74	1.68	99.96	0.92	Bacteria	Proteobacteria	Zetaproteobacteria	Mariprofundales	Mariprofundaceae	CG1-02-49-23	CG1-02-49-23 sp002791545
SRR1534154.metadecoder.120		66.01	0	99.63	0.81	Bacteria	Patescibacteria	ABY1	UBA2196	GWA2-42-15	GCA-002787375	GCA-002787375 sp002778965
SRR1534154.metadecoder.121		62.44	0	99.76	0.88	Bacteria	Patescibacteria	Paceibacteria	Paceibacterales	GCA-002787255	GCA-002787255	GCA-002787255 sp002787255
SRR1534154.metadecoder.122		54.26	2.97	N/A	N/A	Bacteria	Patescibacteria	Paceibacteria	Paceibacterales	RBG-13-42-11
SRR1534154.metadecoder.123		67.33	0	98.99	0.68	Bacteria	Patescibacteria	ABY1	UBA2169	UBA2169	CG1-02-41-12	CG1-02-41-12 sp002787075
SRR1534154.metadecoder.125		79.37	1.29	N/A	N/A	Bacteria	Desulfobacterota	Desulfobacteria	Desulfobacterales	ETH-SRB1
SRR1534154.metadecoder.127		71.09	1.98	99.87	0.87	Bacteria	Patescibacteria	CPR2	CG2-30-33-46	CG2-30-33-46	CG2-30-33-46	CG2-30-33-46 sp002792735
SRR1534154.metadecoder.129		67.62	0.99	99.67	0.89	Bacteria	Patescibacteria	Paceibacteria	Portnoybacterales	GWB1-42-6	UBA8475	UBA8475 sp002780785
SRR1534154.metadecoder.13		80.47	3.4	100	0.99	Bacteria	Patescibacteria	Gracilibacteria	Peribacterales	Peribacteraceae	Peribacter	Peribacter sp001872575
SRR1534154.metadecoder.130		50.16	0.99	N/A	N/A	Bacteria	Patescibacteria	ABY1	BM507	GWE2-39-37	GWE2-39-37
SRR1534154.metadecoder.131		50.57	2.14	98.86	0.74	Bacteria	Proteobacteria	Gammaproteobacteria	Burkholderiales	Gallionellaceae	Sideroxydans	Sideroxydans sp002787455
SRR1534154.metadecoder.135		63.11	2.34	99.07	0.74	Bacteria	Patescibacteria	Microgenomatia	UBA1400	CG1-02-47-37	CG1-02-47-37	CG1-02-47-37 sp002772455
SRR1534154.metadecoder.137		58.7	0	99.56	0.86	Bacteria	Patescibacteria	Paceibacteria	WO2-41-13	1-14-0-10-42-19	1-14-0-10-42-19	1-14-0-10-42-19 sp002774705
SRR1534154.metadecoder.138		85.36	3.84	99.2	0.83	Bacteria	CG2-30-53-67	CG2-30-53-67	CG2-30-53-67	CG2-30-53-67	CG2-30-53-67	CG2-30-53-67 sp001873285
SRR1534154.metadecoder.14		98.18	0.84	99.97	0.99	Bacteria	Proteobacteria	Zetaproteobacteria	Mariprofundales	Mariprofundaceae	UBA1543	UBA1543 sp001871195
SRR1534154.metadecoder.140		62.51	0	99.69	0.86	Bacteria	Patescibacteria	Paceibacteria	Paceibacterales	CG1-02-41-26	CG1-02-37-13	CG1-02-37-13 sp002773495
SRR1534154.metadecoder.142		83.64	0	99.71	0.87	Archaea	Nanoarchaeota	Nanoarchaeia	Woesearchaeales	CG1-02-47-18	CG1-02-47-18	CG1-02-47-18 sp002763335
SRR1534154.metadecoder.147		51.88	1.85	99.59	0.77	Bacteria	Patescibacteria	Paceibacteria	Portnoybacterales	GCA-002795985	GCA-002795985	GCA-002795985 sp002792395
SRR1534154.metadecoder.149		83.15	0.2	99.82	0.87	Bacteria	Patescibacteria	Gracilibacteria	BD1-5	UBA2023	UBA1545	UBA1545 sp001873165
SRR1534154.metadecoder.150		61.43	0	99.6	0.85	Bacteria	Patescibacteria	Paceibacteria	Portnoybacterales	UBA2143	UM-FILTER-43-11-A	UM-FILTER-43-11-A sp002791035
SRR1534154.metadecoder.151		86.6	0.93	99.53	0.89	Archaea	Altarchaeota	Altarchaeia	Altarchaeales	Altarchaeaceae	Altarchaeum	Altarchaeum sp001873845
SRR1534154.metadecoder.152		52.93	1.85	99.75	0.95	Bacteria	Patescibacteria	ABY1	BM507	UBA917	1-14-0-10-37-14	1-14-0-10-37-14 sp002778705
SRR1534154.metadecoder.153		68.64	1.61	98.4	0.71	Bacteria	Omnitrophota	UBA8468	UBA8468	UBA8468	UBA8468	UBA8468 sp002791075
SRR1534154.metadecoder.154		63.06	0.31	N/A	N/A	Bacteria	Patescibacteria	Gracilibacteria	1-14-2-50-48-13
SRR1534154.metadecoder.156		61.1	0.99	99.56	0.86	Bacteria	Patescibacteria	Paceibacteria	Paceibacterales	GCA-002782225	GCA-002782225	GCA-002782225 sp002787295
SRR1534154.metadecoder.157		55.45	0.99	N/A	N/A	Bacteria	Patescibacteria	ABY1	Magasanikbacterales	UBA922
SRR1534154.metadecoder.16		73.36	0.93	99.82	0.93	Archaea	Nanoarchaeota	Nanoarchaeia	Pacearchaeales	CG1-02-31-27	CG1-02-31-27	CG1-02-31-27 sp002763115
SRR1534154.metadecoder.161		50.39	2.59	N/A	N/A	Bacteria	Patescibacteria	ABY1	UBA2591	UBA6264	CG2-30-36-38
SRR1534154.metadecoder.163		73.28	0	99.32	0.76	Bacteria	Patescibacteria	Paceibacteria	Paceibacterales	CG1-02-41-26	CG1-02-41-26	CG1-02-41-26 sp002773545
SRR1534154.metadecoder.167		73.74	0.88	N/A	N/A	Bacteria	Proteobacteria	Gammaproteobacteria	Francisellales
SRR1534154.metadecoder.17		93.47	1.56	99.89	0.95	Bacteria	Proteobacteria	Gammaproteobacteria	Burkholderiales	Rhodocyclaceae	CG2-30-68-42	CG2-30-68-42 sp001872285
SRR1534154.metadecoder.170		66.01	0	99.62	0.89	Bacteria	Patescibacteria	ABY1	BM507	UM-FILTER-48-10	UM-FILTER-48-10	UM-FILTER-48-10 sp002771615
SRR1534154.metadecoder.173		59.45	1.12	99.58	0.86	Bacteria	Patescibacteria	Paceibacteria	UBA9983	UBA9973	UBA9973	UBA9973 sp002792755
SRR1534154.metadecoder.174		76.85	1.02	N/A	N/A	Bacteria	Patescibacteria	Paceibacteria	UBA6257	Colwellbacteraceae	2-12-FULL-43-11
SRR1534154.metadecoder.175		50.93	2.31	99.54	0.73	Bacteria	Patescibacteria	Microgenomatia	Shapirobacterales	UM-FILTER-40-11	UM-FILTER-40-11	UM-FILTER-40-11 sp002780305
SRR1534154.metadecoder.177		70.57	1.87	N/A	N/A	Archaea	Micrarchaeota	Micrarchaeia	UBA10214
SRR1534154.metadecoder.179		62.53	1.17	N/A	N/A	Bacteria	Omnitrophota	Koll11	UBA1560
SRR1534154.metadecoder.18		94.09	1.61	99.86	0.9	Bacteria	Omnitrophota	Koll11	UBA1560	0-14-0-80-42-15	0-14-0-80-42-15	0-14-0-80-42-15 sp002780005
SRR1534154.metadecoder.186		67.01	5.62	98.99	0.81	Bacteria	Patescibacteria	ABY1	Magasanikbacterales	UBA922	UBA1557	UBA1557 sp002773185
SRR1534154.metadecoder.19		92.28	1.84	99.93	0.97	Bacteria	Campylobacterota	Campylobacteria	Campylobacterales	Sulfurimonadaceae	Sulfurimonas	Sulfurimonas sp002781365
SRR1534154.metadecoder.194		53.1	0	99.58	0.76	Bacteria	Patescibacteria	ABY1	UBA2196	GWA2-42-15	2-02-FULL-39-13	2-02-FULL-39-13 sp002782365
SRR1534154.metadecoder.199		55.12	5.02	N/A	N/A	Bacteria	Patescibacteria	ABY1	BM507	GWE2-39-37
SRR1534154.metadecoder.2		95.95	0	99.98	0.98	Bacteria	Verrucomicrobiota	Verrucomicrobiae	Opitutales	CG1-02-43-26	CG1-02-43-26	CG1-02-43-26 sp001872735
SRR1534154.metadecoder.20		74.67	0	N/A	N/A	Bacteria	Omnitrophota	Koll11	UBA10183	UBA10183	UBA10183
SRR1534154.metadecoder.202		53.19	6.11	N/A	N/A	Archaea	Nanoarchaeota	Nanoarchaeia	Pacearchaeales	GW2011-AR1
SRR1534154.metadecoder.203		69.59	0	99.07	0.71	Bacteria	Patescibacteria	Microgenomatia	Shapirobacterales	UBA12405	UBA12158	UBA12158 sp001873665
SRR1534154.metadecoder.204		57.14	0.99	N/A	N/A	Bacteria	Patescibacteria	ABY1	BM507	GWE2-39-37
SRR1534154.metadecoder.207		57.88	3.01	99.26	0.91	Bacteria	Armatimonadota	Abditibacteria	CG2-30-59-28	CG2-30-66-41	CG2-30-66-41	CG2-30-66-41 sp002779825
SRR1534154.metadecoder.208		55.58	6.33	N/A	N/A	Bacteria	Campylobacterota	Campylobacteria	Campylobacterales	Sulfurimonadaceae	Sulfurimonas
SRR1534154.metadecoder.21		98.17	0	99.9	0.95	Bacteria	Proteobacteria	Gammaproteobacteria	Thiomicrospirales	Thiomicrospiraceae	Hydrogenovibrio	Hydrogenovibrio sp002779995
SRR1534154.metadecoder.210		64.71	0	98.23	0.71	Bacteria	Omnitrophota	Koll11	UBA10183	UBA10183	UBA10183	UBA10183 sp002780805
SRR1534154.metadecoder.212		56.83	1.98	99.09	0.71	Bacteria	Patescibacteria	CPR3	CPR3	GCA-002780085	GCA-002780085	GCA-002780085 sp002791435
SRR1534154.metadecoder.215		57.28	0.93	N/A	N/A	Archaea	Nanoarchaeota	Nanoarchaeia	Pacearchaeales	GW2011-AR1	ARS1301
SRR1534154.metadecoder.218		51.13	0	N/A	N/A	Bacteria	Patescibacteria	Paceibacteria	Paceibacterales	GWA2-46-15	GWA2-46-15
SRR1534154.metadecoder.22		68.38	0	99.98	0.91	Archaea	Nanoarchaeota	Nanoarchaeia	Pacearchaeales	UBA73	CG1-02-39-14	CG1-02-39-14 sp001872315
SRR1534154.metadecoder.221		70.07	0.47	98.96	0.85	Archaea	Iainarchaeota	Iainarchaeia	Iainarchaeales	0-14-0-20-34-12	0-14-0-20-34-12	0-14-0-20-34-12 sp002779065
SRR1534154.metadecoder.224		70.03	3.4	99.2	0.86	Bacteria	Omnitrophota	Koll11	GIF10	UBA6249	GCA-002774445	GCA-002774445 sp002774445
SRR1534154.metadecoder.225		51.99	0	98.99	0.85	Bacteria	Proteobacteria	Gammaproteobacteria	Burkholderiales	Gallionellaceae	Gallionella	Gallionella sp002780675
SRR1534154.metadecoder.23		64.36	0	99.9	0.98	Bacteria	Patescibacteria	Microgenomatia	Levybacterales	GWA1-39-11	CG2-30-37-29	CG2-30-37-29 sp001873215
SRR1534154.metadecoder.232		51.04	0	99.26	0.85	Bacteria	Bacteroidota	Bacteroidia	Flavobacteriales	Flavobacteriaceae	Polaribacter	Polaribacter sp001873065
SRR1534154.metadecoder.234		65.19	1.24	N/A	N/A	Bacteria	Campylobacterota	Campylobacteria	Campylobacterales
SRR1534154.metadecoder.24		79.78	1.12	99.99	0.97	Bacteria	Patescibacteria	ABY1	Magasanikbacterales	UBA922	UBA12086	UBA12086 sp001871445
SRR1534154.metadecoder.242		54.1	1.63	N/A	N/A	Bacteria	Proteobacteria	Alphaproteobacteria	Rhodobacterales	Rhodobacteraceae	Pseudorhodobacter_B
SRR1534154.metadecoder.243		58.33	2.12	99.71	0.97	Bacteria	Chloroflexota	Anaerolineae	Anaerolineales	EnvOPS12	UBA8950	UBA8950 sp001872455
SRR1534154.metadecoder.249		50.52	7.76	N/A	N/A	Bacteria	Patescibacteria	Paceibacteria
SRR1534154.metadecoder.25		96.59	0.91	99.92	0.93	Bacteria	Nitrospirota	Thermodesulfovibrionia	Thermodesulfovibrionales	SM23-35	0-14-3-00-41-53	0-14-3-00-41-53 sp002780895
SRR1534154.metadecoder.26		94.01	1.56	99.96	0.95	Bacteria	Proteobacteria	Gammaproteobacteria	Burkholderiales	Burkholderiaceae	Rhodoferax	Rhodoferax sp002786915
SRR1534154.metadecoder.27		61.51	0	99.79	0.89	Bacteria	Patescibacteria	Paceibacteria	UBA9983	UBA1539	UBA1550	UBA1550 sp002771015
SRR1534154.metadecoder.29		55.85	0	99.82	0.89	Bacteria	Patescibacteria	Microgenomatia	UBA1400	PJMF01	CG1-02-43-31	CG1-02-43-31 sp002783105
SRR1534154.metadecoder.3		64.81	0	100	0.99	Bacteria	Patescibacteria	Microgenomatia	UBA1400	PJMF01	CG2-30-36-39	CG2-30-36-39 sp001873435
SRR1534154.metadecoder.30		96.59	0	99.96	0.95	Bacteria	Proteobacteria	Zetaproteobacteria	CG1-02-64-396	CG1-02-64-396	CG1-02-64-396	CG1-02-64-396 sp001872725
SRR1534154.metadecoder.31		92.32	1.12	99.96	0.97	Bacteria	Elusimicrobiota	Elusimicrobia	Elusimicrobiales	UBA9959	UBA9959	UBA9959 sp001871115
SRR1534154.metadecoder.32		90.26	2.15	99.99	0.95	Bacteria	Omnitrophota	Koll11	UBA1572	UBA1572	UM-FILTER-44-12	UM-FILTER-44-12 sp001873995
SRR1534154.metadecoder.33		53.2	5.06	99.64	0.76	Bacteria	Patescibacteria	Microgenomatia	UBA1406	GWC2-37-13	GWC2-37-13	GWC2-37-13 sp002788805
SRR1534154.metadecoder.34		94.81	0.59	99.87	0.9	Bacteria	Desulfobacterota	Desulfovibrionia	Desulfovibrionales	Desulfovibrionaceae	Humidesulfovibrio	Humidesulfovibrio sp001871085
SRR1534154.metadecoder.35		96.77	1.72	99.66	0.86	Bacteria	Desulfobacterota	Syntrophia	Syntrophales	UBA5619	UBA5619	UBA5619 sp001873745
SRR1534154.metadecoder.36		95.18	0.95	99.88	0.95	Bacteria	Proteobacteria	Gammaproteobacteria	Burkholderiales	Thiobacillaceae	LSR1	LSR1 sp002782005
SRR1534154.metadecoder.37		95.6	0	99.75	0.87	Bacteria	Marinisomatota	UBA8477	UBA8477	UBA8477	UBA8477	UBA8477 sp001872685
SRR1534154.metadecoder.38		65.73	0.99	99.82	0.86	Bacteria	Patescibacteria	Paceibacteria_A	Moranbacterales	UBA1568	UBA1568	UBA1568 sp002782305
SRR1534154.metadecoder.39		94.34	0.86	99.81	0.91	Bacteria	CG2-30-70-394	CG2-30-70-394	CG2-30-70-394	CG2-30-70-394	CG2-30-70-394	CG2-30-70-394 sp001873295
SRR1534154.metadecoder.4		97.06	0.84	100	0.99	Bacteria	Proteobacteria	Zetaproteobacteria	Mariprofundales	Mariprofundaceae	Ghiorsea	Ghiorsea sp002323245
SRR1534154.metadecoder.41		69.8	0	99.99	0.96	Bacteria	Patescibacteria	ABY1	SG8-24	SG8-24	UBA1561	UBA1561 sp001872545
SRR1534154.metadecoder.42		66.77	1.12	99.84	0.86	Bacteria	Patescibacteria	Microgenomatia	UBA1406	GWC2-37-13	GCA-002780795	GCA-002780795 sp002780795
SRR1534154.metadecoder.44		78.99	0	N/A	N/A	Bacteria	Proteobacteria	Zetaproteobacteria	Mariprofundales	Mariprofundaceae	Mariprofundus
SRR1534154.metadecoder.45		65.58	0	99.99	0.92	Archaea	Nanoarchaeota	Nanoarchaeia	Pacearchaeales	UBA73	UBA92	UBA92 sp002497285
SRR1534154.metadecoder.46		74.26	0	99.93	0.93	Bacteria	Patescibacteria	ABY1	UBA1544	UBA1544	UBA1544	UBA1544 sp002774425
SRR1534154.metadecoder.47		72.22	1.85	99.96	0.92	Bacteria	Patescibacteria	ABY1	BM507	UBA12465	UBA12465	UBA12465 sp001871165
SRR1534154.metadecoder.48		70.1	0.66	99.69	0.84	Bacteria	Patescibacteria	Paceibacteria	Portnoybacterales	GWB1-42-6	CG1-02-40-82	CG1-02-40-82 sp002774415
SRR1534154.metadecoder.49		69.86	0	99.78	0.86	Archaea	Nanoarchaeota	Nanoarchaeia	Pacearchaeales	GW2011-AR1	GW2011-AR1	GW2011-AR1 sp002762735
SRR1534154.metadecoder.5		92.21	0	100	0.99	Archaea	Micrarchaeota	Micrarchaeia	UBA10214	CG1-02-47-40	CG1-02-47-40	CG1-02-47-40 sp001871475
SRR1534154.metadecoder.50		82.71	1.87	99.76	0.85	Archaea	Micrarchaeota	Micrarchaeia	UBA8480	UBA93	UBA93	UBA93 sp002792915
SRR1534154.metadecoder.51		51.95	0.85	99.74	0.87	Bacteria	Patescibacteria	Paceibacteria	UBA9983	UBA2163	C7867-001	C7867-001 sp002793115
SRR1534154.metadecoder.52		80.52	2.25	99.84	0.92	Bacteria	Desantisbacteria	UBA1551	UBA1551	UBA1551	UBA1551	UBA1551 sp001871075
SRR1534154.metadecoder.53		93.63	0.07	99.79	0.95	Bacteria	Elusimicrobiota	Elusimicrobia	UBA1565	UBA1565	UBA1565	UBA1565 sp002790095
SRR1534154.metadecoder.55		79.44	0.93	99.93	0.94	Archaea	Micrarchaeota	Micrarchaeia	UBA8480	UBA8480	UBA8480	UBA8480 sp001871495
SRR1534154.metadecoder.56		82.58	1.06	99.71	0.9	Bacteria	Bacteroidota	Bacteroidia	Flavobacteriales	Flavobacteriaceae	CG1-02-35-72	CG1-02-35-72 sp002793215
SRR1534154.metadecoder.57		67.22	0	99.69	0.86	Bacteria	Patescibacteria	Paceibacteria	Portnoybacterales	CG1-02-40-25	CG1-02-40-25	CG1-02-40-25 sp001872305
SRR1534154.metadecoder.58		90.34	2.52	99.88	0.96	Bacteria	Proteobacteria	Zetaproteobacteria	Mariprofundales	Mariprofundaceae	Mariprofundus	Mariprofundus sp002791575
SRR1534154.metadecoder.59		96.22	1.26	99.88	0.84	Bacteria	Proteobacteria	Zetaproteobacteria	Mariprofundales	Mariprofundaceae	Mariprofundus	Mariprofundus sp001871925
SRR1534154.metadecoder.6		63.12	0	100	1	Bacteria	Patescibacteria	Saccharimonadia	Saccharimonadales	Saccharimonadaceae	UBA1547	UBA1547 sp001873625
SRR1534154.metadecoder.60		95.06	0	99.51	0.86	Bacteria	Lindowbacteria	UBA8481	UBA8481	UBA8481	UBA8481	UBA8481 sp002780065
SRR1534154.metadecoder.61		89.89	0.86	99.75	0.96	Bacteria	Bacteroidota	Ignavibacteria	Ignavibacteriales	Ignavibacteriaceae	UBA1563	UBA1563 sp001871325
SRR1534154.metadecoder.62		67.13	0.99	N/A	N/A	Bacteria	Patescibacteria	Paceibacteria
SRR1534154.metadecoder.63		69.31	0	99.62	0.85	Bacteria	Patescibacteria	Microgenomatia	2-02-FULL-39-11	2-02-FULL-39-11	CG1-02-37-22	CG1-02-37-22 sp002785215
SRR1534154.metadecoder.64		66.67	1.08	99.57	0.87	Bacteria	Omnitrophota	Koll11	UBA10183	UBA10183	UBA10183	UBA10183 sp002771475
SRR1534154.metadecoder.65		79.2	4.1	99.15	0.77	Bacteria	Proteobacteria	Gammaproteobacteria	Burkholderiales	Burkholderiaceae	Rhodoferax	Rhodoferax sp001871515
SRR1534154.metadecoder.66		91.57	1.69	99.55	0.84	Bacteria	Elusimicrobiota	Endomicrobia_A	CG1-02-37-114	CG1-02-37-114	CG1-02-37-114	CG1-02-37-114 sp001871125
SRR1534154.metadecoder.67		81.78	0	99.91	0.95	Archaea	Nanoarchaeota	Nanoarchaeia	Woesearchaeales	CG1-02-57-44	CG1-02-57-44	CG1-02-57-44 sp001871415
SRR1534154.metadecoder.68		67.33	0.99	99.8	0.83	Bacteria	Patescibacteria	ABY1	BM507	GWE2-39-37	UM-FILTER-36-11	UM-FILTER-36-11 sp002781265
SRR1534154.metadecoder.7		60.23	0	100	0.97	Bacteria	Patescibacteria	Paceibacteria	UBA9983	UBA1539	UBA1550	UBA1550 sp001871765
SRR1534154.metadecoder.70		82	7.21	N/A	N/A	Bacteria	Omnitrophota	Koll11	2-02-FULL-51-18	2-02-FULL-51-18	20-14-0-80-50-8
SRR1534154.metadecoder.73		90.73	1.08	99.86	0.74	Bacteria	Omnitrophota	Koll11	UBA10183	UBA10183	UBA10183	UBA10183 sp001871815
SRR1534154.metadecoder.74		88.71	0	99.19	0.85	Bacteria	Omnitrophota	Koll11	2-02-FULL-51-18	2-02-FULL-51-18	20-14-0-80-50-8	20-14-0-80-50-8 sp002779345
SRR1534154.metadecoder.75		60.12	0	99.92	0.88	Archaea	Nanoarchaeota	Nanoarchaeia	Pacearchaeales	PFCU01	PFCU01	PFCU01 sp001872185
SRR1534154.metadecoder.76		75.66	1.12	99.75	0.91	Bacteria	Patescibacteria	ABY1	Magasanikbacterales	UBA922	UBA1557	UBA1557 sp001871435
SRR1534154.metadecoder.77		80.84	0	99.95	0.95	Archaea	Micrarchaeota	Micrarchaeia	UBA8480	UBA97	UBA97	UBA97 sp001871595
SRR1534154.metadecoder.78		78.32	2.64	99.83	0.86	Bacteria	Patescibacteria	Gracilibacteria	UBA1369	UBA12470	CG2-30-44-17	CG2-30-44-17 sp001873565
SRR1534154.metadecoder.8		92.83	0.43	99.99	0.95	Bacteria	Proteobacteria	Alphaproteobacteria	Micavibrionales	Micavibrionaceae	UBA1573	UBA1573 sp001871905
SRR1534154.metadecoder.80		83.87	1.17	99.67	0.92	Bacteria	Omnitrophota	Koll11	CG1-02-43-210	CG1-02-43-210	CG1-02-43-210	CG1-02-43-210 sp002783585
SRR1534154.metadecoder.81		66.21	2.8	99.7	0.83	Archaea	Huberarchaeota	Huberarchaeia	Huberarchaeales	Huberarchaeaceae	Huberarchaeum	Huberarchaeum crystalense
SRR1534154.metadecoder.82		92.32	0.85	99.96	0.98	Bacteria	Cyanobacteria	Cyanobacteriia	Cyanobacteriales	Phormidiaceae	Planktothrix	Planktothrix sp001873365
SRR1534154.metadecoder.83		77.53	0	99.71	0.86	Bacteria	Patescibacteria	Gracilibacteria	BD1-5	UBA2023	UBA1545	UBA1545 sp002771035
SRR1534154.metadecoder.84		83.64	0.47	99.74	0.87	Archaea	Micrarchaeota	Micrarchaeia	UBA8480	UBA93	UBA95	UBA95 sp002499405
SRR1534154.metadecoder.85		66.83	2.48	99.74	0.83	Bacteria	Patescibacteria	ABY1	BM507	UBA12465	CG1-02-41-21	CG1-02-41-21 sp001871235
SRR1534154.metadecoder.88		58.66	0	99.93	0.94	Bacteria	Patescibacteria	Paceibacteria	UBA9983	UBA1539	UBA1539	UBA1539 sp002788135
SRR1534154.metadecoder.89		91.02	1.29	99.57	0.84	Bacteria	Desulfobacterota	BSN033	UBA8473	UBA8473	UBA8473	UBA8473 sp002782605
SRR1534154.metadecoder.9		64.64	0.93	99.79	0.92	Archaea	Nanoarchaeota	Nanoarchaeia	Pacearchaeales	UBA73	CG1-02-35-32	CG1-02-35-32 sp002792635
SRR1534154.metadecoder.92		91.76	0.56	99.68	0.8	Bacteria	Desantisbacteria	UBA1551	UBA1551	UBA1559	UBA1559	UBA1559 sp001871015
SRR1534154.metadecoder.93		64.85	0	99.94	0.92	Bacteria	Patescibacteria	ABY1	UBA1558	UBA1558	UBA1558	UBA1558 sp002785295
SRR1534154.metadecoder.94		87.42	2.15	99.52	0.69	Bacteria	Omnitrophota	Koll11	GIF10	UBA6249	UBA1562	UBA1562 sp002322525
SRR1534154.metadecoder.95		58.31	0.99	99.19	0.8	Bacteria	Patescibacteria	Microgenomatia	Levybacterales	UBA12049	GCA-002784865	GCA-002784865 sp002788395
SRR1534154.metadecoder.97		75.7	0	99.84	0.87	Archaea	Aenigmatarchaeota	Aenigmatarchaeia	CG10238-14	CG10238-14	CG10238-14	CG10238-14 sp002789635
SRR1534154.metadecoder.98		60.86	0	99.96	0.88	Bacteria	Patescibacteria	Paceibacteria	UBA6257	Brennerbacteraceae	UBA1567	UBA1567 sp001872485
SRR1534154.metadecoder.99		59.2	5.62	99.75	0.81	Bacteria	Patescibacteria	Microgenomatia	UBA1406	GWC2-37-13	GWC2-37-13	GWC2-37-13 sp002792355
SRR1534387.metadecoder.1		64.81	0	100	1	Bacteria	Patescibacteria	Microgenomatia	UBA1400	PJMF01	CG2-30-36-39	CG2-30-36-39 sp001873435
SRR1534387.metadecoder.10		98.58	0.11	100	1	Bacteria	Cyanobacteria	Cyanobacteriia	Cyanobacteriales	Phormidiaceae	Planktothrix	Planktothrix sp001873365
SRR1534387.metadecoder.103		59.26	0.46	99.37	0.79	Bacteria	Patescibacteria	CPR3	CPR3	GCA-002780085	GCA-002780085	GCA-002780085 sp002791435
SRR1534387.metadecoder.104		64.19	0	99.4	0.84	Bacteria	Patescibacteria	ABY1	UBA2196	GWA2-42-15	2-02-FULL-39-13	2-02-FULL-39-13 sp002782365
SRR1534387.metadecoder.107		70.38	0	99.5	0.83	Bacteria	Patescibacteria	Microgenomatia	Shapirobacterales	UBA12405	UBA12158	UBA12158 sp002780135
SRR1534387.metadecoder.108		67.76	3.45	99.74	0.74	Bacteria	Patescibacteria	Paceibacteria	Paceibacterales	UBA5633	GCA-002790695	GCA-002790695 sp002780915
SRR1534387.metadecoder.109		66.86	2.97	N/A	N/A	Bacteria	Chloroflexota	Dehalococcoidia	UBA2991	UBA2991	UCB2
SRR1534387.metadecoder.11		98.83	0.65	99.97	0.99	Bacteria	Bacteroidota	Bacteroidia	Flavobacteriales	Flavobacteriaceae	Polaribacter	Polaribacter sp001873065
SRR1534387.metadecoder.111		53.67	0	98.82	0.82	Bacteria	Patescibacteria	Microgenomatia	UBA1400	CG1-02-47-37	CG1-02-47-37	CG1-02-47-37 sp002772455
SRR1534387.metadecoder.113		81.46	0	99.85	0.87	Bacteria	Patescibacteria	Gracilibacteria	BD1-5	UBA2023	UBA1545	UBA1545 sp001873165
SRR1534387.metadecoder.117		51.52	0	99.66	0.83	Bacteria	Chloroflexota	Anaerolineae	Anaerolineales	EnvOPS12	CG2-30-58-95	CG2-30-58-95 sp001872165
SRR1534387.metadecoder.12		97.56	0	99.9	0.93	Bacteria	Proteobacteria	Gammaproteobacteria	Thiomicrospirales	Thiomicrospiraceae	Hydrogenovibrio	Hydrogenovibrio sp002779995
SRR1534387.metadecoder.120		82.09	0.93	99.77	0.9	Archaea	Altarchaeota	Altarchaeia	Altarchaeales	Altarchaeaceae	Altarchaeum	Altarchaeum sp001873845
SRR1534387.metadecoder.122		86.36	1.12	99.39	0.87	Bacteria	Riflebacteria	Ozemobacteria	Ozemobacterales	Ozemobacteraceae	CG2-30-54-10	CG2-30-54-10 sp001872985
SRR1534387.metadecoder.124		74.5	4.09	99.04	0.81	Bacteria	Desulfobacterota	BSN033	BSN033	UBA1163	UBA1163	UBA1163 sp002780715
SRR1534387.metadecoder.125		62.67	0.91	N/A	N/A	Bacteria	Nitrospirota	Thermodesulfovibrionia	UBA6902
SRR1534387.metadecoder.127		56.73	3.64	N/A	N/A	Bacteria	Chloroflexota	Anaerolineae	Anaerolineales	EnvOPS12
SRR1534387.metadecoder.129		65.36	3.45	99.32	0.82	Bacteria	Patescibacteria	Dojkabacteria	SC72	GCA-002793355	GCA-002793355	GCA-002793355 sp002793355
SRR1534387.metadecoder.13		76.24	0	99.92	0.9	Bacteria	Patescibacteria	CPR2	CG2-30-33-46	CG2-30-33-46	CG2-30-33-46	CG2-30-33-46 sp002792735
SRR1534387.metadecoder.135		57.63	0.17	N/A	N/A	Bacteria	Patescibacteria	ABY1	BM507	GWE2-39-37
SRR1534387.metadecoder.139		51.41	1.2	N/A	N/A	Bacteria	Bacteroidota	Bacteroidia	Bacteroidales	GWA2-32-17	GWA2-32-17
SRR1534387.metadecoder.14		95.76	2.04	99.93	0.96	Bacteria	Campylobacterota	Campylobacteria	Campylobacterales	Sulfurimonadaceae	Sulfurimonas	Sulfurimonas sp002781365
SRR1534387.metadecoder.143		63.48	0.16	N/A	N/A	Bacteria	Patescibacteria	Gracilibacteria	Absconditabacterales	X112	UM-FILTER-40-9
SRR1534387.metadecoder.145		62.85	0	99.07	0.8	Bacteria	Patescibacteria	Microgenomatia	Shapirobacterales	UBA12405	UBA12158	UBA12158 sp001873665
SRR1534387.metadecoder.148		51.83	1.72	98.93	0.8	Bacteria	Patescibacteria	ABY1	BM507	GWE2-39-37	CG2-30-45-37	CG2-30-45-37 sp001873515
SRR1534387.metadecoder.149		71.39	3.02	99.45	0.87	Bacteria	Proteobacteria	Gammaproteobacteria	Burkholderiales	Thiobacillaceae	PFJX01	PFJX01 sp002784045
SRR1534387.metadecoder.15		95.63	1.19	99.93	0.9	Bacteria	Desulfobacterota	Desulfobulbia	Desulfobulbales	Desulfurivibrionaceae	CG2-30-60-27	CG2-30-60-27 sp001873115
SRR1534387.metadecoder.153		58.62	0	99.68	0.96	Bacteria	Proteobacteria	Zetaproteobacteria	Mariprofundales	Mariprofundaceae	Mariprofundus	Mariprofundus sp002791575
SRR1534387.metadecoder.154		62.7	2.68	N/A	N/A	Bacteria	Firmicutes_A	Clostridia	Lachnospirales	Lachnospiraceae	1XD8-76
SRR1534387.metadecoder.16		89.72	2.51	99.49	0.8	Bacteria	Bacteroidota	Ignavibacteria	Ignavibacteriales	Melioribacteraceae	UM-FILTER-34-10	UM-FILTER-34-10 sp002790395
SRR1534387.metadecoder.163		63.61	8.25	N/A	N/A	Bacteria	WOR-3	UBA3073	UBA3073	UBA3073	UBA3073
SRR1534387.metadecoder.164		56.02	2.58	N/A	N/A	Bacteria	Myxococcota	UBA796	UBA796	UBA796	UBA2385
SRR1534387.metadecoder.167		52.03	0	N/A	N/A	Bacteria	Patescibacteria	Microgenomatia	UBA1400	CG1-02-47-37
SRR1534387.metadecoder.17		94.12	0.84	99.96	0.96	Bacteria	Desulfobacterota	MBNT15	MBNT15	MBNT15	CG2-30-66-27	CG2-30-66-27 sp001873935
SRR1534387.metadecoder.192		60.05	0.53	N/A	N/A	Bacteria	Desulfobacterota	Desulfobulbia	Desulfobulbales	Desulfurivibrionaceae
SRR1534387.metadecoder.2		97.34	0.84	99.98	0.99	Bacteria	Proteobacteria	Zetaproteobacteria	Mariprofundales	Mariprofundaceae	UBA1543	UBA1543 sp002779605
SRR1534387.metadecoder.20		93.52	1.85	99.93	0.89	Bacteria	Armatimonadota	Abditibacteria	CG2-30-59-28	CG2-30-59-28	CG2-30-59-28	CG2-30-59-28 sp001872605
SRR1534387.metadecoder.21		96.45	0.43	99.84	0.84	Bacteria	Desulfobacterota	Syntrophia	Syntrophales	UBA5619	UBA5619	UBA5619 sp001873745
SRR1534387.metadecoder.22		74.26	0	99.94	0.93	Bacteria	Patescibacteria	ABY1	UBA1544	UBA1544	UBA1544	UBA1544 sp002774425
SRR1534387.metadecoder.23		64.1	0	99.93	0.92	Bacteria	Patescibacteria	ABY1	SG8-24	UBA9934	UM-FILTER-41-21	UM-FILTER-41-21 sp002782865
SRR1534387.metadecoder.24		95.56	0.65	99.9	0.93	Bacteria	Desulfobacterota	Desulfobacteria	Desulfatiglandales	CG2-30-51-40	CG2-30-51-40	CG2-30-51-40 sp001874005
SRR1534387.metadecoder.25		84.14	5.86	99.61	0.88	Bacteria	Myxococcota	Bradimonadia	Bradymonadales	UBA4248	UM-FILTER-63-12	UM-FILTER-63-12 sp002789955
SRR1534387.metadecoder.26		96.57	2.59	99.51	0.88	Bacteria	Proteobacteria	Gammaproteobacteria	Burkholderiales	Burkholderiaceae	Rhodoferax	Rhodoferax sp002789915
SRR1534387.metadecoder.27		97.31	1.08	99.95	0.94	Bacteria	Bacteroidota	Bacteroidia	Bacteroidales	Paludibacteraceae	Paludibacter	Paludibacter sp001873635
SRR1534387.metadecoder.28		62.05	0	99.77	0.91	Bacteria	Patescibacteria	UBA1384	GWA2-35-9	CG2-30-43-20	CG2-30-43-20	CG2-30-43-20 sp002780235
SRR1534387.metadecoder.29		96.09	2.79	99.83	0.89	Bacteria	Bacteroidota	Ignavibacteria	Ignavibacteriales	Ignavibacteriaceae	CG2-30-36-16	CG2-30-36-16 sp001873185
SRR1534387.metadecoder.3		99.58	0.84	99.99	0.99	Bacteria	Proteobacteria	Zetaproteobacteria	Mariprofundales	Mariprofundaceae	Ghiorsea	Ghiorsea sp002323245
SRR1534387.metadecoder.30		95.53	2.01	99.74	0.9	Bacteria	Bacteroidota	Ignavibacteria	Ignavibacteriales	Ignavibacteriaceae	UBA1563	UBA1563 sp001871325
SRR1534387.metadecoder.31		64.65	0	99.79	0.91	Bacteria	Patescibacteria	Paceibacteria_A	Moranbacterales	UBA1568	UBA1568	UBA1568 sp002790675
SRR1534387.metadecoder.32		92.45	3.27	99.84	0.9	Bacteria	Campylobacterota	Campylobacteria	Campylobacterales	Sulfurimonadaceae	Sulfurimonas	Sulfurimonas sp001873135
SRR1534387.metadecoder.33		95.68	0.91	99.94	0.92	Bacteria	Nitrospirota	Thermodesulfovibrionia	Thermodesulfovibrionales	SM23-35	0-14-3-00-41-53	0-14-3-00-41-53 sp002780895
SRR1534387.metadecoder.34		80.09	2.88	99.98	0.96	Bacteria	Patescibacteria	Gracilibacteria	UBA1369	UBA12470	CG2-30-44-17	CG2-30-44-17 sp001873565
SRR1534387.metadecoder.35		94.64	0	99.87	0.86	Bacteria	Caldisericota	Caldisericia	Caldisericales	Caldisericaceae	CG2-30-36-11	CG2-30-36-11 sp001871575
SRR1534387.metadecoder.36		63.66	0	N/A	N/A	Bacteria	Patescibacteria	ABY1	Magasanikbacterales	UBA922
SRR1534387.metadecoder.37		81.31	1.4	99.74	0.84	Archaea	Aenigmatarchaeota	Aenigmatarchaeia	CG10238-14	CG10238-14	CG10238-14	CG10238-14 sp002789635
SRR1534387.metadecoder.38		93.33	0.63	99.89	0.97	Bacteria	Proteobacteria	Gammaproteobacteria	Burkholderiales	Thiobacillaceae	LSR1	LSR1 sp002782005
SRR1534387.metadecoder.4		63.12	0	100	1	Bacteria	Patescibacteria	Saccharimonadia	Saccharimonadales	Saccharimonadaceae	UBA1547	UBA1547 sp001873625
SRR1534387.metadecoder.40		86.57	2.78	99.91	0.93	Bacteria	Patescibacteria	CG2-30-54-11	CG2-30-54-11	CG2-30-54-11	CG2-30-54-11	CG2-30-54-11 sp001873755
SRR1534387.metadecoder.41		67.33	1.98	N/A	N/A	Bacteria	Patescibacteria	Gracilibacteria	UBA1369
SRR1534387.metadecoder.42		91.33	0.86	99.95	0.98	Bacteria	CG2-30-70-394	CG2-30-70-394	CG2-30-70-394	CG2-30-70-394	CG2-30-70-394	CG2-30-70-394 sp001873295
SRR1534387.metadecoder.43		94.44	7.13	99.74	0.89	Bacteria	Armatimonadota	Abditibacteria	CG2-30-59-28	CG2-30-66-41	CG2-30-66-41	CG2-30-66-41 sp002779825
SRR1534387.metadecoder.44		57.34	2.25	99.68	0.84	Bacteria	Patescibacteria	Microgenomatia	UBA1400	PJMF01	CG1-02-43-31	CG1-02-43-31 sp002783105
SRR1534387.metadecoder.45		60.23	0	99.94	0.94	Bacteria	Patescibacteria	Paceibacteria	UBA9983	UBA1539	UBA1539	UBA1539 sp002788135
SRR1534387.metadecoder.46		77.51	2.2	99.49	0.81	Bacteria	Fibrobacterota	Fibrobacteria	Fibrobacterales	Fibrobacteraceae	UBA1313	UBA1313 sp001873075
SRR1534387.metadecoder.47		96.15	0.04	99.99	0.96	Bacteria	Cyanobacteria	Cyanobacteriia	Pseudanabaenales	Pseudanabaenaceae	Pseudanabaena	Pseudanabaena sp001873375
SRR1534387.metadecoder.48		94.91	0	99.87	0.94	Bacteria	Proteobacteria	Zetaproteobacteria	CG1-02-64-396	CG1-02-64-396	CG1-02-64-396	CG1-02-64-396 sp001872725
SRR1534387.metadecoder.49		70.91	1.12	99.54	0.91	Bacteria	Patescibacteria	UBA1384	GWA2-35-9	CG2-30-39-44	CG2-30-39-44	CG2-30-39-44 sp002789815
SRR1534387.metadecoder.5		65.35	0	99.99	0.98	Bacteria	Patescibacteria	Microgenomatia	Levybacterales	GWA1-39-11	CG2-30-37-29	CG2-30-37-29 sp001873215
SRR1534387.metadecoder.50		91.99	2.58	99.69	0.9	Bacteria	Desulfobacterota	Syntrophobacteria	Syntrophobacterales	DSM-9756	CG2-30-61-12	CG2-30-61-12 sp001873705
SRR1534387.metadecoder.51		68.97	3.45	99.97	0.79	Bacteria	Patescibacteria	CPR2	CPR2	CPR2	GWC2-39-10	GWC2-39-10 sp001872945
SRR1534387.metadecoder.52		93.64	0	99.97	0.96	Bacteria	Actinobacteriota	UBA9087	UBA10029	UBA10029	CG2-30-50-142	CG2-30-50-142 sp001871795
SRR1534387.metadecoder.53		93.44	4.61	99.69	0.82	Bacteria	Desulfobacterota	Syntrophia	Syntrophales	CG2-30-49-12	CG2-30-49-12	CG2-30-49-12 sp001873675
SRR1534387.metadecoder.54		89.95	0.65	99.54	0.81	Bacteria	Desulfobacterota	BSN033	UBA8473	UBA8473	UBA8473	UBA8473 sp002782605
SRR1534387.metadecoder.56		88.95	1.12	99.93	0.86	Bacteria	UBA9089	CG2-30-40-21	CG2-30-40-21	CG2-30-40-21	CG2-30-40-21	CG2-30-40-21 sp001873945
SRR1534387.metadecoder.57		94.32	0.91	99.74	0.84	Bacteria	Nitrospirota	Thermodesulfovibrionia	Thermodesulfovibrionales	UBA1546	UBA1546	UBA1546 sp001871685
SRR1534387.metadecoder.58		69	0	99.88	0.9	Bacteria	Patescibacteria	Gracilibacteria	BD1-5	UBA2023	UBA1545	UBA1545 sp002771035
SRR1534387.metadecoder.59		73.98	0	99.69	0.73	Bacteria	Patescibacteria	ABY1	UBA2591	UBA6264	CG2-30-36-38	CG2-30-36-38 sp001873465
SRR1534387.metadecoder.6		99.46	3.98	99.99	0.93	Bacteria	Bacteroidota	Bacteroidia	Bacteroidales	UBA1556	CG2-30-33-31	CG2-30-33-31 sp001872625
SRR1534387.metadecoder.61		91.33	3.45	99.87	0.88	Bacteria	CG2-30-53-67	CG2-30-53-67	CG2-30-53-67	CG2-30-53-67	CG2-30-53-67	CG2-30-53-67 sp001873285
SRR1534387.metadecoder.63		77.15	3.74	99.51	0.8	Bacteria	Chloroflexota	Anaerolineae	UBA3071	CG2-30-64-16	CG2-30-64-16	CG2-30-64-16 sp001871755
SRR1534387.metadecoder.64		91.37	1.69	99.5	0.86	Bacteria	Caldatribacteriota	JS1	SB-45	34-128	CG2-30-33-13	CG2-30-33-13 sp002782675
SRR1534387.metadecoder.65		89.29	3.28	99.8	0.85	Bacteria	Bacteroidota	Bacteroidia	Bacteroidales	CG2-30-32-10	CG2-30-32-10	CG2-30-32-10 sp001872995
SRR1534387.metadecoder.66		86.14	2.25	99.43	0.83	Bacteria	Desantisbacteria	UBA1551	UBA1551	UBA1551	UBA1551	UBA1551 sp001871075
SRR1534387.metadecoder.67		89.86	5.38	N/A	N/A	Bacteria	Myxococcota	Polyangia	Polyangiales	SG8-38
SRR1534387.metadecoder.68		60.78	0	99.78	0.92	Bacteria	Patescibacteria	Paceibacteria_A	Moranbacterales	UBA1568	UBA1568	UBA1568 sp002782305
SRR1534387.metadecoder.7		96.82	2.73	100	0.98	Bacteria	Chloroflexota	Anaerolineae	Anaerolineales	EnvOPS12	UBA8950	UBA8950 sp001872455
SRR1534387.metadecoder.70		59.37	0.99	99.69	0.85	Bacteria	Patescibacteria	WWE3	CG2-30-40-12	CG2-30-40-12	CG2-30-40-12	CG2-30-40-12 sp002770755
SRR1534387.metadecoder.71		68.81	0	99.96	0.91	Bacteria	Patescibacteria	ABY1	UBA1558	UBA1558	UBA1558	UBA1558 sp002785295
SRR1534387.metadecoder.72		83.82	0.79	99.87	0.93	Bacteria	Proteobacteria	Gammaproteobacteria	Burkholderiales	Burkholderiaceae	Rhodoferax	Rhodoferax sp001871515
SRR1534387.metadecoder.73		83.93	1.37	99.72	0.84	Bacteria	Proteobacteria	Alphaproteobacteria	Rhodobacterales	Rhodobacteraceae	HL-12	HL-12 sp001873585
SRR1534387.metadecoder.74		82.19	2.97	99.75	0.87	Bacteria	Chloroflexota	Dehalococcoidia	GIF9	AB-539-J10	CG2-30-46-9	CG2-30-46-9 sp001873005
SRR1534387.metadecoder.76		54.52	0	99.63	0.9	Bacteria	Patescibacteria	Paceibacteria	UBA9983	UBA2163	C7867-001	C7867-001 sp002793115
SRR1534387.metadecoder.77		69.37	0	99.6	0.79	Bacteria	Patescibacteria	Microgenomatia	2-02-FULL-39-11	2-02-FULL-39-11	CG1-02-37-22	CG1-02-37-22 sp002785215
SRR1534387.metadecoder.78		55.11	4.49	N/A	N/A	Bacteria	Patescibacteria	Microgenomatia	UBA1406	GWC2-37-13
SRR1534387.metadecoder.79		64.58	0.86	99.78	0.74	Bacteria	Patescibacteria	UBA1384	GWA2-35-9	GWA2-35-9	GWA2-35-9	GWA2-35-9 sp002793435
SRR1534387.metadecoder.8		94.3	0.67	99.99	0.94	Bacteria	Bacteroidota	Bacteroidia	Flavobacteriales	Flavobacteriaceae	CG2-30-34-30	CG2-30-34-30 sp001873105
SRR1534387.metadecoder.80		69.72	5.94	99.88	0.74	Bacteria	Patescibacteria	ABY1	UBA10025	UM-FILTER-42-10	UM-FILTER-42-10	UM-FILTER-42-10 sp002774635
SRR1534387.metadecoder.81		57.89	1.72	99.49	0.83	Bacteria	Patescibacteria	Paceibacteria	UBA6257	UBA9933	UM-FILTER-39-64	UM-FILTER-39-64 sp002784365
SRR1534387.metadecoder.82		66.07	0	99.59	0.8	Bacteria	Patescibacteria	Gracilibacteria	Absconditabacterales	X112	UM-FILTER-40-9	UM-FILTER-40-9 sp002791215
SRR1534387.metadecoder.85		53.68	1.71	99.71	0.86	Bacteria	Patescibacteria	Paceibacteria	UBA9983	UBA1539	UBA1550	UBA1550 sp002771015
SRR1534387.metadecoder.86		83.03	2.81	99.55	0.86	Bacteria	Proteobacteria	Gammaproteobacteria	Burkholderiales	Burkholderiaceae	Rhodoferax	Rhodoferax sp002784245
SRR1534387.metadecoder.87		55.31	0.93	N/A	N/A	Bacteria	Patescibacteria	Paceibacteria	UBA9983	UBA2163	OLB19
SRR1534387.metadecoder.88		67.42	7.01	N/A	N/A	Bacteria	Bacteroidota	Bacteroidia	Bacteroidales	F082	UBA5536
SRR1534387.metadecoder.89		83.95	0.09	99.52	0.88	Bacteria	Desulfobacterota	Desulfovibrionia	Desulfovibrionales	Desulfovibrionaceae	Humidesulfovibrio	Humidesulfovibrio sp001871085
SRR1534387.metadecoder.9		94.58	2.07	99.98	0.97	Bacteria	Proteobacteria	Gammaproteobacteria	Burkholderiales	Rhodocyclaceae	CG2-30-68-42	CG2-30-68-42 sp001872285
SRR1534387.metadecoder.91		73.56	5.11	98.92	0.82	Bacteria	Omnitrophota	UBA8468	UBA8468	UBA8468	UBA8468	UBA8468 sp002791075
SRR1534387.metadecoder.94		69.1	3.92	99.16	0.84	Bacteria	Proteobacteria	Gammaproteobacteria	Burkholderiales	Sulfuricellaceae	Sulfuricella	Sulfuricella sp002784065
SRR1534387.metadecoder.97		81.33	2.02	99.53	0.92	Bacteria	Bacteroidota	Bacteroidia	Flavobacteriales	Flavobacteriaceae	CG1-02-35-72	CG1-02-35-72 sp002793215
SRR1534387.metadecoder.98		57.73	7.68	N/A	N/A	Bacteria	Patescibacteria	Paceibacteria	Paceibacterales	GCA-002788555	GCA-002788555
SRR1534387.metadecoder.99		80.86	0	99.7	0.82	Bacteria	Chloroflexota	Dehalococcoidia	GIF9	AB-539-J10	CG2-30-46-19	CG2-30-46-19 sp001872925
