# Supplementary material for: MetaDecoder: a novel method for clustering metagenomic contigs
Source: Microbiome. 2022 Mar 10;10:46. doi: 10.1186/s40168-022-01237-8 (PMC8908641; doi:10.1186/s40168-022-01237-8)
Supplement: Supplementary file 21 — Additional file 20: Supplementary Table S8. Clustering benchmarks on 24 Human Microbiome Project datasets. [file 40168_2022_1237_MOESM20_ESM.xlsx]

## Sheet: Sheet1
Supplementary Table S8. Clustering benchmarks on 24 Human Microbiome Project datasets.
Bin Id	Marker lineage	# genomes	# markers	# marker sets	0	1	2	3	4	5+	Completeness	Contamination	Strain heterogeneity
SRS015431.concoct.1	f__Lachnospiraceae (UID1255)	90	354	174	230	120	4	0	0	0	42.38	1.49	0
SRS015431.concoct.10	root (UID1)	5656	56	24	56	0	0	0	0	0	0	0	0
SRS015431.concoct.100	o__Clostridiales (UID1212)	172	263	149	11	250	2	0	0	0	94.59	0.56	50
SRS015431.concoct.101	root (UID1)	5656	56	24	56	0	0	0	0	0	0	0	0
SRS015431.concoct.102	root (UID1)	5656	56	24	56	0	0	0	0	0	0	0	0
SRS015431.concoct.103	root (UID1)	5656	56	24	56	0	0	0	0	0	0	0	0
SRS015431.concoct.104	o__Bacteroidales (UID2617)	213	406	265	7	364	35	0	0	0	98.63	10.57	8.57
SRS015431.concoct.105	c__Deltaproteobacteria (UID3218)	61	284	169	34	239	9	2	0	0	87.48	5.06	33.33
SRS015431.concoct.106	o__Bacteroidales (UID2617)	213	406	265	7	399	0	0	0	0	99.22	0	0
SRS015431.concoct.107	k__Bacteria (UID203)	5449	102	56	2	2	88	10	0	0	96.43	105.68	1.69
SRS015431.concoct.108	o__Clostridiales (UID1226)	155	278	158	11	247	20	0	0	0	95.78	6.57	10
SRS015431.concoct.109	o__Clostridiales (UID1212)	172	263	149	6	257	0	0	0	0	97.27	0	0
SRS015431.concoct.11	o__Clostridiales (UID1212)	172	263	149	3	161	92	7	0	0	97.99	41.95	0.88
SRS015431.concoct.110	root (UID1)	5656	56	24	56	0	0	0	0	0	0	0	0
SRS015431.concoct.111	root (UID1)	5656	56	24	56	0	0	0	0	0	0	0	0
SRS015431.concoct.112	root (UID1)	5656	56	24	56	0	0	0	0	0	0	0	0
SRS015431.concoct.113	o__Clostridiales (UID1212)	172	263	149	67	193	3	0	0	0	81.04	1.68	0
SRS015431.concoct.114	o__Bacteroidales (UID2621)	198	427	260	2	425	0	0	0	0	99.42	0	0
SRS015431.concoct.115	k__Bacteria (UID203)	5449	104	58	76	28	0	0	0	0	32.52	0	0
SRS015431.concoct.116	k__Bacteria (UID203)	5449	102	56	6	53	10	1	11	21	94.32	39.53	7.72
SRS015431.concoct.117	k__Bacteria (UID203)	5449	104	58	103	1	0	0	0	0	1.72	0	0
SRS015431.concoct.118	g__Prevotella (UID2722)	64	532	281	21	510	1	0	0	0	94.47	0.18	0
SRS015431.concoct.119	c__Clostridia (UID1118)	387	223	124	43	104	66	9	0	1	86.57	43.53	1.94
SRS015431.concoct.12	root (UID1)	5656	56	24	56	0	0	0	0	0	0	0	0
SRS015431.concoct.120	o__Clostridiales (UID1212)	172	263	149	38	219	5	1	0	0	92.43	2.91	12.5
SRS015431.concoct.121	root (UID1)	5656	56	24	56	0	0	0	0	0	0	0	0
SRS015431.concoct.122	k__Bacteria (UID203)	5449	104	58	44	32	22	6	0	0	59.03	39.5	12.5
SRS015431.concoct.123	o__Clostridiales (UID1120)	304	250	143	229	20	1	0	0	0	5.03	0.14	100
SRS015431.concoct.124	k__Bacteria (UID203)	5449	104	58	0	12	23	14	54	1	100	258.79	57.14
SRS015431.concoct.125	p__Bacteroidetes (UID2605)	350	314	208	145	141	26	2	0	0	47.79	9.19	9.38
SRS015431.concoct.126	o__Selenomonadales (UID1024)	64	334	167	0	333	1	0	0	0	100	0.6	0
SRS015431.concoct.127	root (UID1)	5656	56	24	56	0	0	0	0	0	0	0	0
SRS015431.concoct.128	root (UID1)	5656	56	24	56	0	0	0	0	0	0	0	0
SRS015431.concoct.129	k__Bacteria (UID203)	5449	103	58	70	19	7	3	3	1	19.79	9.3	54.55
SRS015431.concoct.13	root (UID1)	5656	56	24	56	0	0	0	0	0	0	0	0
SRS015431.concoct.130	root (UID1)	5656	56	24	56	0	0	0	0	0	0	0	0
SRS015431.concoct.131	o__Clostridiales (UID1212)	172	263	149	1	261	1	0	0	0	99.33	0.67	0
SRS015431.concoct.132	root (UID1)	5656	56	24	56	0	0	0	0	0	0	0	0
SRS015431.concoct.133	o__Bacteroidales (UID2657)	160	492	269	17	474	1	0	0	0	96.1	0.19	0
SRS015431.concoct.134	root (UID1)	5656	56	24	56	0	0	0	0	0	0	0	0
SRS015431.concoct.135	o__Clostridiales (UID1212)	172	263	149	10	249	4	0	0	0	93.94	2.01	0
SRS015431.concoct.136	k__Bacteria (UID203)	5449	104	58	84	17	3	0	0	0	22.34	5.17	33.33
SRS015431.concoct.137	k__Bacteria (UID2569)	434	278	186	3	270	5	0	0	0	98.39	2.42	40
SRS015431.concoct.138	c__Clostridia (UID1118)	387	223	124	9	213	1	0	0	0	93.95	0.81	0
SRS015431.concoct.139	k__Bacteria (UID203)	5449	104	58	102	2	0	0	0	0	1.72	0	0
SRS015431.concoct.14	root (UID1)	5656	56	24	56	0	0	0	0	0	0	0	0
SRS015431.concoct.140	k__Bacteria (UID203)	5449	104	58	61	26	8	7	2	0	27.4	8.68	90.24
SRS015431.concoct.141	k__Bacteria (UID203)	5449	104	58	96	8	0	0	0	0	2.82	0	0
SRS015431.concoct.142	root (UID1)	5656	56	24	0	0	56	0	0	0	100	100	28.57
SRS015431.concoct.143	root (UID1)	5656	56	24	56	0	0	0	0	0	0	0	0
SRS015431.concoct.144	k__Bacteria (UID203)	5449	104	58	79	19	2	4	0	0	29.55	3.13	14.29
SRS015431.concoct.145	root (UID1)	5656	56	24	56	0	0	0	0	0	0	0	0
SRS015431.concoct.146	root (UID1)	5656	56	24	12	0	10	5	2	27	50	231.26	24.91
SRS015431.concoct.147	root (UID1)	5656	56	24	56	0	0	0	0	0	0	0	0
SRS015431.concoct.148	o__Clostridiales (UID1212)	172	263	149	1	261	0	1	0	0	99.78	1.34	0
SRS015431.concoct.149	root (UID1)	5656	56	24	56	0	0	0	0	0	0	0	0
SRS015431.concoct.15	root (UID1)	5656	56	24	56	0	0	0	0	0	0	0	0
SRS015431.concoct.150	root (UID1)	5656	56	24	56	0	0	0	0	0	0	0	0
SRS015431.concoct.151	k__Bacteria (UID203)	5449	103	57	7	19	29	25	18	5	92.98	166.16	16.55
SRS015431.concoct.152	k__Bacteria (UID203)	5449	104	58	34	36	18	9	5	2	68.28	53.89	26.32
SRS015431.concoct.153	k__Bacteria (UID203)	5449	103	57	98	3	0	0	0	2	2.23	7.02	5
SRS015431.concoct.154	o__Clostridiales (UID1212)	172	260	146	3	257	0	0	0	0	98.63	0	0
SRS015431.concoct.155	o__Clostridiales (UID1212)	172	263	149	2	260	1	0	0	0	98.66	0.17	100
SRS015431.concoct.156	k__Bacteria (UID203)	5449	103	57	19	40	25	12	3	4	85.96	96.54	3.55
SRS015431.concoct.157	root (UID1)	5656	56	24	56	0	0	0	0	0	0	0	0
SRS015431.concoct.158	o__Selenomonadales (UID1024)	64	334	167	219	102	11	1	1	0	34.75	5	0
SRS015431.concoct.16	o__Clostridiales (UID1212)	172	263	149	27	233	3	0	0	0	86.24	1.01	33.33
SRS015431.concoct.17	f__Lachnospiraceae (UID1286)	57	420	207	38	202	161	19	0	0	96.53	56.82	2.75
SRS015431.concoct.18	k__Bacteria (UID203)	5449	104	58	91	13	0	0	0	0	14.98	0	0
SRS015431.concoct.19	k__Bacteria (UID203)	5449	103	57	1	11	10	38	10	33	98.25	288.17	28.4
SRS015431.concoct.2	k__Bacteria (UID203)	5449	104	58	1	24	43	22	13	1	99.14	146.72	27.92
SRS015431.concoct.20	c__Clostridia (UID1118)	387	223	124	6	215	2	0	0	0	95.16	1.01	0
SRS015431.concoct.21	root (UID1)	5656	56	24	0	0	2	7	23	24	100	367.88	22.81
SRS015431.concoct.22	root (UID1)	5656	56	24	56	0	0	0	0	0	0	0	0
SRS015431.concoct.23	k__Bacteria (UID203)	5449	104	58	32	3	25	25	18	1	90	185.17	48.62
SRS015431.concoct.24	o__Clostridiales (UID1212)	172	263	149	194	68	1	0	0	0	23.57	0.67	0
SRS015431.concoct.25	root (UID1)	5656	56	24	56	0	0	0	0	0	0	0	0
SRS015431.concoct.26	root (UID1)	5656	56	24	56	0	0	0	0	0	0	0	0
SRS015431.concoct.27	p__Actinobacteria (UID2112)	31	211	124	26	144	38	3	0	0	83.79	22.86	46.81
SRS015431.concoct.28	root (UID1)	5656	56	24	56	0	0	0	0	0	0	0	0
SRS015431.concoct.29	k__Bacteria (UID203)	5449	103	57	55	48	0	0	0	0	72.81	0	0
SRS015431.concoct.3	k__Bacteria (UID203)	5449	103	58	0	4	19	22	51	7	100	260.34	21.82
SRS015431.concoct.30	k__Bacteria (UID203)	5449	102	56	78	13	7	4	0	0	24.38	8.44	36.84
SRS015431.concoct.31	o__Clostridiales (UID1212)	172	263	149	167	80	13	3	0	0	42.25	9.12	0
SRS015431.concoct.32	k__Bacteria (UID2372)	131	177	106	23	152	2	0	0	0	87.47	1.42	50
SRS015431.concoct.33	f__Lachnospiraceae (UID1286)	57	420	207	5	414	1	0	0	0	98.31	0.48	0
SRS015431.concoct.34	root (UID1)	5656	56	24	56	0	0	0	0	0	0	0	0
SRS015431.concoct.35	root (UID1)	5656	56	24	56	0	0	0	0	0	0	0	0
SRS015431.concoct.36	o__Bacteroidales (UID2654)	163	486	266	15	466	5	0	0	0	95.6	1.5	20
SRS015431.concoct.37	k__Bacteria (UID2570)	433	274	183	93	80	63	35	3	0	70.58	53.85	30.11
SRS015431.concoct.38	root (UID1)	5656	56	24	56	0	0	0	0	0	0	0	0
SRS015431.concoct.39	k__Bacteria (UID203)	5449	103	57	13	34	37	19	0	0	93.46	79.09	61.7
SRS015431.concoct.4	o__Clostridiales (UID1212)	172	263	149	81	162	19	1	0	0	70.44	6.26	18.18
SRS015431.concoct.40	k__Bacteria (UID203)	5449	103	57	9	30	28	18	8	10	88.96	113.01	13.65
SRS015431.concoct.41	root (UID1)	5656	56	24	54	0	2	0	0	0	1.04	1.04	100
SRS015431.concoct.42	root (UID1)	5656	56	24	56	0	0	0	0	0	0	0	0
SRS015431.concoct.43	root (UID1)	5656	56	24	56	0	0	0	0	0	0	0	0
SRS015431.concoct.44	o__Clostridiales (UID1212)	172	261	147	36	218	7	0	0	0	93.35	3.57	28.57
SRS015431.concoct.45	root (UID1)	5656	56	24	56	0	0	0	0	0	0	0	0
SRS015431.concoct.46	k__Bacteria (UID203)	5449	103	57	76	11	16	0	0	0	30.12	14.63	87.5
SRS015431.concoct.47	o__Clostridiales (UID1212)	172	263	149	1	262	0	0	0	0	99.33	0	0
SRS015431.concoct.48	root (UID1)	5656	56	24	56	0	0	0	0	0	0	0	0
SRS015431.concoct.49	o__Clostridiales (UID1212)	172	263	149	5	257	1	0	0	0	97.32	0.67	0
SRS015431.concoct.5	o__Bacteroidales (UID2657)	160	492	269	45	432	12	3	0	0	97.28	3.95	14.29
SRS015431.concoct.50	k__Bacteria (UID203)	5449	103	57	3	14	86	0	0	0	99.14	88.55	36.05
SRS015431.concoct.51	k__Bacteria (UID203)	5449	104	58	89	13	2	0	0	0	10.44	1.72	0
SRS015431.concoct.52	k__Bacteria (UID203)	5449	104	58	24	46	25	4	2	3	62.93	34.3	39.33
SRS015431.concoct.53	k__Bacteria (UID203)	5449	103	57	92	11	0	0	0	0	12.98	0	0
SRS015431.concoct.54	root (UID1)	5656	56	24	56	0	0	0	0	0	0	0	0
SRS015431.concoct.55	o__Clostridiales (UID1212)	172	263	149	4	259	0	0	0	0	98.32	0	0
SRS015431.concoct.56	root (UID1)	5656	56	24	56	0	0	0	0	0	0	0	0
SRS015431.concoct.57	k__Bacteria (UID203)	5449	104	58	0	34	26	26	11	7	100	175.05	4.58
SRS015431.concoct.58	root (UID1)	5656	56	24	55	1	0	0	0	0	4.17	0	0
SRS015431.concoct.59	c__Clostridia (UID1118)	387	223	124	14	208	1	0	0	0	93.55	0.2	0
SRS015431.concoct.6	root (UID1)	5656	56	24	56	0	0	0	0	0	0	0	0
SRS015431.concoct.60	k__Bacteria (UID203)	5449	104	58	53	26	18	6	1	0	77.93	54.31	57.14
SRS015431.concoct.61	k__Bacteria (UID203)	5449	103	57	12	28	30	14	8	11	87.08	104.83	5.11
SRS015431.concoct.62	k__Bacteria (UID203)	5449	103	57	31	42	26	2	2	0	76.49	38.92	13.64
SRS015431.concoct.63	root (UID1)	5656	56	24	56	0	0	0	0	0	0	0	0
SRS015431.concoct.64	k__Bacteria (UID203)	5449	102	56	53	45	4	0	0	0	72.82	7.14	50
SRS015431.concoct.65	root (UID1)	5656	56	24	54	2	0	0	0	0	2.08	0	0
SRS015431.concoct.66	root (UID1)	5656	56	24	56	0	0	0	0	0	0	0	0
SRS015431.concoct.67	k__Bacteria (UID203)	5449	104	58	99	4	1	0	0	0	3.92	0.16	0
SRS015431.concoct.68	root (UID1)	5656	56	24	56	0	0	0	0	0	0	0	0
SRS015431.concoct.69	root (UID1)	5656	56	24	51	5	0	0	0	0	14.58	0	0
SRS015431.concoct.7	root (UID1)	5656	56	24	56	0	0	0	0	0	0	0	0
SRS015431.concoct.70	k__Archaea (UID2)	207	149	107	137	12	0	0	0	0	7.17	0	0
SRS015431.concoct.71	o__Clostridiales (UID1212)	172	263	149	7	252	4	0	0	0	95.97	2.35	25
SRS015431.concoct.72	k__Bacteria (UID203)	5449	102	56	84	9	7	2	0	0	6.57	6.17	76.92
SRS015431.concoct.73	o__Clostridiales (UID1212)	172	263	149	107	105	38	11	2	0	53.63	20.11	7.23
SRS015431.concoct.74	root (UID1)	5656	56	24	56	0	0	0	0	0	0	0	0
SRS015431.concoct.75	root (UID1)	5656	56	24	56	0	0	0	0	0	0	0	0
SRS015431.concoct.76	root (UID1)	5656	56	24	56	0	0	0	0	0	0	0	0
SRS015431.concoct.77	p__Euryarchaeota (UID3)	148	188	125	61	127	0	0	0	0	72.02	0	0
SRS015431.concoct.78	root (UID1)	5656	56	24	56	0	0	0	0	0	0	0	0
SRS015431.concoct.79	k__Bacteria (UID203)	5449	104	58	24	32	32	13	3	0	74.29	62.73	7.87
SRS015431.concoct.8	k__Bacteria (UID203)	5449	103	57	86	9	8	0	0	0	10.05	3.56	62.5
SRS015431.concoct.80	root (UID1)	5656	56	24	56	0	0	0	0	0	0	0	0
SRS015431.concoct.81	k__Bacteria (UID203)	5449	104	58	100	4	0	0	0	0	6.9	0	0
SRS015431.concoct.82	k__Bacteria (UID1453)	901	171	117	14	156	1	0	0	0	88.89	0.28	0
SRS015431.concoct.83	k__Bacteria (UID203)	5449	104	58	80	24	0	0	0	0	25.94	0	0
SRS015431.concoct.84	o__Clostridiales (UID1212)	172	263	149	1	262	0	0	0	0	99.33	0	0
SRS015431.concoct.85	root (UID1)	5656	56	24	56	0	0	0	0	0	0	0	0
SRS015431.concoct.86	k__Bacteria (UID203)	5449	104	58	52	9	11	22	6	4	77.93	142.24	74.85
SRS015431.concoct.87	o__Clostridiales (UID1212)	172	263	149	4	259	0	0	0	0	97.99	0	0
SRS015431.concoct.88	root (UID1)	5656	56	24	56	0	0	0	0	0	0	0	0
SRS015431.concoct.89	o__Clostridiales (UID1226)	155	278	158	28	235	14	1	0	0	93.29	8.54	70.59
SRS015431.concoct.9	root (UID1)	5656	56	24	56	0	0	0	0	0	0	0	0
SRS015431.concoct.90	k__Bacteria (UID2569)	434	278	186	2	274	2	0	0	0	98.92	1.08	100
SRS015431.concoct.91	o__Clostridiales (UID1212)	172	261	147	203	53	5	0	0	0	21.71	2.95	100
SRS015431.concoct.92	o__Clostridiales (UID1212)	172	263	149	9	254	0	0	0	0	95.3	0	0
SRS015431.concoct.93	root (UID1)	5656	56	24	56	0	0	0	0	0	0	0	0
SRS015431.concoct.94	root (UID1)	5656	56	24	56	0	0	0	0	0	0	0	0
SRS015431.concoct.95	o__Clostridiales (UID1212)	172	263	149	2	256	5	0	0	0	98.66	2.68	0
SRS015431.concoct.96	p__Proteobacteria (UID3887)	1487	255	158	189	65	1	0	0	0	22.58	0.63	0
SRS015431.concoct.97	root (UID1)	5656	56	24	56	0	0	0	0	0	0	0	0
SRS015431.concoct.98	o__Clostridiales (UID1212)	172	263	149	56	203	4	0	0	0	73.44	2.03	50
SRS015431.concoct.99	root (UID1)	5656	56	24	56	0	0	0	0	0	0	0	0
SRS015431.dastool_concoct_metabat2.1	k__Bacteria (UID1453)	901	171	117	15	154	2	0	0	0	88.03	1.14	0
SRS015431.dastool_concoct_metabat2.10	o__Clostridiales (UID1212)	172	260	146	3	257	0	0	0	0	98.63	0	0
SRS015431.dastool_concoct_metabat2.11	o__Clostridiales (UID1212)	172	263	149	2	260	1	0	0	0	98.66	0.17	100
SRS015431.dastool_concoct_metabat2.12	o__Selenomonadales (UID1024)	64	334	167	0	333	1	0	0	0	100	0.6	0
SRS015431.dastool_concoct_metabat2.13	o__Clostridiales (UID1212)	172	263	149	4	258	1	0	0	0	97.32	0.34	0
SRS015431.dastool_concoct_metabat2.14	o__Clostridiales (UID1212)	172	263	149	1	262	0	0	0	0	99.33	0	0
SRS015431.dastool_concoct_metabat2.15	o__Clostridiales (UID1212)	172	263	149	22	235	6	0	0	0	89.93	3.24	16.67
SRS015431.dastool_concoct_metabat2.16	k__Bacteria (UID2569)	434	278	186	3	270	5	0	0	0	98.39	2.42	40
SRS015431.dastool_concoct_metabat2.17	g__Prevotella (UID2722)	64	532	281	21	510	1	0	0	0	94.47	0.18	0
SRS015431.dastool_concoct_metabat2.18	o__Bacteroidales (UID2657)	160	492	269	17	474	1	0	0	0	96.1	0.19	0
SRS015431.dastool_concoct_metabat2.19	o__Clostridiales (UID1212)	172	263	149	1	261	1	0	0	0	99.33	0.67	0
SRS015431.dastool_concoct_metabat2.2	k__Bacteria (UID2569)	434	278	186	7	271	0	0	0	0	96.24	0	0
SRS015431.dastool_concoct_metabat2.20	o__Clostridiales (UID1212)	172	263	149	1	261	0	1	0	0	99.78	1.34	0
SRS015431.dastool_concoct_metabat2.21	o__Clostridiales (UID1212)	172	263	149	4	259	0	0	0	0	97.99	0	0
SRS015431.dastool_concoct_metabat2.22	o__Clostridiales (UID1212)	172	263	149	12	251	0	0	0	0	93.96	0	0
SRS015431.dastool_concoct_metabat2.23	o__Clostridiales (UID1212)	172	263	149	4	259	0	0	0	0	98.32	0	0
SRS015431.dastool_concoct_metabat2.24	c__Clostridia (UID1118)	387	223	124	5	217	1	0	0	0	95.97	0.2	0
SRS015431.dastool_concoct_metabat2.25	k__Bacteria (UID2329)	174	149	89	6	139	4	0	0	0	93.82	2.86	0
SRS015431.dastool_concoct_metabat2.26	k__Bacteria (UID2329)	174	149	89	6	131	12	0	0	0	93.82	9.82	0
SRS015431.dastool_concoct_metabat2.27	o__Clostridiales (UID1212)	172	263	149	1	262	0	0	0	0	99.33	0	0
SRS015431.dastool_concoct_metabat2.28	o__Bacteroidales (UID2617)	213	406	265	12	391	3	0	0	0	97.13	0.94	33.33
SRS015431.dastool_concoct_metabat2.29	f__Lachnospiraceae (UID1255)	90	354	174	33	316	5	0	0	0	93.72	1.09	40
SRS015431.dastool_concoct_metabat2.3	o__Bacteroidales (UID2654)	163	486	266	15	466	5	0	0	0	95.6	1.5	20
SRS015431.dastool_concoct_metabat2.30	o__Clostridiales (UID1212)	172	263	149	17	245	1	0	0	0	93.29	0.67	0
SRS015431.dastool_concoct_metabat2.31	o__Clostridiales (UID1212)	172	263	149	5	257	1	0	0	0	97.09	0.34	0
SRS015431.dastool_concoct_metabat2.32	o__Clostridiales (UID1226)	155	278	158	12	253	13	0	0	0	94.73	4.17	15.38
SRS015431.dastool_concoct_metabat2.33	p__Proteobacteria (UID3887)	1487	256	160	22	233	1	0	0	0	97.5	0.62	0
SRS015431.dastool_concoct_metabat2.34	o__Clostridiales (UID1226)	155	278	158	20	256	2	0	0	0	94.3	1.27	0
SRS015431.dastool_concoct_metabat2.35	f__Lachnospiraceae (UID1286)	57	420	207	5	414	1	0	0	0	98.31	0.48	0
SRS015431.dastool_concoct_metabat2.36	o__Clostridiales (UID1212)	172	263	149	27	233	3	0	0	0	86.24	1.01	33.33
SRS015431.dastool_concoct_metabat2.37	k__Bacteria (UID203)	5449	104	58	0	83	21	0	0	0	100	10.34	33.33
SRS015431.dastool_concoct_metabat2.38	o__Bacteroidales (UID2617)	213	406	265	7	399	0	0	0	0	99.22	0	0
SRS015431.dastool_concoct_metabat2.39	k__Bacteria (UID2372)	131	177	106	15	158	4	0	0	0	92.59	0.84	25
SRS015431.dastool_concoct_metabat2.4	o__Clostridiales (UID1212)	172	263	149	42	217	4	0	0	0	78.79	1.34	0
SRS015431.dastool_concoct_metabat2.40	o__Clostridiales (UID1212)	172	263	149	11	250	2	0	0	0	94.59	0.56	50
SRS015431.dastool_concoct_metabat2.41	c__Deltaproteobacteria (UID3218)	61	284	169	34	239	9	2	0	0	87.48	5.06	33.33
SRS015431.dastool_concoct_metabat2.42	k__Bacteria (UID2372)	131	177	106	23	152	2	0	0	0	87.47	1.42	50
SRS015431.dastool_concoct_metabat2.43	o__Clostridiales (UID1212)	172	263	149	56	203	4	0	0	0	73.44	2.03	50
SRS015431.dastool_concoct_metabat2.44	o__Clostridiales (UID1212)	172	263	149	31	170	62	0	0	0	86.58	27.46	22.58
SRS015431.dastool_concoct_metabat2.45	k__Bacteria (UID2372)	131	177	106	16	156	5	0	0	0	95.34	4.72	20
SRS015431.dastool_concoct_metabat2.46	o__Clostridiales (UID1226)	155	278	158	28	235	14	1	0	0	93.29	8.54	70.59
SRS015431.dastool_concoct_metabat2.47	p__Actinobacteria (UID2112)	31	211	124	26	144	38	3	0	0	83.79	22.86	46.81
SRS015431.dastool_concoct_metabat2.48	p__Euryarchaeota (UID3)	148	188	125	61	127	0	0	0	0	72.02	0	0
SRS015431.dastool_concoct_metabat2.49	o__Clostridiales (UID1212)	172	263	149	60	201	0	2	0	0	74.49	2.01	0
SRS015431.dastool_concoct_metabat2.5	c__Clostridia (UID1118)	387	223	124	14	208	1	0	0	0	93.15	0.2	0
SRS015431.dastool_concoct_metabat2.50	p__Bacteroidetes (UID2605)	350	314	208	24	282	8	0	0	0	96.57	1.52	62.5
SRS015431.dastool_concoct_metabat2.51	o__Clostridiales (UID1212)	172	263	149	38	219	5	1	0	0	92.43	2.91	12.5
SRS015431.dastool_concoct_metabat2.52	o__Clostridiales (UID1212)	172	263	149	137	124	2	0	0	0	44.73	0.67	0
SRS015431.dastool_concoct_metabat2.53	o__Clostridiales (UID1226)	155	278	158	39	218	21	0	0	0	89.98	8.1	33.33
SRS015431.dastool_concoct_metabat2.54	o__Clostridiales (UID1212)	172	263	149	67	193	3	0	0	0	81.04	1.68	0
SRS015431.dastool_concoct_metabat2.55	o__Clostridiales (UID1212)	172	263	149	113	136	14	0	0	0	60.38	7.2	0
SRS015431.dastool_concoct_metabat2.56	k__Bacteria (UID203)	5449	104	58	16	71	17	0	0	0	83.51	4.08	76.47
SRS015431.dastool_concoct_metabat2.6	o__Bacteroidales (UID2621)	198	427	260	2	425	0	0	0	0	99.42	0	0
SRS015431.dastool_concoct_metabat2.7	o__Clostridiales (UID1212)	172	263	149	6	257	0	0	0	0	97.27	0	0
SRS015431.dastool_concoct_metabat2.8	c__Clostridia (UID1118)	387	223	124	9	213	1	0	0	0	93.95	0.81	0
SRS015431.dastool_concoct_metabat2.9	o__Clostridiales (UID1212)	172	263	149	10	249	4	0	0	0	93.94	2.01	0
SRS015431.dastool_metabat2_metadecoder.1	p__Proteobacteria (UID3887)	1487	256	160	2	253	1	0	0	0	98.75	0.62	0
SRS015431.dastool_metabat2_metadecoder.10	o__Clostridiales (UID1212)	172	263	149	3	259	0	1	0	0	99.11	1.34	0
SRS015431.dastool_metabat2_metadecoder.11	o__Selenomonadales (UID1024)	64	334	167	0	333	1	0	0	0	100	0.6	0
SRS015431.dastool_metabat2_metadecoder.12	o__Clostridiales (UID1212)	172	263	149	3	259	1	0	0	0	97.99	0.34	0
SRS015431.dastool_metabat2_metadecoder.13	o__Clostridiales (UID1212)	172	263	149	1	262	0	0	0	0	99.33	0	0
SRS015431.dastool_metabat2_metadecoder.14	o__Clostridiales (UID1212)	172	263	149	22	235	6	0	0	0	89.93	3.24	16.67
SRS015431.dastool_metabat2_metadecoder.15	o__Bacteroidales (UID2617)	213	406	265	14	391	1	0	0	0	96.37	0.38	100
SRS015431.dastool_metabat2_metadecoder.16	o__Clostridiales (UID1212)	172	263	149	1	261	1	0	0	0	99.33	0.67	0
SRS015431.dastool_metabat2_metadecoder.17	o__Clostridiales (UID1212)	172	263	149	11	251	1	0	0	0	94.41	0.34	0
SRS015431.dastool_metabat2_metadecoder.18	o__Clostridiales (UID1212)	172	263	149	12	251	0	0	0	0	93.29	0	0
SRS015431.dastool_metabat2_metadecoder.19	f__Lachnospiraceae (UID1256)	33	333	171	23	310	0	0	0	0	95.22	0	0
SRS015431.dastool_metabat2_metadecoder.2	k__Bacteria (UID1453)	901	171	117	15	154	2	0	0	0	88.03	1.14	0
SRS015431.dastool_metabat2_metadecoder.20	o__Clostridiales (UID1212)	172	263	149	5	257	1	0	0	0	97.65	0.34	0
SRS015431.dastool_metabat2_metadecoder.21	c__Clostridia (UID1118)	387	223	124	6	216	1	0	0	0	95.16	0.2	0
SRS015431.dastool_metabat2_metadecoder.22	k__Bacteria (UID2329)	174	149	89	6	139	4	0	0	0	93.82	2.86	0
SRS015431.dastool_metabat2_metadecoder.23	o__Clostridiales (UID1212)	172	263	149	1	262	0	0	0	0	99.33	0	0
SRS015431.dastool_metabat2_metadecoder.24	g__Prevotella (UID2722)	64	532	281	24	507	1	0	0	0	93.76	0.18	0
SRS015431.dastool_metabat2_metadecoder.25	o__Clostridiales (UID1212)	172	263	149	4	258	1	0	0	0	97.99	0.17	100
SRS015431.dastool_metabat2_metadecoder.26	o__Clostridiales (UID1212)	172	263	149	7	256	0	0	0	0	95.97	0	0
SRS015431.dastool_metabat2_metadecoder.27	f__Lachnospiraceae (UID1255)	90	354	174	34	315	5	0	0	0	93.15	1.09	40
SRS015431.dastool_metabat2_metadecoder.28	o__Clostridiales (UID1212)	172	263	149	17	245	1	0	0	0	93.29	0.67	0
SRS015431.dastool_metabat2_metadecoder.29	o__Clostridiales (UID1226)	155	278	158	16	253	9	0	0	0	93.46	3.48	11.11
SRS015431.dastool_metabat2_metadecoder.3	k__Bacteria (UID2569)	434	278	186	7	271	0	0	0	0	96.24	0	0
SRS015431.dastool_metabat2_metadecoder.30	k__Bacteria (UID2372)	131	177	106	10	160	7	0	0	0	95.42	2.73	14.29
SRS015431.dastool_metabat2_metadecoder.31	o__Clostridiales (UID1226)	155	278	158	22	255	1	0	0	0	93.67	0.63	0
SRS015431.dastool_metabat2_metadecoder.32	o__Clostridiales (UID1212)	172	260	146	3	251	6	0	0	0	98.63	1.94	0
SRS015431.dastool_metabat2_metadecoder.33	o__Bacteroidales (UID2617)	213	406	265	7	399	0	0	0	0	99.22	0	0
SRS015431.dastool_metabat2_metadecoder.34	f__Lachnospiraceae (UID1256)	33	333	171	12	317	4	0	0	0	96.1	1.27	25
SRS015431.dastool_metabat2_metadecoder.35	o__Clostridiales (UID1212)	172	263	149	47	214	2	0	0	0	77.74	0.45	0
SRS015431.dastool_metabat2_metadecoder.36	k__Bacteria (UID2372)	131	177	106	30	146	1	0	0	0	82.43	0.47	0
SRS015431.dastool_metabat2_metadecoder.37	o__Clostridiales (UID1212)	172	263	149	31	225	7	0	0	0	87.13	3.19	28.57
SRS015431.dastool_metabat2_metadecoder.38	c__Deltaproteobacteria (UID3218)	61	284	169	70	208	6	0	0	0	71.11	1.84	50
SRS015431.dastool_metabat2_metadecoder.39	o__Clostridiales (UID1212)	172	263	149	74	189	0	0	0	0	71.86	0	0
SRS015431.dastool_metabat2_metadecoder.4	k__Bacteria (UID2329)	174	149	89	8	140	1	0	0	0	91.57	1.12	0
SRS015431.dastool_metabat2_metadecoder.40	o__Clostridiales (UID1212)	172	261	147	24	233	4	0	0	0	88.17	2.04	25
SRS015431.dastool_metabat2_metadecoder.41	p__Bacteroidetes (UID2605)	350	314	208	17	281	16	0	0	0	98.97	2.24	68.75
SRS015431.dastool_metabat2_metadecoder.42	p__Actinobacteria (UID2112)	31	211	124	100	108	3	0	0	0	47.48	2.42	66.67
SRS015431.dastool_metabat2_metadecoder.43	o__Clostridiales (UID1212)	172	263	149	145	118	0	0	0	0	35.93	0	0
SRS015431.dastool_metabat2_metadecoder.44	f__Lachnospiraceae (UID1286)	57	420	207	57	363	0	0	0	0	92.39	0	0
SRS015431.dastool_metabat2_metadecoder.45	o__Clostridiales (UID1212)	172	263	149	59	202	0	2	0	0	75.16	2.01	0
SRS015431.dastool_metabat2_metadecoder.46	c__Clostridia (UID1118)	387	223	124	123	96	4	0	0	0	32.43	0.75	0
SRS015431.dastool_metabat2_metadecoder.47	o__Clostridiales (UID1226)	155	278	158	32	232	11	3	0	0	91.39	9.07	45
SRS015431.dastool_metabat2_metadecoder.48	o__Clostridiales (UID1212)	172	263	149	55	208	0	0	0	0	83.89	0	0
SRS015431.dastool_metabat2_metadecoder.49	o__Clostridiales (UID1226)	155	278	158	39	222	17	0	0	0	89.98	5.57	41.18
SRS015431.dastool_metabat2_metadecoder.5	o__Clostridiales (UID1212)	172	263	149	42	217	4	0	0	0	78.79	1.34	0
SRS015431.dastool_metabat2_metadecoder.50	o__Clostridiales (UID1212)	172	263	149	129	133	1	0	0	0	48.18	0.67	100
SRS015431.dastool_metabat2_metadecoder.51	o__Bacteroidales (UID2621)	198	427	260	30	397	0	0	0	0	98.72	0	0
SRS015431.dastool_metabat2_metadecoder.52	f__Lachnospiraceae (UID1286)	57	420	207	66	329	19	6	0	0	91.55	8.3	32.43
SRS015431.dastool_metabat2_metadecoder.53	o__Clostridiales (UID1212)	172	263	149	183	76	4	0	0	0	21.89	0.08	50
SRS015431.dastool_metabat2_metadecoder.54	o__Clostridiales (UID1212)	172	263	149	113	136	14	0	0	0	60.38	7.2	0
SRS015431.dastool_metabat2_metadecoder.55	k__Archaea (UID2)	207	149	107	90	59	0	0	0	0	44.39	0	0
SRS015431.dastool_metabat2_metadecoder.6	c__Clostridia (UID1118)	387	223	124	14	208	1	0	0	0	93.15	0.2	0
SRS015431.dastool_metabat2_metadecoder.7	o__Bacteroidales (UID2657)	160	492	269	14	477	1	0	0	0	96.28	0.19	0
SRS015431.dastool_metabat2_metadecoder.8	c__Clostridia (UID1118)	387	223	124	9	213	1	0	0	0	93.95	0.81	0
SRS015431.dastool_metabat2_metadecoder.9	o__Clostridiales (UID1212)	172	263	149	10	249	4	0	0	0	93.94	2.01	0
SRS015431.maxbin2.1	k__Bacteria (UID203)	5449	104	58	96	8	0	0	0	0	13.79	0	0
SRS015431.maxbin2.10	o__Clostridiales (UID1226)	155	278	158	204	63	11	0	0	0	13.61	2.29	18.18
SRS015431.maxbin2.100	k__Bacteria (UID203)	5449	103	57	19	40	25	6	8	5	87.72	42.98	5.67
SRS015431.maxbin2.101	o__Clostridiales (UID1212)	172	263	149	5	237	20	1	0	0	97.32	11.77	0
SRS015431.maxbin2.102	k__Bacteria (UID2569)	434	278	186	12	258	8	0	0	0	94.62	4.3	12.5
SRS015431.maxbin2.103	k__Bacteria (UID203)	5449	104	58	56	31	15	2	0	0	61.44	27.04	0
SRS015431.maxbin2.104	k__Bacteria (UID203)	5449	104	58	99	5	0	0	0	0	4.31	0	0
SRS015431.maxbin2.105	f__Lachnospiraceae (UID1256)	33	333	171	252	67	10	4	0	0	18.13	4	4.55
SRS015431.maxbin2.106	k__Bacteria (UID203)	5449	103	57	0	39	28	23	12	1	100	62.4	5.59
SRS015431.maxbin2.107	o__Clostridiales (UID1212)	172	263	149	10	249	4	0	0	0	93.94	2.01	0
SRS015431.maxbin2.108	k__Bacteria (UID203)	5449	103	57	54	28	14	3	4	0	20.89	12.48	19.15
SRS015431.maxbin2.109	k__Bacteria (UID203)	5449	104	58	31	33	38	2	0	0	87.93	42.24	0
SRS015431.maxbin2.11	f__Lachnospiraceae (UID1286)	57	420	207	32	377	11	0	0	0	95.61	2.66	0
SRS015431.maxbin2.110	o__Clostridiales (UID1212)	172	263	149	51	206	6	0	0	0	95.3	2.4	33.33
SRS015431.maxbin2.111	f__Lachnospiraceae (UID1286)	57	420	207	288	105	20	7	0	0	24.32	4.48	24.39
SRS015431.maxbin2.112	k__Bacteria (UID203)	5449	103	57	98	5	0	0	0	0	1.52	0	0
SRS015431.maxbin2.113	k__Bacteria (UID203)	5449	104	58	3	63	22	14	2	0	94.83	32.57	0
SRS015431.maxbin2.114	o__Clostridiales (UID1212)	172	263	149	107	94	47	14	1	0	54.04	27.06	8.42
SRS015431.maxbin2.115	c__Clostridia (UID1118)	387	223	124	9	213	1	0	0	0	95.97	0.2	0
SRS015431.maxbin2.116	g__Bacteroides (UID2691)	33	839	309	195	573	66	5	0	0	80.71	9.88	11.11
SRS015431.maxbin2.117	o__Clostridiales (UID1212)	172	263	149	3	256	4	0	0	0	98.99	0.67	0
SRS015431.maxbin2.118	o__Clostridiales (UID1212)	172	263	149	36	227	0	0	0	0	96.64	0	0
SRS015431.maxbin2.119	o__Clostridiales (UID1212)	172	263	149	6	187	55	12	3	0	96.64	37.04	0
SRS015431.maxbin2.12	o__Selenomonadales (UID1024)	64	334	167	4	323	7	0	0	0	99.4	2.15	0
SRS015431.maxbin2.120	o__Clostridiales (UID1212)	172	263	149	1	258	4	0	0	0	99.33	1.68	0
SRS015431.maxbin2.121	root (UID1)	5656	56	24	56	0	0	0	0	0	0	0	0
SRS015431.maxbin2.122	o__Clostridiales (UID1212)	172	263	149	76	154	31	1	1	0	82.25	16.19	25
SRS015431.maxbin2.123	k__Bacteria (UID203)	5449	104	58	18	58	25	3	0	0	76.41	7.74	2.94
SRS015431.maxbin2.124	k__Bacteria (UID203)	5449	103	57	80	23	0	0	0	0	32.93	0	0
SRS015431.maxbin2.125	k__Bacteria (UID203)	5449	103	57	59	34	9	0	1	0	61.43	17.54	0
SRS015431.maxbin2.126	o__Bacteroidales (UID2621)	198	427	260	4	423	0	0	0	0	98.65	0	0
SRS015431.maxbin2.127	k__Bacteria (UID2372)	131	177	106	5	151	17	4	0	0	97.53	14.82	6.9
SRS015431.maxbin2.128	k__Bacteria (UID2569)	434	278	186	12	264	2	0	0	0	95.16	0.81	100
SRS015431.maxbin2.129	root (UID1)	5656	56	24	56	0	0	0	0	0	0	0	0
SRS015431.maxbin2.13	k__Bacteria (UID203)	5449	103	57	73	14	6	5	3	2	16.24	11.21	52.54
SRS015431.maxbin2.130	f__Lachnospiraceae (UID1286)	57	420	207	143	227	50	0	0	0	69.25	15.54	28
SRS015431.maxbin2.131	p__Bacteroidetes (UID2605)	350	314	208	46	240	28	0	0	0	95.12	11.62	25
SRS015431.maxbin2.132	o__Clostridiales (UID1212)	172	263	149	77	156	28	2	0	0	77.18	11.76	2.94
SRS015431.maxbin2.14	k__Bacteria (UID203)	5449	104	58	84	19	1	0	0	0	29.66	1.72	0
SRS015431.maxbin2.15	o__Clostridiales (UID1212)	172	263	149	1	261	1	0	0	0	99.33	0.34	0
SRS015431.maxbin2.16	o__Clostridiales (UID1212)	172	263	149	3	257	3	0	0	0	97.99	1.01	0
SRS015431.maxbin2.17	k__Bacteria (UID203)	5449	103	57	64	38	1	0	0	0	59.65	1.75	0
SRS015431.maxbin2.18	o__Clostridiales (UID1212)	172	261	147	91	155	15	0	0	0	74.56	6.86	26.67
SRS015431.maxbin2.19	k__Bacteria (UID203)	5449	104	58	4	67	33	0	0	0	94.83	12.93	0
SRS015431.maxbin2.2	o__Clostridiales (UID1212)	172	261	147	19	112	72	31	17	10	89.75	97.37	21.24
SRS015431.maxbin2.20	o__Clostridiales (UID1212)	172	263	149	156	107	0	0	0	0	30.87	0	0
SRS015431.maxbin2.21	f__Lachnospiraceae (UID1256)	33	333	171	169	96	41	21	4	2	51.58	34.02	3.38
SRS015431.maxbin2.22	k__Bacteria (UID203)	5449	103	57	37	45	19	2	0	0	59.45	13.3	24
SRS015431.maxbin2.23	k__Bacteria (UID203)	5449	104	58	45	40	16	3	0	0	50.3	12.7	0
SRS015431.maxbin2.24	o__Clostridiales (UID1226)	155	278	158	59	103	67	40	8	1	79.56	66.4	4.9
SRS015431.maxbin2.25	f__Lachnospiraceae (UID1255)	90	354	174	25	230	84	11	4	0	95.58	40.9	3.55
SRS015431.maxbin2.26	k__Bacteria (UID203)	5449	104	58	11	70	19	4	0	0	84.17	24.82	3.23
SRS015431.maxbin2.27	o__Clostridiales (UID1212)	172	263	149	79	179	3	2	0	0	72.27	3.49	11.11
SRS015431.maxbin2.28	root (UID1)	5656	56	24	54	2	0	0	0	0	8.33	0	0
SRS015431.maxbin2.29	o__Bacteroidales (UID2657)	160	491	269	436	52	3	0	0	0	4.61	0.27	0
SRS015431.maxbin2.3	k__Bacteria (UID203)	5449	103	57	7	73	20	2	1	0	90.19	7.34	93.75
SRS015431.maxbin2.30	p__Actinobacteria (UID2112)	31	211	124	168	34	7	2	0	0	7.42	1.39	7.69
SRS015431.maxbin2.31	o__Clostridiales (UID1212)	172	263	149	25	233	5	0	0	0	87.25	1.81	20
SRS015431.maxbin2.32	o__Clostridiales (UID1212)	172	263	149	54	203	6	0	0	0	89.3	1.94	16.67
SRS015431.maxbin2.33	k__Bacteria (UID203)	5449	102	56	94	8	0	0	0	0	8.52	0	0
SRS015431.maxbin2.34	o__Clostridiales (UID1212)	172	263	149	4	229	29	1	0	0	97.99	10.45	3.12
SRS015431.maxbin2.35	k__Bacteria (UID203)	5449	103	57	11	57	28	3	3	1	97.67	50.68	1.43
SRS015431.maxbin2.36	p__Bacteroidetes (UID2605)	350	314	208	17	243	52	2	0	0	96.39	17.25	13.79
SRS015431.maxbin2.37	root (UID1)	5656	56	24	55	1	0	0	0	0	4.17	0	0
SRS015431.maxbin2.38	o__Clostridiales (UID1212)	172	263	149	103	100	48	12	0	0	60.55	26.34	4.76
SRS015431.maxbin2.39	c__Clostridia (UID1118)	387	223	124	192	23	8	0	0	0	3.28	0.21	0
SRS015431.maxbin2.4	o__Clostridiales (UID1212)	172	263	149	24	212	26	1	0	0	88.65	10.48	3.45
SRS015431.maxbin2.40	k__Bacteria (UID203)	5449	104	58	17	57	29	1	0	0	77.59	17.98	78.12
SRS015431.maxbin2.41	o__Bacteroidales (UID2617)	213	406	265	7	392	7	0	0	0	99.22	0.08	0
SRS015431.maxbin2.42	root (UID1)	5656	56	24	56	0	0	0	0	0	0	0	0
SRS015431.maxbin2.43	k__Bacteria (UID203)	5449	103	57	70	26	7	0	0	0	47.69	12.28	0
SRS015431.maxbin2.44	k__Bacteria (UID203)	5449	102	56	13	67	13	4	5	0	85.91	15.83	40
SRS015431.maxbin2.45	k__Bacteria (UID203)	5449	102	56	70	22	8	2	0	0	50.89	21.43	35.71
SRS015431.maxbin2.46	g__Prevotella (UID2722)	64	532	281	9	504	19	0	0	0	97.68	1.96	0
SRS015431.maxbin2.47	f__Lachnospiraceae (UID1256)	33	333	171	136	125	72	0	0	0	68.38	25.1	8.33
SRS015431.maxbin2.48	c__Deltaproteobacteria (UID3218)	61	284	169	69	197	17	1	0	0	82.3	7.51	10
SRS015431.maxbin2.49	k__Bacteria (UID203)	5449	104	58	30	33	30	7	2	2	70.53	48.8	0
SRS015431.maxbin2.5	o__Bacteroidales (UID2617)	213	406	265	13	237	124	28	4	0	97.31	51.08	13.79
SRS015431.maxbin2.50	k__Bacteria (UID203)	5449	103	57	102	1	0	0	0	0	0.88	0	0
SRS015431.maxbin2.51	k__Bacteria (UID203)	5449	104	58	1	78	22	2	1	0	98.28	12.32	14.71
SRS015431.maxbin2.52	p__Actinobacteria (UID2112)	31	211	124	59	118	31	3	0	0	75.83	23.01	50
SRS015431.maxbin2.53	k__Bacteria (UID203)	5449	103	57	68	26	7	2	0	0	47.37	15.5	7.69
SRS015431.maxbin2.54	o__Clostridiales (UID1212)	172	263	149	89	143	25	5	1	0	67.25	13.47	2.17
SRS015431.maxbin2.55	f__Lachnospiraceae (UID1256)	33	333	171	195	113	15	10	0	0	39.34	6.62	24.44
SRS015431.maxbin2.56	k__Bacteria (UID203)	5449	104	58	93	11	0	0	0	0	15.52	0	0
SRS015431.maxbin2.57	k__Bacteria (UID203)	5449	102	56	55	43	4	0	0	0	72.68	7.14	75
SRS015431.maxbin2.58	f__Lachnospiraceae (UID1256)	33	333	171	241	84	8	0	0	0	24.6	3.61	25
SRS015431.maxbin2.59	root (UID1)	5656	56	24	56	0	0	0	0	0	0	0	0
SRS015431.maxbin2.6	k__Bacteria (UID203)	5449	103	57	85	8	10	0	0	0	14.04	6.38	100
SRS015431.maxbin2.60	o__Clostridiales (UID1226)	155	278	158	87	108	53	20	10	0	72.3	51.5	6.36
SRS015431.maxbin2.61	o__Clostridiales (UID1212)	172	263	149	41	207	13	2	0	0	94.94	5.62	10.53
SRS015431.maxbin2.62	k__Bacteria (UID2329)	174	149	89	7	108	33	1	0	0	92.7	27.27	0
SRS015431.maxbin2.63	o__Clostridiales (UID1212)	172	263	149	217	38	6	2	0	0	14.77	1.55	0
SRS015431.maxbin2.64	o__Clostridiales (UID1212)	172	263	149	90	87	82	4	0	0	70.3	37.68	18.09
SRS015431.maxbin2.65	k__Bacteria (UID203)	5449	104	58	43	34	18	8	1	0	56.74	29.44	8.33
SRS015431.maxbin2.66	k__Bacteria (UID203)	5449	104	58	8	59	35	2	0	0	87.93	13.36	68.29
SRS015431.maxbin2.67	root (UID1)	5656	56	24	55	1	0	0	0	0	4.17	0	0
SRS015431.maxbin2.68	k__Bacteria (UID1453)	901	171	117	71	93	7	0	0	0	55.58	2.74	0
SRS015431.maxbin2.69	o__Bacteroidales (UID2657)	160	492	269	84	380	25	3	0	0	88.2	5.64	26.47
SRS015431.maxbin2.7	root (UID1)	5656	56	24	55	1	0	0	0	0	4.17	0	0
SRS015431.maxbin2.70	k__Bacteria (UID203)	5449	104	58	1	60	42	1	0	0	98.28	62.38	0
SRS015431.maxbin2.71	k__Bacteria (UID203)	5449	103	57	19	45	26	10	3	0	75.61	29.7	4.05
SRS015431.maxbin2.72	c__Clostridia (UID1118)	387	223	124	9	213	1	0	0	0	93.95	0.81	0
SRS015431.maxbin2.73	o__Bacteroidales (UID2657)	160	492	269	96	391	5	0	0	0	79.74	1.02	0
SRS015431.maxbin2.74	k__Bacteria (UID203)	5449	103	57	2	79	21	1	0	0	96.49	10.27	8.33
SRS015431.maxbin2.75	o__Bacteroidales (UID2657)	160	492	269	17	466	7	2	0	0	98.75	2.04	0
SRS015431.maxbin2.76	o__Clostridiales (UID1212)	172	263	149	189	67	5	1	1	0	16.46	3.57	7.14
SRS015431.maxbin2.77	p__Bacteroidetes (UID2605)	350	314	208	43	260	9	1	1	0	97.18	4.11	33.33
SRS015431.maxbin2.78	root (UID1)	5656	56	24	54	0	2	0	0	0	8.33	8.33	100
SRS015431.maxbin2.79	o__Bacteroidales (UID2654)	163	486	266	189	297	0	0	0	0	55.79	0	0
SRS015431.maxbin2.8	root (UID1)	5656	56	24	55	0	1	0	0	0	4.17	4.17	100
SRS015431.maxbin2.80	k__Bacteria (UID203)	5449	103	57	69	21	9	2	1	1	43.94	33.65	8.33
SRS015431.maxbin2.81	o__Clostridiales (UID1226)	155	278	158	37	232	9	0	0	0	91.19	4.64	44.44
SRS015431.maxbin2.82	k__Bacteria (UID203)	5449	103	57	57	29	7	9	1	0	63.67	35.41	2.5
SRS015431.maxbin2.83	k__Bacteria (UID203)	5449	104	58	93	10	1	0	0	0	15.67	1.72	0
SRS015431.maxbin2.84	f__Lachnospiraceae (UID1286)	57	420	207	41	333	43	3	0	0	95.61	14.09	17.31
SRS015431.maxbin2.85	o__Bacteroidales (UID2621)	198	427	260	315	105	6	1	0	0	21.12	0.97	11.11
SRS015431.maxbin2.86	k__Bacteria (UID203)	5449	103	57	23	43	27	10	0	0	73.05	32.14	8.77
SRS015431.maxbin2.87	f__Lachnospiraceae (UID1286)	57	420	207	301	85	33	1	0	0	28.12	10.07	91.67
SRS015431.maxbin2.88	o__Bacteroidales (UID2621)	198	427	260	64	346	17	0	0	0	88.55	3.6	29.41
SRS015431.maxbin2.89	o__Clostridiales (UID1212)	172	263	149	68	194	1	0	0	0	82.21	0.22	0
SRS015431.maxbin2.9	k__Bacteria (UID2329)	174	149	89	6	142	1	0	0	0	93.82	1.12	0
SRS015431.maxbin2.90	c__Clostridia (UID1118)	387	223	124	89	106	25	2	1	0	66.97	18.04	5.41
SRS015431.maxbin2.91	o__Clostridiales (UID1212)	172	260	146	3	257	0	0	0	0	98.63	0	0
SRS015431.maxbin2.92	k__Bacteria (UID203)	5449	104	58	51	19	24	3	7	0	27.59	15.75	4
SRS015431.maxbin2.93	k__Bacteria (UID203)	5449	102	56	61	36	5	0	0	0	63.72	8.93	20
SRS015431.maxbin2.94	o__Clostridiales (UID1226)	155	278	158	27	114	126	11	0	0	89.87	61.08	1.26
SRS015431.maxbin2.95	k__Bacteria (UID203)	5449	103	58	65	23	14	1	0	0	24.37	3.26	82.35
SRS015431.maxbin2.96	o__Clostridiales (UID1212)	172	263	149	4	258	0	1	0	0	98.43	1.34	0
SRS015431.maxbin2.97	k__Bacteria (UID203)	5449	103	57	54	38	11	0	0	0	68.42	15.79	45.45
SRS015431.maxbin2.98	k__Bacteria (UID2329)	174	149	89	84	52	10	3	0	0	37.43	8.83	5.26
SRS015431.maxbin2.99	k__Bacteria (UID203)	5449	103	57	57	30	12	4	0	0	54.86	26.32	8.33
SRS015431.metabat2.1	k__Bacteria (UID203)	5449	104	58	98	6	0	0	0	0	0.94	0	0
SRS015431.metabat2.10	k__Bacteria (UID2569)	434	278	186	7	271	0	0	0	0	96.24	0	0
SRS015431.metabat2.100	k__Bacteria (UID203)	5449	103	57	69	32	2	0	0	0	46.79	3.51	0
SRS015431.metabat2.101	o__Clostridiales (UID1212)	172	263	149	31	170	62	0	0	0	86.58	27.46	22.58
SRS015431.metabat2.102	root (UID1)	5656	56	24	55	1	0	0	0	0	4.17	0	0
SRS015431.metabat2.103	k__Bacteria (UID2329)	174	149	89	95	54	0	0	0	0	23.6	0	0
SRS015431.metabat2.104	o__Clostridiales (UID1212)	172	263	149	7	256	0	0	0	0	95.97	0	0
SRS015431.metabat2.105	k__Bacteria (UID203)	5449	103	57	61	42	0	0	0	0	62.79	0	0
SRS015431.metabat2.106	o__Clostridiales (UID1212)	172	263	149	22	235	6	0	0	0	89.93	3.24	16.67
SRS015431.metabat2.107	f__Lachnospiraceae (UID1286)	57	420	207	69	344	7	0	0	0	94.47	2.66	14.29
SRS015431.metabat2.108	c__Clostridia (UID1118)	387	223	124	14	208	1	0	0	0	93.15	0.2	0
SRS015431.metabat2.109	k__Bacteria (UID1453)	901	171	117	15	154	2	0	0	0	88.03	1.14	0
SRS015431.metabat2.11	o__Clostridiales (UID1212)	172	263	149	1	261	1	0	0	0	99.33	0.67	0
SRS015431.metabat2.110	o__Clostridiales (UID1212)	172	263	149	1	262	0	0	0	0	99.33	0	0
SRS015431.metabat2.111	p__Bacteroidetes (UID2605)	350	314	208	53	259	2	0	0	0	96.84	0.96	0
SRS015431.metabat2.112	o__Clostridiales (UID1212)	172	263	149	38	225	0	0	0	0	95.3	0	0
SRS015431.metabat2.113	root (UID1)	5656	56	24	53	3	0	0	0	0	12.5	0	0
SRS015431.metabat2.114	o__Clostridiales (UID1212)	172	263	149	17	245	1	0	0	0	93.29	0.67	0
SRS015431.metabat2.115	k__Bacteria (UID203)	5449	103	57	90	13	0	0	0	0	15.95	0	0
SRS015431.metabat2.116	o__Clostridiales (UID1212)	172	263	149	12	251	0	0	0	0	93.96	0	0
SRS015431.metabat2.117	k__Bacteria (UID203)	5449	104	58	102	2	0	0	0	0	3.45	0	0
SRS015431.metabat2.118	o__Clostridiales (UID1212)	172	263	149	5	257	1	0	0	0	97.09	0.34	0
SRS015431.metabat2.119	k__Bacteria (UID2569)	434	278	186	48	224	6	0	0	0	91.67	2.69	0
SRS015431.metabat2.12	o__Bacteroidales (UID2657)	160	492	269	362	130	0	0	0	0	21.14	0	0
SRS015431.metabat2.120	o__Selenomonadales (UID1024)	64	334	167	122	212	0	0	0	0	56.29	0	0
SRS015431.metabat2.121	o__Clostridiales (UID1212)	172	263	149	137	124	2	0	0	0	44.73	0.67	0
SRS015431.metabat2.13	k__Bacteria (UID203)	5449	104	58	74	30	0	0	0	0	30.56	0	0
SRS015431.metabat2.14	root (UID1)	5656	56	24	56	0	0	0	0	0	0	0	0
SRS015431.metabat2.15	k__Bacteria (UID203)	5449	103	57	70	28	3	2	0	0	47.53	12.28	11.11
SRS015431.metabat2.16	g__Prevotella (UID2722)	64	532	281	48	483	1	0	0	0	91.63	0.18	0
SRS015431.metabat2.17	k__Bacteria (UID203)	5449	103	57	95	8	0	0	0	0	14.04	0	0
SRS015431.metabat2.18	root (UID1)	5656	56	24	53	3	0	0	0	0	12.5	0	0
SRS015431.metabat2.19	root (UID1)	5656	56	24	54	2	0	0	0	0	8.33	0	0
SRS015431.metabat2.2	root (UID1)	5656	56	24	56	0	0	0	0	0	0	0	0
SRS015431.metabat2.20	o__Clostridiales (UID1212)	172	263	149	117	145	1	0	0	0	61.74	0.17	100
SRS015431.metabat2.21	root (UID1)	5656	56	24	56	0	0	0	0	0	0	0	0
SRS015431.metabat2.22	root (UID1)	5656	56	24	55	1	0	0	0	0	4.17	0	0
SRS015431.metabat2.23	o__Clostridiales (UID1212)	172	263	149	195	68	0	0	0	0	23.52	0	0
SRS015431.metabat2.24	k__Bacteria (UID2372)	131	177	106	15	158	4	0	0	0	92.59	0.84	25
SRS015431.metabat2.25	c__Clostridia (UID1118)	387	223	124	9	213	1	0	0	0	93.95	0.81	0
SRS015431.metabat2.26	root (UID1)	5656	56	24	56	0	0	0	0	0	0	0	0
SRS015431.metabat2.27	o__Clostridiales (UID1226)	155	278	158	12	253	13	0	0	0	94.73	4.17	15.38
SRS015431.metabat2.28	o__Clostridiales (UID1212)	172	263	149	60	201	0	2	0	0	74.49	2.01	0
SRS015431.metabat2.29	k__Bacteria (UID203)	5449	104	58	55	49	0	0	0	0	71.9	0	0
SRS015431.metabat2.3	root (UID1)	5656	56	24	55	1	0	0	0	0	4.17	0	0
SRS015431.metabat2.30	k__Bacteria (UID203)	5449	104	58	49	55	0	0	0	0	81.38	0	0
SRS015431.metabat2.31	k__Bacteria (UID203)	5449	104	58	95	9	0	0	0	0	12.07	0	0
SRS015431.metabat2.32	root (UID1)	5656	56	24	55	1	0	0	0	0	4.17	0	0
SRS015431.metabat2.33	o__Bacteroidales (UID2654)	163	486	266	64	421	1	0	0	0	94.09	0.38	100
SRS015431.metabat2.34	k__Bacteria (UID203)	5449	103	57	96	7	0	0	0	0	10.53	0	0
SRS015431.metabat2.35	root (UID1)	5656	56	24	56	0	0	0	0	0	0	0	0
SRS015431.metabat2.36	o__Clostridiales (UID1212)	172	263	149	113	136	14	0	0	0	60.38	7.2	0
SRS015431.metabat2.37	k__Bacteria (UID203)	5449	103	57	4	31	62	5	1	0	96.14	81.98	30.12
SRS015431.metabat2.38	o__Clostridiales (UID1226)	155	278	158	39	218	21	0	0	0	89.98	8.1	33.33
SRS015431.metabat2.39	k__Bacteria (UID203)	5449	103	57	69	34	0	0	0	0	50.88	0	0
SRS015431.metabat2.4	o__Clostridiales (UID1212)	172	263	149	1	262	0	0	0	0	99.33	0	0
SRS015431.metabat2.40	k__Bacteria (UID203)	5449	103	57	52	49	2	0	0	0	77.19	1.75	0
SRS015431.metabat2.41	k__Bacteria (UID203)	5449	104	58	94	10	0	0	0	0	14.66	0	0
SRS015431.metabat2.42	c__Clostridia (UID1118)	387	223	124	5	217	1	0	0	0	95.97	0.2	0
SRS015431.metabat2.43	root (UID1)	5656	56	24	44	2	10	0	0	0	38.89	30.56	100
SRS015431.metabat2.44	k__Bacteria (UID203)	5449	103	57	81	21	1	0	0	0	30.14	1.75	100
SRS015431.metabat2.45	k__Bacteria (UID203)	5449	104	58	84	20	0	0	0	0	19.44	0	0
SRS015431.metabat2.46	k__Bacteria (UID203)	5449	104	58	93	11	0	0	0	0	15.52	0	0
SRS015431.metabat2.47	k__Bacteria (UID2329)	174	149	89	6	139	4	0	0	0	93.82	2.86	0
SRS015431.metabat2.48	o__Bacteroidales (UID2621)	198	427	260	32	395	0	0	0	0	97.95	0	0
SRS015431.metabat2.49	o__Bacteroidales (UID2617)	213	406	265	12	391	3	0	0	0	97.13	0.94	33.33
SRS015431.metabat2.5	k__Bacteria (UID203)	5449	103	57	55	48	0	0	0	0	72.81	0	0
SRS015431.metabat2.50	f__Lachnospiraceae (UID1255)	90	354	174	33	316	5	0	0	0	93.72	1.09	40
SRS015431.metabat2.51	p__Proteobacteria (UID3887)	1487	256	160	22	233	1	0	0	0	97.5	0.62	0
SRS015431.metabat2.52	k__Bacteria (UID203)	5449	103	57	94	9	0	0	0	0	8.77	0	0
SRS015431.metabat2.53	o__Clostridiales (UID1212)	172	263	149	5	257	1	0	0	0	97.65	0.34	0
SRS015431.metabat2.54	o__Clostridiales (UID1212)	172	263	149	117	146	0	0	0	0	66.54	0	0
SRS015431.metabat2.55	k__Bacteria (UID203)	5449	104	58	102	2	0	0	0	0	3.45	0	0
SRS015431.metabat2.56	o__Clostridiales (UID1226)	155	278	158	75	198	5	0	0	0	74.93	2.74	80
SRS015431.metabat2.57	p__Bacteroidetes (UID2605)	350	314	208	70	242	2	0	0	0	87.49	0.48	50
SRS015431.metabat2.58	p__Euryarchaeota (UID3)	148	188	125	108	80	0	0	0	0	49.35	0	0
SRS015431.metabat2.59	p__Bacteroidetes (UID2605)	350	314	208	24	282	8	0	0	0	96.57	1.52	62.5
SRS015431.metabat2.6	o__Clostridiales (UID1212)	172	263	149	42	217	4	0	0	0	78.79	1.34	0
SRS015431.metabat2.60	o__Clostridiales (UID1212)	172	263	149	57	205	1	0	0	0	86.44	0.67	0
SRS015431.metabat2.61	k__Bacteria (UID203)	5449	104	58	94	10	0	0	0	0	12.93	0	0
SRS015431.metabat2.62	o__Clostridiales (UID1212)	172	260	146	148	112	0	0	0	0	36.3	0	0
SRS015431.metabat2.63	o__Clostridiales (UID1212)	172	263	149	87	175	1	0	0	0	77.52	0.22	0
SRS015431.metabat2.64	o__Clostridiales (UID1212)	172	263	149	47	214	2	0	0	0	77.74	0.45	0
SRS015431.metabat2.65	c__Deltaproteobacteria (UID3218)	61	284	169	93	186	5	0	0	0	67.6	1.81	40
SRS015431.metabat2.66	o__Clostridiales (UID1212)	172	261	147	52	205	4	0	0	0	85.93	2.04	25
SRS015431.metabat2.67	o__Clostridiales (UID1212)	172	261	147	74	186	1	0	0	0	87.98	0.68	100
SRS015431.metabat2.68	k__Bacteria (UID203)	5449	104	58	48	25	31	0	0	0	81.38	48.62	54.84
SRS015431.metabat2.69	k__Bacteria (UID203)	5449	103	57	50	52	1	0	0	0	80.7	1.75	0
SRS015431.metabat2.7	o__Clostridiales (UID1212)	172	263	149	154	109	0	0	0	0	33.56	0	0
SRS015431.metabat2.70	k__Bacteria (UID203)	5449	103	57	74	29	0	0	0	0	44.74	0	0
SRS015431.metabat2.71	k__Bacteria (UID203)	5449	102	56	61	40	1	0	0	0	66.07	1.79	0
SRS015431.metabat2.72	o__Clostridiales (UID1226)	155	278	158	20	256	2	0	0	0	94.3	1.27	0
SRS015431.metabat2.73	o__Clostridiales (UID1212)	172	263	149	56	204	3	0	0	0	90.94	1.34	0
SRS015431.metabat2.74	k__Bacteria (UID2372)	131	177	106	60	116	1	0	0	0	79.87	0.47	0
SRS015431.metabat2.75	k__Bacteria (UID203)	5449	102	56	87	15	0	0	0	0	22.32	0	0
SRS015431.metabat2.76	k__Bacteria (UID203)	5449	103	57	101	2	0	0	0	0	2.63	0	0
SRS015431.metabat2.77	k__Bacteria (UID203)	5449	103	57	93	10	0	0	0	0	15.79	0	0
SRS015431.metabat2.78	p__Bacteroidetes (UID2605)	350	314	208	50	260	4	0	0	0	97.48	1.04	25
SRS015431.metabat2.79	k__Bacteria (UID203)	5449	104	58	82	17	4	1	0	0	35.34	10.34	71.43
SRS015431.metabat2.8	root (UID1)	5656	56	24	56	0	0	0	0	0	0	0	0
SRS015431.metabat2.80	k__Bacteria (UID203)	5449	102	56	66	30	5	1	0	0	59.82	12.5	87.5
SRS015431.metabat2.81	k__Bacteria (UID203)	5449	104	58	92	12	0	0	0	0	17.24	0	0
SRS015431.metabat2.82	k__Bacteria (UID2372)	131	177	106	38	137	2	0	0	0	91.51	1.89	50
SRS015431.metabat2.83	o__Bacteroidales (UID2617)	213	406	265	23	383	0	0	0	0	95.45	0	0
SRS015431.metabat2.84	k__Bacteria (UID203)	5449	98	58	70	24	3	1	0	0	39.14	6.03	66.67
SRS015431.metabat2.85	k__Bacteria (UID203)	5449	104	58	73	31	0	0	0	0	46.55	0	0
SRS015431.metabat2.86	k__Bacteria (UID203)	5449	103	57	16	18	69	0	0	0	92.98	82.3	49.28
SRS015431.metabat2.87	k__Bacteria (UID203)	5449	102	56	61	39	2	0	0	0	63.75	3.57	50
SRS015431.metabat2.88	o__Clostridiales (UID1212)	172	263	149	4	258	1	0	0	0	97.32	0.34	0
SRS015431.metabat2.89	k__Bacteria (UID2329)	174	149	89	62	86	1	0	0	0	67.98	1.12	0
SRS015431.metabat2.9	root (UID1)	5656	56	24	51	5	0	0	0	0	20.83	0	0
SRS015431.metabat2.90	f__Lachnospiraceae (UID1286)	57	420	207	57	363	0	0	0	0	92.39	0	0
SRS015431.metabat2.91	k__Bacteria (UID203)	5449	103	57	50	52	1	0	0	0	79.46	1.75	100
SRS015431.metabat2.92	k__Bacteria (UID203)	5449	103	57	3	8	83	9	0	0	96.49	98.9	24.55
SRS015431.metabat2.93	k__Bacteria (UID203)	5449	104	58	101	3	0	0	0	0	5.17	0	0
SRS015431.metabat2.94	o__Bacteroidales (UID2657)	160	492	269	228	264	0	0	0	0	58.78	0	0
SRS015431.metabat2.95	k__Bacteria (UID203)	5449	104	58	60	44	0	0	0	0	67.59	0	0
SRS015431.metabat2.96	k__Bacteria (UID203)	5449	103	57	96	7	0	0	0	0	7.02	0	0
SRS015431.metabat2.97	root (UID1)	5656	56	24	56	0	0	0	0	0	0	0	0
SRS015431.metabat2.98	root (UID1)	5656	56	24	52	4	0	0	0	0	16.67	0	0
SRS015431.metabat2.99	k__Bacteria (UID203)	5449	104	58	47	55	2	0	0	0	77.59	1.72	0
SRS015431.metadecoder.1	o__Bacteroidales (UID2657)	160	491	269	73	414	4	0	0	0	93.41	0.93	25
SRS015431.metadecoder.10	o__Clostridiales (UID1212)	172	263	149	36	227	0	0	0	0	96.64	0	0
SRS015431.metadecoder.100	k__Bacteria (UID203)	5449	104	58	87	17	0	0	0	0	24.14	0	0
SRS015431.metadecoder.101	k__Bacteria (UID203)	5449	104	58	90	13	1	0	0	0	22.41	1.72	100
SRS015431.metadecoder.102	k__Bacteria (UID203)	5449	104	58	65	39	0	0	0	0	49.89	0	0
SRS015431.metadecoder.103	k__Bacteria (UID203)	5449	103	57	64	26	10	3	0	0	53.59	23.68	5.26
SRS015431.metadecoder.104	k__Bacteria (UID203)	5449	104	58	86	18	0	0	0	0	25.86	0	0
SRS015431.metadecoder.105	k__Archaea (UID2)	207	149	107	90	59	0	0	0	0	44.39	0	0
SRS015431.metadecoder.106	o__Clostridiales (UID1212)	172	263	149	212	46	5	0	0	0	16.02	1.19	20
SRS015431.metadecoder.107	k__Bacteria (UID203)	5449	104	58	100	4	0	0	0	0	5.17	0	0
SRS015431.metadecoder.108	k__Bacteria (UID203)	5449	104	58	72	32	0	0	0	0	34.01	0	0
SRS015431.metadecoder.109	k__Bacteria (UID203)	5449	102	56	77	25	0	0	0	0	36.61	0	0
SRS015431.metadecoder.11	o__Bacteroidales (UID2621)	198	427	260	30	397	0	0	0	0	98.72	0	0
SRS015431.metadecoder.110	o__Clostridiales (UID1212)	172	263	149	169	88	6	0	0	0	38.4	3.24	0
SRS015431.metadecoder.111	k__Bacteria (UID203)	5449	103	57	81	11	11	0	0	0	15.79	1.75	36.36
SRS015431.metadecoder.112	p__Actinobacteria (UID2112)	31	211	124	100	108	3	0	0	0	47.48	2.42	66.67
SRS015431.metadecoder.113	o__Clostridiales (UID1226)	155	278	158	189	80	9	0	0	0	36.42	5.38	11.11
SRS015431.metadecoder.114	o__Clostridiales (UID1212)	172	263	149	129	133	1	0	0	0	48.18	0.67	100
SRS015431.metadecoder.115	k__Bacteria (UID203)	5449	104	58	59	29	3	13	0	0	15.46	9.31	90.48
SRS015431.metadecoder.116	k__Bacteria (UID203)	5449	103	57	81	22	0	0	0	0	18.15	0	0
SRS015431.metadecoder.117	k__Bacteria (UID203)	5449	103	57	83	19	1	0	0	0	28.39	1.75	0
SRS015431.metadecoder.118	o__Clostridiales (UID1212)	172	263	149	165	97	1	0	0	0	43.5	0.67	100
SRS015431.metadecoder.119	k__Bacteria (UID203)	5449	104	58	82	22	0	0	0	0	31.03	0	0
SRS015431.metadecoder.12	k__Bacteria (UID203)	5449	104	58	67	37	0	0	0	0	61.55	0	0
SRS015431.metadecoder.120	k__Bacteria (UID2569)	434	278	186	212	59	5	2	0	0	11.56	2.72	18.18
SRS015431.metadecoder.121	k__Bacteria (UID203)	5449	104	58	94	9	1	0	0	0	12.54	1.72	100
SRS015431.metadecoder.122	k__Bacteria (UID203)	5449	103	57	90	13	0	0	0	0	9.55	0	0
SRS015431.metadecoder.123	o__Clostridiales (UID1226)	155	278	158	192	82	4	0	0	0	28.49	1.41	0
SRS015431.metadecoder.124	k__Bacteria (UID203)	5449	103	57	93	10	0	0	0	0	16.67	0	0
SRS015431.metadecoder.125	p__Euryarchaeota (UID3)	148	188	125	164	23	1	0	0	0	5.13	0.8	0
SRS015431.metadecoder.13	o__Clostridiales (UID1212)	172	260	146	3	251	6	0	0	0	98.63	1.94	0
SRS015431.metadecoder.14	o__Clostridiales (UID1212)	172	263	149	55	208	0	0	0	0	83.89	0	0
SRS015431.metadecoder.15	o__Clostridiales (UID1212)	172	263	149	10	252	1	0	0	0	94.97	0.67	100
SRS015431.metadecoder.16	c__Clostridia (UID1118)	387	223	124	9	213	1	0	0	0	95.97	0.2	0
SRS015431.metadecoder.17	k__Bacteria (UID1453)	901	171	117	18	151	2	0	0	0	86.32	1.14	0
SRS015431.metadecoder.18	o__Clostridiales (UID1212)	172	263	149	1	262	0	0	0	0	99.33	0	0
SRS015431.metadecoder.19	o__Clostridiales (UID1212)	172	263	149	4	258	1	0	0	0	97.99	0.17	100
SRS015431.metadecoder.2	k__Bacteria (UID203)	5449	104	58	49	55	0	0	0	0	81.38	0	0
SRS015431.metadecoder.20	k__Bacteria (UID203)	5449	104	58	49	54	1	0	0	0	81.38	1.72	100
SRS015431.metadecoder.21	f__Lachnospiraceae (UID1286)	57	420	207	394	26	0	0	0	0	4.12	0	0
SRS015431.metadecoder.22	o__Clostridiales (UID1212)	172	263	149	12	251	0	0	0	0	93.29	0	0
SRS015431.metadecoder.23	o__Clostridiales (UID1212)	172	263	149	10	249	4	0	0	0	93.94	2.01	0
SRS015431.metadecoder.24	o__Clostridiales (UID1212)	172	263	149	39	213	10	1	0	0	79.8	5.26	0
SRS015431.metadecoder.25	f__Lachnospiraceae (UID1286)	57	420	207	66	329	19	6	0	0	91.55	8.3	32.43
SRS015431.metadecoder.26	c__Clostridia (UID1118)	387	223	124	6	216	1	0	0	0	95.16	0.2	0
SRS015431.metadecoder.27	k__Bacteria (UID203)	5449	103	57	91	12	0	0	0	0	17.54	0	0
SRS015431.metadecoder.28	k__Bacteria (UID2569)	434	278	186	42	233	3	0	0	0	94.89	1.61	0
SRS015431.metadecoder.29	o__Clostridiales (UID1212)	172	263	149	10	252	1	0	0	0	95.08	0.34	0
SRS015431.metadecoder.3	o__Clostridiales (UID1212)	172	263	149	1	261	1	0	0	0	99.33	0.67	0
SRS015431.metadecoder.30	f__Lachnospiraceae (UID1286)	57	420	207	57	357	6	0	0	0	94.9	2.17	0
SRS015431.metadecoder.31	k__Bacteria (UID203)	5449	104	58	85	16	3	0	0	0	18.53	3.61	0
SRS015431.metadecoder.32	k__Bacteria (UID203)	5449	103	58	63	39	1	0	0	0	61.55	1.72	0
SRS015431.metadecoder.33	p__Bacteroidetes (UID2605)	350	314	208	17	281	16	0	0	0	98.97	2.24	68.75
SRS015431.metadecoder.34	o__Selenomonadales (UID1024)	64	334	167	0	333	1	0	0	0	100	0.6	0
SRS015431.metadecoder.35	o__Clostridiales (UID1212)	172	263	149	8	254	1	0	0	0	95.64	0.67	0
SRS015431.metadecoder.36	p__Bacteroidetes (UID2605)	350	314	208	55	257	2	0	0	0	95.88	0.96	0
SRS015431.metadecoder.37	f__Lachnospiraceae (UID1286)	57	420	207	42	378	0	0	0	0	93.84	0	0
SRS015431.metadecoder.38	k__Bacteria (UID203)	5449	104	58	45	57	2	0	0	0	81.03	1.72	0
SRS015431.metadecoder.39	o__Clostridiales (UID1212)	172	263	149	56	200	7	0	0	0	92.28	1.9	0
SRS015431.metadecoder.4	o__Clostridiales (UID1212)	172	263	149	1	262	0	0	0	0	99.33	0	0
SRS015431.metadecoder.40	k__Bacteria (UID203)	5449	104	58	69	34	1	0	0	0	51.72	0.86	100
SRS015431.metadecoder.41	o__Clostridiales (UID1212)	172	263	149	3	259	0	1	0	0	99.11	1.34	0
SRS015431.metadecoder.42	f__Lachnospiraceae (UID1256)	33	333	171	23	310	0	0	0	0	95.22	0	0
SRS015431.metadecoder.43	o__Clostridiales (UID1212)	172	263	149	47	214	2	0	0	0	91.14	1.34	50
SRS015431.metadecoder.44	p__Bacteroidetes (UID2605)	350	314	208	50	262	2	0	0	0	97.56	0.72	50
SRS015431.metadecoder.45	o__Clostridiales (UID1212)	172	263	149	49	213	1	0	0	0	90.27	0.22	0
SRS015431.metadecoder.46	o__Bacteroidales (UID2654)	163	486	266	64	421	1	0	0	0	94.17	0.38	100
SRS015431.metadecoder.47	g__Prevotella (UID2722)	64	532	281	24	507	1	0	0	0	93.76	0.18	0
SRS015431.metadecoder.48	k__Bacteria (UID203)	5449	103	57	49	53	1	0	0	0	81.21	1.75	100
SRS015431.metadecoder.49	k__Bacteria (UID203)	5449	103	57	101	2	0	0	0	0	1.75	0	0
SRS015431.metadecoder.5	k__Bacteria (UID2329)	174	149	89	8	140	1	0	0	0	91.57	1.12	0
SRS015431.metadecoder.50	o__Bacteroidales (UID2657)	160	492	269	14	477	1	0	0	0	96.28	0.19	0
SRS015431.metadecoder.51	k__Bacteria (UID2569)	434	278	186	4	274	0	0	0	0	97.85	0	0
SRS015431.metadecoder.52	o__Clostridiales (UID1212)	172	263	149	59	202	0	2	0	0	75.16	2.01	0
SRS015431.metadecoder.53	k__Bacteria (UID203)	5449	104	58	94	9	1	0	0	0	13.79	1.72	100
SRS015431.metadecoder.54	k__Bacteria (UID203)	5449	103	57	95	7	1	0	0	0	10.53	1.75	0
SRS015431.metadecoder.55	o__Clostridiales (UID1212)	172	263	149	7	256	0	0	0	0	95.97	0	0
SRS015431.metadecoder.56	o__Clostridiales (UID1226)	155	278	158	22	255	1	0	0	0	93.67	0.63	0
SRS015431.metadecoder.57	o__Clostridiales (UID1226)	155	278	158	187	74	15	2	0	0	32.85	9.92	4.76
SRS015431.metadecoder.58	o__Clostridiales (UID1212)	172	263	149	6	257	0	0	0	0	97.65	0	0
SRS015431.metadecoder.59	root (UID1)	5656	56	24	56	0	0	0	0	0	0	0	0
SRS015431.metadecoder.6	o__Clostridiales (UID1212)	172	263	149	3	259	1	0	0	0	97.99	0.34	0
SRS015431.metadecoder.60	f__Lachnospiraceae (UID1256)	33	333	171	12	317	4	0	0	0	96.1	1.27	25
SRS015431.metadecoder.61	f__Lachnospiraceae (UID1286)	57	420	207	365	55	0	0	0	0	7.79	0	0
SRS015431.metadecoder.62	k__Bacteria (UID203)	5449	102	56	60	40	2	0	0	0	63.75	3.57	50
SRS015431.metadecoder.63	o__Bacteroidales (UID2617)	213	406	265	14	391	1	0	0	0	96.37	0.38	100
SRS015431.metadecoder.64	k__Bacteria (UID203)	5449	103	57	79	22	2	0	0	0	20.89	3.51	50
SRS015431.metadecoder.65	k__Bacteria (UID2329)	174	149	89	29	118	2	0	0	0	74.72	0.61	0
SRS015431.metadecoder.66	k__Bacteria (UID203)	5449	103	57	60	43	0	0	0	0	64.55	0	0
SRS015431.metadecoder.67	o__Clostridiales (UID1212)	172	263	149	228	34	1	0	0	0	10.51	0.67	0
SRS015431.metadecoder.68	k__Bacteria (UID2372)	131	177	106	10	160	7	0	0	0	95.42	2.73	14.29
SRS015431.metadecoder.69	o__Clostridiales (UID1226)	155	278	158	16	253	9	0	0	0	93.46	3.48	11.11
SRS015431.metadecoder.7	c__Clostridia (UID1118)	387	223	124	9	213	1	0	0	0	93.95	0.81	0
SRS015431.metadecoder.70	k__Bacteria (UID203)	5449	104	58	94	10	0	0	0	0	13.79	0	0
SRS015431.metadecoder.71	o__Clostridiales (UID1212)	172	261	147	74	185	2	0	0	0	87.98	1.36	100
SRS015431.metadecoder.72	k__Bacteria (UID203)	5449	103	57	63	31	9	0	0	0	46.49	6.22	100
SRS015431.metadecoder.73	o__Clostridiales (UID1226)	155	278	158	61	211	6	0	0	0	82.57	2.48	33.33
SRS015431.metadecoder.74	o__Clostridiales (UID1226)	155	278	158	32	232	11	3	0	0	91.39	9.07	45
SRS015431.metadecoder.75	f__Lachnospiraceae (UID1255)	90	354	174	33	316	5	0	0	0	93.72	1.09	40
SRS015431.metadecoder.76	k__Bacteria (UID2372)	131	177	106	38	137	2	0	0	0	91.51	1.89	50
SRS015431.metadecoder.77	k__Bacteria (UID203)	5449	104	58	55	49	0	0	0	0	72.88	0	0
SRS015431.metadecoder.78	o__Clostridiales (UID1212)	172	263	149	145	118	0	0	0	0	35.93	0	0
SRS015431.metadecoder.79	o__Clostridiales (UID1212)	172	263	149	183	76	4	0	0	0	21.89	0.08	50
SRS015431.metadecoder.8	o__Bacteroidales (UID2617)	213	406	265	7	399	0	0	0	0	99.22	0	0
SRS015431.metadecoder.80	c__Deltaproteobacteria (UID3218)	61	284	169	70	208	6	0	0	0	71.11	1.84	50
SRS015431.metadecoder.81	o__Clostridiales (UID1212)	172	263	149	132	112	19	0	0	0	57.67	7.49	21.05
SRS015431.metadecoder.82	k__Bacteria (UID203)	5449	103	57	63	33	7	0	0	0	54.15	10.53	100
SRS015431.metadecoder.83	o__Clostridiales (UID1212)	172	263	149	143	116	4	0	0	0	52.95	1.9	0
SRS015431.metadecoder.84	k__Bacteria (UID203)	5449	104	58	95	9	0	0	0	0	10.34	0	0
SRS015431.metadecoder.85	f__Lachnospiraceae (UID1286)	57	420	207	159	256	5	0	0	0	63.08	1.26	40
SRS015431.metadecoder.86	k__Bacteria (UID203)	5449	102	56	62	34	5	1	0	0	64.29	12.5	87.5
SRS015431.metadecoder.87	o__Clostridiales (UID1212)	172	263	149	31	225	7	0	0	0	87.13	3.19	28.57
SRS015431.metadecoder.88	o__Clostridiales (UID1212)	172	263	149	41	220	2	0	0	0	81.1	0.45	0
SRS015431.metadecoder.89	k__Bacteria (UID203)	5449	104	58	89	15	0	0	0	0	22.41	0	0
SRS015431.metadecoder.9	p__Proteobacteria (UID3887)	1487	256	160	2	253	1	0	0	0	98.75	0.62	0
SRS015431.metadecoder.90	k__Bacteria (UID203)	5449	104	58	59	43	1	1	0	0	66.72	2.59	75
SRS015431.metadecoder.91	k__Bacteria (UID203)	5449	103	57	92	11	0	0	0	0	14.04	0	0
SRS015431.metadecoder.92	o__Clostridiales (UID1212)	172	261	147	24	233	4	0	0	0	88.17	2.04	25
SRS015431.metadecoder.93	k__Bacteria (UID2372)	131	177	106	30	146	1	0	0	0	82.43	0.47	0
SRS015431.metadecoder.94	k__Bacteria (UID203)	5449	104	58	83	19	2	0	0	0	35.34	3.45	0
SRS015431.metadecoder.95	o__Clostridiales (UID1212)	172	263	149	74	189	0	0	0	0	71.86	0	0
SRS015431.metadecoder.96	k__Bacteria (UID203)	5449	102	56	60	40	2	0	0	0	67.86	3.57	0
SRS015431.metadecoder.97	k__Bacteria (UID203)	5449	100	55	84	15	1	0	0	0	23.64	1.82	0
SRS015431.metadecoder.98	c__Clostridia (UID1118)	387	223	124	123	96	4	0	0	0	32.43	0.75	0
SRS015431.metadecoder.99	o__Clostridiales (UID1226)	155	278	158	149	115	13	1	0	0	52.95	6.94	0
SRS015431.metadecoder1000.1	o__Bacteroidales (UID2657)	160	491	269	57	418	16	0	0	0	96.85	4.03	31.25
SRS015431.metadecoder1000.10	o__Clostridiales (UID1212)	172	263	149	36	220	7	0	0	0	96.64	3.36	0
SRS015431.metadecoder1000.100	k__Bacteria (UID203)	5449	104	58	73	28	3	0	0	0	30.56	1.88	0
SRS015431.metadecoder1000.101	o__Clostridiales (UID1212)	172	261	147	98	158	5	0	0	0	63.84	2.08	40
SRS015431.metadecoder1000.102	root (UID1)	5656	56	24	55	1	0	0	0	0	4.17	0	0
SRS015431.metadecoder1000.103	o__Clostridiales (UID1212)	172	263	149	128	122	13	0	0	0	57.93	7.89	7.69
SRS015431.metadecoder1000.104	o__Clostridiales (UID1212)	172	263	149	163	99	1	0	0	0	44.48	0.67	0
SRS015431.metadecoder1000.105	o__Clostridiales (UID1212)	172	263	149	84	177	2	0	0	0	65.45	1.34	100
SRS015431.metadecoder1000.106	k__Bacteria (UID203)	5449	103	57	91	11	1	0	0	0	14.19	1.75	0
SRS015431.metadecoder1000.107	k__Bacteria (UID203)	5449	103	57	94	9	0	0	0	0	15.79	0	0
SRS015431.metadecoder1000.108	k__Bacteria (UID203)	5449	103	57	88	13	2	0	0	0	23.68	3.51	0
SRS015431.metadecoder1000.109	k__Bacteria (UID203)	5449	103	57	85	18	0	0	0	0	26.61	0	0
SRS015431.metadecoder1000.11	o__Bacteroidales (UID2621)	198	427	260	30	397	0	0	0	0	98.72	0	0
SRS015431.metadecoder1000.110	k__Bacteria (UID203)	5449	104	58	77	27	0	0	0	0	35.97	0	0
SRS015431.metadecoder1000.111	k__Bacteria (UID203)	5449	103	57	91	12	0	0	0	0	19.3	0	0
SRS015431.metadecoder1000.112	root (UID1)	5656	56	24	56	0	0	0	0	0	0	0	0
SRS015431.metadecoder1000.113	k__Bacteria (UID203)	5449	104	58	89	14	1	0	0	0	22.41	1.72	100
SRS015431.metadecoder1000.114	k__Bacteria (UID203)	5449	103	57	91	12	0	0	0	0	12.6	0	0
SRS015431.metadecoder1000.115	k__Bacteria (UID203)	5449	104	58	81	23	0	0	0	0	27.15	0	0
SRS015431.metadecoder1000.12	k__Bacteria (UID203)	5449	104	58	64	39	1	0	0	0	65	1.72	100
SRS015431.metadecoder1000.13	o__Clostridiales (UID1212)	172	260	146	3	257	0	0	0	0	98.63	0	0
SRS015431.metadecoder1000.14	o__Clostridiales (UID1212)	172	263	149	56	203	4	0	0	0	83.56	0.08	50
SRS015431.metadecoder1000.15	o__Clostridiales (UID1212)	172	263	149	7	254	2	0	0	0	95.97	1.01	50
SRS015431.metadecoder1000.16	c__Clostridia (UID1118)	387	223	124	9	211	3	0	0	0	95.97	1.81	0
SRS015431.metadecoder1000.17	k__Bacteria (UID1453)	901	171	117	45	126	0	0	0	0	70.37	0	0
SRS015431.metadecoder1000.18	o__Clostridiales (UID1212)	172	263	149	1	262	0	0	0	0	99.33	0	0
SRS015431.metadecoder1000.19	o__Clostridiales (UID1212)	172	263	149	4	258	1	0	0	0	97.99	0.17	100
SRS015431.metadecoder1000.2	k__Bacteria (UID203)	5449	104	58	49	55	0	0	0	0	81.38	0	0
SRS015431.metadecoder1000.20	k__Bacteria (UID2372)	131	177	106	47	127	3	0	0	0	68.76	1.89	0
SRS015431.metadecoder1000.21	k__Bacteria (UID203)	5449	104	58	49	54	1	0	0	0	81.38	1.72	100
SRS015431.metadecoder1000.22	f__Lachnospiraceae (UID1286)	57	420	207	37	376	7	0	0	0	93.62	2.13	0
SRS015431.metadecoder1000.23	o__Clostridiales (UID1212)	172	263	149	10	251	2	0	0	0	94.63	1.34	0
SRS015431.metadecoder1000.24	o__Clostridiales (UID1212)	172	263	149	10	249	4	0	0	0	93.94	2.01	0
SRS015431.metadecoder1000.25	f__Lachnospiraceae (UID1286)	57	420	207	31	337	47	5	0	0	94.67	14.53	33.87
SRS015431.metadecoder1000.26	c__Clostridia (UID1118)	387	223	124	1	220	2	0	0	0	99.19	1.01	0
SRS015431.metadecoder1000.27	k__Bacteria (UID203)	5449	103	57	96	7	0	0	0	0	10.53	0	0
SRS015431.metadecoder1000.28	k__Bacteria (UID2569)	434	278	186	37	237	4	0	0	0	96.51	2.15	25
SRS015431.metadecoder1000.29	o__Clostridiales (UID1212)	172	263	149	15	247	1	0	0	0	93.74	0.34	0
SRS015431.metadecoder1000.3	o__Clostridiales (UID1212)	172	263	149	1	261	1	0	0	0	99.33	0.67	0
SRS015431.metadecoder1000.30	f__Lachnospiraceae (UID1286)	57	420	207	43	367	10	0	0	0	96.04	3.01	10
SRS015431.metadecoder1000.31	o__Clostridiales (UID1226)	155	278	158	13	252	13	0	0	0	94.51	5.7	7.69
SRS015431.metadecoder1000.32	p__Bacteroidetes (UID2605)	350	314	208	15	283	16	0	0	0	99.29	2.24	68.75
SRS015431.metadecoder1000.33	o__Selenomonadales (UID1024)	64	334	167	0	333	1	0	0	0	100	0.6	0
SRS015431.metadecoder1000.34	o__Clostridiales (UID1212)	172	263	149	7	254	2	0	0	0	96.64	1.34	0
SRS015431.metadecoder1000.35	p__Bacteroidetes (UID2605)	350	314	208	56	256	2	0	0	0	95.4	0.96	0
SRS015431.metadecoder1000.36	p__Proteobacteria (UID3887)	1487	256	161	32	222	2	0	0	0	95.61	0.62	0
SRS015431.metadecoder1000.37	k__Bacteria (UID2329)	174	149	89	108	41	0	0	0	0	10.67	0	0
SRS015431.metadecoder1000.38	o__Clostridiales (UID1212)	172	263	149	51	202	10	0	0	0	95.3	3.08	20
SRS015431.metadecoder1000.39	k__Bacteria (UID203)	5449	104	58	103	1	0	0	0	0	1.72	0	0
SRS015431.metadecoder1000.4	o__Clostridiales (UID1212)	172	263	149	1	262	0	0	0	0	99.33	0	0
SRS015431.metadecoder1000.40	o__Bacteroidales (UID2621)	198	427	260	147	277	3	0	0	0	73.65	0.29	33.33
SRS015431.metadecoder1000.41	o__Clostridiales (UID1212)	172	263	149	3	259	0	1	0	0	99.11	1.34	0
SRS015431.metadecoder1000.42	f__Lachnospiraceae (UID1256)	33	333	171	261	72	0	0	0	0	17	0	0
SRS015431.metadecoder1000.43	o__Clostridiales (UID1212)	172	263	149	43	218	2	0	0	0	91.88	1.34	50
SRS015431.metadecoder1000.44	p__Bacteroidetes (UID2605)	350	314	208	41	269	4	0	0	0	97.94	1.04	25
SRS015431.metadecoder1000.45	o__Clostridiales (UID1212)	172	263	149	19	243	1	0	0	0	90.9	0.22	0
SRS015431.metadecoder1000.46	o__Bacteroidales (UID2654)	163	486	266	74	411	1	0	0	0	92.36	0.38	100
SRS015431.metadecoder1000.47	g__Prevotella (UID2722)	64	532	281	24	507	1	0	0	0	93.76	0.18	0
SRS015431.metadecoder1000.48	k__Bacteria (UID203)	5449	103	57	50	52	1	0	0	0	81.05	1.75	100
SRS015431.metadecoder1000.49	f__Lachnospiraceae (UID1256)	33	333	171	251	82	0	0	0	0	24.27	0	0
SRS015431.metadecoder1000.5	k__Bacteria (UID2329)	174	149	89	47	101	1	0	0	0	83.15	1.12	0
SRS015431.metadecoder1000.50	o__Bacteroidales (UID2657)	160	492	269	9	482	1	0	0	0	97.03	0.19	0
SRS015431.metadecoder1000.51	k__Bacteria (UID2569)	434	278	186	5	273	0	0	0	0	97.31	0	0
SRS015431.metadecoder1000.52	k__Bacteria (UID203)	5449	103	57	98	4	1	0	0	0	7.02	1.75	0
SRS015431.metadecoder1000.53	f__Lachnospiraceae (UID1256)	33	333	171	266	67	0	0	0	0	15.76	0	0
SRS015431.metadecoder1000.54	k__Bacteria (UID203)	5449	103	58	62	41	0	0	0	0	63.28	0	0
SRS015431.metadecoder1000.55	o__Clostridiales (UID1212)	172	263	149	35	228	0	0	0	0	94.13	0	0
SRS015431.metadecoder1000.56	o__Clostridiales (UID1226)	155	278	158	5	266	7	0	0	0	96.84	3.08	0
SRS015431.metadecoder1000.57	k__Bacteria (UID203)	5449	103	57	61	40	2	0	0	0	65.79	3.51	0
SRS015431.metadecoder1000.58	o__Clostridiales (UID1212)	172	263	149	6	249	8	0	0	0	97.65	2.35	0
SRS015431.metadecoder1000.59	o__Clostridiales (UID1226)	155	278	158	104	173	1	0	0	0	63.11	0.63	0
SRS015431.metadecoder1000.6	o__Clostridiales (UID1212)	172	263	149	3	259	1	0	0	0	97.99	0.34	0
SRS015431.metadecoder1000.60	f__Lachnospiraceae (UID1256)	33	333	171	77	244	12	0	0	0	76.22	6.24	8.33
SRS015431.metadecoder1000.61	k__Bacteria (UID203)	5449	103	57	88	13	2	0	0	0	9.89	1.91	50
SRS015431.metadecoder1000.62	o__Clostridiales (UID1212)	172	263	149	199	64	0	0	0	0	16.28	0	0
SRS015431.metadecoder1000.63	k__Bacteria (UID203)	5449	102	56	50	51	1	0	0	0	72.6	1.79	100
SRS015431.metadecoder1000.64	o__Bacteroidales (UID2617)	213	406	265	9	394	3	0	0	0	97.88	1.13	33.33
SRS015431.metadecoder1000.65	f__Lachnospiraceae (UID1255)	90	354	174	14	322	12	6	0	0	96.28	7.73	13.33
SRS015431.metadecoder1000.66	k__Bacteria (UID2329)	174	149	89	7	138	4	0	0	0	92.7	2.86	0
SRS015431.metadecoder1000.67	k__Bacteria (UID203)	5449	103	57	63	40	0	0	0	0	59.28	0	0
SRS015431.metadecoder1000.68	k__Bacteria (UID2372)	131	177	106	11	162	4	0	0	0	94.47	0.84	25
SRS015431.metadecoder1000.69	o__Clostridiales (UID1212)	172	261	147	66	194	1	0	0	0	89.93	0.68	0
SRS015431.metadecoder1000.7	c__Clostridia (UID1118)	387	223	124	9	213	1	0	0	0	93.95	0.81	0
SRS015431.metadecoder1000.70	k__Bacteria (UID203)	5449	104	58	84	19	1	0	0	0	26.88	1.72	0
SRS015431.metadecoder1000.71	k__Bacteria (UID203)	5449	103	57	64	29	10	0	0	0	46.49	7.97	90
SRS015431.metadecoder1000.72	o__Clostridiales (UID1226)	155	278	158	49	220	9	0	0	0	84.79	4.32	66.67
SRS015431.metadecoder1000.73	o__Clostridiales (UID1226)	155	278	158	188	88	2	0	0	0	32.29	1.27	100
SRS015431.metadecoder1000.74	k__Bacteria (UID2372)	131	177	106	37	138	2	0	0	0	92.45	1.89	50
SRS015431.metadecoder1000.75	o__Clostridiales (UID1212)	172	263	149	121	124	18	0	0	0	62.56	8.24	11.11
SRS015431.metadecoder1000.76	p__Bacteroidetes (UID2605)	350	314	208	64	247	3	0	0	0	89.87	0.96	33.33
SRS015431.metadecoder1000.77	c__Deltaproteobacteria (UID3218)	61	284	169	103	174	7	0	0	0	59.91	2.43	57.14
SRS015431.metadecoder1000.78	k__Bacteria (UID203)	5449	103	57	64	32	7	0	0	0	52.39	10.53	100
SRS015431.metadecoder1000.79	k__Bacteria (UID203)	5449	103	57	74	23	5	1	0	0	34.64	5.74	0
SRS015431.metadecoder1000.8	o__Bacteroidales (UID2617)	213	406	265	7	399	0	0	0	0	99.22	0	0
SRS015431.metadecoder1000.80	o__Clostridiales (UID1212)	172	263	149	165	98	0	0	0	0	39.72	0	0
SRS015431.metadecoder1000.81	f__Lachnospiraceae (UID1286)	57	420	207	175	244	1	0	0	0	59.16	0.24	100
SRS015431.metadecoder1000.82	k__Bacteria (UID203)	5449	102	56	60	35	6	1	0	0	66.07	11.61	88.89
SRS015431.metadecoder1000.83	o__Clostridiales (UID1212)	172	263	149	32	223	8	0	0	0	86.12	3.52	25
SRS015431.metadecoder1000.84	o__Clostridiales (UID1212)	172	263	149	41	215	6	1	0	0	85.18	1.98	22.22
SRS015431.metadecoder1000.85	o__Clostridiales (UID1212)	172	263	149	30	229	4	0	0	0	84.9	1.23	25
SRS015431.metadecoder1000.86	k__Bacteria (UID203)	5449	104	58	100	4	0	0	0	0	6.9	0	0
SRS015431.metadecoder1000.87	k__Bacteria (UID203)	5449	104	58	58	43	2	1	0	0	67.59	3.45	80
SRS015431.metadecoder1000.88	f__Lachnospiraceae (UID1256)	33	333	171	199	118	13	2	1	0	44.54	9.55	8
SRS015431.metadecoder1000.89	o__Clostridiales (UID1212)	172	261	147	16	239	6	0	0	0	91.79	3.4	33.33
SRS015431.metadecoder1000.9	p__Proteobacteria (UID3887)	1487	256	160	2	253	1	0	0	0	98.75	0.62	0
SRS015431.metadecoder1000.90	root (UID1)	5656	56	24	55	1	0	0	0	0	4.17	0	0
SRS015431.metadecoder1000.91	o__Clostridiales (UID1212)	172	263	149	218	45	0	0	0	0	11.65	0	0
SRS015431.metadecoder1000.92	k__Bacteria (UID203)	5449	102	56	56	43	3	0	0	0	70.86	5.36	0
SRS015431.metadecoder1000.93	c__Clostridia (UID1118)	387	223	124	127	94	2	0	0	0	45.41	0.54	0
SRS015431.metadecoder1000.94	root (UID1)	5656	56	24	55	1	0	0	0	0	4.17	0	0
SRS015431.metadecoder1000.95	k__Bacteria (UID203)	5449	103	57	84	19	0	0	0	0	25.6	0	0
SRS015431.metadecoder1000.96	o__Clostridiales (UID1212)	172	263	149	90	171	2	0	0	0	69.58	1.01	0
SRS015431.metadecoder1000.97	k__Bacteria (UID203)	5449	103	57	87	15	1	0	0	0	23.68	1.75	100
SRS015431.metadecoder1000.98	p__Euryarchaeota (UID3)	148	188	125	99	89	0	0	0	0	55.75	0	0
SRS015431.metadecoder1000.99	f__Lachnospiraceae (UID1256)	33	333	171	203	122	8	0	0	0	42.88	2.58	0
SRS015431.vamb.101334	o__Bacteroidales (UID2617)	213	406	265	27	378	1	0	0	0	92.6	0.38	100
SRS015431.vamb.104322	c__Clostridia (UID1118)	387	223	124	9	213	1	0	0	0	95.97	0.2	0
SRS015431.vamb.105423	o__Clostridiales (UID1212)	172	260	146	3	257	0	0	0	0	98.63	0	0
SRS015431.vamb.109127	k__Bacteria (UID2569)	434	278	186	22	256	0	0	0	0	90.32	0	0
SRS015431.vamb.109475	o__Bacteroidales (UID2657)	160	492	269	14	477	1	0	0	0	96.28	0.19	0
SRS015431.vamb.110151	o__Clostridiales (UID1212)	172	263	149	41	221	1	0	0	0	95.75	0.67	0
SRS015431.vamb.111655	o__Clostridiales (UID1212)	172	263	149	52	210	1	0	0	0	90.27	0.67	0
SRS015431.vamb.112356	o__Clostridiales (UID1212)	172	263	149	62	200	1	0	0	0	83.76	0.67	0
SRS015431.vamb.114661	k__Bacteria (UID1453)	901	171	117	19	151	1	0	0	0	85.47	0.28	0
SRS015431.vamb.115080	o__Clostridiales (UID1212)	172	263	149	29	233	1	0	0	0	86.24	0.67	100
SRS015431.vamb.115617	k__Bacteria (UID2569)	434	278	186	47	228	3	0	0	0	92.47	1.61	0
SRS015431.vamb.115655	f__Lachnospiraceae (UID1286)	57	420	207	57	363	0	0	0	0	92.39	0	0
SRS015431.vamb.116331	k__Bacteria (UID203)	5449	104	58	45	57	2	0	0	0	81.03	1.72	0
SRS015431.vamb.120784	o__Clostridiales (UID1226)	155	278	158	39	238	1	0	0	0	86.08	0.63	0
SRS015431.vamb.132021	o__Clostridiales (UID1212)	172	263	149	11	251	1	0	0	0	94.07	0.34	0
SRS015431.vamb.132422	k__Bacteria (UID2372)	131	177	106	21	152	4	0	0	0	88.81	0.84	25
SRS015431.vamb.132493	k__Bacteria (UID2372)	131	177	106	39	137	1	0	0	0	91.51	0.94	0
SRS015431.vamb.132580	o__Clostridiales (UID1212)	172	263	149	1	261	1	0	0	0	99.33	0.67	0
SRS015431.vamb.132883	o__Clostridiales (UID1212)	172	263	149	46	214	3	0	0	0	77.96	1.23	33.33
SRS015431.vamb.133125	o__Clostridiales (UID1212)	172	263	149	69	192	2	0	0	0	83.67	0.89	50
SRS015431.vamb.134400	root (UID1)	5656	56	24	0	0	20	36	0	0	100	178.22	18.75
SRS015431.vamb.134799	root (UID1)	5656	56	24	42	0	5	9	0	0	58.33	95.83	53.12
SRS015431.vamb.137237	f__Lachnospiraceae (UID1255)	90	354	174	102	248	4	0	0	0	79.36	0.52	25
SRS015431.vamb.137699	f__Lachnospiraceae (UID1286)	57	420	207	77	338	5	0	0	0	92.78	1.69	0
SRS015431.vamb.139115	k__Bacteria (UID203)	5449	103	57	64	39	0	0	0	0	57.02	0	0
SRS015431.vamb.140798	o__Clostridiales (UID1212)	172	263	149	136	124	3	0	0	0	53.26	1.14	66.67
SRS015431.vamb.155155	root (UID1)	5656	56	24	54	2	0	0	0	0	8.33	0	0
SRS015431.vamb.155212	k__Bacteria (UID203)	5449	104	58	48	44	12	0	0	0	82.24	16.72	58.33
SRS015431.vamb.155232	k__Bacteria (UID2329)	174	149	89	14	131	4	0	0	0	84.83	2.86	0
SRS015431.vamb.155243	k__Bacteria (UID203)	5449	103	57	1	27	59	13	3	0	98.25	118.81	11.21
SRS015431.vamb.155274	f__Lachnospiraceae (UID1256)	33	333	171	104	228	1	0	0	0	75.79	0.58	0
SRS015431.vamb.155328	o__Clostridiales (UID1226)	155	278	158	139	139	0	0	0	0	50.47	0	0
SRS015431.vamb.155432	k__Bacteria (UID203)	5449	104	58	75	28	1	0	0	0	44.83	0.86	100
SRS015431.vamb.155461	root (UID1)	5656	56	24	56	0	0	0	0	0	0	0	0
SRS015431.vamb.155466	root (UID1)	5656	56	24	45	3	8	0	0	0	34.72	22.22	100
SRS015431.vamb.155487	k__Bacteria (UID203)	5449	104	58	42	8	42	10	2	0	87.24	96.72	54.76
SRS015431.vamb.155494	k__Bacteria (UID203)	5449	104	58	76	28	0	0	0	0	38.4	0	0
SRS015431.vamb.155533	k__Bacteria (UID203)	5449	102	56	95	7	0	0	0	0	10.71	0	0
SRS015431.vamb.155582	k__Bacteria (UID203)	5449	102	56	71	31	0	0	0	0	51.25	0	0
SRS015431.vamb.155662	root (UID1)	5656	56	24	55	1	0	0	0	0	4.17	0	0
SRS015431.vamb.155818	k__Bacteria (UID203)	5449	104	58	65	39	0	0	0	0	55.52	0	0
SRS015431.vamb.155855	p__Bacteroidetes (UID2605)	350	314	208	68	241	5	0	0	0	80.06	2.4	0
SRS015431.vamb.155929	k__Bacteria (UID203)	5449	100	55	70	25	5	0	0	0	42.18	7.27	20
SRS015431.vamb.155967	k__Bacteria (UID203)	5449	102	56	66	36	0	0	0	0	53.36	0	0
SRS015431.vamb.156160	root (UID1)	5656	56	24	56	0	0	0	0	0	0	0	0
SRS015431.vamb.156168	k__Bacteria (UID203)	5449	104	58	81	22	1	0	0	0	30.64	0.86	0
SRS015431.vamb.156179	o__Clostridiales (UID1212)	172	263	149	109	130	24	0	0	0	68.34	12.75	12.5
SRS015431.vamb.156528	root (UID1)	5656	56	24	56	0	0	0	0	0	0	0	0
SRS015431.vamb.156562	root (UID1)	5656	56	24	56	0	0	0	0	0	0	0	0
SRS015431.vamb.156655	k__Bacteria (UID203)	5449	104	58	84	20	0	0	0	0	28.79	0	0
SRS015431.vamb.156661	f__Lachnospiraceae (UID1286)	57	420	207	89	318	13	0	0	0	86.23	4.71	38.46
SRS015431.vamb.156776	o__Clostridiales (UID1212)	172	261	147	119	141	1	0	0	0	57.26	0.68	0
SRS015431.vamb.156784	o__Clostridiales (UID1212)	172	263	149	163	100	0	0	0	0	43.05	0	0
SRS015431.vamb.156838	k__Bacteria (UID203)	5449	103	57	86	17	0	0	0	0	22.09	0	0
SRS015431.vamb.156969	root (UID1)	5656	56	24	56	0	0	0	0	0	0	0	0
SRS015431.vamb.156971	f__Lachnospiraceae (UID1256)	33	333	171	110	218	5	0	0	0	66.37	1.46	20
SRS015431.vamb.157190	k__Bacteria (UID203)	5449	104	58	91	13	0	0	0	0	22.41	0	0
SRS015431.vamb.157702	k__Bacteria (UID203)	5449	104	58	95	9	0	0	0	0	1.41	0	0
SRS015431.vamb.158408	root (UID1)	5656	56	24	56	0	0	0	0	0	0	0	0
SRS015431.vamb.159025	k__Bacteria (UID203)	5449	102	56	93	9	0	0	0	0	16.07	0	0
SRS015431.vamb.159328	root (UID1)	5656	56	24	55	1	0	0	0	0	4.17	0	0
SRS015431.vamb.159921	root (UID1)	5656	56	24	54	2	0	0	0	0	8.33	0	0
SRS015431.vamb.160098	k__Bacteria (UID203)	5449	104	58	103	1	0	0	0	0	1.72	0	0
SRS015431.vamb.160712	k__Bacteria (UID203)	5449	103	57	84	19	0	0	0	0	28.07	0	0
SRS015431.vamb.162244	k__Bacteria (UID203)	5449	103	57	91	12	0	0	0	0	19.3	0	0
SRS015431.vamb.162306	k__Bacteria (UID203)	5449	103	57	92	11	0	0	0	0	14.04	0	0
SRS015431.vamb.163158	root (UID1)	5656	56	24	56	0	0	0	0	0	0	0	0
SRS015431.vamb.163800	root (UID1)	5656	56	24	56	0	0	0	0	0	0	0	0
SRS015431.vamb.164463	root (UID1)	5656	56	24	56	0	0	0	0	0	0	0	0
SRS015431.vamb.165536	root (UID1)	5656	56	24	56	0	0	0	0	0	0	0	0
SRS015431.vamb.165739	root (UID1)	5656	56	24	55	1	0	0	0	0	4.17	0	0
SRS015431.vamb.166283	k__Bacteria (UID2329)	174	149	89	8	140	1	0	0	0	91.57	1.12	0
SRS015431.vamb.167073	root (UID1)	5656	56	24	56	0	0	0	0	0	0	0	0
SRS015431.vamb.183257	root (UID1)	5656	56	24	56	0	0	0	0	0	0	0	0
SRS015431.vamb.19182	c__Clostridia (UID1118)	387	223	124	5	216	2	0	0	0	95.97	1.01	0
SRS015431.vamb.265	o__Bacteroidales (UID2621)	198	427	260	35	392	0	0	0	0	97.19	0	0
SRS015431.vamb.2773	o__Clostridiales (UID1212)	172	263	149	12	247	4	0	0	0	92.93	2.01	0
SRS015431.vamb.33681	k__Bacteria (UID203)	5449	104	58	98	6	0	0	0	0	0.94	0	0
SRS015431.vamb.354	c__Clostridia (UID1118)	387	223	124	9	213	1	0	0	0	93.95	0.81	0
SRS015431.vamb.4288	o__Clostridiales (UID1212)	172	263	149	3	259	1	0	0	0	97.99	0.34	0
SRS015431.vamb.4834	o__Clostridiales (UID1212)	172	263	149	36	227	0	0	0	0	96.64	0	0
SRS015431.vamb.505	o__Bacteroidales (UID2617)	213	406	265	7	399	0	0	0	0	99.22	0	0
SRS015431.vamb.521	p__Proteobacteria (UID3887)	1487	256	160	2	253	1	0	0	0	98.75	0.62	0
SRS015431.vamb.57237	o__Selenomonadales (UID1024)	64	334	167	10	323	1	0	0	0	97.6	0.6	0
SRS015431.vamb.7173	o__Clostridiales (UID1212)	172	263	149	1	262	0	0	0	0	99.33	0	0
SRS015431.vamb.87916	o__Clostridiales (UID1212)	172	263	149	4	258	1	0	0	0	97.99	0.17	100
SRS015431.vamb.88171	o__Clostridiales (UID1212)	172	263	149	14	249	0	0	0	0	93.29	0	0
SRS015431.vamb.88587	o__Clostridiales (UID1212)	172	263	149	9	253	1	0	0	0	95.64	0.67	0
SRS015431.vamb.90561	g__Prevotella (UID2722)	64	532	281	43	488	1	0	0	0	92.69	0.18	0
SRS015431.vamb.97732	o__Clostridiales (UID1212)	172	263	149	68	193	2	0	0	0	87.92	0.56	0
SRS015431.vamb.99531	o__Clostridiales (UID1212)	172	263	149	13	250	0	0	0	0	93.29	0	0
SRS018443.concoct.1	root (UID1)	5656	56	24	56	0	0	0	0	0	0	0	0
SRS018443.concoct.10	o__Clostridiales (UID1226)	155	277	157	184	84	9	0	0	0	33.28	2.08	11.11
SRS018443.concoct.100	o__Actinomycetales (UID1530)	622	257	151	56	172	27	1	0	1	74.28	13.68	72.5
SRS018443.concoct.101	root (UID1)	5656	56	24	56	0	0	0	0	0	0	0	0
SRS018443.concoct.11	o__Bacteroidales (UID2621)	198	427	260	15	408	4	0	0	0	99.43	0.8	0
SRS018443.concoct.12	root (UID1)	5656	56	24	2	0	1	6	25	22	91.67	280.72	5.58
SRS018443.concoct.13	k__Bacteria (UID203)	5449	104	58	1	48	28	23	4	0	98.28	112.55	71.07
SRS018443.concoct.14	p__Firmicutes (UID1022)	100	295	158	42	245	8	0	0	0	84.26	4.27	0
SRS018443.concoct.15	root (UID1)	5656	56	24	56	0	0	0	0	0	0	0	0
SRS018443.concoct.16	root (UID1)	5656	56	24	56	0	0	0	0	0	0	0	0
SRS018443.concoct.17	k__Bacteria (UID2329)	174	149	89	11	108	28	2	0	0	88.76	26.84	55.88
SRS018443.concoct.18	k__Bacteria (UID203)	5449	104	58	72	25	6	1	0	0	31.28	5.96	33.33
SRS018443.concoct.19	root (UID1)	5656	56	24	56	0	0	0	0	0	0	0	0
SRS018443.concoct.2	k__Bacteria (UID203)	5449	104	58	26	46	23	8	1	0	66.01	40.99	73.58
SRS018443.concoct.20	root (UID1)	5656	56	24	56	0	0	0	0	0	0	0	0
SRS018443.concoct.21	k__Bacteria (UID203)	5449	104	58	82	21	1	0	0	0	27.05	1.72	0
SRS018443.concoct.22	k__Bacteria (UID203)	5449	102	57	99	3	0	0	0	0	3.67	0	0
SRS018443.concoct.23	g__Prevotella (UID2724)	55	567	296	1	565	1	0	0	0	99.66	0.08	0
SRS018443.concoct.24	root (UID1)	5656	56	24	56	0	0	0	0	0	0	0	0
SRS018443.concoct.25	root (UID1)	5656	56	24	56	0	0	0	0	0	0	0	0
SRS018443.concoct.26	f__Porphyromonadaceae (UID2622)	35	475	318	41	278	148	7	1	0	91.74	35.61	37.14
SRS018443.concoct.27	root (UID1)	5656	56	24	56	0	0	0	0	0	0	0	0
SRS018443.concoct.28	k__Bacteria (UID2329)	174	149	89	107	40	2	0	0	0	30.89	2.25	50
SRS018443.concoct.29	root (UID1)	5656	56	24	56	0	0	0	0	0	0	0	0
SRS018443.concoct.3	root (UID1)	5656	56	24	56	0	0	0	0	0	0	0	0
SRS018443.concoct.30	p__Proteobacteria (UID3887)	1487	259	162	50	204	5	0	0	0	73.9	2.57	20
SRS018443.concoct.31	p__Actinobacteria (UID2112)	31	211	124	2	205	1	0	1	2	98.39	2.29	3.7
SRS018443.concoct.32	root (UID1)	5656	56	24	56	0	0	0	0	0	0	0	0
SRS018443.concoct.33	k__Bacteria (UID203)	5449	104	58	81	20	3	0	0	0	23.51	2.04	0
SRS018443.concoct.34	root (UID1)	5656	56	24	56	0	0	0	0	0	0	0	0
SRS018443.concoct.35	root (UID1)	5656	56	24	56	0	0	0	0	0	0	0	0
SRS018443.concoct.36	k__Bacteria (UID203)	5449	104	58	3	37	24	18	21	1	95.69	146.19	56.54
SRS018443.concoct.37	root (UID1)	5656	56	24	56	0	0	0	0	0	0	0	0
SRS018443.concoct.38	root (UID1)	5656	56	24	56	0	0	0	0	0	0	0	0
SRS018443.concoct.39	root (UID1)	5656	56	24	56	0	0	0	0	0	0	0	0
SRS018443.concoct.4	f__Neisseriaceae (UID3890)	69	657	443	264	371	22	0	0	0	57.88	2.87	27.27
SRS018443.concoct.40	root (UID1)	5656	56	24	56	0	0	0	0	0	0	0	0
SRS018443.concoct.41	k__Bacteria (UID2329)	174	149	89	57	91	1	0	0	0	53.89	1.12	0
SRS018443.concoct.42	root (UID1)	5656	56	24	56	0	0	0	0	0	0	0	0
SRS018443.concoct.43	k__Bacteria (UID203)	5449	103	57	18	22	36	24	2	1	82.38	71.05	53.08
SRS018443.concoct.44	root (UID1)	5656	56	24	56	0	0	0	0	0	0	0	0
SRS018443.concoct.45	k__Bacteria (UID203)	5449	103	57	4	27	26	16	12	18	94.74	98.89	6.27
SRS018443.concoct.46	root (UID1)	5656	56	24	56	0	0	0	0	0	0	0	0
SRS018443.concoct.47	k__Bacteria (UID203)	5449	104	58	103	1	0	0	0	0	0.16	0	0
SRS018443.concoct.48	o__Clostridiales (UID1226)	155	277	157	14	158	104	1	0	0	95.19	46.77	70.09
SRS018443.concoct.49	c__Epsilonproteobacteria (UID3065)	111	442	270	51	192	182	16	1	0	89.27	54.43	87.29
SRS018443.concoct.5	k__Bacteria (UID2565)	2921	152	93	109	43	0	0	0	0	23.27	0	0
SRS018443.concoct.50	root (UID1)	5656	56	24	56	0	0	0	0	0	0	0	0
SRS018443.concoct.51	root (UID1)	5656	56	24	56	0	0	0	0	0	0	0	0
SRS018443.concoct.52	k__Bacteria (UID203)	5449	104	58	2	35	52	9	6	0	96.55	82.68	20.87
SRS018443.concoct.53	k__Bacteria (UID203)	5449	104	58	50	27	14	10	3	0	34.01	20.75	72.58
SRS018443.concoct.54	f__Spirochaetaceae (UID2535)	33	249	143	39	203	7	0	0	0	83.04	3.08	28.57
SRS018443.concoct.55	k__Bacteria (UID1453)	901	171	117	52	118	1	0	0	0	61.25	0.85	0
SRS018443.concoct.56	c__Epsilonproteobacteria (UID3065)	111	445	271	22	408	10	4	1	0	95.75	5.1	50
SRS018443.concoct.57	k__Bacteria (UID1453)	901	171	117	110	59	2	0	0	0	34.07	0.19	0
SRS018443.concoct.58	root (UID1)	5656	56	24	56	0	0	0	0	0	0	0	0
SRS018443.concoct.59	o__Clostridiales (UID1226)	155	278	158	11	260	7	0	0	0	95.62	2.32	14.29
SRS018443.concoct.6	o__Lactobacillales (UID544)	293	475	267	33	78	64	280	16	4	97.6	158.28	54.81
SRS018443.concoct.60	root (UID1)	5656	56	24	56	0	0	0	0	0	0	0	0
SRS018443.concoct.61	k__Archaea (UID2)	207	149	107	132	16	1	0	0	0	10.18	0.47	0
SRS018443.concoct.62	root (UID1)	5656	56	24	56	0	0	0	0	0	0	0	0
SRS018443.concoct.63	k__Bacteria (UID203)	5449	104	58	26	53	16	7	2	0	68.48	10.34	30.61
SRS018443.concoct.64	k__Bacteria (UID203)	5449	100	55	91	9	0	0	0	0	9.75	0	0
SRS018443.concoct.65	root (UID1)	5656	56	24	56	0	0	0	0	0	0	0	0
SRS018443.concoct.66	k__Bacteria (UID203)	5449	104	58	25	38	24	12	5	0	72.85	61.71	61.11
SRS018443.concoct.67	root (UID1)	5656	56	24	56	0	0	0	0	0	0	0	0
SRS018443.concoct.68	root (UID1)	5656	56	24	56	0	0	0	0	0	0	0	0
SRS018443.concoct.69	root (UID1)	5656	56	24	56	0	0	0	0	0	0	0	0
SRS018443.concoct.7	root (UID1)	5656	56	24	56	0	0	0	0	0	0	0	0
SRS018443.concoct.70	root (UID1)	5656	56	24	56	0	0	0	0	0	0	0	0
SRS018443.concoct.71	k__Bacteria (UID203)	5449	104	58	9	55	21	14	5	0	90.17	37.31	53.76
SRS018443.concoct.72	root (UID1)	5656	56	24	56	0	0	0	0	0	0	0	0
SRS018443.concoct.73	root (UID1)	5656	56	24	56	0	0	0	0	0	0	0	0
SRS018443.concoct.74	c__Epsilonproteobacteria (UID3065)	111	444	270	310	127	7	0	0	0	23.15	1.41	28.57
SRS018443.concoct.75	p__Bacteroidetes (UID2605)	350	316	210	8	246	62	0	0	0	98.49	22.87	40.32
SRS018443.concoct.76	o__Actinomycetales (UID1809)	267	400	222	259	129	12	0	0	0	36.68	3	16.67
SRS018443.concoct.77	k__Bacteria (UID203)	5449	104	58	26	10	23	42	3	0	92.76	157.16	61.08
SRS018443.concoct.78	o__Selenomonadales (UID1024)	64	334	167	25	255	48	5	1	0	88.87	24.16	85.51
SRS018443.concoct.79	root (UID1)	5656	56	24	56	0	0	0	0	0	0	0	0
SRS018443.concoct.8	p__Bacteroidetes (UID2605)	350	316	210	179	121	16	0	0	0	40.83	6.21	37.5
SRS018443.concoct.80	k__Bacteria (UID203)	5449	104	58	42	36	20	6	0	0	71.03	22.62	71.05
SRS018443.concoct.81	root (UID1)	5656	56	24	56	0	0	0	0	0	0	0	0
SRS018443.concoct.82	root (UID1)	5656	56	24	56	0	0	0	0	0	0	0	0
SRS018443.concoct.83	root (UID1)	5656	56	24	56	0	0	0	0	0	0	0	0
SRS018443.concoct.84	root (UID1)	5656	56	24	56	0	0	0	0	0	0	0	0
SRS018443.concoct.85	root (UID1)	5656	56	24	56	0	0	0	0	0	0	0	0
SRS018443.concoct.86	root (UID1)	5656	56	24	56	0	0	0	0	0	0	0	0
SRS018443.concoct.87	f__Actinomycetaceae (UID1531)	42	420	211	52	123	123	66	42	14	88.36	106.35	15.93
SRS018443.concoct.88	k__Bacteria (UID203)	5449	104	58	100	4	0	0	0	0	0.63	0	0
SRS018443.concoct.89	o__Clostridiales (UID1212)	172	263	149	103	158	2	0	0	0	50.11	0.67	0
SRS018443.concoct.9	root (UID1)	5656	56	24	56	0	0	0	0	0	0	0	0
SRS018443.concoct.90	root (UID1)	5656	56	24	56	0	0	0	0	0	0	0	0
SRS018443.concoct.91	root (UID1)	5656	56	24	56	0	0	0	0	0	0	0	0
SRS018443.concoct.92	o__Clostridiales (UID1226)	155	278	158	127	137	14	0	0	0	54.96	4.37	0
SRS018443.concoct.93	o__Actinomycetales (UID1812)	229	453	226	1	452	0	0	0	0	99.89	0	0
SRS018443.concoct.94	root (UID1)	5656	56	24	56	0	0	0	0	0	0	0	0
SRS018443.concoct.95	k__Bacteria (UID203)	5449	104	58	1	29	69	5	0	0	98.28	62.55	60.71
SRS018443.concoct.96	root (UID1)	5656	56	24	56	0	0	0	0	0	0	0	0
SRS018443.concoct.97	root (UID1)	5656	56	24	56	0	0	0	0	0	0	0	0
SRS018443.concoct.98	k__Bacteria (UID2569)	434	278	186	91	183	4	0	0	0	64.83	1.66	25
SRS018443.concoct.99	f__Neisseriaceae (UID3890)	69	656	443	58	579	19	0	0	0	90.97	3.35	21.05
SRS018443.dastool_concoct_metabat2.1	o__Actinomycetales (UID1812)	229	453	226	1	452	0	0	0	0	99.89	0	0
SRS018443.dastool_concoct_metabat2.10	c__Epsilonproteobacteria (UID3065)	111	445	271	22	408	10	4	1	0	95.75	5.1	50
SRS018443.dastool_concoct_metabat2.11	k__Bacteria (UID1453)	901	171	117	52	118	1	0	0	0	61.25	0.85	0
SRS018443.dastool_concoct_metabat2.12	p__Firmicutes (UID1022)	100	295	158	42	245	8	0	0	0	84.26	4.27	0
SRS018443.dastool_concoct_metabat2.13	p__Actinobacteria (UID1454)	732	206	120	30	166	10	0	0	0	81.5	6.67	10
SRS018443.dastool_concoct_metabat2.14	o__Clostridiales (UID1226)	155	278	158	11	260	7	0	0	0	95.62	2.32	14.29
SRS018443.dastool_concoct_metabat2.15	o__Actinomycetales (UID1530)	622	257	151	56	172	27	1	0	1	74.28	13.68	72.5
SRS018443.dastool_concoct_metabat2.16	o__Selenomonadales (UID1024)	64	334	167	25	255	48	5	1	0	88.87	24.16	85.51
SRS018443.dastool_concoct_metabat2.17	p__Bacteroidetes (UID2605)	350	316	210	8	246	62	0	0	0	98.49	22.87	40.32
SRS018443.dastool_concoct_metabat2.18	k__Bacteria (UID2329)	174	149	89	49	95	4	1	0	0	56.48	6.74	28.57
SRS018443.dastool_concoct_metabat2.19	g__Prevotella (UID2724)	55	567	296	190	354	22	1	0	0	61.33	3.69	60
SRS018443.dastool_concoct_metabat2.2	g__Prevotella (UID2724)	55	567	296	1	565	1	0	0	0	99.66	0.08	0
SRS018443.dastool_concoct_metabat2.20	f__Spirochaetaceae (UID2535)	33	249	143	39	203	7	0	0	0	83.04	3.08	28.57
SRS018443.dastool_concoct_metabat2.21	o__Bacteroidales (UID2621)	198	427	260	15	408	4	0	0	0	99.43	0.8	0
SRS018443.dastool_concoct_metabat2.22	o__Clostridiales (UID1226)	155	277	157	14	158	104	1	0	0	95.19	46.77	70.09
SRS018443.dastool_concoct_metabat2.23	k__Bacteria (UID2329)	174	149	89	57	91	1	0	0	0	53.89	1.12	0
SRS018443.dastool_concoct_metabat2.24	k__Bacteria (UID2569)	434	278	186	91	183	4	0	0	0	64.83	1.66	25
SRS018443.dastool_concoct_metabat2.25	f__Porphyromonadaceae (UID2622)	35	475	318	41	278	148	7	1	0	91.74	35.61	37.14
SRS018443.dastool_concoct_metabat2.26	k__Bacteria (UID203)	5449	104	58	31	73	0	0	0	0	78.37	0	0
SRS018443.dastool_concoct_metabat2.27	p__Firmicutes (UID1022)	100	295	158	170	125	0	0	0	0	39.98	0	0
SRS018443.dastool_concoct_metabat2.28	c__Epsilonproteobacteria (UID3065)	111	442	270	51	192	182	16	1	0	89.27	54.43	87.29
SRS018443.dastool_concoct_metabat2.29	p__Bacteroidetes (UID2605)	350	316	210	179	121	16	0	0	0	40.83	6.21	37.5
SRS018443.dastool_concoct_metabat2.3	g__Prevotella (UID2724)	55	567	296	20	546	1	0	0	0	95.41	0.34	0
SRS018443.dastool_concoct_metabat2.30	c__Epsilonproteobacteria (UID3065)	111	444	270	310	127	7	0	0	0	23.15	1.41	28.57
SRS018443.dastool_concoct_metabat2.4	p__Actinobacteria (UID2112)	31	211	124	2	205	1	0	1	2	98.39	2.29	3.7
SRS018443.dastool_concoct_metabat2.5	o__Clostridiales (UID1212)	172	263	149	103	158	2	0	0	0	50.11	0.67	0
SRS018443.dastool_concoct_metabat2.6	p__Bacteroidetes (UID2605)	350	316	210	26	287	3	0	0	0	91.43	0.83	33.33
SRS018443.dastool_concoct_metabat2.7	f__Neisseriaceae (UID3890)	69	656	443	58	579	19	0	0	0	90.97	3.35	21.05
SRS018443.dastool_concoct_metabat2.8	p__Proteobacteria (UID3887)	1487	259	162	50	204	5	0	0	0	73.9	2.57	20
SRS018443.dastool_concoct_metabat2.9	k__Bacteria (UID1453)	901	171	117	47	124	0	0	0	0	65.1	0	0
SRS018443.dastool_metabat2_metadecoder.1	o__Actinomycetales (UID1812)	229	453	226	1	452	0	0	0	0	99.89	0	0
SRS018443.dastool_metabat2_metadecoder.10	k__Bacteria (UID203)	5449	104	58	15	88	1	0	0	0	80.88	0.16	0
SRS018443.dastool_metabat2_metadecoder.11	k__Bacteria (UID1453)	901	171	117	50	119	2	0	0	0	61.97	1.28	50
SRS018443.dastool_metabat2_metadecoder.12	p__Proteobacteria (UID3887)	1487	259	162	115	142	2	0	0	0	45.68	0.72	0
SRS018443.dastool_metabat2_metadecoder.13	k__Bacteria (UID2329)	174	149	89	49	95	4	1	0	0	56.48	6.74	28.57
SRS018443.dastool_metabat2_metadecoder.14	o__Bacteroidales (UID2621)	198	427	260	20	406	1	0	0	0	98.06	0.19	0
SRS018443.dastool_metabat2_metadecoder.15	k__Bacteria (UID1453)	901	171	117	76	94	1	0	0	0	49.73	0.85	0
SRS018443.dastool_metabat2_metadecoder.16	p__Firmicutes (UID1022)	100	295	158	126	169	0	0	0	0	52.25	0	0
SRS018443.dastool_metabat2_metadecoder.17	g__Prevotella (UID2724)	55	567	296	227	319	20	1	0	0	55.3	4	34.78
SRS018443.dastool_metabat2_metadecoder.18	k__Bacteria (UID1452)	924	161	108	63	97	1	0	0	0	60.65	0.93	0
SRS018443.dastool_metabat2_metadecoder.19	f__Porphyromonadaceae (UID2622)	35	475	318	124	325	26	0	0	0	76.37	5.69	38.46
SRS018443.dastool_metabat2_metadecoder.2	g__Prevotella (UID2724)	55	567	296	4	562	1	0	0	0	99.63	0.08	0
SRS018443.dastool_metabat2_metadecoder.20	p__Firmicutes (UID1022)	100	295	158	170	125	0	0	0	0	39.98	0	0
SRS018443.dastool_metabat2_metadecoder.21	f__Spirochaetaceae (UID2535)	33	249	143	118	130	1	0	0	0	49.67	0.02	0
SRS018443.dastool_metabat2_metadecoder.22	o__Clostridiales (UID1226)	155	278	158	218	59	1	0	0	0	9.16	0.63	0
SRS018443.dastool_metabat2_metadecoder.23	k__Bacteria (UID2569)	434	278	186	182	96	0	0	0	0	28.45	0	0
SRS018443.dastool_metabat2_metadecoder.24	f__Neisseriaceae (UID3890)	69	656	443	190	458	8	0	0	0	71.26	1.49	12.5
SRS018443.dastool_metabat2_metadecoder.25	c__Epsilonproteobacteria (UID3065)	111	442	270	228	204	10	0	0	0	49.79	3.52	80
SRS018443.dastool_metabat2_metadecoder.3	g__Prevotella (UID2724)	55	567	296	20	546	1	0	0	0	95.41	0.34	0
SRS018443.dastool_metabat2_metadecoder.4	p__Actinobacteria (UID2112)	31	211	124	3	205	0	3	0	0	98.39	1.21	0
SRS018443.dastool_metabat2_metadecoder.5	o__Clostridiales (UID1212)	172	263	149	103	158	2	0	0	0	50.11	0.67	0
SRS018443.dastool_metabat2_metadecoder.6	p__Actinobacteria (UID1454)	732	206	120	28	174	4	0	0	0	81.5	2.5	0
SRS018443.dastool_metabat2_metadecoder.7	p__Bacteroidetes (UID2605)	350	316	210	29	284	3	0	0	0	90.24	0.83	33.33
SRS018443.dastool_metabat2_metadecoder.8	k__Bacteria (UID1453)	901	171	117	47	124	0	0	0	0	65.1	0	0
SRS018443.dastool_metabat2_metadecoder.9	c__Epsilonproteobacteria (UID3065)	111	445	271	30	410	5	0	0	0	93.68	1.23	100
SRS018443.maxbin2.1	root (UID1)	5656	56	24	56	0	0	0	0	0	0	0	0
SRS018443.maxbin2.10	g__Streptococcus (UID576)	61	704	251	138	433	126	7	0	0	82.84	21.81	78.91
SRS018443.maxbin2.11	p__Actinobacteria (UID1454)	732	206	120	155	48	3	0	0	0	21.5	1.33	0
SRS018443.maxbin2.12	f__Actinomycetaceae (UID1531)	42	420	211	141	240	35	4	0	0	67.58	11.01	42.55
SRS018443.maxbin2.13	k__Bacteria (UID1452)	924	161	108	53	104	4	0	0	0	58.96	2.86	75
SRS018443.maxbin2.14	k__Bacteria (UID2329)	174	148	88	28	105	13	1	0	1	93.27	17.66	53.85
SRS018443.maxbin2.15	k__Bacteria (UID203)	5449	104	58	29	43	27	4	1	0	57.76	18.94	46.67
SRS018443.maxbin2.16	k__Bacteria (UID203)	5449	103	57	69	31	2	1	0	0	43.22	7.02	60
SRS018443.maxbin2.17	p__Actinobacteria (UID1454)	732	206	120	115	78	13	0	0	0	37.97	4.54	15.38
SRS018443.maxbin2.18	k__Bacteria (UID203)	5449	104	58	2	62	36	4	0	0	96.55	25.91	47.92
SRS018443.maxbin2.19	k__Bacteria (UID203)	5449	104	58	4	83	10	5	2	0	94.67	16.51	2.7
SRS018443.maxbin2.2	o__Actinomycetales (UID1812)	229	453	226	4	448	1	0	0	0	98.56	0.44	0
SRS018443.maxbin2.20	o__Clostridiales (UID1226)	155	277	157	63	156	47	11	0	0	77.36	25.79	18.75
SRS018443.maxbin2.21	p__Actinobacteria (UID2112)	31	211	124	0	203	5	0	1	2	100	5.56	3.23
SRS018443.maxbin2.22	k__Bacteria (UID203)	5449	104	58	58	30	14	2	0	0	60.5	27.59	0
SRS018443.maxbin2.23	k__Bacteria (UID203)	5449	104	58	62	37	5	0	0	0	54.95	3.92	80
SRS018443.maxbin2.24	f__Porphyromonadaceae (UID2622)	35	475	318	92	346	35	2	0	0	87.48	8.52	17.07
SRS018443.maxbin2.25	f__Veillonellaceae (UID1033)	26	623	289	79	463	78	3	0	0	86.7	12.71	26.44
SRS018443.maxbin2.26	c__Epsilonproteobacteria (UID3065)	111	445	271	25	398	21	1	0	0	95.09	5.77	45.83
SRS018443.maxbin2.27	k__Bacteria (UID203)	5449	103	58	4	41	50	8	0	0	94.83	52.12	17.57
SRS018443.maxbin2.28	c__Epsilonproteobacteria (UID3065)	111	442	270	79	181	171	10	1	0	88.27	50.04	85.51
SRS018443.maxbin2.29	k__Bacteria (UID203)	5449	103	57	9	47	44	3	0	0	89	64.35	3.77
SRS018443.maxbin2.3	k__Bacteria (UID203)	5449	104	58	50	33	18	2	1	0	35.58	12.46	53.33
SRS018443.maxbin2.30	k__Bacteria (UID1453)	901	171	117	45	119	7	0	0	0	65.53	5.56	0
SRS018443.maxbin2.31	k__Bacteria (UID203)	5449	104	58	58	30	14	2	0	0	61.56	25.69	55
SRS018443.maxbin2.32	k__Bacteria (UID203)	5449	104	58	0	81	23	0	0	0	100	3.98	0
SRS018443.maxbin2.33	o__Bacteroidales (UID2621)	198	427	260	18	389	18	2	0	0	97.4	5.6	4.17
SRS018443.maxbin2.34	p__Bacteroidetes (UID2605)	350	316	210	120	88	77	28	3	0	67.21	50.46	73.74
SRS018443.maxbin2.35	k__Bacteria (UID203)	5449	104	58	11	38	38	3	9	5	89.31	70.56	32.3
SRS018443.maxbin2.36	g__Prevotella (UID2724)	55	567	296	6	350	133	52	18	8	98.65	65.84	4.77
SRS018443.maxbin2.37	k__Bacteria (UID203)	5449	104	58	75	22	4	2	1	0	33.98	16.21	31.25
SRS018443.maxbin2.38	k__Bacteria (UID203)	5449	104	58	7	45	37	14	1	0	92.07	52.35	44.71
SRS018443.maxbin2.39	o__Clostridiales (UID1226)	155	278	158	68	202	8	0	0	0	76.21	2.74	0
SRS018443.maxbin2.4	k__Bacteria (UID203)	5449	104	58	66	26	12	0	0	0	51.72	15.86	33.33
SRS018443.maxbin2.40	f__Neisseriaceae (UID3890)	69	656	443	99	521	34	2	0	0	86.66	5.65	15
SRS018443.maxbin2.41	f__Veillonellaceae (UID1033)	26	623	289	132	297	146	41	5	2	80.42	45.7	24.45
SRS018443.maxbin2.42	k__Bacteria (UID203)	5449	103	58	6	34	31	16	10	6	90.52	115.13	22.61
SRS018443.maxbin2.43	f__Actinomycetaceae (UID1531)	42	420	211	84	190	106	27	12	1	80.97	50.48	11.15
SRS018443.maxbin2.44	k__Bacteria (UID203)	5449	103	57	55	26	15	6	0	1	64.47	50.88	13.95
SRS018443.maxbin2.45	p__Proteobacteria (UID3887)	1487	259	162	52	200	7	0	0	0	74.76	3.81	14.29
SRS018443.maxbin2.46	k__Bacteria (UID2329)	174	149	89	89	45	11	4	0	0	35.9	13.85	8.7
SRS018443.maxbin2.47	k__Bacteria (UID203)	5449	104	58	9	47	35	9	4	0	87.77	31.52	0
SRS018443.maxbin2.48	k__Bacteria (UID2329)	174	149	89	56	62	27	2	2	0	66.82	31.03	11.11
SRS018443.maxbin2.49	k__Bacteria (UID203)	5449	104	58	52	38	14	0	0	0	65.78	21.55	21.43
SRS018443.maxbin2.5	k__Bacteria (UID2329)	174	148	88	86	56	6	0	0	0	43.26	3.26	50
SRS018443.maxbin2.50	k__Bacteria (UID203)	5449	104	58	26	45	24	9	0	0	64.18	32.48	9.8
SRS018443.maxbin2.51	f__Spirochaetaceae (UID2535)	33	249	143	41	198	10	0	0	0	82.69	2.66	10
SRS018443.maxbin2.52	c__Epsilonproteobacteria (UID3065)	111	444	270	321	115	8	0	0	0	21.27	1.6	37.5
SRS018443.maxbin2.53	p__Firmicutes (UID1022)	100	295	158	64	223	8	0	0	0	74.51	3.9	0
SRS018443.maxbin2.54	g__Streptococcus (UID559)	118	610	282	191	316	92	9	2	0	72.01	19.98	15.27
SRS018443.maxbin2.55	o__Clostridiales (UID1226)	155	277	157	70	155	48	4	0	0	77.06	22.32	1.67
SRS018443.maxbin2.56	k__Bacteria (UID2329)	174	149	89	50	68	25	5	1	0	66.78	30.48	0
SRS018443.maxbin2.57	k__Bacteria (UID203)	5449	103	58	16	52	15	9	5	6	76.72	15.67	14.39
SRS018443.maxbin2.58	k__Bacteria (UID2569)	434	278	186	101	174	3	0	0	0	62.48	1.12	33.33
SRS018443.maxbin2.59	k__Bacteria (UID203)	5449	104	58	43	34	17	8	2	0	38.79	16	15.09
SRS018443.maxbin2.6	k__Bacteria (UID1453)	901	171	117	43	107	17	2	2	0	68.09	9.09	5.71
SRS018443.maxbin2.7	k__Bacteria (UID203)	5449	103	57	45	19	34	5	0	0	36.68	11.16	63.27
SRS018443.maxbin2.8	o__Actinomycetales (UID1530)	622	257	151	62	177	18	0	0	0	70.31	5.07	77.78
SRS018443.maxbin2.9	k__Bacteria (UID203)	5449	103	57	98	5	0	0	0	0	5.26	0	0
SRS018443.metabat2.1	k__Bacteria (UID203)	5449	104	58	96	8	0	0	0	0	8.62	0	0
SRS018443.metabat2.10	p__Firmicutes (UID1022)	100	295	158	246	49	0	0	0	0	12.88	0	0
SRS018443.metabat2.11	k__Bacteria (UID203)	5449	103	57	70	33	0	0	0	0	52.34	0	0
SRS018443.metabat2.12	p__Firmicutes (UID1022)	100	295	158	170	125	0	0	0	0	39.98	0	0
SRS018443.metabat2.13	k__Bacteria (UID203)	5449	104	58	62	25	17	0	0	0	55.97	25.86	70.59
SRS018443.metabat2.14	k__Bacteria (UID203)	5449	102	57	100	2	0	0	0	0	1.91	0	0
SRS018443.metabat2.15	k__Bacteria (UID203)	5449	104	58	102	2	0	0	0	0	1.72	0	0
SRS018443.metabat2.16	root (UID1)	5656	56	24	53	3	0	0	0	0	12.5	0	0
SRS018443.metabat2.17	o__Bacteroidales (UID2621)	198	427	260	62	365	0	0	0	0	87.05	0	0
SRS018443.metabat2.18	root (UID1)	5656	56	24	55	1	0	0	0	0	4.17	0	0
SRS018443.metabat2.19	root (UID1)	5656	56	24	56	0	0	0	0	0	0	0	0
SRS018443.metabat2.2	k__Bacteria (UID203)	5449	104	58	67	32	5	0	0	0	56.61	8.62	80
SRS018443.metabat2.20	root (UID1)	5656	56	24	54	2	0	0	0	0	8.33	0	0
SRS018443.metabat2.21	k__Bacteria (UID203)	5449	104	58	101	3	0	0	0	0	5.17	0	0
SRS018443.metabat2.22	p__Bacteroidetes (UID2605)	350	316	210	26	287	3	0	0	0	91.43	0.83	33.33
SRS018443.metabat2.23	o__Lactobacillales (UID544)	293	475	267	149	322	4	0	0	0	74.39	0.57	100
SRS018443.metabat2.24	f__Veillonellaceae (UID1033)	26	623	289	164	441	18	0	0	0	75.97	3.75	55.56
SRS018443.metabat2.25	c__Epsilonproteobacteria (UID3065)	111	445	271	50	390	5	0	0	0	91.73	1.23	100
SRS018443.metabat2.26	k__Bacteria (UID2329)	174	149	89	106	43	0	0	0	0	33.67	0	0
SRS018443.metabat2.27	k__Bacteria (UID2329)	174	148	88	61	44	42	1	0	0	64.3	30.47	46.67
SRS018443.metabat2.28	k__Bacteria (UID203)	5449	103	58	62	41	0	0	0	0	46.63	0	0
SRS018443.metabat2.29	root (UID1)	5656	56	24	56	0	0	0	0	0	0	0	0
SRS018443.metabat2.3	o__Clostridiales (UID1226)	155	278	158	92	180	6	0	0	0	73.01	1.69	16.67
SRS018443.metabat2.30	k__Bacteria (UID203)	5449	104	58	82	22	0	0	0	0	25.89	0	0
SRS018443.metabat2.31	p__Bacteroidetes (UID2605)	350	316	210	62	254	0	0	0	0	86.98	0	0
SRS018443.metabat2.32	g__Prevotella (UID2724)	55	567	296	20	546	1	0	0	0	95.41	0.34	0
SRS018443.metabat2.33	k__Bacteria (UID203)	5449	103	57	93	10	0	0	0	0	15.07	0	0
SRS018443.metabat2.34	root (UID1)	5656	56	24	55	1	0	0	0	0	4.17	0	0
SRS018443.metabat2.35	k__Bacteria (UID203)	5449	104	58	77	27	0	0	0	0	37.64	0	0
SRS018443.metabat2.36	k__Bacteria (UID203)	5449	104	58	70	34	0	0	0	0	44.83	0	0
SRS018443.metabat2.37	root (UID1)	5656	56	24	56	0	0	0	0	0	0	0	0
SRS018443.metabat2.38	o__Clostridiales (UID1212)	172	263	149	103	158	2	0	0	0	50.11	0.67	0
SRS018443.metabat2.39	k__Bacteria (UID2329)	174	148	88	101	46	1	0	0	0	38.75	0.57	100
SRS018443.metabat2.4	f__Porphyromonadaceae (UID2622)	35	475	318	166	308	1	0	0	0	71.19	0.08	100
SRS018443.metabat2.40	p__Actinobacteria (UID1454)	732	206	120	30	166	10	0	0	0	81.5	6.67	10
SRS018443.metabat2.41	k__Bacteria (UID203)	5449	103	58	75	28	0	0	0	0	39.66	0	0
SRS018443.metabat2.42	root (UID1)	5656	56	24	56	0	0	0	0	0	0	0	0
SRS018443.metabat2.43	g__Prevotella (UID2724)	55	567	296	4	562	1	0	0	0	99.63	0.08	0
SRS018443.metabat2.44	k__Bacteria (UID203)	5449	104	58	77	26	1	0	0	0	38.11	1.72	0
SRS018443.metabat2.45	k__Bacteria (UID203)	5449	104	58	73	28	3	0	0	0	43.97	5.17	33.33
SRS018443.metabat2.46	k__Bacteria (UID1452)	924	161	108	63	98	0	0	0	0	60.65	0	0
SRS018443.metabat2.47	p__Actinobacteria (UID2112)	31	211	124	12	196	1	2	0	0	93.55	1.01	0
SRS018443.metabat2.48	root (UID1)	5656	56	24	55	1	0	0	0	0	4.17	0	0
SRS018443.metabat2.49	k__Bacteria (UID203)	5449	104	58	98	6	0	0	0	0	6.9	0	0
SRS018443.metabat2.5	k__Bacteria (UID203)	5449	104	58	81	21	2	0	0	0	35.34	3.45	0
SRS018443.metabat2.50	k__Bacteria (UID2329)	174	149	89	49	95	4	1	0	0	56.48	6.74	28.57
SRS018443.metabat2.51	o__Clostridiales (UID1226)	155	277	157	49	226	2	0	0	0	91.64	0.96	50
SRS018443.metabat2.52	k__Bacteria (UID203)	5449	104	58	95	9	0	0	0	0	13.79	0	0
SRS018443.metabat2.53	k__Bacteria (UID1453)	901	171	117	47	124	0	0	0	0	65.1	0	0
SRS018443.metabat2.54	k__Bacteria (UID203)	5449	102	57	63	39	0	0	0	0	56.14	0	0
SRS018443.metabat2.55	k__Bacteria (UID203)	5449	104	58	91	13	0	0	0	0	21.55	0	0
SRS018443.metabat2.56	k__Bacteria (UID203)	5449	104	58	31	73	0	0	0	0	78.37	0	0
SRS018443.metabat2.57	k__Bacteria (UID203)	5449	104	58	103	1	0	0	0	0	0.16	0	0
SRS018443.metabat2.58	root (UID1)	5656	56	24	56	0	0	0	0	0	0	0	0
SRS018443.metabat2.59	k__Bacteria (UID203)	5449	104	58	90	14	0	0	0	0	22.41	0	0
SRS018443.metabat2.6	k__Bacteria (UID203)	5449	103	57	8	51	39	5	0	0	90.91	46.97	35.19
SRS018443.metabat2.60	k__Bacteria (UID203)	5449	104	58	87	17	0	0	0	0	22.41	0	0
SRS018443.metabat2.61	f__Veillonellaceae (UID1033)	26	623	289	168	446	9	0	0	0	73.07	1	77.78
SRS018443.metabat2.62	k__Bacteria (UID203)	5449	104	58	78	24	2	0	0	0	37.07	3.45	100
SRS018443.metabat2.63	k__Bacteria (UID203)	5449	104	58	89	15	0	0	0	0	16.69	0	0
SRS018443.metabat2.7	k__Bacteria (UID203)	5449	104	58	81	23	0	0	0	0	34.48	0	0
SRS018443.metabat2.8	f__Spirochaetaceae (UID2535)	33	249	143	124	124	1	0	0	0	46.52	0.02	0
SRS018443.metabat2.9	o__Actinomycetales (UID1812)	229	453	226	1	452	0	0	0	0	99.89	0	0
SRS018443.metadecoder.1	o__Actinomycetales (UID1812)	229	453	226	1	452	0	0	0	0	99.89	0	0
SRS018443.metadecoder.10	p__Bacteroidetes (UID2605)	350	316	210	41	274	1	0	0	0	96.03	0.48	0
SRS018443.metadecoder.11	o__Bacteroidales (UID2621)	198	427	260	20	406	1	0	0	0	98.06	0.19	0
SRS018443.metadecoder.12	p__Actinobacteria (UID1454)	732	206	120	28	174	4	0	0	0	81.5	2.5	0
SRS018443.metadecoder.13	k__Bacteria (UID203)	5449	104	58	101	3	0	0	0	0	3.45	0	0
SRS018443.metadecoder.14	k__Bacteria (UID203)	5449	103	58	80	23	0	0	0	0	31.03	0	0
SRS018443.metadecoder.15	f__Actinomycetaceae (UID1531)	42	420	211	197	223	0	0	0	0	55.32	0	0
SRS018443.metadecoder.16	f__Veillonellaceae (UID1033)	26	623	289	53	561	9	0	0	0	96.67	0.9	88.89
SRS018443.metadecoder.17	o__Clostridiales (UID1226)	155	278	158	71	198	9	0	0	0	81.62	3.27	11.11
SRS018443.metadecoder.18	p__Bacteroidetes (UID2605)	350	316	210	275	37	2	2	0	0	5.96	0.67	75
SRS018443.metadecoder.19	root (UID1)	5656	56	24	56	0	0	0	0	0	0	0	0
SRS018443.metadecoder.2	k__Bacteria (UID1453)	901	171	117	47	124	0	0	0	0	65.1	0	0
SRS018443.metadecoder.20	o__Clostridiales (UID1226)	155	277	157	241	36	0	0	0	0	7.28	0	0
SRS018443.metadecoder.21	k__Bacteria (UID1453)	901	171	117	50	119	2	0	0	0	61.97	1.28	50
SRS018443.metadecoder.22	k__Bacteria (UID203)	5449	104	58	15	88	1	0	0	0	80.88	0.16	0
SRS018443.metadecoder.23	o__Clostridiales (UID1226)	155	277	157	41	233	3	0	0	0	91.9	1.01	66.67
SRS018443.metadecoder.24	f__Veillonellaceae (UID1033)	26	623	289	120	491	12	0	0	0	84.75	2.93	41.67
SRS018443.metadecoder.25	k__Bacteria (UID203)	5449	104	58	97	7	0	0	0	0	10.34	0	0
SRS018443.metadecoder.26	c__Epsilonproteobacteria (UID3065)	111	442	270	228	204	10	0	0	0	49.79	3.52	80
SRS018443.metadecoder.27	p__Bacteroidetes (UID2605)	350	316	210	29	284	3	0	0	0	90.24	0.83	33.33
SRS018443.metadecoder.28	f__Porphyromonadaceae (UID2622)	35	475	318	420	51	4	0	0	0	6.37	0.66	25
SRS018443.metadecoder.29	o__Actinomycetales (UID1530)	622	257	151	179	78	0	0	0	0	22.02	0	0
SRS018443.metadecoder.3	g__Prevotella (UID2724)	55	567	296	4	562	1	0	0	0	99.63	0.08	0
SRS018443.metadecoder.30	c__Epsilonproteobacteria (UID3065)	111	445	271	30	410	5	0	0	0	93.68	1.23	100
SRS018443.metadecoder.31	k__Bacteria (UID203)	5449	104	58	71	33	0	0	0	0	50.31	0	0
SRS018443.metadecoder.32	k__Bacteria (UID203)	5449	104	58	80	18	6	0	0	0	23.77	3.47	83.33
SRS018443.metadecoder.33	k__Bacteria (UID203)	5449	104	58	76	28	0	0	0	0	26.99	0	0
SRS018443.metadecoder.34	k__Bacteria (UID203)	5449	104	58	86	18	0	0	0	0	22.34	0	0
SRS018443.metadecoder.35	k__Bacteria (UID2329)	174	148	88	66	78	4	0	0	0	71.06	3.41	75
SRS018443.metadecoder.36	f__Porphyromonadaceae (UID2622)	35	475	318	124	325	26	0	0	0	76.37	5.69	38.46
SRS018443.metadecoder.37	k__Bacteria (UID2329)	174	149	89	58	87	4	0	0	0	70.41	1.85	50
SRS018443.metadecoder.38	f__Veillonellaceae (UID1033)	26	623	289	193	426	4	0	0	0	70.11	0.55	25
SRS018443.metadecoder.39	k__Bacteria (UID203)	5449	104	58	67	32	5	0	0	0	45.85	6.61	40
SRS018443.metadecoder.4	k__Bacteria (UID1452)	924	161	108	63	97	1	0	0	0	60.65	0.93	0
SRS018443.metadecoder.40	p__Bacteroidetes (UID2605)	350	316	210	181	121	14	0	0	0	46.52	4.24	64.29
SRS018443.metadecoder.41	k__Bacteria (UID203)	5449	104	58	78	25	1	0	0	0	31.82	1.72	100
SRS018443.metadecoder.42	k__Bacteria (UID203)	5449	104	58	72	30	2	0	0	0	41.3	3.45	50
SRS018443.metadecoder.43	k__Bacteria (UID1453)	901	171	117	76	94	1	0	0	0	49.73	0.85	0
SRS018443.metadecoder.44	k__Bacteria (UID203)	5449	104	58	76	25	3	0	0	0	39.83	5.17	100
SRS018443.metadecoder.45	k__Bacteria (UID2329)	174	148	88	80	58	5	5	0	0	31.63	2.35	65
SRS018443.metadecoder.46	k__Bacteria (UID203)	5449	104	58	97	7	0	0	0	0	8.93	0	0
SRS018443.metadecoder.47	k__Bacteria (UID203)	5449	103	57	85	15	3	0	0	0	24.72	4.39	0
SRS018443.metadecoder.48	k__Bacteria (UID203)	5449	104	58	86	16	2	0	0	0	15.2	1.72	0
SRS018443.metadecoder.49	k__Bacteria (UID203)	5449	103	58	35	30	9	3	12	14	44.83	27.24	8.51
SRS018443.metadecoder.5	o__Clostridiales (UID1212)	172	263	149	103	158	2	0	0	0	50.11	0.67	0
SRS018443.metadecoder.50	p__Firmicutes (UID1022)	100	295	158	126	169	0	0	0	0	52.25	0	0
SRS018443.metadecoder.51	k__Bacteria (UID203)	5449	104	58	97	6	1	0	0	0	7.21	1.72	100
SRS018443.metadecoder.52	f__Neisseriaceae (UID3890)	69	656	443	190	458	8	0	0	0	71.26	1.49	12.5
SRS018443.metadecoder.53	k__Bacteria (UID203)	5449	104	58	82	22	0	0	0	0	15.67	0	0
SRS018443.metadecoder.54	root (UID1)	5656	56	24	56	0	0	0	0	0	0	0	0
SRS018443.metadecoder.55	k__Bacteria (UID2329)	174	149	89	46	98	5	0	0	0	58.16	5.62	40
SRS018443.metadecoder.56	p__Proteobacteria (UID3887)	1487	259	162	115	142	2	0	0	0	45.68	0.72	0
SRS018443.metadecoder.57	f__Spirochaetaceae (UID2535)	33	249	143	118	130	1	0	0	0	49.67	0.02	0
SRS018443.metadecoder.58	f__Actinomycetaceae (UID1531)	42	420	211	343	77	0	0	0	0	17.73	0	0
SRS018443.metadecoder.59	k__Bacteria (UID203)	5449	104	58	96	8	0	0	0	0	12.07	0	0
SRS018443.metadecoder.6	g__Prevotella (UID2724)	55	567	296	227	319	20	1	0	0	55.3	4	34.78
SRS018443.metadecoder.60	f__Pasteurellaceae (UID4932)	83	767	440	695	69	3	0	0	0	6.08	0.48	0
SRS018443.metadecoder.61	g__Streptococcus (UID559)	118	610	282	260	329	21	0	0	0	61.86	5.31	14.29
SRS018443.metadecoder.62	p__Firmicutes (UID1022)	100	295	158	175	114	6	0	0	0	34.06	0.95	16.67
SRS018443.metadecoder.63	root (UID1)	5656	56	24	54	2	0	0	0	0	8.33	0	0
SRS018443.metadecoder.64	k__Bacteria (UID2569)	434	278	186	182	96	0	0	0	0	28.45	0	0
SRS018443.metadecoder.65	f__Actinomycetaceae (UID1531)	42	420	211	367	51	2	0	0	0	6.58	0.11	50
SRS018443.metadecoder.66	o__Clostridiales (UID1226)	155	278	158	215	62	1	0	0	0	10.22	0.63	0
SRS018443.metadecoder.67	k__Bacteria (UID203)	5449	104	58	90	14	0	0	0	0	19.83	0	0
SRS018443.metadecoder.68	f__Actinomycetaceae (UID1531)	42	420	211	330	85	5	0	0	0	22.64	0.74	20
SRS018443.metadecoder.69	k__Bacteria (UID203)	5449	104	58	74	23	7	0	0	0	29.31	1.1	0
SRS018443.metadecoder.7	g__Prevotella (UID2724)	55	567	296	26	541	0	0	0	0	94.73	0	0
SRS018443.metadecoder.70	root (UID1)	5656	56	24	56	0	0	0	0	0	0	0	0
SRS018443.metadecoder.71	root (UID1)	5656	56	24	55	1	0	0	0	0	4.17	0	0
SRS018443.metadecoder.72	o__Lactobacillales (UID355)	490	333	183	257	74	1	1	0	0	16.87	0.64	0
SRS018443.metadecoder.8	p__Actinobacteria (UID2112)	31	211	124	3	205	0	3	0	0	98.39	1.21	0
SRS018443.metadecoder.9	o__Lactobacillales (UID544)	293	475	267	121	344	9	1	0	0	79.38	2.76	33.33
SRS018443.metadecoder1000.1	o__Actinomycetales (UID1812)	229	453	226	1	451	1	0	0	0	99.89	0.44	0
SRS018443.metadecoder1000.10	p__Actinobacteria (UID1454)	732	206	120	29	173	4	0	0	0	81.11	2.5	0
SRS018443.metadecoder1000.11	o__Clostridiales (UID1226)	155	278	158	43	229	6	0	0	0	90.88	1.69	16.67
SRS018443.metadecoder1000.12	o__Selenomonadales (UID1024)	64	334	167	46	248	36	4	0	0	81.58	17.75	87.5
SRS018443.metadecoder1000.13	f__Actinomycetaceae (UID1531)	42	420	211	84	310	26	0	0	0	82.49	6.48	11.54
SRS018443.metadecoder1000.14	f__Veillonellaceae (UID1033)	26	623	289	52	560	11	0	0	0	97.02	1.13	81.82
SRS018443.metadecoder1000.15	root (UID1)	5656	56	24	56	0	0	0	0	0	0	0	0
SRS018443.metadecoder1000.16	k__Bacteria (UID1453)	901	171	117	66	105	0	0	0	0	52.71	0	0
SRS018443.metadecoder1000.17	k__Bacteria (UID203)	5449	104	58	15	88	1	0	0	0	80.88	0.16	0
SRS018443.metadecoder1000.18	o__Clostridiales (UID1226)	155	277	157	42	234	1	0	0	0	92.94	0.64	0
SRS018443.metadecoder1000.19	f__Veillonellaceae (UID1033)	26	623	289	137	477	9	0	0	0	83.15	2.07	44.44
SRS018443.metadecoder1000.2	k__Bacteria (UID1453)	901	171	117	47	124	0	0	0	0	65.1	0	0
SRS018443.metadecoder1000.20	k__Bacteria (UID203)	5449	104	58	92	12	0	0	0	0	14.37	0	0
SRS018443.metadecoder1000.21	k__Bacteria (UID203)	5449	104	58	92	10	1	1	0	0	6.43	5.17	100
SRS018443.metadecoder1000.22	p__Bacteroidetes (UID2605)	350	316	210	18	295	3	0	0	0	93.81	0.83	33.33
SRS018443.metadecoder1000.23	c__Epsilonproteobacteria (UID3065)	111	445	271	35	405	5	0	0	0	92.2	1.23	100
SRS018443.metadecoder1000.24	k__Bacteria (UID203)	5449	104	58	78	24	2	0	0	0	34.48	3.45	50
SRS018443.metadecoder1000.25	c__Gammaproteobacteria (UID4201)	1164	271	170	224	47	0	0	0	0	14.67	0	0
SRS018443.metadecoder1000.26	k__Bacteria (UID203)	5449	104	58	89	15	0	0	0	0	22.41	0	0
SRS018443.metadecoder1000.27	k__Bacteria (UID203)	5449	104	58	93	11	0	0	0	0	16.38	0	0
SRS018443.metadecoder1000.28	k__Bacteria (UID2329)	174	148	88	48	92	8	0	0	0	80.23	6.98	87.5
SRS018443.metadecoder1000.29	f__Porphyromonadaceae (UID2622)	35	475	318	88	383	4	0	0	0	81.56	0.71	25
SRS018443.metadecoder1000.3	g__Prevotella (UID2724)	55	567	296	4	544	19	0	0	0	99.63	3.7	0
SRS018443.metadecoder1000.30	k__Bacteria (UID203)	5449	104	58	73	31	0	0	0	0	40.69	0	0
SRS018443.metadecoder1000.31	f__Veillonellaceae (UID1033)	26	623	289	190	428	5	0	0	0	73.11	0.6	40
SRS018443.metadecoder1000.32	o__Lactobacillales (UID544)	293	475	267	92	378	5	0	0	0	86.72	0.95	100
SRS018443.metadecoder1000.33	k__Bacteria (UID203)	5449	104	58	77	20	7	0	0	0	38.24	12.07	100
SRS018443.metadecoder1000.34	k__Bacteria (UID203)	5449	104	58	72	30	2	0	0	0	46.16	3.45	100
SRS018443.metadecoder1000.35	k__Bacteria (UID2329)	174	148	88	79	66	3	0	0	0	57.49	2.27	100
SRS018443.metadecoder1000.36	p__Firmicutes (UID1022)	100	295	158	125	170	0	0	0	0	51.92	0	0
SRS018443.metadecoder1000.37	k__Bacteria (UID2329)	174	149	89	83	65	1	0	0	0	48.31	0.16	100
SRS018443.metadecoder1000.38	k__Bacteria (UID203)	5449	103	57	79	21	2	0	0	1	29.19	9.65	66.67
SRS018443.metadecoder1000.39	k__Bacteria (UID203)	5449	104	58	66	36	2	0	0	0	47.99	3.45	100
SRS018443.metadecoder1000.4	k__Bacteria (UID1452)	924	161	108	52	108	1	0	0	0	62.23	0.93	0
SRS018443.metadecoder1000.40	k__Bacteria (UID203)	5449	104	58	81	23	0	0	0	0	32.05	0	0
SRS018443.metadecoder1000.41	o__Actinomycetales (UID1530)	622	257	151	149	100	8	0	0	0	40.12	2.84	100
SRS018443.metadecoder1000.42	f__Neisseriaceae (UID3890)	69	656	443	116	528	12	0	0	0	84.03	2.03	16.67
SRS018443.metadecoder1000.43	k__Bacteria (UID203)	5449	104	58	82	20	2	0	0	0	20.94	0.69	50
SRS018443.metadecoder1000.44	p__Proteobacteria (UID3887)	1487	259	162	55	199	5	0	0	0	71.43	2.57	20
SRS018443.metadecoder1000.45	f__Spirochaetaceae (UID2535)	33	249	143	41	202	6	0	0	0	81.99	2.38	16.67
SRS018443.metadecoder1000.46	k__Bacteria (UID1453)	901	171	117	100	68	3	0	0	0	28.12	1.79	100
SRS018443.metadecoder1000.47	g__Prevotella (UID2724)	55	567	296	74	454	38	1	0	0	84.11	5.56	80.49
SRS018443.metadecoder1000.48	k__Bacteria (UID203)	5449	104	58	67	25	11	1	0	0	29.89	3.87	14.29
SRS018443.metadecoder1000.49	k__Bacteria (UID203)	5449	103	57	71	30	2	0	0	0	48.83	3.51	50
SRS018443.metadecoder1000.5	o__Clostridiales (UID1212)	172	263	149	103	158	2	0	0	0	50.11	0.67	0
SRS018443.metadecoder1000.50	k__Bacteria (UID203)	5449	104	58	87	13	4	0	0	0	21.88	5.17	50
SRS018443.metadecoder1000.51	k__Bacteria (UID203)	5449	103	57	84	17	2	0	0	0	27.51	3.51	100
SRS018443.metadecoder1000.52	k__Bacteria (UID203)	5449	104	58	84	20	0	0	0	0	23.77	0	0
SRS018443.metadecoder1000.53	k__Bacteria (UID2329)	174	149	89	59	89	1	0	0	0	55.94	1.12	0
SRS018443.metadecoder1000.54	k__Bacteria (UID203)	5449	104	58	80	20	4	0	0	0	18.46	3.76	75
SRS018443.metadecoder1000.55	k__Bacteria (UID203)	5449	104	58	87	16	1	0	0	0	23.85	1.72	100
SRS018443.metadecoder1000.56	k__Bacteria (UID203)	5449	104	58	92	10	2	0	0	0	20.69	3.45	0
SRS018443.metadecoder1000.6	g__Prevotella (UID2724)	55	567	296	20	542	5	0	0	0	95.75	0.79	0
SRS018443.metadecoder1000.7	p__Actinobacteria (UID2112)	31	211	124	5	203	0	0	1	2	96.77	2.22	3.85
SRS018443.metadecoder1000.8	p__Bacteroidetes (UID2605)	350	316	210	41	274	1	0	0	0	96.19	0.48	0
SRS018443.metadecoder1000.9	o__Bacteroidales (UID2621)	198	427	260	21	404	2	0	0	0	97.3	0.32	0
SRS018443.vamb.3817	g__Prevotella (UID2724)	55	567	296	4	562	1	0	0	0	99.63	0.08	0
SRS018443.vamb.42868	root (UID1)	5656	56	24	56	0	0	0	0	0	0	0	0
SRS018443.vamb.48080	root (UID1)	5656	56	24	56	0	0	0	0	0	0	0	0
SRS018443.vamb.48109	o__Clostridiales (UID1212)	172	263	149	103	158	2	0	0	0	50.11	0.67	0
SRS018443.vamb.677	k__Bacteria (UID1452)	924	161	108	63	98	0	0	0	0	60.65	0	0
SRS018443.vamb.67769	c__Epsilonproteobacteria (UID3065)	111	445	271	28	411	6	0	0	0	94.05	1.6	100
SRS018443.vamb.70282	g__Prevotella (UID2724)	55	567	296	32	535	0	0	0	0	92.03	0	0
SRS018443.vamb.74701	p__Bacteroidetes (UID2605)	350	316	210	50	265	1	0	0	0	92.22	0.48	0
SRS018443.vamb.75843	o__Clostridiales (UID1226)	155	277	157	52	224	1	0	0	0	91.26	0.64	0
SRS018443.vamb.75976	p__Actinobacteria (UID2112)	31	211	124	3	205	0	1	2	0	97.58	1.61	0
SRS018443.vamb.76083	f__Neisseriaceae (UID3890)	69	656	443	141	501	14	0	0	0	80.04	2.23	28.57
SRS018443.vamb.76219	f__Spirochaetaceae (UID2535)	33	249	143	70	175	4	0	0	0	74.85	1.71	0
SRS018443.vamb.76796	o__Clostridiales (UID1226)	155	278	158	81	190	7	0	0	0	76.81	2.32	14.29
SRS018443.vamb.77000	k__Bacteria (UID203)	5449	104	58	103	1	0	0	0	0	0.16	0	0
SRS018443.vamb.78709	o__Actinomycetales (UID1812)	229	453	226	1	451	1	0	0	0	99.89	0.44	0
SRS018443.vamb.80549	k__Bacteria (UID203)	5449	103	57	101	2	0	0	0	0	3.51	0	0
SRS018443.vamb.80551	k__Bacteria (UID203)	5449	103	57	9	29	47	14	4	0	86.84	51.52	39.82
SRS018443.vamb.80570	o__Bacteroidales (UID2621)	198	427	260	98	329	0	0	0	0	76.09	0	0
SRS018443.vamb.80595	k__Bacteria (UID203)	5449	104	58	1	24	52	25	2	0	98.28	109.69	47.48
SRS018443.vamb.80626	k__Bacteria (UID203)	5449	104	58	5	30	66	3	0	0	91.38	60.97	0
SRS018443.vamb.80677	k__Bacteria (UID203)	5449	104	58	94	10	0	0	0	0	16.38	0	0
SRS018443.vamb.80702	k__Bacteria (UID203)	5449	104	58	60	20	23	0	1	0	66.95	41.95	86.21
SRS018443.vamb.80741	f__Porphyromonadaceae (UID2622)	35	475	318	196	274	5	0	0	0	64.22	1.02	40
SRS018443.vamb.80769	p__Bacteroidetes (UID2605)	350	316	210	77	235	4	0	0	0	82.86	1.31	25
SRS018443.vamb.80802	root (UID1)	5656	56	24	54	1	1	0	0	0	8.33	4.17	0
SRS018443.vamb.80803	k__Bacteria (UID1452)	924	161	108	75	84	2	0	0	0	53.3	1.85	50
SRS018443.vamb.80827	k__Bacteria (UID2495)	2993	143	89	61	82	0	0	0	0	61.07	0	0
SRS018443.vamb.80990	k__Bacteria (UID203)	5449	104	58	67	36	1	0	0	0	51.72	1.72	100
SRS018443.vamb.81055	k__Bacteria (UID203)	5449	103	57	80	23	0	0	0	0	28.07	0	0
SRS018443.vamb.81064	f__Veillonellaceae (UID1033)	26	623	289	429	191	3	0	0	0	28.16	0.13	66.67
SRS018443.vamb.81222	k__Bacteria (UID203)	5449	104	58	102	2	0	0	0	0	3.45	0	0
SRS018443.vamb.81264	p__Actinobacteria (UID1454)	732	206	120	104	96	6	0	0	0	46.94	5	0
SRS018443.vamb.81360	k__Bacteria (UID203)	5449	103	58	90	13	0	0	0	0	20.69	0	0
SRS018443.vamb.81693	k__Bacteria (UID203)	5449	104	58	95	9	0	0	0	0	9.09	0	0
SRS018443.vamb.81986	k__Bacteria (UID203)	5449	104	58	75	29	0	0	0	0	36.83	0	0
SRS018443.vamb.83089	k__Bacteria (UID203)	5449	104	58	99	5	0	0	0	0	5.17	0	0
SRS018443.vamb.83212	root (UID1)	5656	56	24	56	0	0	0	0	0	0	0	0
SRS018443.vamb.95686	k__Bacteria (UID2495)	2993	143	89	72	70	1	0	0	0	29.86	0.1	0
SRS018473.concoct.1	o__Clostridiales (UID1212)	172	263	149	98	122	39	3	1	0	62.95	17.65	16.67
SRS018473.concoct.10	k__Bacteria (UID1453)	901	171	117	53	94	24	0	0	0	61.18	15.13	66.67
SRS018473.concoct.100	root (UID1)	5656	56	24	56	0	0	0	0	0	0	0	0
SRS018473.concoct.101	root (UID1)	5656	56	24	56	0	0	0	0	0	0	0	0
SRS018473.concoct.102	root (UID1)	5656	56	24	56	0	0	0	0	0	0	0	0
SRS018473.concoct.103	k__Bacteria (UID1453)	901	171	117	57	74	33	7	0	0	58.31	27.58	62.96
SRS018473.concoct.104	f__Pasteurellaceae (UID4932)	83	767	440	110	217	309	121	10	0	87.94	82.33	93.99
SRS018473.concoct.105	root (UID1)	5656	56	24	56	0	0	0	0	0	0	0	0
SRS018473.concoct.106	root (UID1)	5656	56	24	56	0	0	0	0	0	0	0	0
SRS018473.concoct.107	o__Actinomycetales (UID1530)	622	254	150	6	236	12	0	0	0	97.61	6	83.33
SRS018473.concoct.108	o__Clostridiales (UID1226)	155	278	158	25	251	2	0	0	0	92.35	1.27	100
SRS018473.concoct.109	o__Clostridiales (UID1226)	155	278	158	140	137	1	0	0	0	49.32	0.63	0
SRS018473.concoct.11	o__Clostridiales (UID1120)	304	250	143	144	103	3	0	0	0	36.78	1.4	33.33
SRS018473.concoct.110	root (UID1)	5656	56	24	56	0	0	0	0	0	0	0	0
SRS018473.concoct.111	root (UID1)	5656	56	24	56	0	0	0	0	0	0	0	0
SRS018473.concoct.12	k__Bacteria (UID203)	5449	104	58	11	26	20	17	14	16	95.3	229.75	50.4
SRS018473.concoct.13	root (UID1)	5656	56	24	56	0	0	0	0	0	0	0	0
SRS018473.concoct.14	root (UID1)	5656	56	24	56	0	0	0	0	0	0	0	0
SRS018473.concoct.15	c__Epsilonproteobacteria (UID3065)	111	445	271	6	437	2	0	0	0	98.62	0.18	0
SRS018473.concoct.16	root (UID1)	5656	56	24	56	0	0	0	0	0	0	0	0
SRS018473.concoct.17	root (UID1)	5656	56	24	56	0	0	0	0	0	0	0	0
SRS018473.concoct.18	root (UID1)	5656	56	24	56	0	0	0	0	0	0	0	0
SRS018473.concoct.19	g__Prevotella (UID2724)	55	567	296	3	564	0	0	0	0	98.99	0	0
SRS018473.concoct.2	k__Bacteria (UID203)	5449	103	57	3	52	38	9	1	0	94.74	53.19	21.13
SRS018473.concoct.20	root (UID1)	5656	56	24	56	0	0	0	0	0	0	0	0
SRS018473.concoct.21	root (UID1)	5656	56	24	55	0	1	0	0	0	0.46	0.46	0
SRS018473.concoct.22	p__Actinobacteria (UID2112)	31	211	124	7	199	4	1	0	0	95.9	4.84	71.43
SRS018473.concoct.23	f__Actinomycetaceae (UID1531)	42	420	211	43	59	68	194	52	4	94.2	166.03	68.96
SRS018473.concoct.24	root (UID1)	5656	56	24	56	0	0	0	0	0	0	0	0
SRS018473.concoct.25	k__Bacteria (UID203)	5449	104	58	29	29	22	16	8	0	65.53	50.86	52.54
SRS018473.concoct.26	root (UID1)	5656	56	24	56	0	0	0	0	0	0	0	0
SRS018473.concoct.27	root (UID1)	5656	56	24	56	0	0	0	0	0	0	0	0
SRS018473.concoct.28	f__Actinomycetaceae (UID1531)	42	420	211	42	128	237	12	1	0	96.13	69.01	59.14
SRS018473.concoct.29	root (UID1)	5656	56	24	56	0	0	0	0	0	0	0	0
SRS018473.concoct.3	k__Bacteria (UID203)	5449	103	58	102	1	0	0	0	0	0.16	0	0
SRS018473.concoct.30	k__Bacteria (UID2372)	131	176	105	36	133	7	0	0	0	74.65	4.38	42.86
SRS018473.concoct.31	k__Bacteria (UID203)	5449	104	58	102	2	0	0	0	0	0.31	0	0
SRS018473.concoct.32	k__Bacteria (UID203)	5449	104	58	0	31	68	5	0	0	100	87.46	49.4
SRS018473.concoct.33	root (UID1)	5656	56	24	56	0	0	0	0	0	0	0	0
SRS018473.concoct.34	f__Porphyromonadaceae (UID2622)	35	475	318	7	466	2	0	0	0	98.56	0.24	100
SRS018473.concoct.35	root (UID1)	5656	56	24	56	0	0	0	0	0	0	0	0
SRS018473.concoct.36	k__Bacteria (UID1453)	901	171	117	81	38	22	17	13	0	52.34	58.16	97.35
SRS018473.concoct.37	k__Bacteria (UID203)	5449	104	58	86	17	1	0	0	0	27.59	1.72	0
SRS018473.concoct.38	root (UID1)	5656	56	24	56	0	0	0	0	0	0	0	0
SRS018473.concoct.39	root (UID1)	5656	56	24	56	0	0	0	0	0	0	0	0
SRS018473.concoct.4	f__Actinomycetaceae (UID1531)	42	420	211	0	417	3	0	0	0	100	0.67	0
SRS018473.concoct.40	g__Prevotella (UID2724)	55	567	296	8	557	2	0	0	0	98.31	0.42	0
SRS018473.concoct.41	root (UID1)	5656	56	24	56	0	0	0	0	0	0	0	0
SRS018473.concoct.42	root (UID1)	5656	56	24	56	0	0	0	0	0	0	0	0
SRS018473.concoct.43	k__Bacteria (UID203)	5449	103	58	54	29	17	3	0	0	59.8	34.8	88.46
SRS018473.concoct.44	root (UID1)	5656	56	24	56	0	0	0	0	0	0	0	0
SRS018473.concoct.45	root (UID1)	5656	56	24	56	0	0	0	0	0	0	0	0
SRS018473.concoct.46	root (UID1)	5656	56	24	56	0	0	0	0	0	0	0	0
SRS018473.concoct.47	root (UID1)	5656	56	24	56	0	0	0	0	0	0	0	0
SRS018473.concoct.48	k__Bacteria (UID203)	5449	102	58	29	47	21	4	1	0	70.43	34.04	7.69
SRS018473.concoct.49	f__Neisseriaceae (UID3890)	69	657	443	1	652	4	0	0	0	99.77	0.68	100
SRS018473.concoct.5	o__Clostridiales (UID1120)	304	250	143	45	201	4	0	0	0	78.24	2.45	0
SRS018473.concoct.50	root (UID1)	5656	56	24	56	0	0	0	0	0	0	0	0
SRS018473.concoct.51	root (UID1)	5656	56	24	56	0	0	0	0	0	0	0	0
SRS018473.concoct.52	root (UID1)	5656	56	24	56	0	0	0	0	0	0	0	0
SRS018473.concoct.53	root (UID1)	5656	56	24	56	0	0	0	0	0	0	0	0
SRS018473.concoct.54	root (UID1)	5656	56	24	56	0	0	0	0	0	0	0	0
SRS018473.concoct.55	root (UID1)	5656	56	24	56	0	0	0	0	0	0	0	0
SRS018473.concoct.56	root (UID1)	5656	56	24	56	0	0	0	0	0	0	0	0
SRS018473.concoct.57	root (UID1)	5656	56	24	56	0	0	0	0	0	0	0	0
SRS018473.concoct.58	root (UID1)	5656	56	24	56	0	0	0	0	0	0	0	0
SRS018473.concoct.59	root (UID1)	5656	56	24	56	0	0	0	0	0	0	0	0
SRS018473.concoct.6	root (UID1)	5656	56	24	56	0	0	0	0	0	0	0	0
SRS018473.concoct.60	k__Bacteria (UID2329)	174	149	89	69	79	1	0	0	0	38.2	1.12	100
SRS018473.concoct.61	root (UID1)	5656	56	24	56	0	0	0	0	0	0	0	0
SRS018473.concoct.62	k__Bacteria (UID203)	5449	104	58	47	30	15	10	2	0	44.49	16.67	54.39
SRS018473.concoct.63	root (UID1)	5656	56	24	56	0	0	0	0	0	0	0	0
SRS018473.concoct.64	root (UID1)	5656	56	24	0	0	54	2	0	0	100	108.33	5
SRS018473.concoct.65	k__Bacteria (UID203)	5449	102	58	8	30	55	9	0	0	92.06	85.21	48.78
SRS018473.concoct.66	o__Bacteroidales (UID2657)	160	489	267	21	438	26	4	0	0	98.78	7.13	7.89
SRS018473.concoct.67	root (UID1)	5656	56	24	56	0	0	0	0	0	0	0	0
SRS018473.concoct.68	root (UID1)	5656	56	24	56	0	0	0	0	0	0	0	0
SRS018473.concoct.69	k__Bacteria (UID203)	5449	104	58	8	76	20	0	0	0	88.79	7.52	45
SRS018473.concoct.7	o__Bacteroidales (UID2657)	160	492	269	57	426	8	1	0	0	88.99	2	9.09
SRS018473.concoct.70	root (UID1)	5656	56	24	56	0	0	0	0	0	0	0	0
SRS018473.concoct.71	root (UID1)	5656	56	24	56	0	0	0	0	0	0	0	0
SRS018473.concoct.72	root (UID1)	5656	56	24	56	0	0	0	0	0	0	0	0
SRS018473.concoct.73	root (UID1)	5656	56	24	56	0	0	0	0	0	0	0	0
SRS018473.concoct.74	f__Veillonellaceae (UID1033)	26	623	289	41	536	46	0	0	0	91.7	9.02	86.96
SRS018473.concoct.75	root (UID1)	5656	56	24	56	0	0	0	0	0	0	0	0
SRS018473.concoct.76	k__Bacteria (UID203)	5449	104	58	13	74	17	0	0	0	85	5.8	52.94
SRS018473.concoct.77	root (UID1)	5656	56	24	56	0	0	0	0	0	0	0	0
SRS018473.concoct.78	k__Bacteria (UID2329)	174	149	89	27	117	5	0	0	0	91.4	3.75	40
SRS018473.concoct.79	root (UID1)	5656	56	24	56	0	0	0	0	0	0	0	0
SRS018473.concoct.8	k__Bacteria (UID203)	5449	103	58	12	39	34	16	2	0	84.15	53.43	0
SRS018473.concoct.80	root (UID1)	5656	56	24	56	0	0	0	0	0	0	0	0
SRS018473.concoct.81	root (UID1)	5656	56	24	56	0	0	0	0	0	0	0	0
SRS018473.concoct.82	root (UID1)	5656	56	24	56	0	0	0	0	0	0	0	0
SRS018473.concoct.83	root (UID1)	5656	56	24	56	0	0	0	0	0	0	0	0
SRS018473.concoct.84	o__Lactobacillales (UID355)	490	333	183	36	269	27	1	0	0	87.83	8.81	70
SRS018473.concoct.85	k__Bacteria (UID203)	5449	104	58	26	9	67	1	1	0	90.42	88.59	92.11
SRS018473.concoct.86	root (UID1)	5656	56	24	56	0	0	0	0	0	0	0	0
SRS018473.concoct.87	k__Bacteria (UID203)	5449	104	58	34	38	22	7	3	0	72.3	41.04	70.49
SRS018473.concoct.88	k__Bacteria (UID203)	5449	104	58	98	6	0	0	0	0	8.78	0	0
SRS018473.concoct.89	root (UID1)	5656	56	24	56	0	0	0	0	0	0	0	0
SRS018473.concoct.9	p__Firmicutes (UID1022)	100	295	158	128	161	6	0	0	0	56.66	2.37	50
SRS018473.concoct.90	k__Bacteria (UID203)	5449	104	58	102	2	0	0	0	0	0.69	0	0
SRS018473.concoct.91	root (UID1)	5656	56	24	56	0	0	0	0	0	0	0	0
SRS018473.concoct.92	c__Epsilonproteobacteria (UID3065)	111	442	270	160	188	73	15	6	0	63.68	31.21	81.82
SRS018473.concoct.93	o__Selenomonadales (UID1024)	64	334	167	29	278	26	1	0	0	89.41	10.18	79.31
SRS018473.concoct.94	k__Bacteria (UID2329)	174	148	88	12	130	6	0	0	0	89.2	4.55	16.67
SRS018473.concoct.95	k__Bacteria (UID203)	5449	104	58	20	16	22	32	14	0	93.84	166.22	71.78
SRS018473.concoct.96	root (UID1)	5656	56	24	56	0	0	0	0	0	0	0	0
SRS018473.concoct.97	root (UID1)	5656	56	24	56	0	0	0	0	0	0	0	0
SRS018473.concoct.98	o__Selenomonadales (UID1024)	64	334	167	179	98	41	14	2	0	50.92	27.13	64.21
SRS018473.concoct.99	root (UID1)	5656	56	24	56	0	0	0	0	0	0	0	0
SRS018473.dastool_concoct_metabat2.1	f__Neisseriaceae (UID3890)	69	657	443	1	652	4	0	0	0	99.77	0.68	100
SRS018473.dastool_concoct_metabat2.10	o__Selenomonadales (UID1024)	64	334	167	29	278	26	1	0	0	89.41	10.18	79.31
SRS018473.dastool_concoct_metabat2.11	o__Lactobacillales (UID355)	490	333	183	36	269	27	1	0	0	87.83	8.81	70
SRS018473.dastool_concoct_metabat2.12	f__Porphyromonadaceae (UID2622)	35	475	318	7	466	2	0	0	0	98.56	0.24	100
SRS018473.dastool_concoct_metabat2.13	f__Veillonellaceae (UID1033)	26	623	289	41	536	46	0	0	0	91.7	9.02	86.96
SRS018473.dastool_concoct_metabat2.14	o__Clostridiales (UID1226)	155	278	158	25	251	2	0	0	0	92.35	1.27	100
SRS018473.dastool_concoct_metabat2.15	k__Bacteria (UID1453)	901	171	117	67	100	4	0	0	0	52.71	2.71	100
SRS018473.dastool_concoct_metabat2.16	o__Bacteroidales (UID2657)	160	492	269	57	426	8	1	0	0	88.99	2	9.09
SRS018473.dastool_concoct_metabat2.17	o__Bacteroidales (UID2657)	160	489	267	21	438	26	4	0	0	98.78	7.13	7.89
SRS018473.dastool_concoct_metabat2.18	k__Bacteria (UID2329)	174	149	89	19	128	2	0	0	0	85.39	1.5	0
SRS018473.dastool_concoct_metabat2.19	k__Bacteria (UID2329)	174	149	89	19	120	10	0	0	0	83.71	6.74	20
SRS018473.dastool_concoct_metabat2.2	g__Prevotella (UID2724)	55	567	296	3	564	0	0	0	0	98.99	0	0
SRS018473.dastool_concoct_metabat2.20	o__Clostridiales (UID1120)	304	250	143	45	201	4	0	0	0	78.24	2.45	0
SRS018473.dastool_concoct_metabat2.21	k__Bacteria (UID2329)	174	148	88	12	130	6	0	0	0	89.2	4.55	16.67
SRS018473.dastool_concoct_metabat2.22	k__Bacteria (UID2372)	131	176	105	36	133	7	0	0	0	74.65	4.38	42.86
SRS018473.dastool_concoct_metabat2.23	o__Clostridiales (UID1212)	172	263	149	147	115	1	0	0	0	35.74	0.34	0
SRS018473.dastool_concoct_metabat2.24	f__Actinomycetaceae (UID1531)	42	420	211	59	288	72	1	0	0	90.47	18.43	54.67
SRS018473.dastool_concoct_metabat2.25	k__Bacteria (UID2329)	174	149	89	69	79	1	0	0	0	38.2	1.12	100
SRS018473.dastool_concoct_metabat2.26	f__Pasteurellaceae (UID4932)	83	767	440	110	220	306	121	10	0	87.94	81.87	93.96
SRS018473.dastool_concoct_metabat2.27	k__Bacteria (UID1453)	901	171	117	57	74	33	7	0	0	58.31	27.58	62.96
SRS018473.dastool_concoct_metabat2.28	k__Bacteria (UID203)	5449	104	58	13	74	17	0	0	0	85	5.8	52.94
SRS018473.dastool_concoct_metabat2.29	o__Clostridiales (UID1226)	155	278	158	140	137	1	0	0	0	49.32	0.63	0
SRS018473.dastool_concoct_metabat2.3	o__Clostridiales (UID1120)	304	247	141	2	245	0	0	0	0	98.58	0	0
SRS018473.dastool_concoct_metabat2.30	g__Prevotella (UID2724)	55	567	296	20	450	97	0	0	0	97.36	18.02	23.71
SRS018473.dastool_concoct_metabat2.4	c__Epsilonproteobacteria (UID3065)	111	445	271	6	437	2	0	0	0	98.62	0.18	0
SRS018473.dastool_concoct_metabat2.5	f__Actinomycetaceae (UID1531)	42	420	211	0	417	3	0	0	0	100	0.67	0
SRS018473.dastool_concoct_metabat2.6	g__Prevotella (UID2724)	55	567	296	8	557	2	0	0	0	98.31	0.42	0
SRS018473.dastool_concoct_metabat2.7	o__Clostridiales (UID1120)	304	247	141	0	241	6	0	0	0	100	3.9	0
SRS018473.dastool_concoct_metabat2.8	p__Actinobacteria (UID2112)	31	211	124	7	199	4	1	0	0	95.9	4.84	71.43
SRS018473.dastool_concoct_metabat2.9	o__Actinomycetales (UID1530)	622	254	150	6	236	12	0	0	0	97.61	6	83.33
SRS018473.dastool_metabat2_metadecoder.1	f__Neisseriaceae (UID3890)	69	657	443	3	651	3	0	0	0	99.44	0.56	100
SRS018473.dastool_metabat2_metadecoder.10	o__Lactobacillales (UID355)	490	333	183	54	275	4	0	0	0	78.01	1.34	50
SRS018473.dastool_metabat2_metadecoder.11	f__Porphyromonadaceae (UID2622)	35	475	318	10	464	1	0	0	0	97.62	0.08	100
SRS018473.dastool_metabat2_metadecoder.12	o__Clostridiales (UID1120)	304	247	141	19	227	1	0	0	0	97.16	0.71	0
SRS018473.dastool_metabat2_metadecoder.13	g__Prevotella (UID2724)	55	567	296	40	526	1	0	0	0	95.63	0.08	0
SRS018473.dastool_metabat2_metadecoder.14	f__Veillonellaceae (UID1033)	26	623	289	192	423	8	0	0	0	65.63	1.82	62.5
SRS018473.dastool_metabat2_metadecoder.15	o__Clostridiales (UID1226)	155	278	158	34	242	2	0	0	0	88.66	1.27	100
SRS018473.dastool_metabat2_metadecoder.16	k__Bacteria (UID1453)	901	171	117	67	100	4	0	0	0	52.71	2.71	100
SRS018473.dastool_metabat2_metadecoder.17	k__Bacteria (UID2329)	174	149	89	16	131	2	0	0	0	85.39	1.5	0
SRS018473.dastool_metabat2_metadecoder.18	f__Actinomycetaceae (UID1531)	42	420	211	50	339	30	1	0	0	89.95	10.65	60.61
SRS018473.dastool_metabat2_metadecoder.19	o__Clostridiales (UID1212)	172	263	149	143	119	1	0	0	0	36.41	0.34	0
SRS018473.dastool_metabat2_metadecoder.2	o__Bacteroidales (UID2657)	160	489	267	5	481	3	0	0	0	98.78	0.37	0
SRS018473.dastool_metabat2_metadecoder.20	k__Bacteria (UID2329)	174	149	89	79	70	0	0	0	0	35.96	0	0
SRS018473.dastool_metabat2_metadecoder.21	g__Streptococcus (UID684)	26	668	229	312	346	10	0	0	0	49.37	2.42	50
SRS018473.dastool_metabat2_metadecoder.22	o__Clostridiales (UID1226)	155	276	157	72	198	6	0	0	0	76.22	1.88	33.33
SRS018473.dastool_metabat2_metadecoder.23	g__Prevotella (UID2724)	55	567	296	82	474	11	0	0	0	89.24	0.41	72.73
SRS018473.dastool_metabat2_metadecoder.3	g__Prevotella (UID2724)	55	567	296	4	563	0	0	0	0	98.65	0	0
SRS018473.dastool_metabat2_metadecoder.4	o__Clostridiales (UID1120)	304	247	141	2	245	0	0	0	0	98.58	0	0
SRS018473.dastool_metabat2_metadecoder.5	c__Epsilonproteobacteria (UID3065)	111	445	271	8	435	2	0	0	0	98.25	0.18	0
SRS018473.dastool_metabat2_metadecoder.6	o__Actinomycetales (UID1530)	622	254	150	19	231	4	0	0	0	91.83	2.67	75
SRS018473.dastool_metabat2_metadecoder.7	f__Actinomycetaceae (UID1531)	42	420	211	0	418	2	0	0	0	100	0.51	0
SRS018473.dastool_metabat2_metadecoder.8	p__Actinobacteria (UID2112)	31	211	124	10	199	1	1	0	0	93.48	2.42	50
SRS018473.dastool_metabat2_metadecoder.9	o__Selenomonadales (UID1024)	64	334	167	87	242	3	2	0	0	73.28	2.99	44.44
SRS018473.maxbin2.1	k__Bacteria (UID203)	5449	104	58	101	3	0	0	0	0	3.45	0	0
SRS018473.maxbin2.10	g__Prevotella (UID2724)	55	567	296	53	399	109	5	1	0	92.48	25.12	26.15
SRS018473.maxbin2.11	k__Bacteria (UID203)	5449	104	58	58	43	3	0	0	0	53.68	3.45	66.67
SRS018473.maxbin2.12	f__Actinomycetaceae (UID1531)	42	420	211	208	101	102	8	1	0	59.59	37.75	72.73
SRS018473.maxbin2.13	f__Actinomycetaceae (UID1531)	42	420	211	259	145	16	0	0	0	34.39	2.5	87.5
SRS018473.maxbin2.14	k__Bacteria (UID203)	5449	104	58	68	16	19	1	0	0	40.78	24.63	90.91
SRS018473.maxbin2.15	f__Actinomycetaceae (UID1531)	42	420	211	222	158	40	0	0	0	47.4	8.06	67.5
SRS018473.maxbin2.16	k__Bacteria (UID203)	5449	104	58	16	62	21	5	0	0	90.74	27.19	25
SRS018473.maxbin2.17	o__Selenomonadales (UID1024)	64	334	167	22	291	17	3	1	0	92.18	8.23	53.12
SRS018473.maxbin2.18	k__Bacteria (UID203)	5449	104	58	27	51	21	4	1	0	63.79	20.38	12.82
SRS018473.maxbin2.19	k__Bacteria (UID203)	5449	104	58	17	53	29	5	0	0	72.41	29.26	13.64
SRS018473.maxbin2.2	k__Bacteria (UID203)	5449	104	58	41	45	18	0	0	0	75.88	16.93	5.56
SRS018473.maxbin2.20	k__Bacteria (UID203)	5449	104	58	57	28	16	3	0	0	62.85	34.48	88
SRS018473.maxbin2.21	f__Actinomycetaceae (UID1531)	42	420	211	0	415	5	0	0	0	100	1.7	0
SRS018473.maxbin2.22	o__Bacteroidales (UID2657)	160	492	269	52	431	9	0	0	0	92.79	2.26	55.56
SRS018473.maxbin2.23	k__Bacteria (UID203)	5449	103	58	80	20	3	0	0	0	36.36	5.17	33.33
SRS018473.maxbin2.24	o__Clostridiales (UID1120)	304	247	141	0	222	24	1	0	0	100	13.83	0
SRS018473.maxbin2.25	c__Epsilonproteobacteria (UID3065)	111	445	271	6	396	38	5	0	0	98.62	11.07	3.77
SRS018473.maxbin2.26	k__Bacteria (UID203)	5449	104	58	59	35	10	0	0	0	56.68	12.23	20
SRS018473.maxbin2.27	o__Clostridiales (UID1212)	172	263	149	130	101	31	1	0	0	50.54	11.03	0
SRS018473.maxbin2.28	k__Bacteria (UID203)	5449	104	58	23	47	34	0	0	0	74.14	21.63	8.82
SRS018473.maxbin2.29	o__Actinomycetales (UID1530)	622	254	150	9	241	4	0	0	0	96.06	2.67	75
SRS018473.maxbin2.3	k__Bacteria (UID203)	5449	103	58	7	56	36	4	0	0	89.66	42.55	8.33
SRS018473.maxbin2.30	f__Veillonellaceae (UID1033)	26	623	289	82	501	40	0	0	0	81.14	8.16	95
SRS018473.maxbin2.31	k__Bacteria (UID203)	5449	104	58	10	67	12	12	3	0	84.48	16.77	37.88
SRS018473.maxbin2.32	k__Bacteria (UID203)	5449	104	58	7	71	26	0	0	0	89.66	8.62	46.15
SRS018473.maxbin2.33	k__Bacteria (UID203)	5449	104	58	66	29	6	3	0	0	49.76	18.97	93.33
SRS018473.maxbin2.34	o__Bacteroidales (UID2657)	160	492	269	94	394	4	0	0	0	87.63	0.96	25
SRS018473.maxbin2.35	k__Bacteria (UID203)	5449	104	58	73	22	6	2	1	0	35.89	19.12	94.44
SRS018473.maxbin2.36	k__Bacteria (UID2329)	174	149	89	21	121	7	0	0	0	90.62	5.54	0
SRS018473.maxbin2.37	o__Clostridiales (UID1120)	304	247	141	45	196	6	0	0	0	78.37	2.66	0
SRS018473.maxbin2.38	k__Bacteria (UID203)	5449	104	58	58	43	3	0	0	0	65.52	5.17	33.33
SRS018473.maxbin2.39	p__Actinobacteria (UID2112)	31	211	124	11	175	24	1	0	0	93.75	7.01	11.11
SRS018473.maxbin2.4	k__Bacteria (UID203)	5449	104	58	28	43	33	0	0	0	64.66	13.71	0
SRS018473.maxbin2.40	g__Prevotella (UID2724)	55	567	296	170	330	58	9	0	0	75.65	13.16	10.59
SRS018473.maxbin2.41	f__Porphyromonadaceae (UID2622)	35	475	318	7	466	2	0	0	0	98.56	0.24	100
SRS018473.maxbin2.42	k__Bacteria (UID2329)	174	149	89	75	44	22	7	1	0	46.03	26.46	0
SRS018473.maxbin2.43	k__Bacteria (UID203)	5449	104	58	79	15	6	2	2	0	37.23	20.69	75
SRS018473.maxbin2.44	k__Bacteria (UID203)	5449	104	58	55	35	14	0	0	0	67.51	21.9	71.43
SRS018473.maxbin2.45	g__Streptococcus (UID684)	26	668	229	168	168	153	85	50	44	76.15	99.62	32.28
SRS018473.maxbin2.46	g__Streptococcus (UID684)	26	668	229	381	183	61	34	8	1	42.66	21.34	47.06
SRS018473.maxbin2.47	g__Prevotella (UID2724)	55	567	296	135	333	91	8	0	0	80.58	22.05	43.48
SRS018473.maxbin2.48	k__Bacteria (UID203)	5449	104	58	2	44	51	7	0	0	98.12	65.36	44.44
SRS018473.maxbin2.49	k__Bacteria (UID203)	5449	102	58	13	45	33	11	0	0	78.74	47.44	59.09
SRS018473.maxbin2.5	f__Neisseriaceae (UID3890)	69	657	443	1	645	11	0	0	0	99.77	0.96	36.36
SRS018473.maxbin2.50	k__Bacteria (UID203)	5449	102	58	63	24	14	1	0	0	59.2	25	35.29
SRS018473.maxbin2.51	k__Bacteria (UID203)	5449	104	58	77	18	9	0	0	0	25.75	7.52	11.11
SRS018473.maxbin2.52	k__Bacteria (UID203)	5449	104	58	38	34	27	5	0	0	52.51	27.87	33.33
SRS018473.maxbin2.53	o__Bacteroidales (UID2657)	160	492	269	91	365	31	4	0	1	80.98	6.51	28.12
SRS018473.maxbin2.54	k__Bacteria (UID1452)	924	151	101	46	64	27	11	2	1	70.41	49.29	21.95
SRS018473.maxbin2.55	o__Clostridiales (UID1226)	155	278	158	14	257	7	0	0	0	94.88	3.53	28.57
SRS018473.maxbin2.56	k__Bacteria (UID203)	5449	103	57	78	19	6	0	0	0	38.04	10.53	50
SRS018473.maxbin2.57	f__Lachnospiraceae (UID1286)	57	420	207	193	186	38	2	1	0	51.41	7.98	10
SRS018473.maxbin2.58	k__Bacteria (UID1453)	901	171	117	88	60	21	2	0	0	48.64	16.98	3.7
SRS018473.maxbin2.59	k__Bacteria (UID203)	5449	103	57	3	42	39	15	4	0	94.74	59.95	14.81
SRS018473.maxbin2.6	k__Bacteria (UID203)	5449	104	58	54	40	10	0	0	0	63.9	13.95	30
SRS018473.maxbin2.60	k__Bacteria (UID203)	5449	103	58	19	48	36	0	0	0	71.55	13.7	0
SRS018473.maxbin2.61	o__Clostridiales (UID1120)	304	250	143	81	166	3	0	0	0	75.47	2.1	0
SRS018473.maxbin2.62	p__Firmicutes (UID1022)	100	295	158	86	143	66	0	0	0	74.23	23.77	3.03
SRS018473.maxbin2.7	k__Bacteria (UID2329)	174	148	88	43	100	5	0	0	0	83.64	5.68	60
SRS018473.maxbin2.8	k__Bacteria (UID203)	5449	104	58	78	20	6	0	0	0	34.64	7.76	0
SRS018473.maxbin2.9	k__Bacteria (UID203)	5449	104	58	62	33	9	0	0	0	48.51	7.65	44.44
SRS018473.metabat2.1	o__Clostridiales (UID1226)	155	276	157	66	202	8	0	0	0	83.7	2.97	50
SRS018473.metabat2.10	f__Porphyromonadaceae (UID2622)	35	475	318	74	400	1	0	0	0	83.78	0.08	100
SRS018473.metabat2.11	k__Bacteria (UID203)	5449	104	58	96	8	0	0	0	0	12.07	0	0
SRS018473.metabat2.12	k__Bacteria (UID203)	5449	104	58	89	15	0	0	0	0	17.16	0	0
SRS018473.metabat2.13	root (UID1)	5656	56	24	56	0	0	0	0	0	0	0	0
SRS018473.metabat2.14	o__Clostridiales (UID1226)	155	276	157	78	191	5	2	0	0	74.33	3.66	45.45
SRS018473.metabat2.15	g__Prevotella (UID2724)	55	567	296	141	417	9	0	0	0	78.07	1.13	11.11
SRS018473.metabat2.16	k__Bacteria (UID203)	5449	104	58	70	32	2	0	0	0	46.55	1.72	100
SRS018473.metabat2.17	o__Clostridiales (UID1120)	304	247	141	2	245	0	0	0	0	98.58	0	0
SRS018473.metabat2.18	k__Bacteria (UID203)	5449	103	58	95	8	0	0	0	0	12.23	0	0
SRS018473.metabat2.19	k__Bacteria (UID2329)	174	149	89	19	128	2	0	0	0	85.39	1.5	0
SRS018473.metabat2.2	k__Bacteria (UID203)	5449	104	58	97	7	0	0	0	0	12.07	0	0
SRS018473.metabat2.20	root (UID1)	5656	56	24	56	0	0	0	0	0	0	0	0
SRS018473.metabat2.21	g__Prevotella (UID2724)	55	567	296	222	343	2	0	0	0	62.86	0.02	50
SRS018473.metabat2.22	k__Bacteria (UID203)	5449	104	58	70	34	0	0	0	0	52.07	0	0
SRS018473.metabat2.23	root (UID1)	5656	56	24	52	4	0	0	0	0	16.67	0	0
SRS018473.metabat2.24	k__Bacteria (UID203)	5449	104	58	74	30	0	0	0	0	37.93	0	0
SRS018473.metabat2.25	root (UID1)	5656	56	24	53	3	0	0	0	0	12.5	0	0
SRS018473.metabat2.26	root (UID1)	5656	56	24	56	0	0	0	0	0	0	0	0
SRS018473.metabat2.27	root (UID1)	5656	56	24	56	0	0	0	0	0	0	0	0
SRS018473.metabat2.28	root (UID1)	5656	56	24	56	0	0	0	0	0	0	0	0
SRS018473.metabat2.29	k__Bacteria (UID203)	5449	104	58	84	20	0	0	0	0	31.03	0	0
SRS018473.metabat2.3	k__Bacteria (UID203)	5449	104	58	100	4	0	0	0	0	6.9	0	0
SRS018473.metabat2.30	root (UID1)	5656	56	24	55	1	0	0	0	0	4.17	0	0
SRS018473.metabat2.31	k__Bacteria (UID203)	5449	104	58	70	34	0	0	0	0	48.28	0	0
SRS018473.metabat2.32	o__Lactobacillales (UID355)	490	333	183	95	231	6	1	0	0	66.81	2.3	22.22
SRS018473.metabat2.33	o__Clostridiales (UID1120)	304	247	141	147	100	0	0	0	0	36.88	0	0
SRS018473.metabat2.34	k__Bacteria (UID203)	5449	104	58	99	5	0	0	0	0	8.62	0	0
SRS018473.metabat2.35	root (UID1)	5656	56	24	56	0	0	0	0	0	0	0	0
SRS018473.metabat2.36	k__Bacteria (UID203)	5449	104	58	70	34	0	0	0	0	50	0	0
SRS018473.metabat2.37	k__Bacteria (UID203)	5449	104	58	62	42	0	0	0	0	51.72	0	0
SRS018473.metabat2.38	root (UID1)	5656	56	24	56	0	0	0	0	0	0	0	0
SRS018473.metabat2.39	k__Bacteria (UID203)	5449	104	58	70	32	2	0	0	0	52.59	3.45	100
SRS018473.metabat2.4	k__Bacteria (UID2329)	174	148	88	48	98	2	0	0	0	77.95	2.27	50
SRS018473.metabat2.40	k__Bacteria (UID203)	5449	103	57	102	1	0	0	0	0	0.16	0	0
SRS018473.metabat2.41	g__Prevotella (UID2724)	55	567	296	190	377	0	0	0	0	70.32	0	0
SRS018473.metabat2.42	k__Bacteria (UID203)	5449	104	58	68	36	0	0	0	0	48.28	0	0
SRS018473.metabat2.43	c__Epsilonproteobacteria (UID3065)	111	445	271	8	435	2	0	0	0	98.25	0.18	0
SRS018473.metabat2.44	root (UID1)	5656	56	24	54	2	0	0	0	0	8.33	0	0
SRS018473.metabat2.45	root (UID1)	5656	56	24	54	2	0	0	0	0	8.33	0	0
SRS018473.metabat2.46	k__Bacteria (UID203)	5449	104	58	75	29	0	0	0	0	45.69	0	0
SRS018473.metabat2.47	k__Bacteria (UID203)	5449	104	58	90	14	0	0	0	0	19.83	0	0
SRS018473.metabat2.48	k__Bacteria (UID1453)	901	171	117	67	100	4	0	0	0	52.71	2.71	100
SRS018473.metabat2.49	k__Bacteria (UID2329)	174	149	89	79	70	0	0	0	0	35.96	0	0
SRS018473.metabat2.5	root (UID1)	5656	56	24	55	1	0	0	0	0	4.17	0	0
SRS018473.metabat2.50	k__Bacteria (UID203)	5449	104	58	58	46	0	0	0	0	68.97	0	0
SRS018473.metabat2.51	g__Prevotella (UID2724)	55	567	296	416	151	0	0	0	0	26.27	0	0
SRS018473.metabat2.52	f__Actinomycetaceae (UID1531)	42	420	211	59	288	72	1	0	0	90.47	18.43	54.67
SRS018473.metabat2.53	k__Bacteria (UID203)	5449	104	58	86	18	0	0	0	0	24.64	0	0
SRS018473.metabat2.54	k__Bacteria (UID203)	5449	104	58	87	17	0	0	0	0	22.73	0	0
SRS018473.metabat2.55	k__Bacteria (UID203)	5449	103	58	87	16	0	0	0	0	24.14	0	0
SRS018473.metabat2.56	o__Clostridiales (UID1212)	172	263	149	143	119	1	0	0	0	36.41	0.34	0
SRS018473.metabat2.57	k__Bacteria (UID203)	5449	104	58	61	42	1	0	0	0	63.79	1.72	100
SRS018473.metabat2.58	k__Bacteria (UID203)	5449	103	58	63	39	1	0	0	0	60.34	0.86	0
SRS018473.metabat2.59	k__Bacteria (UID203)	5449	104	58	95	9	0	0	0	0	13.79	0	0
SRS018473.metabat2.6	root (UID1)	5656	56	24	54	2	0	0	0	0	8.33	0	0
SRS018473.metabat2.60	root (UID1)	5656	56	24	55	1	0	0	0	0	4.17	0	0
SRS018473.metabat2.61	k__Bacteria (UID203)	5449	104	58	57	42	5	0	0	0	67.19	8.62	40
SRS018473.metabat2.62	k__Bacteria (UID203)	5449	104	58	96	8	0	0	0	0	12.07	0	0
SRS018473.metabat2.63	k__Bacteria (UID203)	5449	104	58	92	12	0	0	0	0	17.59	0	0
SRS018473.metabat2.64	root (UID1)	5656	56	24	56	0	0	0	0	0	0	0	0
SRS018473.metabat2.65	k__Bacteria (UID203)	5449	104	58	97	7	0	0	0	0	10.34	0	0
SRS018473.metabat2.66	k__Bacteria (UID203)	5449	104	58	78	26	0	0	0	0	35.34	0	0
SRS018473.metabat2.67	root (UID1)	5656	56	24	55	1	0	0	0	0	4.17	0	0
SRS018473.metabat2.68	k__Bacteria (UID203)	5449	104	58	88	13	3	0	0	0	17.24	3.45	66.67
SRS018473.metabat2.69	root (UID1)	5656	56	24	54	2	0	0	0	0	8.33	0	0
SRS018473.metabat2.7	o__Selenomonadales (UID1024)	64	334	167	97	235	2	0	0	0	69.09	1.2	50
SRS018473.metabat2.70	k__Bacteria (UID203)	5449	104	58	69	34	1	0	0	0	54.31	1.72	0
SRS018473.metabat2.71	k__Bacteria (UID203)	5449	104	58	92	12	0	0	0	0	17.24	0	0
SRS018473.metabat2.72	g__Prevotella (UID2724)	55	567	296	256	310	1	0	0	0	50	0.08	0
SRS018473.metabat2.73	k__Bacteria (UID203)	5449	104	58	77	27	0	0	0	0	39.66	0	0
SRS018473.metabat2.74	k__Bacteria (UID203)	5449	104	58	91	13	0	0	0	0	17.24	0	0
SRS018473.metabat2.75	k__Bacteria (UID203)	5449	104	58	98	6	0	0	0	0	6.9	0	0
SRS018473.metabat2.76	k__Bacteria (UID203)	5449	104	58	91	11	2	0	0	0	17.9	3.45	100
SRS018473.metabat2.77	k__Bacteria (UID203)	5449	104	58	84	20	0	0	0	0	29.31	0	0
SRS018473.metabat2.78	g__Prevotella (UID2724)	55	567	296	189	378	0	0	0	0	64.19	0	0
SRS018473.metabat2.79	k__Bacteria (UID203)	5449	103	57	68	35	0	0	0	0	57.89	0	0
SRS018473.metabat2.8	k__Bacteria (UID203)	5449	104	58	78	26	0	0	0	0	39.66	0	0
SRS018473.metabat2.80	k__Bacteria (UID203)	5449	104	58	87	17	0	0	0	0	22.41	0	0
SRS018473.metabat2.81	k__Bacteria (UID203)	5449	104	58	68	36	0	0	0	0	49.29	0	0
SRS018473.metabat2.82	o__Clostridiales (UID1226)	155	278	158	34	242	2	0	0	0	88.66	1.27	100
SRS018473.metabat2.83	root (UID1)	5656	56	24	56	0	0	0	0	0	0	0	0
SRS018473.metabat2.84	k__Bacteria (UID203)	5449	104	58	95	9	0	0	0	0	13.79	0	0
SRS018473.metabat2.85	k__Bacteria (UID203)	5449	104	58	98	6	0	0	0	0	10.34	0	0
SRS018473.metabat2.9	k__Bacteria (UID203)	5449	103	57	70	32	1	0	0	0	38.42	1.75	0
SRS018473.metadecoder.1	f__Actinomycetaceae (UID1531)	42	420	211	0	418	2	0	0	0	100	0.51	0
SRS018473.metadecoder.10	k__Bacteria (UID203)	5449	104	58	43	17	2	3	20	19	39.14	60.66	32.82
SRS018473.metadecoder.11	c__Epsilonproteobacteria (UID3065)	111	445	271	34	409	2	0	0	0	96.78	0.18	0
SRS018473.metadecoder.12	g__Prevotella (UID2724)	55	567	296	4	563	0	0	0	0	98.65	0	0
SRS018473.metadecoder.13	o__Clostridiales (UID1120)	304	247	141	2	245	0	0	0	0	98.58	0	0
SRS018473.metadecoder.14	k__Bacteria (UID203)	5449	104	58	65	38	1	0	0	0	52.85	1.72	100
SRS018473.metadecoder.15	k__Bacteria (UID203)	5449	104	58	43	59	2	0	0	0	87.57	3.45	100
SRS018473.metadecoder.16	g__Prevotella (UID2724)	55	567	296	82	474	11	0	0	0	89.24	0.41	72.73
SRS018473.metadecoder.17	k__Bacteria (UID203)	5449	104	58	48	56	0	0	0	0	79.81	0	0
SRS018473.metadecoder.18	k__Bacteria (UID203)	5449	104	58	62	41	1	0	0	0	62.93	1.72	100
SRS018473.metadecoder.19	k__Bacteria (UID203)	5449	104	58	49	53	2	0	0	0	75.52	1.72	0
SRS018473.metadecoder.2	f__Neisseriaceae (UID3890)	69	657	443	3	651	3	0	0	0	99.44	0.56	100
SRS018473.metadecoder.20	o__Bacteroidales (UID2657)	160	492	269	136	354	2	0	0	0	79.47	0.37	0
SRS018473.metadecoder.21	k__Bacteria (UID203)	5449	104	58	53	51	0	0	0	0	72.37	0	0
SRS018473.metadecoder.22	k__Bacteria (UID203)	5449	104	58	88	14	2	0	0	0	24.14	3.45	100
SRS018473.metadecoder.23	p__Actinobacteria (UID2112)	31	211	124	10	199	1	1	0	0	93.48	2.42	50
SRS018473.metadecoder.24	o__Selenomonadales (UID1024)	64	334	167	87	242	3	2	0	0	73.28	2.99	44.44
SRS018473.metadecoder.25	k__Bacteria (UID203)	5449	102	58	70	32	0	0	0	0	44.7	0	0
SRS018473.metadecoder.26	o__Clostridiales (UID1226)	155	278	158	34	242	2	0	0	0	88.66	1.27	100
SRS018473.metadecoder.27	g__Prevotella (UID2724)	55	567	296	114	429	24	0	0	0	88.75	6.06	66.67
SRS018473.metadecoder.28	k__Bacteria (UID2329)	174	148	88	47	99	2	0	0	0	76.14	2.27	50
SRS018473.metadecoder.29	k__Bacteria (UID203)	5449	104	58	60	41	2	1	0	0	62.18	6.9	80
SRS018473.metadecoder.3	g__Prevotella (UID2724)	55	567	296	40	526	1	0	0	0	95.63	0.08	0
SRS018473.metadecoder.30	f__Veillonellaceae (UID1033)	26	623	289	192	423	8	0	0	0	65.63	1.82	62.5
SRS018473.metadecoder.31	k__Bacteria (UID203)	5449	104	58	94	8	2	0	0	0	16.38	3.45	100
SRS018473.metadecoder.32	f__Actinomycetaceae (UID1531)	42	420	211	50	339	30	1	0	0	89.95	10.65	60.61
SRS018473.metadecoder.33	k__Bacteria (UID2329)	174	149	89	49	91	7	2	0	0	76.97	7.87	23.08
SRS018473.metadecoder.34	k__Bacteria (UID2329)	174	149	89	16	131	2	0	0	0	85.39	1.5	0
SRS018473.metadecoder.35	o__Clostridiales (UID1212)	172	263	149	148	114	1	0	0	0	35.34	0.34	0
SRS018473.metadecoder.36	o__Lactobacillales (UID355)	490	333	183	54	275	4	0	0	0	78.01	1.34	50
SRS018473.metadecoder.37	o__Actinomycetales (UID1530)	622	254	150	19	231	4	0	0	0	91.83	2.67	75
SRS018473.metadecoder.38	k__Bacteria (UID203)	5449	104	58	82	21	1	0	0	0	26.35	0.86	0
SRS018473.metadecoder.39	k__Bacteria (UID203)	5449	104	58	27	51	3	20	3	0	62.07	15.83	13.58
SRS018473.metadecoder.4	g__Prevotella (UID2724)	55	567	296	65	502	0	0	0	0	97.29	0	0
SRS018473.metadecoder.40	o__Selenomonadales (UID1024)	64	334	167	126	151	57	0	0	0	68.09	19.88	47.37
SRS018473.metadecoder.41	o__Clostridiales (UID1226)	155	276	157	150	115	11	0	0	0	44.22	1.56	81.82
SRS018473.metadecoder.42	k__Bacteria (UID203)	5449	103	58	87	16	0	0	0	0	24.29	0	0
SRS018473.metadecoder.43	k__Bacteria (UID203)	5449	104	58	91	13	0	0	0	0	19.83	0	0
SRS018473.metadecoder.44	k__Bacteria (UID203)	5449	104	58	83	21	0	0	0	0	25.34	0	0
SRS018473.metadecoder.45	k__Bacteria (UID203)	5449	104	58	89	15	0	0	0	0	14.26	0	0
SRS018473.metadecoder.46	o__Clostridiales (UID1226)	155	276	157	72	198	6	0	0	0	76.22	1.88	33.33
SRS018473.metadecoder.47	k__Bacteria (UID203)	5449	104	58	78	23	3	0	0	0	28.21	3.79	66.67
SRS018473.metadecoder.48	o__Clostridiales (UID1212)	172	263	149	126	132	5	0	0	0	56.96	1.74	20
SRS018473.metadecoder.49	g__Streptococcus (UID684)	26	668	229	312	346	10	0	0	0	49.37	2.42	50
SRS018473.metadecoder.5	g__Prevotella (UID2724)	55	567	296	69	498	0	0	0	0	95.73	0	0
SRS018473.metadecoder.50	k__Bacteria (UID203)	5449	104	58	67	35	1	1	0	0	46.47	5.17	75
SRS018473.metadecoder.51	o__Clostridiales (UID1120)	304	250	143	136	113	1	0	0	0	48.95	0.7	0
SRS018473.metadecoder.52	k__Bacteria (UID203)	5449	104	58	84	17	3	0	0	0	31.9	4.31	0
SRS018473.metadecoder.6	f__Porphyromonadaceae (UID2622)	35	475	318	10	464	1	0	0	0	97.62	0.08	100
SRS018473.metadecoder.7	root (UID1)	5656	56	24	55	0	1	0	0	0	0.46	0.46	0
SRS018473.metadecoder.8	o__Bacteroidales (UID2657)	160	489	267	5	481	3	0	0	0	98.78	0.37	0
SRS018473.metadecoder.9	o__Clostridiales (UID1120)	304	247	141	19	227	1	0	0	0	97.16	0.71	0
SRS018473.metadecoder1000.1	f__Actinomycetaceae (UID1531)	42	420	211	0	417	3	0	0	0	100	0.99	0
SRS018473.metadecoder1000.10	g__Prevotella (UID2724)	55	567	296	4	563	0	0	0	0	98.65	0	0
SRS018473.metadecoder1000.11	o__Clostridiales (UID1120)	304	247	141	2	245	0	0	0	0	98.58	0	0
SRS018473.metadecoder1000.12	k__Bacteria (UID203)	5449	104	58	81	23	0	0	0	0	31.03	0	0
SRS018473.metadecoder1000.13	k__Bacteria (UID203)	5449	104	58	66	34	4	0	0	0	58.97	6.9	75
SRS018473.metadecoder1000.14	k__Bacteria (UID203)	5449	104	58	43	59	2	0	0	0	87.57	3.45	100
SRS018473.metadecoder1000.15	g__Prevotella (UID2724)	55	567	296	99	455	13	0	0	0	86.63	2.01	7.69
SRS018473.metadecoder1000.16	k__Bacteria (UID203)	5449	104	58	48	56	0	0	0	0	80.67	0	0
SRS018473.metadecoder1000.17	k__Bacteria (UID203)	5449	104	58	64	39	1	0	0	0	59.48	1.72	100
SRS018473.metadecoder1000.18	g__Prevotella (UID2724)	55	567	296	116	443	8	0	0	0	86.68	2.31	12.5
SRS018473.metadecoder1000.19	o__Bacteroidales (UID2657)	160	492	269	125	363	4	0	0	0	82.23	0.87	0
SRS018473.metadecoder1000.2	f__Neisseriaceae (UID3890)	69	657	443	1	652	4	0	0	0	99.77	0.68	100
SRS018473.metadecoder1000.20	f__Actinomycetaceae (UID1531)	42	420	211	114	287	18	1	0	0	78.88	6.28	71.43
SRS018473.metadecoder1000.21	root (UID1)	5656	56	24	56	0	0	0	0	0	0	0	0
SRS018473.metadecoder1000.22	k__Bacteria (UID203)	5449	104	58	85	12	6	1	0	0	29.31	13.79	88.89
SRS018473.metadecoder1000.23	p__Actinobacteria (UID2112)	31	211	124	8	201	1	1	0	0	95.09	2.42	50
SRS018473.metadecoder1000.24	o__Clostridiales (UID1226)	155	276	157	50	211	15	0	0	0	85.89	5.28	60
SRS018473.metadecoder1000.25	k__Bacteria (UID203)	5449	104	58	89	14	1	0	0	0	22.41	0.86	100
SRS018473.metadecoder1000.26	o__Clostridiales (UID1226)	155	278	158	25	251	2	0	0	0	90.55	1.27	100
SRS018473.metadecoder1000.27	k__Bacteria (UID203)	5449	104	58	97	7	0	0	0	0	5.17	0	0
SRS018473.metadecoder1000.28	k__Bacteria (UID2329)	174	148	88	15	129	4	0	0	0	89.89	4.55	75
SRS018473.metadecoder1000.29	k__Bacteria (UID203)	5449	104	58	52	47	4	1	0	0	69.36	7.21	85.71
SRS018473.metadecoder1000.3	g__Prevotella (UID2724)	55	567	296	39	513	15	0	0	0	95.44	2.79	0
SRS018473.metadecoder1000.30	k__Bacteria (UID203)	5449	104	58	73	30	1	0	0	0	49.29	1.72	100
SRS018473.metadecoder1000.31	f__Actinomycetaceae (UID1531)	42	420	211	62	314	43	1	0	0	91.22	14.58	60.87
SRS018473.metadecoder1000.32	k__Bacteria (UID2329)	174	149	89	24	122	3	0	0	0	78.09	2.25	33.33
SRS018473.metadecoder1000.33	k__Bacteria (UID2329)	174	149	89	9	135	5	0	0	0	92.13	4.31	20
SRS018473.metadecoder1000.34	o__Clostridiales (UID1212)	172	263	149	128	132	3	0	0	0	40.84	1.01	0
SRS018473.metadecoder1000.35	o__Lactobacillales (UID355)	490	333	183	42	282	8	1	0	0	82.9	2.18	72.73
SRS018473.metadecoder1000.36	o__Actinomycetales (UID1530)	622	254	150	12	239	3	0	0	0	95.83	2	66.67
SRS018473.metadecoder1000.37	k__Bacteria (UID203)	5449	104	58	74	28	2	0	0	0	41.3	3.45	50
SRS018473.metadecoder1000.38	o__Selenomonadales (UID1024)	64	334	167	68	261	5	0	0	0	78.98	2.4	80
SRS018473.metadecoder1000.39	k__Bacteria (UID1453)	901	171	117	62	98	11	0	0	0	55.45	7.15	63.64
SRS018473.metadecoder1000.4	g__Prevotella (UID2724)	55	567	296	76	487	4	0	0	0	93.1	1.01	0
SRS018473.metadecoder1000.40	k__Bacteria (UID203)	5449	104	58	95	9	0	0	0	0	13.79	0	0
SRS018473.metadecoder1000.41	k__Bacteria (UID203)	5449	104	58	102	2	0	0	0	0	1.72	0	0
SRS018473.metadecoder1000.42	o__Clostridiales (UID1212)	172	263	149	209	49	5	0	0	0	13.6	0.74	40
SRS018473.metadecoder1000.43	k__Bacteria (UID203)	5449	102	58	70	30	2	0	0	0	45.69	3.45	50
SRS018473.metadecoder1000.44	o__Clostridiales (UID1226)	155	276	157	178	93	5	0	0	0	36.1	1.83	0
SRS018473.metadecoder1000.45	k__Bacteria (UID203)	5449	103	57	71	30	2	0	0	0	32.2	1.75	50
SRS018473.metadecoder1000.46	k__Bacteria (UID203)	5449	104	58	94	10	0	0	0	0	8.7	0	0
SRS018473.metadecoder1000.47	k__Bacteria (UID2372)	131	176	105	38	133	5	0	0	0	73.76	3.33	60
SRS018473.metadecoder1000.48	k__Bacteria (UID203)	5449	103	58	86	17	0	0	0	0	14.89	0	0
SRS018473.metadecoder1000.49	o__Clostridiales (UID1120)	304	250	143	51	195	4	0	0	0	77.96	2.45	0
SRS018473.metadecoder1000.5	g__Prevotella (UID2724)	55	567	296	46	514	7	0	0	0	97.16	1.97	42.86
SRS018473.metadecoder1000.50	k__Bacteria (UID203)	5449	104	58	85	18	1	0	0	0	25.86	1.72	100
SRS018473.metadecoder1000.51	k__Bacteria (UID203)	5449	104	58	98	5	0	1	0	0	9.48	3.45	33.33
SRS018473.metadecoder1000.52	k__Bacteria (UID203)	5449	104	58	87	15	2	0	0	0	27.59	3.45	0
SRS018473.metadecoder1000.53	f__Pasteurellaceae (UID4932)	83	767	440	597	161	9	0	0	0	19.31	1.25	100
SRS018473.metadecoder1000.54	k__Bacteria (UID203)	5449	103	57	90	12	1	0	0	0	15.39	1.75	0
SRS018473.metadecoder1000.55	root (UID1)	5656	56	24	54	2	0	0	0	0	8.33	0	0
SRS018473.metadecoder1000.56	k__Bacteria (UID203)	5449	103	57	95	7	1	0	0	0	10.53	1.75	100
SRS018473.metadecoder1000.57	k__Bacteria (UID203)	5449	103	57	84	18	1	0	0	0	22.01	1.75	0
SRS018473.metadecoder1000.58	k__Bacteria (UID203)	5449	104	58	87	10	7	0	0	0	16.46	5.64	100
SRS018473.metadecoder1000.6	f__Porphyromonadaceae (UID2622)	35	475	318	9	465	1	0	0	0	97.93	0.08	100
SRS018473.metadecoder1000.7	o__Bacteroidales (UID2657)	160	489	267	163	326	0	0	0	0	63.95	0	0
SRS018473.metadecoder1000.8	o__Clostridiales (UID1120)	304	247	141	0	246	1	0	0	0	100	0.71	0
SRS018473.metadecoder1000.9	c__Epsilonproteobacteria (UID3065)	111	445	271	6	437	2	0	0	0	98.62	0.18	0
SRS018473.vamb.100654	k__Bacteria (UID2329)	174	149	89	76	73	0	0	0	0	54.29	0	0
SRS018473.vamb.101803	k__Bacteria (UID2495)	2993	143	89	73	69	1	0	0	0	41.06	1.12	100
SRS018473.vamb.105256	g__Prevotella (UID2724)	55	567	296	67	116	371	13	0	0	95.66	79.31	52.93
SRS018473.vamb.107080	k__Bacteria (UID2329)	174	148	88	53	88	7	0	0	0	77.39	5.68	28.57
SRS018473.vamb.107138	k__Bacteria (UID2329)	174	149	89	52	96	1	0	0	0	60.11	1.12	100
SRS018473.vamb.10778	f__Neisseriaceae (UID3890)	69	657	443	20	633	4	0	0	0	99.1	0.68	100
SRS018473.vamb.110230	k__Bacteria (UID203)	5449	102	58	66	28	8	0	0	0	52.59	12.07	12.5
SRS018473.vamb.111578	k__Bacteria (UID203)	5449	104	58	73	27	4	0	0	0	46.9	5.52	75
SRS018473.vamb.112565	k__Bacteria (UID203)	5449	104	58	94	10	0	0	0	0	8.54	0	0
SRS018473.vamb.113432	k__Bacteria (UID203)	5449	104	58	55	48	1	0	0	0	65.52	1.72	0
SRS018473.vamb.113771	f__Veillonellaceae (UID1033)	26	623	289	398	223	2	0	0	0	32.49	0.69	100
SRS018473.vamb.116543	k__Bacteria (UID203)	5449	103	58	93	9	1	0	0	0	15.52	1.72	100
SRS018473.vamb.25801	k__Bacteria (UID203)	5449	103	57	102	1	0	0	0	0	0.16	0	0
SRS018473.vamb.30667	f__Porphyromonadaceae (UID2622)	35	475	318	6	467	2	0	0	0	98.87	0.24	100
SRS018473.vamb.33321	root (UID1)	5656	56	24	56	0	0	0	0	0	0	0	0
SRS018473.vamb.5289	c__Epsilonproteobacteria (UID3065)	111	445	271	6	437	2	0	0	0	98.62	0.18	0
SRS018473.vamb.61859	o__Clostridiales (UID1120)	304	247	141	59	188	0	0	0	0	71.28	0	0
SRS018473.vamb.63050	o__Clostridiales (UID1120)	304	247	141	25	221	1	0	0	0	94.68	0.71	0
SRS018473.vamb.70100	o__Clostridiales (UID1226)	155	278	158	50	227	1	0	0	0	82.33	0.63	100
SRS018473.vamb.70572	root (UID1)	5656	56	24	56	0	0	0	0	0	0	0	0
SRS018473.vamb.73665	k__Bacteria (UID203)	5449	103	58	0	3	13	35	29	23	100	237.75	17.45
SRS018473.vamb.7484	f__Actinomycetaceae (UID1531)	42	420	211	0	418	2	0	0	0	100	0.51	0
SRS018473.vamb.76329	k__Bacteria (UID203)	5449	104	58	43	8	51	2	0	0	87.57	78.95	89.47
SRS018473.vamb.77565	k__Bacteria (UID203)	5449	104	58	36	26	40	2	0	0	81.14	60.61	82.61
SRS018473.vamb.78243	k__Bacteria (UID203)	5449	104	58	85	19	0	0	0	0	29.31	0	0
SRS018473.vamb.78449	k__Bacteria (UID203)	5449	104	58	60	44	0	0	0	0	67.24	0	0
SRS018473.vamb.78778	root (UID1)	5656	56	24	56	0	0	0	0	0	0	0	0
SRS018473.vamb.79580	g__Prevotella (UID2724)	55	567	296	286	277	4	0	0	0	51.14	0.68	0
SRS018473.vamb.79995	k__Bacteria (UID203)	5449	104	58	73	31	0	0	0	0	46.55	0	0
SRS018473.vamb.80321	o__Bacteroidales (UID2657)	160	489	267	242	247	0	0	0	0	49.72	0	0
SRS018473.vamb.86548	k__Bacteria (UID203)	5449	104	58	77	27	0	0	0	0	37.93	0	0
SRS018473.vamb.89333	k__Bacteria (UID203)	5449	104	58	73	31	0	0	0	0	43.1	0	0
SRS018473.vamb.91009	g__Prevotella (UID2724)	55	567	296	282	284	1	0	0	0	44.26	0.08	0
SRS018473.vamb.91387	p__Actinobacteria (UID2112)	31	211	124	25	185	1	0	0	0	84.88	0.81	100
SRS018473.vamb.91487	k__Bacteria (UID203)	5449	104	58	67	36	1	0	0	0	56.9	1.72	0
SRS018473.vamb.91699	o__Actinomycetales (UID1530)	622	254	150	50	202	2	0	0	0	86.83	1.33	100
SRS018473.vamb.94694	o__Selenomonadales (UID1024)	64	334	167	85	245	4	0	0	0	73.65	1.8	75
SRS018473.vamb.95037	k__Bacteria (UID2329)	174	149	89	59	89	1	0	0	0	74.34	1.12	0
SRS018473.vamb.97059	f__Actinomycetaceae (UID1531)	42	420	211	69	255	96	0	0	0	89.74	23.34	56.25
SRS018836.concoct.1	k__Bacteria (UID203)	5449	104	58	99	5	0	0	0	0	3.06	0	0
SRS018836.concoct.10	f__Lachnospiraceae (UID1286)	57	420	207	229	149	35	6	1	0	45.75	10.74	8.47
SRS018836.concoct.100	p__Proteobacteria (UID3887)	1487	255	158	1	242	8	0	4	0	99.37	1.97	18.75
SRS018836.concoct.11	root (UID1)	5656	56	24	56	0	0	0	0	0	0	0	0
SRS018836.concoct.12	root (UID1)	5656	56	24	56	0	0	0	0	0	0	0	0
SRS018836.concoct.13	k__Bacteria (UID2565)	2921	152	93	3	148	1	0	0	0	97.85	0.1	0
SRS018836.concoct.14	o__Clostridiales (UID1212)	172	263	149	6	256	1	0	0	0	97.27	0.34	0
SRS018836.concoct.15	k__Bacteria (UID203)	5449	101	56	94	7	0	0	0	0	11.61	0	0
SRS018836.concoct.16	k__Bacteria (UID2329)	174	149	89	107	40	2	0	0	0	16.31	0.49	0
SRS018836.concoct.17	o__Clostridiales (UID1212)	172	261	147	8	251	2	0	0	0	95.9	0.7	50
SRS018836.concoct.18	root (UID1)	5656	56	24	56	0	0	0	0	0	0	0	0
SRS018836.concoct.19	root (UID1)	5656	56	24	56	0	0	0	0	0	0	0	0
SRS018836.concoct.2	o__Clostridiales (UID1212)	172	263	149	63	195	5	0	0	0	75.51	2.1	20
SRS018836.concoct.20	root (UID1)	5656	56	24	56	0	0	0	0	0	0	0	0
SRS018836.concoct.21	root (UID1)	5656	56	24	0	0	15	7	16	18	100	341.24	61.86
SRS018836.concoct.22	root (UID1)	5656	56	24	55	1	0	0	0	0	4.17	0	0
SRS018836.concoct.23	o__Clostridiales (UID1120)	304	250	143	10	237	3	0	0	0	97.2	1.17	0
SRS018836.concoct.24	root (UID1)	5656	56	24	56	0	0	0	0	0	0	0	0
SRS018836.concoct.25	root (UID1)	5656	56	24	56	0	0	0	0	0	0	0	0
SRS018836.concoct.26	k__Bacteria (UID203)	5449	102	56	92	5	3	2	0	0	6.2	4.92	88.89
SRS018836.concoct.27	o__Bacteroidales (UID2621)	198	427	260	8	416	3	0	0	0	99.29	0.77	0
SRS018836.concoct.28	k__Bacteria (UID203)	5449	103	57	88	15	0	0	0	0	22.25	0	0
SRS018836.concoct.29	root (UID1)	5656	56	24	56	0	0	0	0	0	0	0	0
SRS018836.concoct.3	k__Bacteria (UID203)	5449	104	58	103	1	0	0	0	0	1.72	0	0
SRS018836.concoct.30	k__Bacteria (UID203)	5449	104	58	30	47	13	11	3	0	64.36	18.42	76.56
SRS018836.concoct.31	root (UID1)	5656	56	24	56	0	0	0	0	0	0	0	0
SRS018836.concoct.32	k__Bacteria (UID203)	5449	104	58	76	13	9	5	1	0	11.83	5.94	20
SRS018836.concoct.33	k__Bacteria (UID203)	5449	104	58	2	45	51	6	0	0	99.27	59.99	33.33
SRS018836.concoct.34	k__Bacteria (UID203)	5449	103	57	92	10	1	0	0	0	16.83	1.75	0
SRS018836.concoct.35	k__Bacteria (UID203)	5449	103	57	38	27	9	6	15	8	42.5	34.34	58.45
SRS018836.concoct.36	root (UID1)	5656	56	24	56	0	0	0	0	0	0	0	0
SRS018836.concoct.37	root (UID1)	5656	56	24	56	0	0	0	0	0	0	0	0
SRS018836.concoct.38	root (UID1)	5656	56	24	55	1	0	0	0	0	4.17	0	0
SRS018836.concoct.39	root (UID1)	5656	56	24	56	0	0	0	0	0	0	0	0
SRS018836.concoct.4	root (UID1)	5656	56	24	56	0	0	0	0	0	0	0	0
SRS018836.concoct.40	o__Bacteroidales (UID2617)	213	406	265	6	400	0	0	0	0	98.11	0	0
SRS018836.concoct.41	k__Bacteria (UID203)	5449	102	56	28	6	33	29	5	1	89.4	155.71	75
SRS018836.concoct.42	root (UID1)	5656	56	24	56	0	0	0	0	0	0	0	0
SRS018836.concoct.43	root (UID1)	5656	56	24	56	0	0	0	0	0	0	0	0
SRS018836.concoct.44	root (UID1)	5656	56	24	56	0	0	0	0	0	0	0	0
SRS018836.concoct.45	k__Bacteria (UID203)	5449	104	58	2	45	45	12	0	0	97.7	85.64	56.79
SRS018836.concoct.46	root (UID1)	5656	56	24	53	0	3	0	0	0	1.56	1.56	100
SRS018836.concoct.47	o__Clostridiales (UID1212)	172	263	149	48	204	11	0	0	0	81.12	1.21	9.09
SRS018836.concoct.48	o__Clostridiales (UID1212)	172	263	149	29	229	5	0	0	0	84.17	1.7	0
SRS018836.concoct.49	c__Clostridia (UID1118)	387	223	124	9	213	1	0	0	0	93.95	0.81	0
SRS018836.concoct.5	root (UID1)	5656	56	24	56	0	0	0	0	0	0	0	0
SRS018836.concoct.50	root (UID1)	5656	56	24	56	0	0	0	0	0	0	0	0
SRS018836.concoct.51	o__Clostridiales (UID1212)	172	263	149	2	259	2	0	0	0	98.66	1.01	0
SRS018836.concoct.52	root (UID1)	5656	56	24	56	0	0	0	0	0	0	0	0
SRS018836.concoct.53	root (UID1)	5656	56	24	56	0	0	0	0	0	0	0	0
SRS018836.concoct.54	o__Selenomonadales (UID1024)	64	334	167	213	107	14	0	0	0	30.74	1.93	28.57
SRS018836.concoct.55	root (UID1)	5656	56	24	56	0	0	0	0	0	0	0	0
SRS018836.concoct.56	k__Bacteria (UID203)	5449	104	58	4	30	37	16	11	6	95.63	123.39	9.48
SRS018836.concoct.57	root (UID1)	5656	56	24	56	0	0	0	0	0	0	0	0
SRS018836.concoct.58	root (UID1)	5656	56	24	56	0	0	0	0	0	0	0	0
SRS018836.concoct.59	o__Clostridiales (UID1212)	172	263	149	167	81	15	0	0	0	36.92	4.78	6.67
SRS018836.concoct.6	o__Clostridiales (UID1212)	172	263	149	4	259	0	0	0	0	97.99	0	0
SRS018836.concoct.60	f__Lachnospiraceae (UID1286)	57	420	207	9	400	10	1	0	0	97.91	3.86	30.77
SRS018836.concoct.61	k__Bacteria (UID203)	5449	103	57	97	4	2	0	0	0	7.02	1.75	0
SRS018836.concoct.62	root (UID1)	5656	56	24	56	0	0	0	0	0	0	0	0
SRS018836.concoct.63	p__Bacteroidetes (UID2605)	350	314	208	267	47	0	0	0	0	11.98	0	0
SRS018836.concoct.64	o__Clostridiales (UID1212)	172	263	149	3	260	0	0	0	0	98.66	0	0
SRS018836.concoct.65	root (UID1)	5656	56	24	56	0	0	0	0	0	0	0	0
SRS018836.concoct.66	k__Bacteria (UID203)	5449	102	56	96	4	2	0	0	0	0.97	0.32	100
SRS018836.concoct.67	k__Bacteria (UID203)	5449	103	57	97	6	0	0	0	0	2.39	0	0
SRS018836.concoct.68	g__Bacteroides (UID2691)	33	839	309	314	368	138	19	0	0	62	20.54	46.67
SRS018836.concoct.69	k__Bacteria (UID203)	5449	104	58	100	2	2	0	0	0	2.19	0.31	100
SRS018836.concoct.7	root (UID1)	5656	56	24	56	0	0	0	0	0	0	0	0
SRS018836.concoct.70	root (UID1)	5656	56	24	56	0	0	0	0	0	0	0	0
SRS018836.concoct.71	o__Clostridiales (UID1212)	172	263	149	12	241	10	0	0	0	95.3	3.64	10
SRS018836.concoct.72	k__Bacteria (UID2569)	434	278	186	2	276	0	0	0	0	98.92	0	0
SRS018836.concoct.73	k__Bacteria (UID203)	5449	103	57	102	1	0	0	0	0	0.88	0	0
SRS018836.concoct.74	root (UID1)	5656	56	24	56	0	0	0	0	0	0	0	0
SRS018836.concoct.75	root (UID1)	5656	56	24	56	0	0	0	0	0	0	0	0
SRS018836.concoct.76	root (UID1)	5656	56	24	56	0	0	0	0	0	0	0	0
SRS018836.concoct.77	k__Bacteria (UID203)	5449	104	58	92	11	1	0	0	0	14.81	0.16	0
SRS018836.concoct.78	root (UID1)	5656	56	24	56	0	0	0	0	0	0	0	0
SRS018836.concoct.79	k__Bacteria (UID2982)	88	230	148	9	214	6	1	0	0	95.24	3.6	0
SRS018836.concoct.8	k__Bacteria (UID203)	5449	104	58	89	15	0	0	0	0	12.85	0	0
SRS018836.concoct.80	root (UID1)	5656	56	24	56	0	0	0	0	0	0	0	0
SRS018836.concoct.81	root (UID1)	5656	56	24	56	0	0	0	0	0	0	0	0
SRS018836.concoct.82	root (UID1)	5656	56	24	56	0	0	0	0	0	0	0	0
SRS018836.concoct.83	k__Bacteria (UID203)	5449	104	58	1	40	56	6	1	0	98.28	78.45	3.75
SRS018836.concoct.84	root (UID1)	5656	56	24	56	0	0	0	0	0	0	0	0
SRS018836.concoct.85	root (UID1)	5656	56	24	56	0	0	0	0	0	0	0	0
SRS018836.concoct.86	root (UID1)	5656	56	24	56	0	0	0	0	0	0	0	0
SRS018836.concoct.87	root (UID1)	5656	56	24	56	0	0	0	0	0	0	0	0
SRS018836.concoct.88	root (UID1)	5656	56	24	56	0	0	0	0	0	0	0	0
SRS018836.concoct.89	root (UID1)	5656	56	24	56	0	0	0	0	0	0	0	0
SRS018836.concoct.9	root (UID1)	5656	56	24	56	0	0	0	0	0	0	0	0
SRS018836.concoct.90	root (UID1)	5656	56	24	56	0	0	0	0	0	0	0	0
SRS018836.concoct.91	root (UID1)	5656	56	24	56	0	0	0	0	0	0	0	0
SRS018836.concoct.92	k__Bacteria (UID2982)	88	229	147	36	192	1	0	0	0	82.91	0.23	0
SRS018836.concoct.93	root (UID1)	5656	56	24	26	1	5	3	21	0	77.08	189.58	67.86
SRS018836.concoct.94	k__Bacteria (UID2569)	434	278	186	5	271	2	0	0	0	97.85	0.81	50
SRS018836.concoct.95	k__Archaea (UID2)	207	149	107	146	3	0	0	0	0	1.09	0	0
SRS018836.concoct.96	root (UID1)	5656	56	24	56	0	0	0	0	0	0	0	0
SRS018836.concoct.97	root (UID1)	5656	56	24	56	0	0	0	0	0	0	0	0
SRS018836.concoct.98	root (UID1)	5656	56	24	56	0	0	0	0	0	0	0	0
SRS018836.concoct.99	o__Bacteroidales (UID2621)	198	427	260	33	375	19	0	0	0	98.15	4.49	5.26
SRS018836.dastool_concoct_metabat2.1	o__Bacteroidales (UID2617)	213	406	265	6	400	0	0	0	0	98.11	0	0
SRS018836.dastool_concoct_metabat2.10	o__Clostridiales (UID1212)	172	263	149	12	241	10	0	0	0	95.3	3.64	10
SRS018836.dastool_concoct_metabat2.11	p__Proteobacteria (UID3887)	1487	255	158	38	215	2	0	0	0	86.39	0.74	0
SRS018836.dastool_concoct_metabat2.12	o__Clostridiales (UID1212)	172	263	149	2	259	2	0	0	0	98.66	1.01	0
SRS018836.dastool_concoct_metabat2.13	o__Clostridiales (UID1212)	172	263	149	39	222	2	0	0	0	78.08	0.84	0
SRS018836.dastool_concoct_metabat2.14	o__Bacteroidales (UID2621)	198	427	260	8	416	3	0	0	0	99.29	0.77	0
SRS018836.dastool_concoct_metabat2.15	f__Lachnospiraceae (UID1286)	57	420	207	9	400	10	1	0	0	97.91	3.86	30.77
SRS018836.dastool_concoct_metabat2.16	p__Bacteroidetes (UID2605)	350	314	208	36	273	5	0	0	0	89.38	2.16	20
SRS018836.dastool_concoct_metabat2.17	o__Clostridiales (UID1120)	304	250	143	10	237	3	0	0	0	97.2	1.17	0
SRS018836.dastool_concoct_metabat2.18	o__Clostridiales (UID1212)	172	261	147	8	251	2	0	0	0	95.9	0.7	50
SRS018836.dastool_concoct_metabat2.19	o__Clostridiales (UID1212)	172	263	149	29	229	5	0	0	0	84.17	1.7	0
SRS018836.dastool_concoct_metabat2.2	k__Bacteria (UID2569)	434	278	186	1	277	0	0	0	0	99.46	0	0
SRS018836.dastool_concoct_metabat2.20	o__Clostridiales (UID1212)	172	263	149	63	195	5	0	0	0	75.51	2.1	20
SRS018836.dastool_concoct_metabat2.21	k__Bacteria (UID2982)	88	229	147	36	192	1	0	0	0	82.91	0.23	0
SRS018836.dastool_concoct_metabat2.22	o__Clostridiales (UID1212)	172	263	149	48	204	11	0	0	0	81.12	1.21	9.09
SRS018836.dastool_concoct_metabat2.23	k__Bacteria (UID203)	5449	104	58	2	45	45	12	0	0	97.7	85.64	56.79
SRS018836.dastool_concoct_metabat2.24	o__Bacteroidales (UID2621)	198	427	260	33	375	19	0	0	0	98.15	4.49	5.26
SRS018836.dastool_concoct_metabat2.3	k__Bacteria (UID2569)	434	278	186	14	263	1	0	0	0	95.11	0.54	0
SRS018836.dastool_concoct_metabat2.4	k__Bacteria (UID2565)	2921	152	93	3	148	1	0	0	0	97.85	0.1	0
SRS018836.dastool_concoct_metabat2.5	o__Clostridiales (UID1212)	172	263	149	6	256	1	0	0	0	97.27	0.34	0
SRS018836.dastool_concoct_metabat2.6	k__Bacteria (UID2982)	88	230	148	10	213	6	1	0	0	94.57	3.6	0
SRS018836.dastool_concoct_metabat2.7	c__Clostridia (UID1118)	387	223	124	9	213	1	0	0	0	93.95	0.81	0
SRS018836.dastool_concoct_metabat2.8	o__Clostridiales (UID1212)	172	263	149	3	260	0	0	0	0	98.66	0	0
SRS018836.dastool_concoct_metabat2.9	o__Clostridiales (UID1212)	172	263	149	4	259	0	0	0	0	97.99	0	0
SRS018836.dastool_metabat2_metadecoder.1	o__Bacteroidales (UID2617)	213	406	265	1	405	0	0	0	0	99.62	0	0
SRS018836.dastool_metabat2_metadecoder.10	o__Clostridiales (UID1212)	172	263	149	3	260	0	0	0	0	98.66	0	0
SRS018836.dastool_metabat2_metadecoder.11	o__Clostridiales (UID1212)	172	263	149	21	234	8	0	0	0	90.27	2.63	12.5
SRS018836.dastool_metabat2_metadecoder.12	p__Bacteroidetes (UID2605)	350	314	208	30	281	3	0	0	0	87.74	1.2	0
SRS018836.dastool_metabat2_metadecoder.13	o__Clostridiales (UID1212)	172	263	149	2	259	2	0	0	0	98.66	1.01	0
SRS018836.dastool_metabat2_metadecoder.14	p__Bacteroidetes (UID2605)	350	314	208	33	276	5	0	0	0	89.19	2.16	20
SRS018836.dastool_metabat2_metadecoder.15	o__Clostridiales (UID1212)	172	263	149	39	222	2	0	0	0	78.08	0.84	0
SRS018836.dastool_metabat2_metadecoder.16	o__Clostridiales (UID1120)	304	250	143	11	236	3	0	0	0	96.5	1.17	0
SRS018836.dastool_metabat2_metadecoder.17	f__Lachnospiraceae (UID1286)	57	420	207	15	399	6	0	0	0	96.42	1.73	50
SRS018836.dastool_metabat2_metadecoder.18	o__Clostridiales (UID1212)	172	263	149	122	141	0	0	0	0	54.05	0	0
SRS018836.dastool_metabat2_metadecoder.19	k__Bacteria (UID2982)	88	229	147	65	164	0	0	0	0	72.68	0	0
SRS018836.dastool_metabat2_metadecoder.2	k__Bacteria (UID2569)	434	278	186	1	277	0	0	0	0	99.46	0	0
SRS018836.dastool_metabat2_metadecoder.20	o__Clostridiales (UID1212)	172	263	149	49	212	2	0	0	0	80.27	0.67	0
SRS018836.dastool_metabat2_metadecoder.21	o__Bacteroidales (UID2621)	198	427	260	38	389	0	0	0	0	96.99	0	0
SRS018836.dastool_metabat2_metadecoder.22	o__Clostridiales (UID1212)	172	261	147	32	228	1	0	0	0	94.39	0.68	0
SRS018836.dastool_metabat2_metadecoder.23	p__Bacteroidetes (UID2605)	350	314	208	24	288	2	0	0	0	98.26	0.96	100
SRS018836.dastool_metabat2_metadecoder.3	k__Bacteria (UID2569)	434	278	186	14	263	1	0	0	0	95.11	0.54	0
SRS018836.dastool_metabat2_metadecoder.4	k__Bacteria (UID2565)	2921	152	93	3	148	1	0	0	0	97.85	0.1	0
SRS018836.dastool_metabat2_metadecoder.5	o__Clostridiales (UID1212)	172	263	149	8	254	1	0	0	0	95.93	0.34	0
SRS018836.dastool_metabat2_metadecoder.6	k__Bacteria (UID2982)	88	230	148	9	214	6	1	0	0	95.24	3.6	0
SRS018836.dastool_metabat2_metadecoder.7	p__Proteobacteria (UID3887)	1487	255	158	46	207	2	0	0	0	81.65	0.74	0
SRS018836.dastool_metabat2_metadecoder.8	c__Clostridia (UID1118)	387	223	124	9	214	0	0	0	0	93.95	0	0
SRS018836.dastool_metabat2_metadecoder.9	o__Clostridiales (UID1212)	172	263	149	3	260	0	0	0	0	98.66	0	0
SRS018836.maxbin2.1	o__Clostridiales (UID1120)	304	250	143	1	246	3	0	0	0	99.3	1.17	0
SRS018836.maxbin2.10	k__Bacteria (UID203)	5449	104	58	1	83	13	5	2	0	98.28	17.16	2.5
SRS018836.maxbin2.11	o__Clostridiales (UID1212)	172	261	147	43	213	5	0	0	0	95.31	2.21	100
SRS018836.maxbin2.12	root (UID1)	5656	56	24	56	0	0	0	0	0	0	0	0
SRS018836.maxbin2.13	k__Bacteria (UID203)	5449	104	58	98	6	0	0	0	0	7.47	0	0
SRS018836.maxbin2.14	o__Clostridiales (UID1212)	172	261	147	134	87	29	10	1	0	43.64	18.84	10.77
SRS018836.maxbin2.15	o__Bacteroidales (UID2654)	163	485	265	43	434	8	0	0	0	94.04	2.2	37.5
SRS018836.maxbin2.16	k__Bacteria (UID203)	5449	103	57	70	23	8	2	0	0	37.3	13.9	0
SRS018836.maxbin2.17	o__Clostridiales (UID1212)	172	261	147	64	191	6	0	0	0	87.41	2.66	16.67
SRS018836.maxbin2.18	o__Clostridiales (UID1212)	172	263	149	3	256	4	0	0	0	98.66	1.13	0
SRS018836.maxbin2.19	f__Lachnospiraceae (UID1286)	57	420	207	21	319	71	9	0	0	96.64	23.4	6.12
SRS018836.maxbin2.2	o__Clostridiales (UID1212)	172	263	149	8	253	2	0	0	0	95.93	0.5	0
SRS018836.maxbin2.20	k__Bacteria (UID203)	5449	104	58	92	12	0	0	0	0	20.69	0	0
SRS018836.maxbin2.21	k__Bacteria (UID203)	5449	104	58	54	36	13	1	0	0	65.99	20.14	0
SRS018836.maxbin2.22	k__Bacteria (UID203)	5449	104	58	81	23	0	0	0	0	34.48	0	0
SRS018836.maxbin2.23	root (UID1)	5656	56	24	56	0	0	0	0	0	0	0	0
SRS018836.maxbin2.24	k__Bacteria (UID203)	5449	104	58	64	23	14	3	0	0	43.97	10.82	78.26
SRS018836.maxbin2.25	o__Clostridiales (UID1212)	172	263	149	163	81	14	5	0	0	32.29	9.01	24.14
SRS018836.maxbin2.26	k__Bacteria (UID203)	5449	103	57	98	5	0	0	0	0	5.42	0	0
SRS018836.maxbin2.27	k__Bacteria (UID2982)	88	230	148	10	213	6	1	0	0	94.57	3.6	0
SRS018836.maxbin2.28	k__Bacteria (UID203)	5449	104	58	62	18	24	0	0	0	44.83	17.24	100
SRS018836.maxbin2.29	k__Bacteria (UID203)	5449	102	56	61	37	4	0	0	0	58.88	7.14	50
SRS018836.maxbin2.3	k__Bacteria (UID203)	5449	104	58	84	17	3	0	0	0	22.88	4.31	66.67
SRS018836.maxbin2.30	o__Clostridiales (UID1212)	172	263	149	189	65	7	2	0	0	24.37	3.32	0
SRS018836.maxbin2.31	p__Bacteroidetes (UID2605)	350	314	208	244	50	17	3	0	0	12.13	2.24	46.15
SRS018836.maxbin2.32	k__Bacteria (UID2569)	434	278	186	2	276	0	0	0	0	98.92	0	0
SRS018836.maxbin2.33	o__Bacteroidales (UID2621)	198	427	260	41	382	4	0	0	0	97.78	1.15	0
SRS018836.maxbin2.34	k__Bacteria (UID2982)	88	229	147	50	177	2	0	0	0	79.53	0.91	0
SRS018836.maxbin2.35	c__Clostridia (UID1118)	387	223	124	9	213	1	0	0	0	93.95	0.81	0
SRS018836.maxbin2.36	k__Bacteria (UID203)	5449	104	58	4	76	17	7	0	0	97.43	15.92	60.53
SRS018836.maxbin2.37	o__Selenomonadales (UID1024)	64	334	167	164	150	20	0	0	0	52.12	7.65	15
SRS018836.maxbin2.38	o__Bacteroidales (UID2621)	198	427	260	38	373	16	0	0	0	96.61	4.65	0
SRS018836.maxbin2.39	o__Clostridiales (UID1212)	172	263	149	93	144	26	0	0	0	76.31	12.63	3.85
SRS018836.maxbin2.4	k__Bacteria (UID203)	5449	104	58	71	22	11	0	0	0	50.34	17.59	100
SRS018836.maxbin2.40	k__Bacteria (UID203)	5449	104	58	57	31	3	11	2	0	30.64	5.42	97.92
SRS018836.maxbin2.41	o__Clostridiales (UID1212)	172	263	149	37	129	65	23	8	1	84.79	59.45	4.17
SRS018836.maxbin2.42	k__Bacteria (UID203)	5449	102	56	18	61	15	7	1	0	94.11	21.67	90.48
SRS018836.maxbin2.43	root (UID1)	5656	56	24	56	0	0	0	0	0	0	0	0
SRS018836.maxbin2.44	k__Bacteria (UID2329)	174	149	89	60	74	12	3	0	0	52.82	9.62	0
SRS018836.maxbin2.45	o__Clostridiales (UID1212)	172	263	149	98	139	23	3	0	0	70.96	12.08	0
SRS018836.maxbin2.46	k__Bacteria (UID203)	5449	104	58	3	65	31	3	2	0	94.83	20.6	0
SRS018836.maxbin2.47	o__Clostridiales (UID1212)	172	263	149	227	34	2	0	0	0	9.76	0.67	0
SRS018836.maxbin2.48	k__Bacteria (UID203)	5449	104	58	0	63	35	6	0	0	100	21.26	54.72
SRS018836.maxbin2.49	k__Bacteria (UID203)	5449	104	58	14	51	32	7	0	0	83.06	40.78	33.96
SRS018836.maxbin2.5	k__Bacteria (UID203)	5449	104	58	80	18	6	0	0	0	34.8	8.62	0
SRS018836.maxbin2.50	o__Clostridiales (UID1212)	172	263	149	48	158	47	9	1	0	90.12	28.03	0
SRS018836.maxbin2.51	k__Bacteria (UID2569)	434	278	186	12	263	3	0	0	0	94.89	1.08	33.33
SRS018836.maxbin2.52	k__Bacteria (UID203)	5449	104	58	0	75	18	4	5	2	100	15.3	21.25
SRS018836.maxbin2.53	k__Bacteria (UID2565)	2921	152	93	3	148	1	0	0	0	97.85	0.1	0
SRS018836.maxbin2.54	p__Bacteroidetes (UID2605)	350	314	208	51	105	131	22	5	0	91.39	64.89	13.22
SRS018836.maxbin2.6	k__Bacteria (UID203)	5449	103	57	22	39	21	19	2	0	80.75	62.19	36.67
SRS018836.maxbin2.7	o__Clostridiales (UID1212)	172	263	149	3	259	1	0	0	0	98.66	0.13	0
SRS018836.maxbin2.8	o__Bacteroidales (UID2617)	213	406	265	1	404	1	0	0	0	99.62	0.13	0
SRS018836.maxbin2.9	p__Bacteroidetes (UID2605)	350	314	208	10	282	20	2	0	0	96.15	3.47	3.85
SRS018836.metabat2.1	k__Bacteria (UID203)	5449	104	58	86	18	0	0	0	0	27.93	0	0
SRS018836.metabat2.10	root (UID1)	5656	56	24	55	1	0	0	0	0	4.17	0	0
SRS018836.metabat2.11	o__Clostridiales (UID1212)	172	263	149	110	146	7	0	0	0	69.73	3.91	0
SRS018836.metabat2.12	f__Lachnospiraceae (UID1286)	57	420	207	60	353	7	0	0	0	94.85	2.22	42.86
SRS018836.metabat2.13	k__Bacteria (UID203)	5449	104	58	84	20	0	0	0	0	31.03	0	0
SRS018836.metabat2.14	k__Bacteria (UID203)	5449	104	58	79	25	0	0	0	0	33.79	0	0
SRS018836.metabat2.15	root (UID1)	5656	56	24	56	0	0	0	0	0	0	0	0
SRS018836.metabat2.16	p__Bacteroidetes (UID2605)	350	314	208	36	273	5	0	0	0	89.38	2.16	20
SRS018836.metabat2.17	k__Bacteria (UID203)	5449	104	58	78	26	0	0	0	0	39.66	0	0
SRS018836.metabat2.18	root (UID1)	5656	56	24	56	0	0	0	0	0	0	0	0
SRS018836.metabat2.19	o__Clostridiales (UID1212)	172	263	149	2	259	2	0	0	0	98.66	1.01	0
SRS018836.metabat2.2	o__Clostridiales (UID1212)	172	263	149	49	212	2	0	0	0	80.27	0.67	0
SRS018836.metabat2.20	root (UID1)	5656	56	24	56	0	0	0	0	0	0	0	0
SRS018836.metabat2.21	c__Clostridia (UID1118)	387	223	124	11	212	0	0	0	0	93.55	0	0
SRS018836.metabat2.22	o__Clostridiales (UID1212)	172	263	149	119	144	0	0	0	0	46.27	0	0
SRS018836.metabat2.23	k__Bacteria (UID203)	5449	104	58	58	37	9	0	0	0	68.97	15.52	55.56
SRS018836.metabat2.24	k__Bacteria (UID203)	5449	102	56	58	44	0	0	0	0	62.5	0	0
SRS018836.metabat2.25	k__Bacteria (UID203)	5449	104	58	104	0	0	0	0	0	0	0	0
SRS018836.metabat2.26	o__Clostridiales (UID1212)	172	263	149	39	222	2	0	0	0	78.08	0.84	0
SRS018836.metabat2.27	o__Bacteroidales (UID2657)	160	490	268	48	439	3	0	0	0	97.86	0.56	100
SRS018836.metabat2.28	k__Bacteria (UID203)	5449	104	58	73	31	0	0	0	0	38.97	0	0
SRS018836.metabat2.29	o__Bacteroidales (UID2617)	213	406	265	1	405	0	0	0	0	99.62	0	0
SRS018836.metabat2.3	o__Clostridiales (UID1212)	172	263	149	117	144	2	0	0	0	64.42	0.5	0
SRS018836.metabat2.30	k__Bacteria (UID203)	5449	104	58	52	51	1	0	0	0	77.93	1.72	100
SRS018836.metabat2.31	o__Bacteroidales (UID2657)	160	492	269	179	312	1	0	0	0	65.61	0.19	0
SRS018836.metabat2.32	k__Bacteria (UID2565)	2921	152	93	4	147	1	0	0	0	96.77	0.1	0
SRS018836.metabat2.33	k__Bacteria (UID203)	5449	102	56	49	51	2	0	0	0	80.71	1.79	100
SRS018836.metabat2.34	k__Bacteria (UID203)	5449	102	56	94	7	1	0	0	0	11.07	1.79	100
SRS018836.metabat2.35	o__Clostridiales (UID1120)	304	250	143	19	228	3	0	0	0	93.53	1.17	0
SRS018836.metabat2.36	o__Bacteroidales (UID2621)	198	427	260	40	387	0	0	0	0	98.17	0	0
SRS018836.metabat2.37	o__Clostridiales (UID1212)	172	263	149	34	221	8	0	0	0	85.23	2.63	12.5
SRS018836.metabat2.38	k__Bacteria (UID203)	5449	104	58	18	23	10	52	1	0	94.51	168.1	71.51
SRS018836.metabat2.39	k__Bacteria (UID2569)	434	278	186	1	277	0	0	0	0	99.46	0	0
SRS018836.metabat2.4	k__Bacteria (UID2569)	434	278	186	14	263	1	0	0	0	95.11	0.54	0
SRS018836.metabat2.40	o__Clostridiales (UID1212)	172	261	147	42	218	1	0	0	0	93.54	0.68	0
SRS018836.metabat2.41	p__Proteobacteria (UID3887)	1487	255	158	38	215	2	0	0	0	86.39	0.74	0
SRS018836.metabat2.42	root (UID1)	5656	56	24	56	0	0	0	0	0	0	0	0
SRS018836.metabat2.43	o__Clostridiales (UID1212)	172	263	149	3	260	0	0	0	0	98.66	0	0
SRS018836.metabat2.44	k__Bacteria (UID203)	5449	104	58	88	16	0	0	0	0	22.41	0	0
SRS018836.metabat2.45	o__Clostridiales (UID1212)	172	263	149	76	153	34	0	0	0	73.09	11.88	26.47
[truncated: 8,882 more rows]
