# Supplementary material for: MetaDecoder: a novel method for clustering metagenomic contigs
Source: Microbiome. 2022 Mar 10;10:46. doi: 10.1186/s40168-022-01237-8 (PMC8908641; doi:10.1186/s40168-022-01237-8)
Supplement: Supplementary file 22 — Additional file 21: Supplementary Table S9. Taxonomic classifications of clusters identified by MetaDecoder with contamination <= 0.10 and completeness >= 0.50 on 24 hmp datasets. [file 40168_2022_1237_MOESM21_ESM.xlsx]

## Sheet: Sheet1
Supplementary Table S9. Taxonomic classifications of clusters identified by MetaDecoder with contamination <= 0.10 and completeness >= 0.50 on 24 hmp datasets.
Cluster Id	Note	Completeness (%)	Contamination (%)	fastANI_ani	fastANI_af	Kingdom	Phylum	Class	Order	Family	Genus	Species
SRS015431.metadecoder.68	novel high-quality	95.42	2.73	N/A	N/A	Bacteria	Firmicutes	Bacilli	Erysipelotrichales	Erysipelotrichaceae	Holdemanella
SRS018443.metadecoder.30	novel high-quality	93.68	1.23	N/A	N/A	Bacteria	Campylobacterota	Campylobacteria	Campylobacterales	Campylobacteraceae	Campylobacter_B
SRS018473.metadecoder.11	novel high-quality	96.78	0.18	N/A	N/A	Bacteria	Campylobacterota	Campylobacteria	Campylobacterales	Campylobacteraceae	Campylobacter_B
SRS018473.metadecoder.8	novel high-quality	98.78	0.37	N/A	N/A	Bacteria	Bacteroidota	Bacteroidia	Bacteroidales	Bacteroidaceae	Alloprevotella
SRS019068.metadecoder.24	novel high-quality	96.64	0.67	N/A	N/A	Bacteria	Firmicutes_A	Clostridia	Oscillospirales	Acutalibacteraceae	UMGS172
SRS019068.metadecoder.70	novel high-quality	94.18	1.34	N/A	N/A	Bacteria	Firmicutes_A	Clostridia	Oscillospirales	Ruminococcaceae
SRS019126.metadecoder.1	novel high-quality	94.97	0.61	N/A	N/A	Bacteria	Firmicutes_A	Clostridia	Tissierellales	Helcococcaceae	Parvimonas
SRS019126.metadecoder.16	novel high-quality	95.45	0	N/A	N/A	Bacteria	Firmicutes_A	Clostridia	Peptostreptococcales	Peptostreptococcaceae	Peptostreptococcus
SRS019126.metadecoder.18	novel high-quality	90.9	2.96	N/A	N/A	Bacteria	Bacteroidota	Bacteroidia	Bacteroidales	Bacteroidaceae	Prevotella
SRS019126.metadecoder.40	novel high-quality	90.86	3.23	N/A	N/A	Bacteria	Bacteroidota	Bacteroidia	Flavobacteriales	Weeksellaceae
SRS021496.metadecoder.12	novel high-quality	93.76	1.05	N/A	N/A	Bacteria	Bacteroidota	Bacteroidia	Flavobacteriales	Flavobacteriaceae	Capnocytophaga
SRS021897.metadecoder.1	novel high-quality	97.34	0	N/A	N/A	Bacteria	Bacteroidota	Bacteroidia	Bacteroidales	Bacteroidaceae	F0040
SRS021897.metadecoder.6	novel high-quality	94.13	1.3	N/A	N/A	Bacteria	Firmicutes_C	Negativicutes	Selenomonadales	Selenomonadaceae	Centipeda
SRS042910.metadecoder.10	novel high-quality	90.68	0.7	N/A	N/A	Bacteria	Firmicutes_A	Clostridia	Peptostreptococcales	Peptostreptococcaceae	Peptostreptococcus
SRS042910.metadecoder.19	novel high-quality	93.55	0	N/A	N/A	Bacteria	Bacteroidota	Bacteroidia	Flavobacteriales	Weeksellaceae
SRS045645.metadecoder.25	novel high-quality	91.35	0.06	N/A	N/A	Bacteria	Firmicutes_A	Clostridia	Oscillospirales	Ruminococcaceae	Faecalibacterium
SRS055177.metadecoder.18	novel high-quality	91.56	3.34	N/A	N/A	Bacteria	Proteobacteria	Gammaproteobacteria	Burkholderiales	Neisseriaceae	Neisseria
SRS055177.metadecoder.2	novel high-quality	95.17	1.79	N/A	N/A	Bacteria	Firmicutes_A	Clostridia	Lachnospirales	Lachnospiraceae	Stomatobaculum
SRS056481.metadecoder.1	novel high-quality	99.52	0.64	N/A	N/A	Bacteria	Bacteroidota	Bacteroidia	Bacteroidales	Rikenellaceae	Alistipes
SRS078738.metadecoder.24	novel high-quality	92.92	0.83	N/A	N/A	Bacteria	Campylobacterota	Campylobacteria	Campylobacterales	Campylobacteraceae	Campylobacter_B
SRS078738.metadecoder.6	novel high-quality	98.89	0.9	N/A	N/A	Bacteria	Actinobacteriota	Actinomycetia	Actinomycetales	Actinomycetaceae	Ancrocorticia
SRS078738.metadecoder.7	novel high-quality	93.37	0	N/A	N/A	Bacteria	Bacteroidota	Bacteroidia	Bacteroidales	Porphyromonadaceae	Porphyromonas
SRS078738.metadecoder.9	novel high-quality	92.66	1.92	N/A	N/A	Bacteria	Actinobacteriota	Actinomycetia	Propionibacteriales	Propionibacteriaceae	Tessaracoccus
SRS105100.metadecoder.14	novel high-quality	94.43	1.12	N/A	N/A	Bacteria	Fusobacteriota	Fusobacteriia	Fusobacteriales	Leptotrichiaceae	Leptotrichia_A
SRS105100.metadecoder.17	novel high-quality	95.49	1.05	N/A	N/A	Bacteria	Actinobacteriota	Actinomycetia	Propionibacteriales	Propionibacteriaceae	Tessaracoccus
SRS105100.metadecoder.18	novel high-quality	96.48	1.73	N/A	N/A	Bacteria	Spirochaetota	Spirochaetia	Treponematales	Treponemataceae	Treponema_A
SRS147149.metadecoder.1	novel high-quality	97.15	0	N/A	N/A	Bacteria	Bacteroidota	Bacteroidia	Bacteroidales	Bacteroidaceae	F0040
SRS147149.metadecoder.17	novel high-quality	95.57	1.27	N/A	N/A	Bacteria	Firmicutes_A	Clostridia	Lachnospirales	Lachnospiraceae	Stomatobaculum
SRS147149.metadecoder.7	novel high-quality	98.6	0	N/A	N/A	Bacteria	Firmicutes_A	Clostridia	Peptostreptococcales	Peptostreptococcaceae	Peptostreptococcus
SRS148193.metadecoder.10	novel high-quality	95.48	0	N/A	N/A	Bacteria	Bacteroidota	Bacteroidia	Flavobacteriales	Flavobacteriaceae	Capnocytophaga
SRS148193.metadecoder.14	novel high-quality	91.57	2.57	N/A	N/A	Bacteria	Fusobacteriota	Fusobacteriia	Fusobacteriales	Leptotrichiaceae	Leptotrichia_A
SRS148193.metadecoder.5	novel high-quality	96.67	0.71	N/A	N/A	Bacteria	Bacteroidota	Bacteroidia	Bacteroidales	Bacteroidaceae_A
SRS015431.metadecoder.12		61.55	0	99.01	0.94	Bacteria	Bacteroidota	Bacteroidia	Bacteroidales	Bacteroidaceae	Bacteroides	Bacteroides thetaiotaomicron
SRS015431.metadecoder.14		83.89	0	97.6	0.91	Bacteria	Firmicutes_A	Clostridia	Lachnospirales	Lachnospiraceae	Lachnospira	Lachnospira eligens_B
SRS015431.metadecoder.17		86.32	1.14	97.55	0.83	Bacteria	Cyanobacteria	Vampirovibrionia	Gastranaerophilales	Gastranaerophilaceae	CAG-196	CAG-196 sp002102975
SRS015431.metadecoder.2		81.38	0	98.26	0.83	Bacteria	Bacteroidota	Bacteroidia	Bacteroidales	Bacteroidaceae	Bacteroides	Bacteroides uniformis
SRS015431.metadecoder.20		81.38	1.72	98.45	0.88	Bacteria	Bacteroidota	Bacteroidia	Bacteroidales	Bacteroidaceae	Bacteroides	Bacteroides stercoris
SRS015431.metadecoder.24		79.8	5.26	98.92	0.96	Bacteria	Firmicutes_A	Clostridia	TANB77	CAG-508	CAG-245	CAG-245 sp000435175
SRS015431.metadecoder.25		91.55	8.3	98.85	0.89	Bacteria	Firmicutes_A	Clostridia	Lachnospirales	Lachnospiraceae	Roseburia	Roseburia intestinalis
SRS015431.metadecoder.32		61.55	1.72	98.61	0.85	Bacteria	Bacteroidota	Bacteroidia	Bacteroidales	Bacteroidaceae	Bacteroides	Bacteroides ovatus
SRS015431.metadecoder.38		81.03	1.72	98.71	0.93	Bacteria	Proteobacteria	Gammaproteobacteria	Burkholderiales	Burkholderiaceae	Sutterella	Sutterella wadsworthensis
SRS015431.metadecoder.40		51.72	0.86	99.64	0.9	Bacteria	Bacteroidota	Bacteroidia	Bacteroidales	Tannerellaceae	Parabacteroides	Parabacteroides merdae
SRS015431.metadecoder.48		81.21	1.75	98.89	0.89	Bacteria	Firmicutes_A	Clostridia	Lachnospirales	Lachnospiraceae	Lachnospira	Lachnospira sp000436475
SRS015431.metadecoder.52		75.16	2.01	97.73	0.8	Bacteria	Firmicutes_A	Clostridia	TANB77	CAG-508	CAG-269	CAG-269 sp001916065
SRS105153.metadecoder.5		99.62	0	99.94	0.98	Bacteria	Bacteroidota	Bacteroidia	Bacteroidales	Tannerellaceae	Parabacteroides	Parabacteroides merdae
SRS097889.metadecoder.9		98.39	0.54	99.91	0.9	Bacteria	Bacteroidota	Bacteroidia	Bacteroidales	Marinifilaceae	Butyricimonas	Butyricimonas faecihominis
SRS052027.metadecoder.11		99.38	0	99.9	0.98	Bacteria	Proteobacteria	Gammaproteobacteria	Burkholderiales	Burkholderiaceae	Sutterella	Sutterella wadsworthensis
SRS045645.metadecoder.13		95.03	0	99.89	0.99	Bacteria	Proteobacteria	Gammaproteobacteria	Burkholderiales	Burkholderiaceae	Sutterella	Sutterella wadsworthensis
SRS052027.metadecoder.20		99.4	1.2	99.74	0.97	Bacteria	Firmicutes_C	Negativicutes	Acidaminococcales	Acidaminococcaceae	Acidaminococcus	Acidaminococcus intestini
SRS015431.metadecoder.62		63.75	3.57	97.82	0.93	Bacteria	Firmicutes_A	Clostridia	Oscillospirales	Ruminococcaceae	Faecalibacterium	Faecalibacterium sp900539945
SRS018836.metadecoder.25		96.24	0.54	99.71	0.83	Bacteria	Bacteroidota	Bacteroidia	Bacteroidales	Marinifilaceae	Butyricimonas	Butyricimonas faecihominis
SRS015431.metadecoder.65		74.72	0.61	98.29	0.92	Bacteria	Firmicutes	Bacilli	RF39	CAG-611	CAG-451	CAG-451 sp000438295
SRS015431.metadecoder.66		64.55	0	99.22	0.95	Bacteria	Firmicutes_A	Clostridia	Lachnospirales	Lachnospiraceae	Lachnospira	Lachnospira rogosae
SRS019068.metadecoder.43		95.45	1.06	99.69	0.9	Bacteria	Bacteroidota	Bacteroidia	Bacteroidales	Tannerellaceae	Parabacteroides	Parabacteroides merdae
SRS018836.metadecoder.21		94.22	0.56	99.68	0.7	Bacteria	Bacteroidota	Bacteroidia	Bacteroidales	Bacteroidaceae	Phocaeicola	Phocaeicola sp900554435
SRS097889.metadecoder.20		95.91	0.19	99.68	0.94	Bacteria	Firmicutes_A	Clostridia	Lachnospirales	Lachnospiraceae	Mediterraneibacter	Mediterraneibacter torques
SRS015431.metadecoder.71		87.98	1.36	98.41	0.96	Bacteria	Firmicutes_A	Clostridia	Oscillospirales	Ruminococcaceae	Faecalibacterium	Faecalibacterium prausnitzii_G
SRS015431.metadecoder.73		82.57	2.48	97.92	0.72	Bacteria	Firmicutes_A	Clostridia	Lachnospirales	Lachnospiraceae	Blautia_A	Blautia_A wexlerae
SRS015431.metadecoder.74		91.39	9.07	97.75	0.86	Bacteria	Firmicutes_A	Clostridia	Lachnospirales	Lachnospiraceae	Fusicatenibacter	Fusicatenibacter saccharivorans
SRS077552.metadecoder.12		91.99	4.65	99.65	0.7	Bacteria	Bacteroidota	Bacteroidia	Bacteroidales	Bacteroidaceae	Phocaeicola	Phocaeicola sp900554435
SRS105153.metadecoder.11		99.52	4.01	99.65	0.8	Bacteria	Bacteroidota	Bacteroidia	Bacteroidales	Rikenellaceae	Alistipes	Alistipes putredinis
SRS015431.metadecoder.77		72.88	0	98.85	0.94	Bacteria	Bacteroidota	Bacteroidia	Bacteroidales	Rikenellaceae	Alistipes	Alistipes finegoldii
SRS147766.metadecoder.11		98.67	0.11	99.6	0.94	Bacteria	Firmicutes	Bacilli	ML615J-28	CAG-313	CAG-313	CAG-313 sp000433035
SRS015431.metadecoder.80		71.11	1.84	97.69	0.78	Bacteria	Desulfobacterota	Desulfovibrionia	Desulfovibrionales	Desulfovibrionaceae	Desulfovibrio	Desulfovibrio sp900319575
SRS015431.metadecoder.81		57.67	7.49	95.08	0.65	Bacteria	Firmicutes_A	Clostridia	TANB77	CAG-508	CAG-269	CAG-269 sp001916005
SRS015431.metadecoder.83		52.95	1.9	N/A	N/A	Bacteria	Firmicutes_A	Clostridia	Lachnospirales	Lachnospiraceae	Eubacterium_G
SRS015431.metadecoder.85		63.08	1.26	97.97	0.91	Bacteria	Firmicutes_A	Clostridia	Lachnospirales	Lachnospiraceae	Roseburia	Roseburia inulinivorans
SRS015431.metadecoder.87		87.13	3.19	97.39	0.85	Bacteria	Firmicutes_A	Clostridia	Oscillospirales	Oscillospiraceae	ER4	ER4 sp900317525
SRS015431.metadecoder.88		81.1	0.45	98.47	0.89	Bacteria	Firmicutes_A	Clostridia_A	Christensenellales	CAG-552	UBA10677	UBA10677 sp900543755
SRS015431.metadecoder.55		95.97	0	99.58	0.93	Bacteria	Firmicutes_A	Clostridia	Oscillospirales	Acutalibacteraceae	Eubacterium_R	Eubacterium_R sp000436835
SRS015431.metadecoder.90		66.72	2.59	97.35	0.85	Bacteria	Firmicutes_A	Clostridia	Oscillospirales	Oscillospiraceae	ER4	ER4 sp003522105
SRS015431.metadecoder.92		88.17	2.04	98.65	0.94	Bacteria	Firmicutes_A	Clostridia	Oscillospirales	Ruminococcaceae	Gemmiger	Gemmiger qucibialis
SRS015431.metadecoder.93		82.43	0.47	96.29	0.89	Bacteria	Firmicutes	Bacilli	Erysipelotrichales	Erysipelatoclostridiaceae	Catenibacterium	Catenibacterium mitsuokai
SRS015431.metadecoder.95		71.86	0	97.86	0.85	Bacteria	Firmicutes_A	Clostridia	Oscillospirales	Oscillospiraceae	CAG-170	CAG-170 sp000432135
SRS015431.metadecoder.96		67.86	3.57	97.09	0.84	Bacteria	Firmicutes_A	Clostridia	Oscillospirales	Ruminococcaceae	Gemmiger	Gemmiger sp900540595
SRS015431.metadecoder.99		52.95	6.94	97.27	0.75	Bacteria	Firmicutes_A	Clostridia	Lachnospirales	Lachnospiraceae	Clostridium_Q	Clostridium_Q sp003024715
SRS019068.metadecoder.41		97.09	0.22	99.57	0.96	Bacteria	Firmicutes_A	Clostridia	Oscillospirales	Acutalibacteraceae	Eubacterium_R	Eubacterium_R sp000436835
SRS019068.metadecoder.105		92.51	1.32	99.56	0.95	Bacteria	Firmicutes_C	Negativicutes	Acidaminococcales	Acidaminococcaceae	Acidaminococcus	Acidaminococcus intestini
SRS077552.metadecoder.17		99.95	0	99.5	0.92	Bacteria	Proteobacteria	Gammaproteobacteria	Burkholderiales	Burkholderiaceae	Parasutterella	Parasutterella sp000980495
SRS018443.metadecoder.12		81.5	2.5	99.04	0.93	Bacteria	Actinobacteriota	Actinomycetia	Actinomycetales	Actinomycetaceae	Ancrocorticia	Ancrocorticia sp000466165
SRS018443.metadecoder.15		55.32	0	99.36	0.92	Bacteria	Actinobacteriota	Actinomycetia	Actinomycetales	Actinomycetaceae	Actinomyces	Actinomyces sp000220835
SRS056481.metadecoder.26		98.1	0.02	99.43	0.97	Bacteria	Firmicutes_C	Negativicutes	Veillonellales	Dialisteraceae	Dialister	Dialister sp900343095
SRS018443.metadecoder.17		81.62	3.27	97.78	0.94	Bacteria	Firmicutes_A	Clostridia	Lachnospirales	Lachnospiraceae	Stomatobaculum	Stomatobaculum longum
SRS018443.metadecoder.2		65.1	0	N/A	N/A	Bacteria	Patescibacteria	Saccharimonadia	Saccharimonadales	Saccharimonadaceae
SRS018443.metadecoder.21		61.97	1.28	N/A	N/A	Bacteria	Patescibacteria	Saccharimonadia	Saccharimonadales	Saccharimonadaceae	TM7x
SRS018443.metadecoder.22		80.88	0.16	N/A	N/A	Bacteria	Patescibacteria	Saccharimonadia	Saccharimonadales	Saccharimonadaceae	UBA2866
SRS105100.metadecoder.2		92.96	3.31	99.41	0.74	Bacteria	Firmicutes	Bacilli	Staphylococcales	Gemellaceae	Gemella	Gemella haemolysans_A
SRS018443.metadecoder.24		84.75	2.93	97.71	0.9	Bacteria	Firmicutes_C	Negativicutes	Selenomonadales	Selenomonadaceae	Centipeda	Centipeda periodontii
SRS018836.metadecoder.20		98.92	0	99.39	0.93	Bacteria	Bacteroidota	Bacteroidia	Bacteroidales	Marinifilaceae	Odoribacter	Odoribacter splanchnicus
SRS045645.metadecoder.4		99.2	0.96	99.39	0.92	Bacteria	Bacteroidota	Bacteroidia	Bacteroidales	Rikenellaceae	Alistipes	Alistipes putredinis
SRS077552.metadecoder.9		99.62	0	99.39	0.94	Bacteria	Bacteroidota	Bacteroidia	Bacteroidales	Tannerellaceae	Parabacteroides	Parabacteroides merdae
SRS018443.metadecoder.31		50.31	0	N/A	N/A	Bacteria	Firmicutes	Bacilli	Lactobacillales	Streptococcaceae	Streptococcus
SRS018443.metadecoder.35		71.06	3.41	97.05	0.87	Bacteria	Fusobacteriota	Fusobacteriia	Fusobacteriales	Leptotrichiaceae	Leptotrichia	Leptotrichia buccalis
SRS018443.metadecoder.36		76.37	5.69	N/A	N/A	Bacteria	Bacteroidota	Bacteroidia	Bacteroidales	Porphyromonadaceae	Porphyromonas
SRS018443.metadecoder.37		70.41	1.85	98.77	0.98	Bacteria	Fusobacteriota	Fusobacteriia	Fusobacteriales	Leptotrichiaceae	Leptotrichia	Leptotrichia sp002240055
SRS018443.metadecoder.38		70.11	0.55	N/A	N/A	Bacteria	Firmicutes_C	Negativicutes	Selenomonadales	Selenomonadaceae	Centipeda
SRS018443.metadecoder.4		60.65	0.93	N/A	N/A	Bacteria	Patescibacteria	Saccharimonadia	Saccharimonadales	Saccharimonadaceae	SZUA-359
SRS018443.metadecoder.5		50.11	0.67	N/A	N/A	Bacteria	Firmicutes_A	Clostridia	TANB77
SRS018443.metadecoder.50		52.25	0	N/A	N/A	Bacteria	Firmicutes_C	Negativicutes	Selenomonadales	Selenomonadaceae	Schwartzia
SRS018443.metadecoder.52		71.26	1.49	95.7	0.91	Bacteria	Proteobacteria	Gammaproteobacteria	Burkholderiales	Neisseriaceae	Kingella_B	Kingella_B oralis
SRS018443.metadecoder.55		58.16	5.62	N/A	N/A	Bacteria	Fusobacteriota	Fusobacteriia	Fusobacteriales	Fusobacteriaceae	Fusobacterium
SRS018443.metadecoder.6		55.3	4	N/A	N/A	Bacteria	Bacteroidota	Bacteroidia	Bacteroidales	Bacteroidaceae	Prevotella
SRS018443.metadecoder.61		61.86	5.31	95.76	0.69	Bacteria	Firmicutes	Bacilli	Lactobacillales	Streptococcaceae	Streptococcus	Streptococcus anginosus_C
SRS056481.metadecoder.5		100	0.24	99.38	0.97	Bacteria	Bacteroidota	Bacteroidia	Bacteroidales	Rikenellaceae	Alistipes_A	Alistipes_A indistinctus
SRS142890.metadecoder.6		97.66	1.43	99.37	0.82	Bacteria	Firmicutes_A	Clostridia	Lachnospirales	Lachnospiraceae	Mediterraneibacter	Mediterraneibacter torques
SRS018443.metadecoder.9		79.38	2.76	95.61	0.74	Bacteria	Firmicutes	Bacilli	Lactobacillales	Streptococcaceae	Streptococcus	Streptococcus sanguinis
SRS147766.metadecoder.10		100	0	99.35	0.95	Bacteria	Bacteroidota	Bacteroidia	Bacteroidales	Marinifilaceae	Odoribacter	Odoribacter laneus
SRS056481.metadecoder.3		95.16	0	99.32	0.87	Bacteria	Firmicutes_A	Clostridia_A	Christensenellales	Borkfalkiaceae	QALS01	QALS01 sp900555925
SRS018984.metadecoder.13		93.43	0.96	99.29	0.95	Bacteria	Bacteroidota	Bacteroidia	Bacteroidales	Rikenellaceae	Alistipes	Alistipes putredinis
SRS056481.metadecoder.19		99.37	0	99.27	0.89	Bacteria	Proteobacteria	Gammaproteobacteria	Burkholderiales	Burkholderiaceae	Parasutterella	Parasutterella sp000980495
SRS018473.metadecoder.14		52.85	1.72	N/A	N/A	Bacteria	Actinobacteriota	Actinomycetia	Actinomycetales	Actinomycetaceae	Pauljensenia
SRS018473.metadecoder.15		87.57	3.45	N/A	N/A	Bacteria	Bacteroidota	Bacteroidia	Bacteroidales	Bacteroidaceae	F0040
SRS018473.metadecoder.16		89.24	0.41	97.58	0.95	Bacteria	Bacteroidota	Bacteroidia	Bacteroidales	Bacteroidaceae	Prevotella	Prevotella salivae
SRS018473.metadecoder.17		79.81	0	N/A	N/A	Bacteria	Bacteroidota	Bacteroidia	Bacteroidales	Bacteroidaceae	F0040
SRS018473.metadecoder.18		62.93	1.72	97.26	0.92	Bacteria	Bacteroidota	Bacteroidia	Bacteroidales	Bacteroidaceae	Prevotella	Prevotella jejuni
SRS018473.metadecoder.19		75.52	1.72	N/A	N/A	Bacteria	Bacteroidota	Bacteroidia	Bacteroidales	Bacteroidaceae	Prevotella
SRS045645.metadecoder.1		98.15	1.09	99.26	0.9	Bacteria	Bacteroidota	Bacteroidia	Bacteroidales	Tannerellaceae	Parabacteroides	Parabacteroides merdae
SRS018473.metadecoder.20		79.47	0.37	97.47	0.95	Bacteria	Bacteroidota	Bacteroidia	Bacteroidales	Bacteroidaceae	F0040	F0040 sp900095835
SRS018473.metadecoder.21		72.37	0	N/A	N/A	Bacteria	Actinobacteriota	Actinomycetia	Actinomycetales	Actinomycetaceae	Pauljensenia
SRS147766.metadecoder.34		99.06	0	99.26	0.85	Bacteria	Firmicutes	Bacilli	Erysipelotrichales	Erysipelatoclostridiaceae	Erysipelatoclostridium	Erysipelatoclostridium sp900544435
SRS018473.metadecoder.24		73.28	2.99	97.94	0.9	Bacteria	Firmicutes_C	Negativicutes	Veillonellales	Megasphaeraceae	Anaeroglobus	Anaeroglobus micronuciformis
SRS018473.metadecoder.26		88.66	1.27	98.64	0.99	Bacteria	Firmicutes_A	Clostridia	Lachnospirales	Lachnospiraceae	F0428	F0428 sp003043955
SRS018473.metadecoder.27		88.75	6.06	97.48	0.92	Bacteria	Bacteroidota	Bacteroidia	Bacteroidales	Bacteroidaceae	Prevotella	Prevotella sp000257925
SRS018473.metadecoder.28		76.14	2.27	N/A	N/A	Bacteria	Fusobacteriota	Fusobacteriia	Fusobacteriales	Leptotrichiaceae	Leptotrichia
SRS018473.metadecoder.29		62.18	6.9	97.43	0.84	Bacteria	Actinobacteriota	Actinomycetia	Actinomycetales	Actinomycetaceae	Pauljensenia	Pauljensenia sp000278725
SRS056481.metadecoder.6		99.62	0	99.25	0.94	Bacteria	Bacteroidota	Bacteroidia	Bacteroidales	Barnesiellaceae	Barnesiella	Barnesiella intestinihominis
SRS018473.metadecoder.30		65.63	1.82	N/A	N/A	Bacteria	Firmicutes_C	Negativicutes	Selenomonadales	Selenomonadaceae	Centipeda
SRS018473.metadecoder.33		76.97	7.87	N/A	N/A	Bacteria	Fusobacteriota	Fusobacteriia	Fusobacteriales	Leptotrichiaceae
SRS018473.metadecoder.34		85.39	1.5	96.27	0.92	Bacteria	Fusobacteriota	Fusobacteriia	Fusobacteriales	Leptotrichiaceae	Leptotrichia_A	Leptotrichia_A sp000469505
SRS018473.metadecoder.36		78.01	1.34	95.4	0.72	Bacteria	Firmicutes	Bacilli	Lactobacillales	Aerococcaceae	Granulicatella	Granulicatella sp001058355
SRS019068.metadecoder.54		98.39	0.81	99.24	0.9	Bacteria	Bacteroidota	Bacteroidia	Bacteroidales	Marinifilaceae	Odoribacter	Odoribacter splanchnicus
SRS097889.metadecoder.35		97.17	4.72	99.24	0.86	Bacteria	Firmicutes	Bacilli	Erysipelotrichales	Erysipelatoclostridiaceae	Coprobacillus	Coprobacillus cateniformis
SRS018473.metadecoder.46		76.22	1.88	95.67	0.96	Bacteria	Firmicutes_A	Clostridia	Lachnospirales	Lachnospiraceae	Oribacterium	Oribacterium sinus
SRS018473.metadecoder.48		56.96	1.74	N/A	N/A	Bacteria	Firmicutes_A	Clostridia	Lachnospirales	Lachnospiraceae	Catonella
SRS052027.metadecoder.2		92.72	0	99.23	0.92	Bacteria	Firmicutes_A	Clostridia	Lachnospirales	Lachnospiraceae	Lachnospira	Lachnospira rogosae
SRS019068.metadecoder.7		93.95	0.81	99.22	0.95	Bacteria	Firmicutes_A	Clostridia_A	Christensenellales	CAG-314	CAG-314	CAG-314 sp000437915
SRS015431.metadecoder.51		97.85	0	99.21	0.89	Bacteria	Bacteroidota	Bacteroidia	Bacteroidales	Marinifilaceae	Odoribacter	Odoribacter splanchnicus
SRS015431.metadecoder.7		93.95	0.81	99.21	0.96	Bacteria	Firmicutes_A	Clostridia_A	Christensenellales	CAG-314	CAG-314	CAG-314 sp000437915
SRS019068.metadecoder.62		91.09	0.69	99.21	0.9	Bacteria	Bacteroidota	Bacteroidia	Bacteroidales	Bacteroidaceae	Phocaeicola	Phocaeicola vulgatus
SRS018836.metadecoder.10		76.21	0	98.94	0.92	Bacteria	Bacteroidota	Bacteroidia	Bacteroidales	Bacteroidaceae	Bacteroides	Bacteroides uniformis
SRS097889.metadecoder.11		98.83	0	99.2	0.9	Bacteria	Firmicutes_A	Clostridia	Lachnospirales	Lachnospiraceae	Ruminococcus_B	Ruminococcus_B gnavus
SRS018836.metadecoder.17		90.5	0.5	99.19	0.88	Bacteria	Bacteroidota	Bacteroidia	Bacteroidales	Bacteroidaceae	Phocaeicola	Phocaeicola vulgatus
SRS045645.metadecoder.16		90.25	2.88	99.19	0.97	Bacteria	Bacteroidota	Bacteroidia	Bacteroidales	Rikenellaceae	Alistipes	Alistipes finegoldii
SRS147766.metadecoder.8		99.98	1.57	99.19	0.93	Bacteria	Firmicutes_C	Negativicutes	Acidaminococcales	Acidaminococcaceae	Phascolarctobacterium	Phascolarctobacterium faecium
SRS147766.metadecoder.20		97.47	0.02	99.18	0.95	Bacteria	Firmicutes_A	Clostridia	Lachnospirales	Lachnospiraceae	Blautia_A	Blautia_A sp900066145
SRS015431.metadecoder.46		94.17	0.38	99.15	0.91	Bacteria	Bacteroidota	Bacteroidia	Bacteroidales	Bacteroidaceae	Phocaeicola	Phocaeicola vulgatus
SRS018984.metadecoder.14		93.4	2.01	99.15	0.95	Bacteria	Firmicutes_A	Clostridia	Lachnospirales	Lachnospiraceae	Lachnospira	Lachnospira rogosae
SRS102808.metadecoder.2		98.44	0.27	99.15	0.97	Bacteria	Proteobacteria	Gammaproteobacteria	Burkholderiales	Neisseriaceae	Neisseria	Neisseria subflava_B
SRS018984.metadecoder.4		97.46	0.94	99.14	0.91	Bacteria	Bacteroidota	Bacteroidia	Bacteroidales	Bacteroidaceae	Phocaeicola	Phocaeicola dorei
SRS147766.metadecoder.17		92.27	0.09	99.13	0.92	Bacteria	Bacteroidota	Bacteroidia	Bacteroidales	Bacteroidaceae	Bacteroides	Bacteroides faecis
SRS105153.metadecoder.4		97.28	0	99.11	0.98	Bacteria	Verrucomicrobiota	Verrucomicrobiae	Verrucomicrobiales	Akkermansiaceae	Akkermansia	Akkermansia muciniphila_B
SRS018836.metadecoder.22		80.71	1.79	98.27	0.93	Bacteria	Firmicutes_A	Clostridia	Oscillospirales	Ruminococcaceae	Faecalibacterium	Faecalibacterium prausnitzii_H
SRS018836.metadecoder.23		79.82	0.67	97.59	0.88	Bacteria	Firmicutes_A	Clostridia	Oscillospirales	Ruminococcaceae	Angelakisella	Angelakisella sp900547385
SRS142890.metadecoder.12		95.7	0	99.11	0.9	Bacteria	Proteobacteria	Alphaproteobacteria	RF32	CAG-239	CAG-495	CAG-495 sp001917125
SRS018836.metadecoder.26		56.38	3.45	98.29	0.72	Bacteria	Bacteroidota	Bacteroidia	Bacteroidales	Bacteroidaceae	Bacteroides	Bacteroides stercoris
SRS018836.metadecoder.19		97.85	0.1	99.1	0.92	Bacteria	Proteobacteria	Alphaproteobacteria	RF32	CAG-239	51-20	51-20 sp001917175
SRS045645.metadecoder.10		93.2	0.19	99.09	0.85	Bacteria	Bacteroidota	Bacteroidia	Bacteroidales	Bacteroidaceae	Phocaeicola	Phocaeicola massiliensis
SRS018836.metadecoder.30		76.41	5.36	97.19	0.95	Bacteria	Firmicutes_A	Clostridia	Oscillospirales	Ruminococcaceae	Faecalibacterium	Faecalibacterium prausnitzii
SRS018836.metadecoder.31		81.65	0.74	98.62	0.93	Bacteria	Proteobacteria	Gammaproteobacteria	Burkholderiales	Burkholderiaceae	Parasutterella	Parasutterella excrementihominis
SRS018836.metadecoder.33		53.45	0	99.29	0.89	Bacteria	Bacteroidota	Bacteroidia	Bacteroidales	Bacteroidaceae	Bacteroides	Bacteroides caccae
SRS052027.metadecoder.17		98.21	0.95	99.07	0.93	Bacteria	Firmicutes_A	Clostridia	Lachnospirales	Lachnospiraceae	Enterocloster	Enterocloster sp000431375
SRS147766.metadecoder.33		95.91	0	99.07	0.95	Bacteria	Firmicutes_A	Clostridia	Lachnospirales	Lachnospiraceae	Mediterraneibacter	Mediterraneibacter lactaris
SRS018836.metadecoder.41		78.08	0.84	97.78	0.76	Bacteria	Firmicutes_A	Clostridia	Oscillospirales	Oscillospiraceae	CAG-83	CAG-83 sp000435555
SRS018836.metadecoder.42		89.19	2.16	N/A	N/A	Bacteria	Bacteroidota	Bacteroidia	Bacteroidales	Rikenellaceae	Alistipes
SRS018836.metadecoder.43		59.82	0	97.86	0.88	Bacteria	Firmicutes_A	Clostridia	Oscillospirales	Ruminococcaceae	Faecalibacterium	Faecalibacterium sp900539885
SRS018836.metadecoder.45		87.74	1.2	99.31	0.97	Bacteria	Bacteroidota	Bacteroidia	Bacteroidales	Rikenellaceae	Alistipes	Alistipes putredinis
SRS018836.metadecoder.47		72.71	5.82	97.33	0.84	Bacteria	Firmicutes_A	Clostridia	Oscillospirales	Oscillospiraceae	CAG-110	CAG-110 sp000434635
SRS018836.metadecoder.49		72.68	0	97.23	0.86	Bacteria	Verrucomicrobiota	Verrucomicrobiae	Verrucomicrobiales	Akkermansiaceae	Akkermansia	Akkermansia muciniphila
SRS147766.metadecoder.39		92.51	0.67	99.07	0.9	Bacteria	Firmicutes_A	Clostridia	Oscillospirales	Oscillospiraceae	Oscillibacter	Oscillibacter welbionis
SRS018836.metadecoder.50		59.84	3.36	96.71	0.82	Bacteria	Firmicutes_A	Clostridia	Oscillospirales	Oscillospiraceae	ER4	ER4 sp000765235
SRS018836.metadecoder.51		54.05	0	97.69	0.84	Bacteria	Firmicutes_A	Clostridia	Oscillospirales	Acutalibacteraceae	Ruminococcus_H	Ruminococcus_H sp003531055
SRS018836.metadecoder.52		67.63	0.5	97.08	0.87	Bacteria	Firmicutes_A	Clostridia	Lachnospirales	Lachnospiraceae	Eubacterium_F	Eubacterium_F sp003491505
SRS097889.metadecoder.5		98.66	0.02	99.05	0.93	Bacteria	Firmicutes_A	Clostridia	Lachnospirales	Lachnospiraceae	Lachnospira	Lachnospira rogosae
SRS147766.metadecoder.26		96.47	0.8	99.05	0.97	Bacteria	Bacteroidota	Bacteroidia	Bacteroidales	Rikenellaceae	Alistipes	Alistipes finegoldii
SRS018984.metadecoder.3		96.49	1.86	99.04	0.88	Bacteria	Bacteroidota	Bacteroidia	Bacteroidales	Bacteroidaceae	Bacteroides	Bacteroides fragilis
SRS015431.metadecoder.45		90.27	0.22	99.03	0.93	Bacteria	Firmicutes_A	Clostridia	Oscillospirales	Ruminococcaceae	Ruminococcus_C	Ruminococcus_C callidus
SRS045645.metadecoder.15		95.13	0.48	99.02	0.97	Bacteria	Bacteroidota	Bacteroidia	Bacteroidales	Rikenellaceae	Alistipes	Alistipes shahii
SRS056481.metadecoder.13		91.83	0.02	99.02	0.98	Bacteria	Firmicutes_A	Clostridia_A	Christensenellales	CAG-552	UBA10677	UBA10677 sp900553005
SRS142890.metadecoder.8		100	0	99.02	0.91	Bacteria	Firmicutes_C	Negativicutes	Acidaminococcales	Acidaminococcaceae	Acidaminococcus	Acidaminococcus intestini
SRS015431.metadecoder.18		99.33	0	99.01	0.7	Bacteria	Firmicutes_A	Clostridia	Lachnospirales	Lachnospiraceae	Butyrivibrio_A	Butyrivibrio_A sp900543865
SRS078738.metadecoder.5		100	0.07	99	0.94	Bacteria	Actinobacteriota	Actinomycetia	Actinomycetales	Actinomycetaceae	Ancrocorticia	Ancrocorticia sp000466165
SRS018836.metadecoder.11		96.99	0	98.99	0.93	Bacteria	Bacteroidota	Bacteroidia	Bacteroidales	Tannerellaceae	Parabacteroides	Parabacteroides merdae
SRS052027.metadecoder.28		95.74	1.68	98.99	0.94	Bacteria	Firmicutes_A	Clostridia	Lachnospirales	Lachnospiraceae	Lachnospira	Lachnospira sp000437735
SRS105153.metadecoder.2		99.98	1.5	98.99	0.91	Bacteria	Firmicutes_C	Negativicutes	Acidaminococcales	Acidaminococcaceae	Phascolarctobacterium	Phascolarctobacterium faecium
SRS018984.metadecoder.18		83.79	1.72	98.88	0.93	Bacteria	Bacteroidota	Bacteroidia	Bacteroidales	Rikenellaceae	Alistipes	Alistipes shahii
SRS019068.metadecoder.10		99.33	0	98.97	0.71	Bacteria	Firmicutes_A	Clostridia	Lachnospirales	Lachnospiraceae	Butyrivibrio_A	Butyrivibrio_A sp900543865
SRS052027.metadecoder.1		98.65	0.77	98.97	0.9	Bacteria	Bacteroidota	Bacteroidia	Bacteroidales	Tannerellaceae	Parabacteroides	Parabacteroides distasonis
SRS018984.metadecoder.27		82.59	2.92	99.01	0.89	Bacteria	Firmicutes_A	Clostridia	Lachnospirales	Lachnospiraceae	Mediterraneibacter	Mediterraneibacter lactaris
SRS018984.metadecoder.28		88.03	0.48	98.82	0.96	Bacteria	Bacteroidota	Bacteroidia	Bacteroidales	Rikenellaceae	Alistipes	Alistipes finegoldii
SRS147766.metadecoder.23		96.64	0	98.97	0.93	Bacteria	Firmicutes_A	Clostridia	Lachnospirales	Lachnospiraceae	TF01-11	TF01-11 sp003524945
SRS018984.metadecoder.30		85.39	2.53	97.77	0.93	Bacteria	Firmicutes_C	Negativicutes	Veillonellales	Dialisteraceae	Dialister	Dialister invisus
SRS018984.metadecoder.32		85.54	1.94	99.69	0.97	Bacteria	Firmicutes_C	Negativicutes	Acidaminococcales	Acidaminococcaceae	Acidaminococcus	Acidaminococcus intestini
SRS018984.metadecoder.34		79.06	1.01	N/A	N/A	Bacteria	Firmicutes_A	Clostridia	Oscillospirales	Oscillospiraceae	Oscillibacter
SRS018984.metadecoder.35		50.28	0.08	97.99	0.67	Bacteria	Firmicutes_A	Clostridia	Lachnospirales	Lachnospiraceae	Eubacterium_G	Eubacterium_G ventriosum
SRS105153.metadecoder.15		97.02	0.96	98.95	0.94	Bacteria	Bacteroidota	Bacteroidia	Bacteroidales	Rikenellaceae	Alistipes	Alistipes shahii
SRS018984.metadecoder.5		88.54	1.75	N/A	N/A	Bacteria	Bacteroidota	Bacteroidia	Bacteroidales	Bacteroidaceae	Bacteroides
SRS018984.metadecoder.6		80.69	2.59	97.69	0.84	Bacteria	Bacteroidota	Bacteroidia	Bacteroidales	Bacteroidaceae	Bacteroides	Bacteroides cellulosilyticus
SRS142890.metadecoder.36		97.24	1.05	98.95	0.84	Bacteria	Proteobacteria	Gammaproteobacteria	Burkholderiales	Burkholderiaceae	Parasutterella	Parasutterella sp000980495
SRS018984.metadecoder.8		64.14	1.72	98.09	0.89	Bacteria	Bacteroidota	Bacteroidia	Bacteroidales	Bacteroidaceae	Bacteroides	Bacteroides thetaiotaomicron
SRS142890.metadecoder.11		98.56	0	98.94	0.93	Bacteria	Bacteroidota	Bacteroidia	Bacteroidales	Rikenellaceae	Alistipes_A	Alistipes_A ihumii
SRS019068.metadecoder.100		89.97	1.36	97.98	0.93	Bacteria	Firmicutes_A	Clostridia	Lachnospirales	Lachnospiraceae	Agathobacter	Agathobacter rectalis
SRS019068.metadecoder.101		69.17	1.71	96.49	0.75	Bacteria	Firmicutes_A	Clostridia	Oscillospirales	Oscillospiraceae	ER4	ER4 sp900317525
SRS019068.metadecoder.104		58.04	0	97.4	0.94	Bacteria	Firmicutes_A	Clostridia	Oscillospirales	Ruminococcaceae	Faecalibacterium	Faecalibacterium prausnitzii
SRS097889.metadecoder.12		99.33	0	98.93	0.91	Bacteria	Firmicutes_A	Clostridia	Oscillospirales	Acutalibacteraceae	Clostridium_A	Clostridium_A leptum
SRS019068.metadecoder.108		79.19	1.68	98.29	0.92	Bacteria	Firmicutes_A	Clostridia	Oscillospirales	CAG-272	UMGS911	UMGS911 sp900545935
SRS019068.metadecoder.109		52.39	8.77	95.54	0.76	Bacteria	Firmicutes_A	Clostridia	Lachnospirales	Lachnospiraceae	Acetatifactor	Acetatifactor sp900066365
SRS019068.metadecoder.11		55.17	0.86	97.93	0.84	Bacteria	Bacteroidota	Bacteroidia	Bacteroidales	Bacteroidaceae	Bacteroides	Bacteroides cellulosilyticus
SRS019068.metadecoder.117		77.93	4.19	97.77	0.9	Bacteria	Firmicutes_A	Clostridia	Lachnospirales	Lachnospiraceae	CAG-81	CAG-81 sp900066535
SRS147766.metadecoder.15		98.87	0	98.92	0.81	Bacteria	Bacteroidota	Bacteroidia	Bacteroidales	Bacteroidaceae	Phocaeicola	Phocaeicola vulgatus
SRS045645.metadecoder.7		94.32	0.19	98.91	0.9	Bacteria	Bacteroidota	Bacteroidia	Bacteroidales	Bacteroidaceae	Phocaeicola	Phocaeicola vulgatus
SRS019068.metadecoder.121		64.65	2.01	98.27	0.92	Bacteria	Firmicutes_A	Clostridia	Lachnospirales	Lachnospiraceae	TF01-11	TF01-11 sp001916135
SRS019068.metadecoder.125		64.26	2.03	98.62	0.95	Bacteria	Firmicutes_A	Clostridia	Lachnospirales	Lachnospiraceae	TF01-11	TF01-11 sp003529475
SRS019068.metadecoder.13		51.65	0.62	96.89	0.87	Bacteria	Proteobacteria	Gammaproteobacteria	Burkholderiales	Burkholderiaceae	Duodenibacillus	Duodenibacillus sp900538905
SRS019068.metadecoder.131		84.01	1.95	N/A	N/A	Bacteria	Firmicutes_A	Clostridia	Peptostreptococcales	Anaerovoracaceae	QAKD01
SRS019068.metadecoder.15		97.13	6.38	98.93	0.86	Bacteria	Firmicutes_A	Clostridia	Lachnospirales	Lachnospiraceae	Lachnospira	Lachnospira sp900316325
SRS142890.metadecoder.20		98.5	0.24	98.91	0.94	Bacteria	Bacteroidota	Bacteroidia	Bacteroidales	Rikenellaceae	Alistipes	Alistipes shahii
SRS018836.metadecoder.8		94.87	0	98.9	0.93	Bacteria	Bacteroidota	Bacteroidia	Bacteroidales	Rikenellaceae	Alistipes	Alistipes shahii
SRS019068.metadecoder.2		82.24	0	98.15	0.75	Bacteria	Bacteroidota	Bacteroidia	Bacteroidales	Bacteroidaceae	Bacteroides	Bacteroides uniformis
SRS142890.metadecoder.3		96.44	0.48	98.87	0.95	Bacteria	Bacteroidota	Bacteroidia	Bacteroidales	Rikenellaceae	Alistipes	Alistipes obesi
SRS015431.metadecoder.42		95.22	0	98.86	0.91	Bacteria	Firmicutes_A	Clostridia	Lachnospirales	Lachnospiraceae	Dorea	Dorea longicatena
SRS019068.metadecoder.22		67.93	0.67	97.62	0.91	Bacteria	Firmicutes_A	Clostridia	Lachnospirales	Lachnospiraceae	Eubacterium_G	Eubacterium_G sp000435815
SRS019068.metadecoder.23		81.03	0	98.77	0.92	Bacteria	Proteobacteria	Gammaproteobacteria	Burkholderiales	Burkholderiaceae	Sutterella	Sutterella wadsworthensis
SRS015431.metadecoder.39		92.28	1.9	98.84	0.81	Bacteria	Firmicutes_A	Clostridia	Lachnospirales	Lachnospiraceae	Lachnospira	Lachnospira sp900316325
SRS018984.metadecoder.7		96.42	0.36	98.84	0.93	Bacteria	Firmicutes_A	Clostridia	Lachnospirales	Lachnospiraceae	Roseburia	Roseburia intestinalis
SRS105153.metadecoder.17		97.7	0	98.84	0.91	Bacteria	Bacteroidota	Bacteroidia	Bacteroidales	Rikenellaceae	Alistipes	Alistipes obesi
SRS018836.metadecoder.7		98.59	0.77	98.83	0.88	Bacteria	Bacteroidota	Bacteroidia	Bacteroidales	Tannerellaceae	Parabacteroides	Parabacteroides distasonis
SRS097889.metadecoder.3		99.25	0	98.83	0.83	Bacteria	Bacteroidota	Bacteroidia	Bacteroidales	Bacteroidaceae	Phocaeicola	Phocaeicola vulgatus
SRS142890.metadecoder.1		95.6	0	98.83	0.93	Bacteria	Proteobacteria	Alphaproteobacteria	RF32	CAG-239	CAG-267	CAG-267 sp001917135
SRS015431.metadecoder.44		97.56	0.72	98.82	0.94	Bacteria	Bacteroidota	Bacteroidia	Bacteroidales	Rikenellaceae	Alistipes	Alistipes shahii
SRS018836.metadecoder.4		93.95	0	98.81	0.93	Bacteria	Firmicutes_A	Clostridia_A	Christensenellales	CAG-314	CAG-314	CAG-314 sp000437915
SRS018836.metadecoder.5		95.24	3.6	98.79	0.85	Bacteria	Verrucomicrobiota	Lentisphaeria	Victivallales	UBA1829	UBA11452	UBA11452 sp003526375
SRS056481.metadecoder.10		97.38	0.58	98.79	0.89	Bacteria	Bacteroidota	Bacteroidia	Bacteroidales	Tannerellaceae	Parabacteroides	Parabacteroides distasonis
SRS105153.metadecoder.9		96.6	1.44	98.79	0.94	Bacteria	Bacteroidota	Bacteroidia	Bacteroidales	Rikenellaceae	Alistipes	Alistipes onderdonkii
SRS045645.metadecoder.19		94.6	0.48	98.76	0.97	Bacteria	Bacteroidota	Bacteroidia	Bacteroidales	Rikenellaceae	Alistipes	Alistipes obesi
SRS019068.metadecoder.39		57.24	0	98.47	0.92	Bacteria	Bacteroidota	Bacteroidia	Bacteroidales	Bacteroidaceae	Bacteroides	Bacteroides stercoris
SRS056481.metadecoder.15		95.97	0	98.76	0.86	Bacteria	Firmicutes_A	Clostridia	Oscillospirales	Oscillospiraceae	Oscillibacter	Oscillibacter sp001916835
SRS019068.metadecoder.40		98.43	5.37	97.9	0.89	Bacteria	Firmicutes_A	Clostridia	Lachnospirales	Lachnospiraceae	CAG-882	CAG-882 sp003486385
SRS019068.metadecoder.33		97.97	3.35	98.74	0.92	Bacteria	Firmicutes_A	Clostridia	Lachnospirales	Lachnospiraceae	COE1	COE1 sp001916965
SRS019068.metadecoder.42		81.64	0	98.84	0.91	Bacteria	Firmicutes_A	Clostridia	Lachnospirales	Lachnospiraceae	Roseburia	Roseburia intestinalis
SRS015431.metadecoder.16		95.97	0.2	98.73	0.84	Bacteria	Firmicutes_A	Clostridia_A	Christensenellales	Borkfalkiaceae	UBA7597	UBA7597 sp003448195
SRS019068.metadecoder.44		66.44	0.17	98.89	0.86	Bacteria	Firmicutes_A	Clostridia	Lachnospirales	Lachnospiraceae	Lachnospira	Lachnospira sp000436475
SRS018984.metadecoder.1		99.42	1.35	98.73	0.86	Bacteria	Bacteroidota	Bacteroidia	Bacteroidales	Tannerellaceae	Parabacteroides	Parabacteroides distasonis
SRS019068.metadecoder.31		92.46	0.67	98.73	0.66	Bacteria	Firmicutes_A	Clostridia	Lachnospirales	Lachnospiraceae	Eubacterium_G	Eubacterium_G sp900552275
SRS019068.metadecoder.47		75.44	2.18	97.82	0.8	Bacteria	Firmicutes_A	Clostridia	TANB77	CAG-508	CAG-269	CAG-269 sp001916065
SRS019068.metadecoder.48		86.91	2.11	97.68	0.92	Bacteria	Firmicutes_A	Clostridia	Lachnospirales	Lachnospiraceae	GCA-900066135	GCA-900066135 sp900066135
SRS097889.metadecoder.1		99.98	1.5	98.73	0.92	Bacteria	Firmicutes_C	Negativicutes	Acidaminococcales	Acidaminococcaceae	Phascolarctobacterium	Phascolarctobacterium faecium
SRS019068.metadecoder.4		97.99	0	98.71	0.93	Bacteria	Firmicutes_A	Clostridia	Lachnospirales	Lachnospiraceae	Coprococcus	Coprococcus eutactus_A
SRS147766.metadecoder.5		97.96	0.68	98.71	0.94	Bacteria	Verrucomicrobiota	Verrucomicrobiae	Verrucomicrobiales	Akkermansiaceae	Akkermansia	Akkermansia muciniphila
SRS019068.metadecoder.51		85.41	0.81	98.69	0.83	Bacteria	Firmicutes_A	Clostridia_A	Christensenellales	Borkfalkiaceae	UBA7597	UBA7597 sp003448195
SRS021496.metadecoder.11		94.62	0.16	98.7	0.98	Bacteria	Firmicutes_A	Clostridia	Lachnospirales	Lachnospiraceae	F0428	F0428 sp003043955
SRS015431.metadecoder.11		98.72	0	98.69	0.91	Bacteria	Bacteroidota	Bacteroidia	Bacteroidales	Tannerellaceae	Parabacteroides	Parabacteroides distasonis
SRS015431.metadecoder.4		99.33	0	98.69	0.92	Bacteria	Firmicutes_A	Clostridia	Lachnospirales	Lachnospiraceae	Coprococcus	Coprococcus eutactus_A
SRS019068.metadecoder.57		78.62	0	98.83	0.94	Bacteria	Bacteroidota	Bacteroidia	Bacteroidales	Rikenellaceae	Alistipes	Alistipes shahii
SRS019068.metadecoder.59		95.4	5.17	97.73	0.84	Bacteria	Firmicutes_A	Clostridia	Lachnospirales	Lachnospiraceae	Mediterraneibacter	Mediterraneibacter faecis
SRS015431.metadecoder.8		99.22	0	98.68	0.92	Bacteria	Bacteroidota	Bacteroidia	Bacteroidales	Barnesiellaceae	Barnesiella	Barnesiella sp002159975
SRS097889.metadecoder.13		98.85	1.09	98.66	0.83	Bacteria	Bacteroidota	Bacteroidia	Bacteroidales	Tannerellaceae	Parabacteroides	Parabacteroides merdae
SRS142890.metadecoder.53		96.98	0.68	98.66	0.92	Bacteria	Firmicutes_A	Clostridia	Oscillospirales	Ruminococcaceae	Gemmiger	Gemmiger qucibialis
SRS102808.metadecoder.1		95.89	0	98.65	0.96	Bacteria	Firmicutes_A	Clostridia	Lachnospirales	Lachnospiraceae	F0428	F0428 sp003043955
SRS019068.metadecoder.65		89.81	2.01	98.21	0.9	Bacteria	Firmicutes_A	Clostridia	Oscillospirales	Oscillospiraceae	CAG-83	CAG-83 sp900545495
SRS019068.metadecoder.12		98.85	0.38	98.64	0.92	Bacteria	Bacteroidota	Bacteroidia	Bacteroidales	Barnesiellaceae	Barnesiella	Barnesiella sp002159975
SRS056481.metadecoder.18		97.33	1.35	98.64	0.78	Bacteria	Bacteroidota	Bacteroidia	Bacteroidales	Bacteroidaceae	Phocaeicola	Phocaeicola vulgatus
SRS019068.metadecoder.5		99.11	0	98.63	0.91	Bacteria	Bacteroidota	Bacteroidia	Bacteroidales	Tannerellaceae	Parabacteroides	Parabacteroides distasonis
SRS105153.metadecoder.51		95.2	0.68	98.63	0.92	Bacteria	Firmicutes_A	Clostridia	Oscillospirales	Ruminococcaceae	Gemmiger	Gemmiger qucibialis
SRS018836.metadecoder.18		90.27	2.63	98.61	0.94	Bacteria	Firmicutes_A	Clostridia	Oscillospirales	Ruminococcaceae	CAG-115	CAG-115 sp003531585
SRS019068.metadecoder.71		78.88	2.64	98.15	0.88	Bacteria	Firmicutes_A	Clostridia	Lachnospirales	Lachnospiraceae	UMGS1375	UMGS1375 sp900066615
SRS018836.metadecoder.38		94.39	0.68	98.6	0.92	Bacteria	Firmicutes_A	Clostridia	Oscillospirales	Ruminococcaceae	Gemmiger	Gemmiger qucibialis
SRS019068.metadecoder.75		84.8	1.01	98.99	0.9	Bacteria	Firmicutes_A	Clostridia	Oscillospirales	Ruminococcaceae	Ruminococcus_C	Ruminococcus_C callidus
SRS105100.metadecoder.15		93.06	0.83	98.58	0.95	Bacteria	Actinobacteriota	Actinomycetia	Actinomycetales	Actinomycetaceae	Ancrocorticia	Ancrocorticia sp001652275
SRS019068.metadecoder.77		87.67	0.22	98.83	0.94	Bacteria	Firmicutes_A	Clostridia	Lachnospirales	Lachnospiraceae	Lachnospira	Lachnospira sp000437735
SRS019068.metadecoder.78		65.04	4.11	97.73	0.88	Bacteria	Firmicutes_A	Clostridia	Lachnospirales	Lachnospiraceae	Clostridium_Q	Clostridium_Q sp003024715
SRS052027.metadecoder.3		97.26	2.31	98.57	0.85	Bacteria	Firmicutes_A	Clostridia	Lachnospirales	Lachnospiraceae	Roseburia	Roseburia intestinalis
SRS019068.metadecoder.80		87.19	1.56	98.85	0.93	Bacteria	Firmicutes_A	Clostridia	Lachnospirales	Lachnospiraceae	Dorea	Dorea longicatena
SRS055177.metadecoder.6		97.2	0	98.56	0.95	Bacteria	Bacteroidota	Bacteroidia	Bacteroidales	Bacteroidaceae	Prevotella	Prevotella pallens
SRS077552.metadecoder.8		98.92	0	98.56	0.78	Bacteria	Bacteroidota	Bacteroidia	Bacteroidales	Marinifilaceae	Odoribacter	Odoribacter splanchnicus
SRS105153.metadecoder.6		98.92	0	98.56	0.81	Bacteria	Bacteroidota	Bacteroidia	Bacteroidales	Marinifilaceae	Odoribacter	Odoribacter splanchnicus
SRS019068.metadecoder.90		75.11	0.13	98.49	0.9	Bacteria	Proteobacteria	Gammaproteobacteria	Burkholderiales	Burkholderiaceae	Parasutterella	Parasutterella excrementihominis
SRS019068.metadecoder.91		84.44	0.68	97.73	0.9	Bacteria	Firmicutes_A	Clostridia	Oscillospirales	Ruminococcaceae	Gemmiger	Gemmiger sp900540595
SRS019068.metadecoder.92		64.14	4.31	97.53	0.88	Bacteria	Firmicutes_A	Clostridia	Oscillospirales	Oscillospiraceae	ER4	ER4 sp003522105
SRS019068.metadecoder.93		97.64	7.06	96.5	0.89	Bacteria	Firmicutes	Bacilli	Erysipelotrichales	Erysipelatoclostridiaceae	Catenibacterium	Catenibacterium mitsuokai
SRS019068.metadecoder.95		83.01	2.49	98.48	0.81	Bacteria	Firmicutes_A	Clostridia	Lachnospirales	Lachnospiraceae	Dorea	Dorea formicigenerans
SRS019068.metadecoder.96		89.68	1.36	98.65	0.94	Bacteria	Firmicutes_A	Clostridia	Oscillospirales	Ruminococcaceae	Gemmiger	Gemmiger qucibialis
SRS019068.metadecoder.97		66.96	1.79	97.22	0.88	Bacteria	Firmicutes_A	Clostridia	Oscillospirales	Ruminococcaceae	Faecalibacterium	Faecalibacterium prausnitzii_C
SRS019068.metadecoder.98		77.9	2.76	97.64	0.86	Bacteria	Firmicutes_A	Clostridia	Lachnospirales	Lachnospiraceae	Blautia_A	Blautia_A sp900066165
SRS018836.metadecoder.6		99.25	0	98.55	0.94	Bacteria	Bacteroidota	Bacteroidia	Bacteroidales	Barnesiellaceae	Barnesiella	Barnesiella intestinihominis
SRS018984.metadecoder.10		97.31	0	98.55	0.82	Bacteria	Bacteroidota	Bacteroidia	Bacteroidales	Marinifilaceae	Odoribacter	Odoribacter splanchnicus
SRS102808.metadecoder.7		93.39	1.13	98.54	0.95	Bacteria	Bacteroidota	Bacteroidia	Bacteroidales	Bacteroidaceae	Prevotella	Prevotella pallens
SRS019126.metadecoder.12		82.29	2.59	N/A	N/A	Bacteria	Patescibacteria	Saccharimonadia	Saccharimonadales	Saccharimonadaceae	UBA2866
SRS105153.metadecoder.22		94.65	0	98.54	0.92	Bacteria	Bacteroidota	Bacteroidia	Bacteroidales	Bacteroidaceae	Phocaeicola	Phocaeicola coprophilus
SRS015431.metadecoder.63		96.37	0.38	98.52	0.95	Bacteria	Bacteroidota	Bacteroidia	Bacteroidales	Coprobacteraceae	Coprobacter	Coprobacter fastidiosus
SRS018473.metadecoder.12		98.65	0	98.52	0.98	Bacteria	Bacteroidota	Bacteroidia	Bacteroidales	Bacteroidaceae	Prevotella	Prevotella pallens
SRS019126.metadecoder.17		78.61	1.65	95.12	0.72	Bacteria	Firmicutes	Bacilli	Lactobacillales	Aerococcaceae	Granulicatella	Granulicatella sp001058355
SRS018984.metadecoder.20		100	0	98.52	0.89	Bacteria	Proteobacteria	Gammaproteobacteria	Burkholderiales	Burkholderiaceae	Parasutterella	Parasutterella sp000980495
SRS147766.metadecoder.3		97.03	0	98.52	0.88	Bacteria	Bacteroidota	Bacteroidia	Bacteroidales	Bacteroidaceae	Bacteroides	Bacteroides uniformis
SRS019126.metadecoder.21		86.96	0.57	97.43	0.93	Bacteria	Bacteroidota	Bacteroidia	Bacteroidales	Bacteroidaceae	Prevotella	Prevotella nanceiensis
SRS019126.metadecoder.23		54.94	0	97.77	0.94	Bacteria	Firmicutes_C	Negativicutes	Veillonellales	Veillonellaceae	Veillonella	Veillonella atypica
SRS019126.metadecoder.24		78.39	1.17	96.25	0.95	Bacteria	Firmicutes_A	Clostridia	Lachnospirales	Lachnospiraceae	Oribacterium	Oribacterium sinus
SRS019126.metadecoder.25		81.16	8.09	96.96	0.7	Bacteria	Firmicutes	Bacilli	Staphylococcales	Gemellaceae	Gemella	Gemella haemolysans_B
SRS019126.metadecoder.26		88.98	0.12	N/A	N/A	Bacteria	Bacteroidota	Bacteroidia	Bacteroidales	Bacteroidaceae	F0040
SRS019126.metadecoder.28		84.54	0.95	N/A	N/A	Bacteria	Firmicutes	Bacilli	Erysipelotrichales	Erysipelotrichaceae	Bulleidia
SRS019126.metadecoder.29		77.53	0	96.07	0.92	Bacteria	Fusobacteriota	Fusobacteriia	Fusobacteriales	Fusobacteriaceae	Fusobacterium	Fusobacterium periodonticum_D
SRS019126.metadecoder.3		71.8	1.57	N/A	N/A	Bacteria	Firmicutes_A	Clostridia	TANB77	CAG-508	CAG-793
SRS019126.metadecoder.30		50.58	1.24	95.41	0.78	Bacteria	Actinobacteriota	Actinomycetia	Actinomycetales	Actinomycetaceae	Actinomyces	Actinomyces graevenitzii
SRS019126.metadecoder.32		58.83	0.33	95.26	0.95	Bacteria	Actinobacteriota	Actinomycetia	Actinomycetales	Micrococcaceae	Rothia	Rothia mucilaginosa
SRS019126.metadecoder.35		60.17	1.92	N/A	N/A	Bacteria	Firmicutes_A	Clostridia	Lachnospirales	Lachnospiraceae	Stomatobaculum
SRS019126.metadecoder.39		60.34	0	N/A	N/A	Bacteria	Patescibacteria	Gracilibacteria	Absconditabacterales	X112	HOT-345
SRS015431.metadecoder.29		95.08	0.34	98.5	0.96	Bacteria	Firmicutes_A	Clostridia	Oscillospirales	Acutalibacteraceae	GCA-900066995	GCA-900066995 sp900291955
SRS021496.metadecoder.3		96.38	0.17	98.5	0.96	Bacteria	Bacteroidota	Bacteroidia	Bacteroidales	Bacteroidaceae	Prevotella	Prevotella pallens
SRS019126.metadecoder.43		56.6	5.27	N/A	N/A	Bacteria	Firmicutes_C	Negativicutes	Veillonellales	Veillonellaceae	Veillonella
SRS019126.metadecoder.44		64.01	0.34	N/A	N/A	Bacteria	Firmicutes_A	Clostridia	Lachnospirales	Lachnospiraceae	Catonella
SRS015431.metadecoder.22		93.29	0	98.48	0.9	Bacteria	Firmicutes_A	Clostridia	Oscillospirales	Ruminococcaceae	CAG-115	CAG-115 sp003531585
SRS077552.metadecoder.5		99.98	2.1	98.48	0.91	Bacteria	Firmicutes_C	Negativicutes	Acidaminococcales	Acidaminococcaceae	Phascolarctobacterium	Phascolarctobacterium faecium
SRS015431.metadecoder.15		94.97	0.67	98.47	0.91	Bacteria	Firmicutes_A	Clostridia	Lachnospirales	Lachnospiraceae	TF01-11	TF01-11 sp001916135
SRS019068.metadecoder.35		98.56	0	98.46	0.94	Bacteria	Bacteroidota	Bacteroidia	Bacteroidales	Coprobacteraceae	Coprobacter	Coprobacter fastidiosus
SRS147766.metadecoder.28		91.68	0.34	98.46	0.86	Bacteria	Firmicutes_A	Clostridia	Oscillospirales	Acutalibacteraceae	Ruminococcus_E	Ruminococcus_E sp003526955
SRS147149.metadecoder.8		98.87	0	98.45	0.95	Bacteria	Bacteroidota	Bacteroidia	Bacteroidales	Bacteroidaceae	Prevotella	Prevotella pallens
SRS019068.metadecoder.45		90.11	0	98.44	0.89	Bacteria	Firmicutes_A	Clostridia	Oscillospirales	Ruminococcaceae	Faecalibacterium	Faecalibacterium prausnitzii_G
SRS021496.metadecoder.13		86.03	0	N/A	N/A	Bacteria	Firmicutes	Bacilli	Erysipelotrichales	Erysipelotrichaceae	Bulleidia
SRS021496.metadecoder.14		81.08	0.63	96.02	0.95	Bacteria	Actinobacteriota	Actinomycetia	Actinomycetales	Actinomycetaceae	Actinomyces	Actinomyces graevenitzii
SRS021496.metadecoder.15		76.77	1.59	97.53	0.95	Bacteria	Firmicutes_A	Clostridia	Lachnospirales	Lachnospiraceae	Oribacterium	Oribacterium parvum
SRS021496.metadecoder.16		86.82	0.39	96.99	0.94	Bacteria	Bacteroidota	Bacteroidia	Bacteroidales	Bacteroidaceae	Prevotella	Prevotella sp000599605
SRS021496.metadecoder.18		84.14	2.73	N/A	N/A	Bacteria	Firmicutes_A	Clostridia	Lachnospirales	Lachnospiraceae	Catonella
SRS021496.metadecoder.19		78.32	0	N/A	N/A	Bacteria	Firmicutes_A	Clostridia	Lachnospirales	Lachnospiraceae	Stomatobaculum
SRS021496.metadecoder.2		84.33	1.72	N/A	N/A	Bacteria	Patescibacteria	Saccharimonadia	Saccharimonadales	Saccharimonadaceae	UBA2866
SRS019068.metadecoder.49		93.96	1.34	98.44	0.88	Bacteria	Firmicutes_A	Clostridia	Oscillospirales	Ruminococcaceae	CAG-115	CAG-115 sp003531585
SRS021496.metadecoder.21		82.03	0	97.19	0.94	Bacteria	Firmicutes_A	Clostridia	Peptostreptococcales	Anaerovoracaceae	Mogibacterium	Mogibacterium diversum
SRS021496.metadecoder.23		58.16	0	97.39	0.98	Bacteria	Firmicutes_A	Clostridia	Peptostreptococcales	Anaerovoracaceae	Eubacterium_B	Eubacterium_B sulci
SRS105153.metadecoder.13		97.2	0.23	98.44	0.86	Bacteria	Firmicutes_A	Clostridia_A	Christensenellales	CAG-74	SFFH01	SFFH01 sp900542445
SRS021496.metadecoder.26		52.81	3.37	96.26	0.9	Bacteria	Fusobacteriota	Fusobacteriia	Fusobacteriales	Leptotrichiaceae	Leptotrichia_A	Leptotrichia_A sp000469505
SRS021496.metadecoder.27		86.75	2.22	95.83	0.91	Bacteria	Firmicutes_A	Clostridia	Lachnospirales	Lachnospiraceae	Lachnoanaerobaculum	Lachnoanaerobaculum sp000296385
SRS021496.metadecoder.28		54.02	0.52	96.53	0.85	Bacteria	Bacteroidota	Bacteroidia	Bacteroidales	Bacteroidaceae	Prevotella	Prevotella melaninogenica
SRS015431.metadecoder.76		91.51	1.89	98.43	0.86	Bacteria	Firmicutes	Bacilli	Erysipelotrichales	Erysipelotrichaceae	Faecalitalea	Faecalitalea cylindroides
SRS021496.metadecoder.30		89.67	0.13	N/A	N/A	Bacteria	Bacteroidota	Bacteroidia	Flavobacteriales	Weeksellaceae	GCA-2747105
SRS021496.metadecoder.32		84.69	0.89	98.11	0.95	Bacteria	Bacteroidota	Bacteroidia	Bacteroidales	Bacteroidaceae	Prevotella	Prevotella shahii
SRS021496.metadecoder.33		70.5	3.6	N/A	N/A	Bacteria	Bacteroidota	Bacteroidia	Bacteroidales	Bacteroidaceae	Prevotella
SRS021496.metadecoder.36		56.43	1.72	N/A	N/A	Bacteria	Patescibacteria	Gracilibacteria	Absconditabacterales	X112	HOT-345
SRS019068.metadecoder.19		98.72	1.92	98.43	0.82	Bacteria	Bacteroidota	Bacteroidia	Bacteroidales	Rikenellaceae	Alistipes	Alistipes putredinis
SRS019068.metadecoder.64		96.7	0.94	98.43	0.85	Bacteria	Firmicutes	Bacilli	Erysipelotrichales	Erysipelatoclostridiaceae	Erysipelatoclostridium	Erysipelatoclostridium sp000752095
SRS021496.metadecoder.48		50.37	1.52	96.93	0.91	Bacteria	Bacteroidota	Bacteroidia	Bacteroidales	Bacteroidaceae	Prevotella	Prevotella jejuni
SRS019068.metadecoder.8		97.99	0.34	98.43	0.93	Bacteria	Firmicutes_A	Clostridia	Oscillospirales	Acutalibacteraceae	CAG-180	CAG-180 sp000432435
SRS021496.metadecoder.53		65.53	4.38	N/A	N/A	Bacteria	Fusobacteriota	Fusobacteriia	Fusobacteriales	Leptotrichiaceae
SRS021496.metadecoder.54		74.49	0.86	N/A	N/A	Bacteria	Campylobacterota	Campylobacteria	Campylobacterales	Campylobacteraceae	Campylobacter_B
SRS021496.metadecoder.64		57.29	0	N/A	N/A	Bacteria	Firmicutes_A	Clostridia	Peptostreptococcales	Peptostreptococcaceae	Peptostreptococcus
SRS077552.metadecoder.3		99.25	0	98.43	0.96	Bacteria	Bacteroidota	Bacteroidia	Bacteroidales	Barnesiellaceae	Barnesiella	Barnesiella intestinihominis
SRS021496.metadecoder.8		86.93	0	95.49	0.94	Bacteria	Actinobacteriota	Coriobacteriia	Coriobacteriales	Atopobiaceae	Lancefieldella	Lancefieldella sp000564995
SRS021496.metadecoder.9		73.63	4.24	97.66	0.9	Bacteria	Firmicutes_C	Negativicutes	Veillonellales	Veillonellaceae	Veillonella	Veillonella tobetsuensis
SRS147766.metadecoder.14		99.2	4.86	98.43	0.75	Bacteria	Bacteroidota	Bacteroidia	Bacteroidales	Rikenellaceae	Alistipes	Alistipes putredinis
SRS015431.metadecoder.6		97.99	0.34	98.42	0.93	Bacteria	Firmicutes_A	Clostridia	Oscillospirales	Acutalibacteraceae	CAG-180	CAG-180 sp000432435
SRS021897.metadecoder.11		53.63	1.72	95.57	0.91	Bacteria	Actinobacteriota	Actinomycetia	Actinomycetales	Micrococcaceae	Rothia	Rothia sp001808955
SRS021897.metadecoder.15		89.27	3.71	97.73	0.85	Bacteria	Firmicutes_C	Negativicutes	Veillonellales	Megasphaeraceae	Anaeroglobus	Anaeroglobus micronuciformis
SRS021897.metadecoder.16		71.81	1.58	96.07	0.96	Bacteria	Actinobacteriota	Actinomycetia	Actinomycetales	Actinomycetaceae	Actinomyces	Actinomyces graevenitzii
SRS052027.metadecoder.5		98.68	0	98.42	0.94	Bacteria	Bacteroidota	Bacteroidia	Bacteroidales	Barnesiellaceae	Barnesiella	Barnesiella intestinihominis
SRS097889.metadecoder.34		96.37	0.68	98.42	0.84	Bacteria	Firmicutes_A	Clostridia	Oscillospirales	Ruminococcaceae	Gemmiger	Gemmiger qucibialis
SRS021897.metadecoder.21		82.98	0.71	97.42	0.97	Bacteria	Firmicutes_A	Clostridia	Peptostreptococcales	Anaerovoracaceae	Mogibacterium	Mogibacterium diversum
SRS021897.metadecoder.22		51.72	5.17	N/A	N/A	Bacteria	Firmicutes	Bacilli	Lactobacillales	Streptococcaceae	Streptococcus
SRS021897.metadecoder.25		76.61	1.27	N/A	N/A	Bacteria	Firmicutes_A	Clostridia	Lachnospirales	Lachnospiraceae	Oribacterium
SRS021897.metadecoder.29		80.88	0	N/A	N/A	Bacteria	Patescibacteria	Saccharimonadia	Saccharimonadales	Saccharimonadaceae	UBA2866
SRS021897.metadecoder.3		71.9	1.14	N/A	N/A	Bacteria	Firmicutes	Bacilli	Erysipelotrichales	Erysipelotrichaceae	Bulleidia
SRS021897.metadecoder.33		51.94	0.47	96	0.95	Bacteria	Actinobacteriota	Actinomycetia	Actinomycetales	Actinomycetaceae	Pauljensenia	Pauljensenia sp001838165
SRS021897.metadecoder.39		56.54	0.68	96.98	0.93	Bacteria	Bacteroidota	Bacteroidia	Bacteroidales	Bacteroidaceae	Prevotella	Prevotella jejuni
SRS015431.metadecoder.30		94.9	2.17	98.41	0.9	Bacteria	Firmicutes_A	Clostridia	Lachnospirales	Lachnospiraceae	Agathobacter	Agathobacter faecis
SRS021897.metadecoder.40		53.29	1.72	N/A	N/A	Bacteria	Patescibacteria	Saccharimonadia	Saccharimonadales	Saccharimonadaceae	UBA2866
SRS021897.metadecoder.5		75.03	0	97.73	0.91	Bacteria	Actinobacteriota	Actinomycetia	Actinomycetales	Actinomycetaceae	Pauljensenia	Pauljensenia sp000278725
SRS018443.metadecoder.3		99.63	0.08	98.41	0.97	Bacteria	Bacteroidota	Bacteroidia	Bacteroidales	Bacteroidaceae	Prevotella	Prevotella conceptionensis
SRS019126.metadecoder.6		99.32	0	98.4	0.96	Bacteria	Bacteroidota	Bacteroidia	Bacteroidales	Bacteroidaceae	Prevotella	Prevotella pallens
SRS097889.metadecoder.2		97.32	0	98.4	0.91	Bacteria	Firmicutes_A	Clostridia	Lachnospirales	Lachnospiraceae	Eubacterium_F	Eubacterium_F sp003491505
SRS042910.metadecoder.13		86.3	1.34	96.11	0.98	Bacteria	Actinobacteriota	Actinomycetia	Actinomycetales	Actinomycetaceae	Actinomyces	Actinomyces graevenitzii
SRS042910.metadecoder.15		50.02	9.59	N/A	N/A	Bacteria	Proteobacteria	Gammaproteobacteria	Burkholderiales	Neisseriaceae	Neisseria
SRS042910.metadecoder.16		51.65	0	97.23	0.92	Bacteria	Actinobacteriota	Actinomycetia	Actinomycetales	Actinomycetaceae	Pauljensenia	Pauljensenia odontolytica_B
SRS042910.metadecoder.17		63	3.97	95.41	0.82	Bacteria	Firmicutes_A	Clostridia	Lachnospirales	Lachnospiraceae	Oribacterium	Oribacterium sinus
SRS019068.metadecoder.9		93.65	2.85	98.39	0.73	Bacteria	Firmicutes_A	Clostridia	Lachnospirales	Lachnospiraceae	Agathobacter	Agathobacter faecis
SRS042910.metadecoder.20		77.32	0.18	96.62	0.93	Bacteria	Firmicutes_A	Clostridia	Peptostreptococcales	Anaerovoracaceae	Mogibacterium	Mogibacterium diversum
SRS042910.metadecoder.22		73.81	5.12	N/A	N/A	Bacteria	Firmicutes_A	Clostridia	Lachnospirales	Lachnospiraceae	Stomatobaculum
SRS042910.metadecoder.24		70.97	1.82	96.51	0.96	Bacteria	Actinobacteriota	Actinomycetia	Actinomycetales	Actinomycetaceae	Pauljensenia	Pauljensenia sp000308055
SRS042910.metadecoder.26		53.37	1.12	97.45	0.96	Bacteria	Fusobacteriota	Fusobacteriia	Fusobacteriales	Leptotrichiaceae	Leptotrichia_A	Leptotrichia_A sp000469505
SRS042910.metadecoder.29		77.92	0.67	N/A	N/A	Bacteria	Firmicutes_A	Clostridia	Lachnospirales	Lachnospiraceae	Catonella
SRS042910.metadecoder.3		71.53	5.56	N/A	N/A	Bacteria	Firmicutes	Bacilli	Staphylococcales	Gemellaceae	Gemella
SRS042910.metadecoder.32		50.3	0.35	97.07	0.94	Bacteria	Firmicutes_A	Clostridia	Peptostreptococcales	Anaerovoracaceae	Eubacterium_B	Eubacterium_B sulci
SRS042910.metadecoder.33		71.88	1.11	95.34	0.92	Bacteria	Campylobacterota	Campylobacteria	Campylobacterales	Campylobacteraceae	Campylobacter_A	Campylobacter_A concisus_F
SRS042910.metadecoder.36		61.15	0.74	98.13	0.88	Bacteria	Bacteroidota	Bacteroidia	Bacteroidales	Bacteroidaceae	Prevotella	Prevotella pallens
SRS052027.metadecoder.4		98.73	4.09	98.39	0.83	Bacteria	Firmicutes_A	Clostridia	Lachnospirales	Lachnospiraceae	Agathobacter	Agathobacter faecis
SRS042910.metadecoder.5		72.47	1.24	N/A	N/A	Bacteria	Patescibacteria	Gracilibacteria	Absconditabacterales	X112	HOT-345
SRS018984.metadecoder.2		95.65	0.28	98.38	0.87	Bacteria	Bacteroidota	Bacteroidia	Bacteroidales	Bacteroidaceae	Bacteroides	Bacteroides uniformis
SRS042910.metadecoder.7		84.81	0.88	95.75	0.94	Bacteria	Actinobacteriota	Coriobacteriia	Coriobacteriales	Atopobiaceae	Lancefieldella	Lancefieldella sp000564995
SRS052027.metadecoder.9		92.72	0.17	98.37	0.94	Bacteria	Firmicutes_A	Clostridia	Lachnospirales	Lachnospiraceae	Lachnospira	Lachnospira eligens_B
SRS078738.metadecoder.10		93.8	0.03	98.37	0.96	Bacteria	Firmicutes_C	Negativicutes	Selenomonadales	Selenomonadaceae	Centipeda	Centipeda noxia
SRS105153.metadecoder.8		98.97	1.92	98.37	0.88	Bacteria	Firmicutes_A	Clostridia	Lachnospirales	Lachnospiraceae	Agathobacter	Agathobacter faecis
SRS045645.metadecoder.11		65	3.45	98.55	0.84	Bacteria	Bacteroidota	Bacteroidia	Bacteroidales	Bacteroidaceae	Bacteroides	Bacteroides stercoris
SRS045645.metadecoder.12		70.17	3.45	99.36	0.86	Bacteria	Bacteroidota	Bacteroidia	Bacteroidales	Bacteroidaceae	Bacteroides	Bacteroides caccae
SRS142890.metadecoder.13		95.9	0.24	98.35	0.93	Bacteria	Firmicutes_A	Clostridia	Lachnospirales	Lachnospiraceae	Roseburia	Roseburia hominis
SRS142890.metadecoder.4		98.34	0.13	98.34	0.87	Bacteria	Bacteroidota	Bacteroidia	Bacteroidales	Tannerellaceae	Parabacteroides	Parabacteroides distasonis
SRS097889.metadecoder.21		93.57	1.76	98.33	0.89	Bacteria	Firmicutes_A	Clostridia	Lachnospirales	Lachnospiraceae	Agathobacter	Agathobacter faecis
SRS097889.metadecoder.10		96.77	2.79	98.32	0.84	Bacteria	Bacteroidota	Bacteroidia	Bacteroidales	Bacteroidaceae	Bacteroides	Bacteroides cellulosilyticus
SRS097889.metadecoder.31		95.95	0.02	98.3	0.91	Bacteria	Firmicutes_A	Clostridia	Lachnospirales	Lachnospiraceae	TF01-11	TF01-11 sp003529475
SRS045645.metadecoder.20		98.25	7.02	98.87	0.91	Bacteria	Firmicutes	Bacilli	RF39	CAG-611	CAG-417	CAG-417 sp000432835
SRS045645.metadecoder.21		87.58	0	N/A	N/A	Bacteria	Firmicutes_A	Clostridia	Oscillospirales	CAG-272	UMGS902
SRS097889.metadecoder.32		92.62	0	98.3	0.89	Bacteria	Firmicutes_A	Clostridia	Oscillospirales	Ruminococcaceae	Ruminococcus_C	Ruminococcus_C callidus
SRS045645.metadecoder.29		50.77	3.51	97.81	0.75	Bacteria	Firmicutes_A	Clostridia	TANB77	CAG-508	CAG-269	CAG-269 sp001916055
SRS045645.metadecoder.3		57.07	0	98.16	0.87	Bacteria	Bacteroidota	Bacteroidia	Bacteroidales	Bacteroidaceae	Bacteroides	Bacteroides thetaiotaomicron
SRS045645.metadecoder.31		84	2	98.41	0.93	Bacteria	Firmicutes	Bacilli	RF39	CAG-302	CAG-302	CAG-302 sp000431795
SRS045645.metadecoder.38		84.27	0	N/A	N/A	Bacteria	Firmicutes	Bacilli	RFN20	CAG-449	CAG-449
SRS045645.metadecoder.39		72.02	1.45	97.2	0.78	Bacteria	Firmicutes_A	Clostridia	Oscillospirales	Oscillospiraceae	ER4	ER4 sp900317525
SRS105153.metadecoder.7		95.7	0	98.28	0.75	Bacteria	Firmicutes_A	Clostridia_A	Christensenellales	Borkfalkiaceae	QALS01	QALS01 sp003150575
SRS045645.metadecoder.41		63.74	2.71	97.79	0.89	Bacteria	Firmicutes_A	Clostridia	Lachnospirales	Lachnospiraceae	Eisenbergiella	Eisenbergiella sp900066775
SRS045645.metadecoder.42		69.2	3.62	97.26	0.95	Bacteria	Firmicutes_A	Clostridia	Lachnospirales	Lachnospiraceae	Lachnospira	Lachnospira eligens_B
SRS045645.metadecoder.43		62.86	0	98.36	0.9	Bacteria	Firmicutes_A	Clostridia_A	Christensenellales	Borkfalkiaceae	UBA7597	UBA7597 sp003448195
SRS045645.metadecoder.44		68.6	1.08	99.18	0.93	Bacteria	Bacteroidota	Bacteroidia	Bacteroidales	Marinifilaceae	Odoribacter	Odoribacter splanchnicus
SRS045645.metadecoder.46		59	1.98	98.45	0.96	Bacteria	Firmicutes_A	Clostridia	Lachnospirales	Lachnospiraceae	CAG-127	CAG-127 sp900319515
SRS045645.metadecoder.47		54.4	2.18	97.65	0.86	Bacteria	Bacteroidota	Bacteroidia	Bacteroidales	Marinifilaceae	Butyricimonas	Butyricimonas virosa
SRS045645.metadecoder.49		53.67	0	98.42	0.93	Bacteria	Firmicutes_A	Clostridia	Oscillospirales	Acutalibacteraceae	GCA-900066995	GCA-900066995 sp900291955
SRS019068.metadecoder.21		93.82	2.81	98.27	0.87	Bacteria	Firmicutes	Bacilli	RF39	CAG-611	CAG-451	CAG-451 sp000438295
SRS045645.metadecoder.6		68.45	0	98.78	0.9	Bacteria	Bacteroidota	Bacteroidia	Bacteroidales	Bacteroidaceae	Bacteroides	Bacteroides uniformis
SRS015431.metadecoder.1		93.41	0.93	98.26	0.84	Bacteria	Bacteroidota	Bacteroidia	Bacteroidales	Bacteroidaceae	Bacteroides	Bacteroides cellulosilyticus
SRS045645.metadecoder.8		81.03	1.72	98.52	0.85	Bacteria	Bacteroidota	Bacteroidia	Bacteroidales	Bacteroidaceae	Bacteroides	Bacteroides intestinalis
SRS015431.metadecoder.33		98.97	2.24	98.26	0.77	Bacteria	Bacteroidota	Bacteroidia	Bacteroidales	Rikenellaceae	Alistipes	Alistipes putredinis
SRS019068.metadecoder.66		90.33	1.41	98.26	0.79	Bacteria	Desulfobacterota	Desulfovibrionia	Desulfovibrionales	Desulfovibrionaceae	Desulfovibrio	Desulfovibrio sp900319575
SRS078738.metadecoder.12		94.36	2.17	98.26	0.97	Bacteria	Actinobacteriota	Actinomycetia	Actinomycetales	Actinomycetaceae	Actinomyces	Actinomyces sp002999235
SRS052027.metadecoder.12		62.76	3.45	98.6	0.74	Bacteria	Bacteroidota	Bacteroidia	Bacteroidales	Bacteroidaceae	Bacteroides	Bacteroides thetaiotaomicron
SRS056481.metadecoder.12		98.66	0	98.25	0.92	Bacteria	Firmicutes_A	Clostridia	Lachnospirales	Lachnospiraceae	CAG-127	CAG-127 sp900319515
SRS142890.metadecoder.49		96.58	1.93	98.25	0.95	Bacteria	Firmicutes_A	Clostridia	Lachnospirales	Lachnospiraceae	Agathobacter	Agathobacter rectalis
SRS105153.metadecoder.31		97.23	2.24	98.24	0.87	Bacteria	Firmicutes_A	Clostridia	Lachnospirales	Lachnospiraceae	Roseburia	Roseburia hominis
SRS018836.metadecoder.13		96.08	0.96	98.23	0.86	Bacteria	Bacteroidota	Bacteroidia	Bacteroidales	Rikenellaceae	Alistipes	Alistipes finegoldii
SRS015431.metadecoder.23		93.94	2.01	98.2	0.92	Bacteria	Firmicutes_A	Clostridia_A	Christensenellales	CAG-138	PeH17	PeH17 sp000435055
SRS015431.metadecoder.5		91.57	1.12	98.2	0.91	Bacteria	Firmicutes	Bacilli	RF39	CAG-302	CAG-302	CAG-302 sp900543825
SRS052027.metadecoder.26		74.87	1.52	98.88	0.9	Bacteria	Bacteroidota	Bacteroidia	Bacteroidales	Muribaculaceae	CAG-1031	CAG-1031 sp000431215
SRS052027.metadecoder.27		78.76	0.19	98.55	0.87	Bacteria	Bacteroidota	Bacteroidia	Bacteroidales	Bacteroidaceae	Bacteroides	Bacteroides uniformis
SRS142890.metadecoder.7		99.2	0.96	98.2	0.91	Bacteria	Bacteroidota	Bacteroidia	Bacteroidales	Rikenellaceae	Alistipes	Alistipes putredinis
SRS052027.metadecoder.29		57.29	0.53	98.9	0.95	Bacteria	Bacteroidota	Bacteroidia	Bacteroidales	Rikenellaceae	Alistipes	Alistipes shahii
SRS015431.metadecoder.43		91.14	1.34	98.19	0.89	Bacteria	Firmicutes_A	Clostridia	Oscillospirales	Oscillospiraceae	CAG-83	CAG-83 sp900545495
SRS052027.metadecoder.30		56.68	0	97.31	0.87	Bacteria	Firmicutes_A	Clostridia	Lachnospirales	Lachnospiraceae	Eubacterium_G	Eubacterium_G sp000435815
SRS018473.metadecoder.13		98.58	0	98.18	0.93	Bacteria	Firmicutes_A	Clostridia	Peptostreptococcales	Anaerovoracaceae	Mogibacterium	Mogibacterium diversum
SRS019068.metadecoder.37		92.93	1.68	98.18	0.92	Bacteria	Firmicutes_A	Clostridia_A	Christensenellales	CAG-138	PeH17	PeH17 sp000435055
SRS055177.metadecoder.15		91.37	1.35	98.17	0.91	Bacteria	Bacteroidota	Bacteroidia	Bacteroidales	Bacteroidaceae	Prevotella	Prevotella histicola
SRS052027.metadecoder.8		75.86	6.9	99.21	0.82	Bacteria	Bacteroidota	Bacteroidia	Bacteroidales	Bacteroidaceae	Phocaeicola	Phocaeicola massiliensis
SRS142890.metadecoder.5		99.38	0	98.14	0.92	Bacteria	Proteobacteria	Gammaproteobacteria	Burkholderiales	Burkholderiaceae	Sutterella	Sutterella wadsworthensis
SRS019068.metadecoder.63		91.18	0.38	98.13	0.92	Bacteria	Firmicutes_A	Clostridia	Lachnospirales	Lachnospiraceae	UBA11774	UBA11774 sp003507655
SRS055177.metadecoder.11		58.49	1.75	95.33	0.77	Bacteria	Firmicutes_A	Clostridia	Lachnospirales	Lachnospiraceae	Oribacterium	Oribacterium sinus
SRS055177.metadecoder.12		87.96	1.35	N/A	N/A	Bacteria	Bacteroidota	Bacteroidia	Bacteroidales	Bacteroidaceae	F0040
SRS105153.metadecoder.40		91.61	1.34	98.13	0.71	Bacteria	Firmicutes_A	Clostridia	Oscillospirales	Acutalibacteraceae	UMGS1623	UMGS1623 sp900553255
SRS055177.metadecoder.17		55.69	1.72	97.6	0.92	Bacteria	Bacteroidota	Bacteroidia	Bacteroidales	Bacteroidaceae	Prevotella	Prevotella salivae
SRS018443.metadecoder.16		96.67	0.9	98.12	0.91	Bacteria	Firmicutes_C	Negativicutes	Selenomonadales	Selenomonadaceae	Centipeda	Centipeda noxia
SRS097889.metadecoder.7		96.96	0.87	98.09	0.85	Bacteria	Bacteroidota	Bacteroidia	Bacteroidales	Bacteroidaceae	Bacteroides	Bacteroides uniformis
SRS105153.metadecoder.16		98.75	0.62	98.09	0.89	Bacteria	Proteobacteria	Gammaproteobacteria	Burkholderiales	Burkholderiaceae	Duodenibacillus	Duodenibacillus sp900538905
SRS055177.metadecoder.28		67.08	0	N/A	N/A	Bacteria	Patescibacteria	Saccharimonadia	Saccharimonadales	Saccharimonadaceae	UBA2866
SRS147149.metadecoder.16		95.27	0.9	98.09	0.97	Bacteria	Firmicutes_C	Negativicutes	Veillonellales	Megasphaeraceae	Anaeroglobus	Anaeroglobus micronuciformis
SRS055177.metadecoder.30		58.49	0.39	96.05	0.96	Bacteria	Actinobacteriota	Actinomycetia	Actinomycetales	Actinomycetaceae	Actinomyces	Actinomyces graevenitzii
SRS055177.metadecoder.31		77.17	0.69	N/A	N/A	Bacteria	Firmicutes_A	Clostridia	Lachnospirales	Lachnospiraceae	Catonella
SRS055177.metadecoder.32		79.52	0.71	97.31	0.98	Bacteria	Firmicutes_A	Clostridia	Peptostreptococcales	Anaerovoracaceae	Mogibacterium	Mogibacterium diversum
SRS055177.metadecoder.33		86.45	3.17	96.95	0.93	Bacteria	Firmicutes_A	Clostridia	Lachnospirales	Lachnospiraceae	Lachnoanaerobaculum	Lachnoanaerobaculum sp000287675
SRS055177.metadecoder.34		54.2	8.17	96.73	0.81	Bacteria	Firmicutes_C	Negativicutes	Veillonellales	Veillonellaceae	Veillonella	Veillonella atypica
SRS055177.metadecoder.4		87.47	0	95.67	0.94	Bacteria	Actinobacteriota	Coriobacteriia	Coriobacteriales	Atopobiaceae	Lancefieldella	Lancefieldella sp000564995
SRS055177.metadecoder.43		71.06	1.12	95.97	0.93	Bacteria	Fusobacteriota	Fusobacteriia	Fusobacteriales	Fusobacteriaceae	Fusobacterium	Fusobacterium periodonticum_D
SRS055177.metadecoder.46		65.77	0	N/A	N/A	Bacteria	Bacteroidota	Bacteroidia	Flavobacteriales	Weeksellaceae	GCA-2747105
SRS055177.metadecoder.47		61.74	5.24	N/A	N/A	Bacteria	Firmicutes	Bacilli	Erysipelotrichales	Erysipelotrichaceae	Bulleidia
SRS055177.metadecoder.5		68.11	0	95.81	0.83	Bacteria	Actinobacteriota	Actinomycetia	Actinomycetales	Micrococcaceae	Rothia	Rothia mucilaginosa
SRS147766.metadecoder.19		96.01	0.66	98.09	0.82	Bacteria	Bacteroidota	Bacteroidia	Bacteroidales	Bacteroidaceae	Bacteroides	Bacteroides xylanisolvens
SRS055177.metadecoder.7		86.42	2.5	96.7	0.98	Bacteria	Proteobacteria	Gammaproteobacteria	Burkholderiales	Burkholderiaceae	Lautropia	Lautropia mirabilis
SRS055177.metadecoder.9		73.59	5.17	95.5	0.81	Bacteria	Actinobacteriota	Actinomycetia	Actinomycetales	Actinomycetaceae	Pauljensenia	Pauljensenia sp000278725
SRS018473.metadecoder.5		95.73	0	98.08	0.95	Bacteria	Bacteroidota	Bacteroidia	Bacteroidales	Bacteroidaceae	Prevotella	Prevotella histicola
SRS019068.metadecoder.27		97.24	0.48	98.08	0.89	Bacteria	Firmicutes_A	Clostridia	Lachnospirales	Lachnospiraceae	Roseburia	Roseburia hominis
SRS142890.metadecoder.10		97.66	0.45	98.08	0.88	Bacteria	Actinobacteriota	Actinomycetia	Actinomycetales	Bifidobacteriaceae	Bifidobacterium	Bifidobacterium adolescentis
SRS021897.metadecoder.17		92.91	0.84	98.07	0.95	Bacteria	Bacteroidota	Bacteroidia	Bacteroidales	Bacteroidaceae	Prevotella	Prevotella histicola
SRS147766.metadecoder.4		98.66	0	98.07	0.89	Bacteria	Firmicutes_A	Clostridia	Lachnospirales	Lachnospiraceae	CAG-127	CAG-127 sp900319515
SRS105153.metadecoder.25		98.07	2.05	98.06	0.87	Bacteria	Firmicutes_A	Clostridia	Lachnospirales	Lachnospiraceae	Acetatifactor	Acetatifactor sp900066565
SRS056481.metadecoder.17		76.21	2.07	99.4	0.9	Bacteria	Bacteroidota	Bacteroidia	Bacteroidales	Bacteroidaceae	Bacteroides	Bacteroides caccae
SRS019068.metadecoder.30		95.65	1.81	98.03	0.88	Bacteria	Firmicutes_A	Clostridia_A	Christensenellales	CAG-74	UBA11524	UBA11524 sp000437595
SRS019068.metadecoder.84		91.32	1.9	98.03	0.84	Bacteria	Firmicutes_A	Clostridia	Lachnospirales	Lachnospiraceae	Blautia_A	Blautia_A wexlerae
SRS018836.metadecoder.1		98.66	0	98.02	0.89	Bacteria	Firmicutes_A	Clostridia	Lachnospirales	Lachnospiraceae	CAG-127	CAG-127 sp900319515
SRS056481.metadecoder.20		90.45	5.62	95.5	0.69	Bacteria	Firmicutes	Bacilli	RF39	CAG-302	CAG-302	CAG-302 sp001916775
SRS056481.metadecoder.21		78.45	0	98.91	0.92	Bacteria	Bacteroidota	Bacteroidia	Bacteroidales	Bacteroidaceae	Bacteroides	Bacteroides stercoris
SRS056481.metadecoder.22		74.09	1.79	96.97	0.89	Bacteria	Firmicutes_A	Clostridia	Oscillospirales	Ruminococcaceae	Faecalibacterium	Faecalibacterium prausnitzii
SRS015431.metadecoder.26		95.16	0.2	98.01	0.89	Bacteria	Firmicutes_A	Clostridia_A	Christensenellales	CAG-74	UBA11524	UBA11524 sp000437595
SRS056481.metadecoder.24		84.75	2.62	98.22	0.87	Bacteria	Firmicutes_A	Clostridia	Lachnospirales	Lachnospiraceae	Acetatifactor	Acetatifactor sp900066565
SRS019068.metadecoder.72		93.1	2.11	98.01	0.92	Bacteria	Firmicutes_A	Clostridia	Lachnospirales	Lachnospiraceae	Fusicatenibacter	Fusicatenibacter saccharivorans
SRS097889.metadecoder.23		97.68	1.9	98	0.87	Bacteria	Firmicutes_A	Clostridia	Lachnospirales	Lachnospiraceae	Fusicatenibacter	Fusicatenibacter saccharivorans
SRS056481.metadecoder.28		81.41	0	98.54	0.89	Bacteria	Firmicutes_A	Clostridia_A	Christensenellales	Borkfalkiaceae	QALS01	QALS01 sp003150575
SRS147766.metadecoder.22		98.07	0	98	0.92	Bacteria	Firmicutes_A	Clostridia	Lachnospirales	Lachnospiraceae	Agathobacter	Agathobacter rectalis
SRS056481.metadecoder.32		79.04	6.68	96.09	0.78	Bacteria	Bacteroidota	Bacteroidia	Bacteroidales	Bacteroidaceae	Bacteroides	Bacteroides ovatus
SRS056481.metadecoder.33		66.96	3.57	98.01	0.97	Bacteria	Firmicutes_A	Clostridia	Oscillospirales	Ruminococcaceae	Faecalibacterium	Faecalibacterium prausnitzii_D
SRS056481.metadecoder.34		84.19	0.29	99.17	0.95	Bacteria	Firmicutes_A	Clostridia	Lachnospirales	Lachnospiraceae	Mediterraneibacter	Mediterraneibacter lactaris
SRS056481.metadecoder.36		89.34	2.1	98.78	0.93	Bacteria	Firmicutes_A	Clostridia	Oscillospirales	Ruminococcaceae	Gemmiger	Gemmiger qucibialis
SRS056481.metadecoder.37		51.79	6.74	97.24	0.92	Bacteria	Firmicutes_A	Clostridia	Oscillospirales	Ruminococcaceae	Faecalibacterium	Faecalibacterium prausnitzii_C
SRS056481.metadecoder.38		74.33	1.03	97.89	0.91	Bacteria	Firmicutes_A	Clostridia	Oscillospirales	Oscillospiraceae	CAG-103	CAG-103 sp000432375
SRS147149.metadecoder.4		96.02	0.84	97.99	0.93	Bacteria	Bacteroidota	Bacteroidia	Bacteroidales	Bacteroidaceae	Prevotella	Prevotella histicola
SRS147766.metadecoder.18		98.95	1.27	97.99	0.88	Bacteria	Firmicutes_A	Clostridia	Lachnospirales	Lachnospiraceae	Fusicatenibacter	Fusicatenibacter saccharivorans
SRS019068.metadecoder.32		97.31	1.71	97.95	0.92	Bacteria	Firmicutes_A	Clostridia	Lachnospirales	Lachnospiraceae	CAG-45	CAG-45 sp900066395
SRS105153.metadecoder.18		94.26	0.67	97.95	0.81	Bacteria	Firmicutes_A	Clostridia	Oscillospirales	Oscillospiraceae	CAG-83	CAG-83 sp000435975
SRS147766.metadecoder.27		97.51	0.19	97.94	0.89	Bacteria	Firmicutes_A	Clostridia	Lachnospirales	Lachnospiraceae	Eisenbergiella	Eisenbergiella sp900066775
SRS056481.metadecoder.9		77.07	0.86	98.1	0.84	Bacteria	Bacteroidota	Bacteroidia	Bacteroidales	Bacteroidaceae	Bacteroides	Bacteroides uniformis
SRS015431.metadecoder.3		99.33	0.67	97.89	0.88	Bacteria	Firmicutes_A	Clostridia	Oscillospirales	Acutalibacteraceae	Ruminococcus_E	Ruminococcus_E bromii_B
SRS077552.metadecoder.10		87.46	1.51	99.31	0.9	Bacteria	Bacteroidota	Bacteroidia	Bacteroidales	Bacteroidaceae	Phocaeicola	Phocaeicola vulgatus
SRS077552.metadecoder.11		81.38	0	98.62	0.87	Bacteria	Bacteroidota	Bacteroidia	Bacteroidales	Bacteroidaceae	Bacteroides	Bacteroides stercoris
SRS142890.metadecoder.22		99.03	1.45	97.89	0.89	Bacteria	Firmicutes_A	Clostridia	Lachnospirales	Lachnospiraceae	Acetatifactor	Acetatifactor sp900066565
SRS015431.metadecoder.41		99.11	1.34	97.88	0.9	Bacteria	Firmicutes_A	Clostridia	Lachnospirales	Lachnospiraceae	CAG-882	CAG-882 sp003486385
SRS055177.metadecoder.23		97.75	1.94	97.87	0.95	Bacteria	Firmicutes_C	Negativicutes	Veillonellales	Megasphaeraceae	Anaeroglobus	Anaeroglobus micronuciformis
SRS015431.metadecoder.47		93.76	0.18	97.86	0.84	Bacteria	Bacteroidota	Bacteroidia	Bacteroidales	Bacteroidaceae	Prevotella	Prevotella sp003447235
SRS077552.metadecoder.16		78.22	0.63	98.32	0.72	Bacteria	Firmicutes_A	Clostridia	Lachnospirales	Lachnospiraceae	Blautia_A	Blautia_A sp900548245
SRS015431.metadecoder.19		97.99	0.17	97.85	0.81	Bacteria	Firmicutes_A	Clostridia	Oscillospirales	Acutalibacteraceae	Ruminococcus_H	Ruminococcus_H sp003531055
SRS056481.metadecoder.7		97.99	0.38	97.85	0.86	Bacteria	Bacteroidota	Bacteroidia	Bacteroidales	Tannerellaceae	Parabacteroides	Parabacteroides merdae
SRS077552.metadecoder.2		81.38	0	98.53	0.87	Bacteria	Bacteroidota	Bacteroidia	Bacteroidales	Bacteroidaceae	Bacteroides	Bacteroides uniformis
SRS077552.metadecoder.25		85	3.54	97.54	0.91	Bacteria	Firmicutes_A	Clostridia	Lachnospirales	Lachnospiraceae	Clostridium_Q	Clostridium_Q sp003024715
SRS077552.metadecoder.28		71.82	1.87	99.3	0.96	Bacteria	Firmicutes_A	Clostridia	Lachnospirales	Lachnospiraceae	Mediterraneibacter	Mediterraneibacter torques
SRS147766.metadecoder.29		99.03	2.66	97.84	0.88	Bacteria	Firmicutes_A	Clostridia	Lachnospirales	Lachnospiraceae	Acetatifactor	Acetatifactor sp900066565
SRS077552.metadecoder.30		67.06	0.92	99.23	0.93	Bacteria	Firmicutes_A	Clostridia	Oscillospirales	Oscillospiraceae	Oscillibacter	Oscillibacter welbionis
SRS077552.metadecoder.34		54.1	1.98	98.25	0.89	Bacteria	Firmicutes	Bacilli	Erysipelotrichales	Erysipelatoclostridiaceae	Erysipelatoclostridium	Erysipelatoclostridium sp003024675
SRS015431.metadecoder.28		94.89	1.61	97.83	0.72	Bacteria	Bacteroidota	Bacteroidia	Bacteroidales	Marinifilaceae	Butyricimonas	Butyricimonas faecihominis
SRS042910.metadecoder.4		96.52	0	97.83	0.93	Bacteria	Bacteroidota	Bacteroidia	Bacteroidales	Bacteroidaceae	Prevotella	Prevotella histicola
SRS097889.metadecoder.4		99.33	1.01	97.83	0.89	Bacteria	Firmicutes_A	Clostridia	Oscillospirales	Acutalibacteraceae	Ruminococcus_E	Ruminococcus_E bromii_B
SRS077552.metadecoder.7		76.78	1.79	97.81	0.82	Bacteria	Firmicutes_A	Clostridia	TANB77	CAG-508	CAG-269	CAG-269 sp001916065
SRS015431.metadecoder.60		96.1	1.27	97.82	0.91	Bacteria	Firmicutes_A	Clostridia	Lachnospirales	Lachnospiraceae	Mediterraneibacter	Mediterraneibacter faecis
SRS019068.metadecoder.50		94.47	0.89	97.82	0.84	Bacteria	Bacteroidota	Bacteroidia	Bacteroidales	Bacteroidaceae	Prevotella	Prevotella sp003447235
SRS147766.metadecoder.1		99.03	1.47	97.81	0.89	Bacteria	Firmicutes_A	Clostridia	Lachnospirales	Lachnospiraceae	CAG-45	CAG-45 sp900066395
SRS018984.metadecoder.12		93.06	0.48	97.79	0.81	Bacteria	Firmicutes_A	Clostridia	Lachnospirales	Lachnospiraceae	Roseburia	Roseburia inulinivorans
SRS018443.metadecoder.23		91.9	1.01	97.77	0.9	Bacteria	Firmicutes_A	Clostridia	Lachnospirales	Lachnospiraceae	Lachnoanaerobaculum	Lachnoanaerobaculum saburreum
SRS078738.metadecoder.13		73.28	1.72	96.35	0.91	Bacteria	Proteobacteria	Gammaproteobacteria	Burkholderiales	Neisseriaceae	Neisseria	Neisseria subflava
SRS078738.metadecoder.14		83.19	0	96.77	0.96	Bacteria	Actinobacteriota	Actinomycetia	Actinomycetales	Micrococcaceae	Rothia	Rothia dentocariosa
SRS105100.metadecoder.11		95.5	0.41	97.77	0.94	Bacteria	Bacteroidota	Bacteroidia	Bacteroidales	Bacteroidaceae	Prevotella	Prevotella oris
SRS078738.metadecoder.16		54.88	0.34	95.89	0.86	Bacteria	Proteobacteria	Gammaproteobacteria	Enterobacterales	Pasteurellaceae	Haemophilus_D	Haemophilus_D parainfluenzae
SRS078738.metadecoder.17		88.62	1.67	N/A	N/A	Bacteria	Bacteroidota	Bacteroidia	Flavobacteriales	Flavobacteriaceae	Capnocytophaga
SRS018836.metadecoder.2		97.88	1.31	97.76	0.83	Bacteria	Bacteroidota	Bacteroidia	Bacteroidales	Bacteroidaceae	Bacteroides	Bacteroides intestinalis
SRS052027.metadecoder.13		96.78	1.93	97.76	0.9	Bacteria	Firmicutes_A	Clostridia	Lachnospirales	Lachnospiraceae	Acetatifactor	Acetatifactor sp900066565
SRS078738.metadecoder.23		52.09	1.03	97.51	0.85	Bacteria	Firmicutes_C	Negativicutes	Veillonellales	Veillonellaceae	Veillonella	Veillonella parvula_A
SRS021496.metadecoder.20		90.37	0.65	97.75	0.95	Bacteria	Firmicutes_C	Negativicutes	Veillonellales	Megasphaeraceae	Anaeroglobus	Anaeroglobus micronuciformis
SRS078738.metadecoder.26		58.8	8.86	N/A	N/A	Bacteria	Firmicutes	Bacilli	Lactobacillales	Streptococcaceae	Streptococcus
SRS078738.metadecoder.27		84.53	4.49	96.9	0.82	Bacteria	Fusobacteriota	Fusobacteriia	Fusobacteriales	Leptotrichiaceae	Leptotrichia_A	Leptotrichia_A sp001274535
SRS078738.metadecoder.29		89.89	2.36	N/A	N/A	Bacteria	Actinobacteriota	Actinomycetia	Propionibacteriales	Propionibacteriaceae	Tessaracoccus
SRS021496.metadecoder.25		90.86	2.36	97.75	0.98	Bacteria	Bacteroidota	Bacteroidia	Bacteroidales	Bacteroidaceae	F0040	F0040 sp900095835
SRS056481.metadecoder.2		99.52	1.22	97.75	0.84	Bacteria	Firmicutes_A	Clostridia	Lachnospirales	Lachnospiraceae	CAG-45	CAG-45 sp900066395
SRS078738.metadecoder.31		67.24	0	N/A	N/A	Bacteria	Proteobacteria	Gammaproteobacteria	Cardiobacteriales	Cardiobacteriaceae	Cardiobacterium
SRS078738.metadecoder.32		83.9	0.9	96.81	0.93	Bacteria	Bacteroidota	Bacteroidia	Bacteroidales	Tannerellaceae	Tannerella	Tannerella sp003033925
SRS078738.metadecoder.33		77.18	2.77	N/A	N/A	Bacteria	Proteobacteria	Gammaproteobacteria	Burkholderiales	Neisseriaceae	Eikenella
SRS078738.metadecoder.34		88.39	5.4	97.13	0.91	Bacteria	Bacteroidota	Bacteroidia	Flavobacteriales	Flavobacteriaceae	Capnocytophaga	Capnocytophaga gingivalis
SRS019068.metadecoder.120		91.05	0.67	97.74	0.86	Bacteria	Firmicutes_A	Clostridia	Oscillospirales	Oscillospiraceae	CAG-110	CAG-110 sp000434635
SRS078738.metadecoder.40		59.41	2.78	N/A	N/A	Bacteria	Patescibacteria	Saccharimonadia	Saccharimonadales	Saccharimonadaceae
SRS078738.metadecoder.43		76.99	1.01	96.25	0.95	Bacteria	Proteobacteria	Gammaproteobacteria	Burkholderiales	Neisseriaceae	Kingella_B	Kingella_B oralis
SRS078738.metadecoder.44		55.59	1.43	95.84	0.91	Bacteria	Bacteroidota	Bacteroidia	Flavobacteriales	Flavobacteriaceae	Capnocytophaga	Capnocytophaga sputigena
SRS078738.metadecoder.45		81.5	1.14	N/A	N/A	Bacteria	Proteobacteria	Gammaproteobacteria	Burkholderiales	Neisseriaceae	Kingella_B
SRS078738.metadecoder.46		62.4	0	96.08	0.94	Bacteria	Firmicutes	Bacilli	Lactobacillales	Aerococcaceae	Granulicatella	Granulicatella adiacens
SRS078738.metadecoder.49		53.68	0.17	N/A	N/A	Bacteria	Patescibacteria	Saccharimonadia	Saccharimonadales	Saccharimonadaceae	UBA2866
SRS019068.metadecoder.3		99.33	0.84	97.74	0.83	Bacteria	Firmicutes_A	Clostridia	Oscillospirales	Acutalibacteraceae	Ruminococcus_E	Ruminococcus_E bromii_B
SRS078738.metadecoder.50		54.5	0.44	97.32	0.84	Bacteria	Actinobacteriota	Actinomycetia	Actinomycetales	Micrococcaceae	Rothia	Rothia aeria
SRS019068.metadecoder.56		95.84	1.34	97.74	0.83	Bacteria	Firmicutes_A	Clostridia	Oscillospirales	Acutalibacteraceae	Ruminococcus_H	Ruminococcus_H sp003531055
SRS078738.metadecoder.62		74.01	1.71	N/A	N/A	Bacteria	Bacteroidota	Bacteroidia	Flavobacteriales	Weeksellaceae
SRS102808.metadecoder.18		91.88	1.05	97.71	0.87	Bacteria	Firmicutes_C	Negativicutes	Veillonellales	Megasphaeraceae	Anaeroglobus	Anaeroglobus micronuciformis
SRS018443.metadecoder.1		99.89	0	97.69	0.95	Bacteria	Actinobacteriota	Actinomycetia	Mycobacteriales	Mycobacteriaceae	Corynebacterium	Corynebacterium matruchotii
SRS097889.metadecoder.15		98.63	0	97.69	0.88	Bacteria	Firmicutes_A	Clostridia	Oscillospirales	Ruminococcaceae	Ruminococcus_D	Ruminococcus_D bicirculans
SRS019068.metadecoder.6		96.31	0.67	97.68	0.89	Bacteria	Firmicutes_A	Clostridia	Lachnospirales	Lachnospiraceae	Eubacterium_F	Eubacterium_F sp003491505
SRS021496.metadecoder.10		94.88	0.51	97.67	0.93	Bacteria	Bacteroidota	Bacteroidia	Bacteroidales	Bacteroidaceae	Prevotella	Prevotella salivae
SRS045645.metadecoder.2		96.28	0	97.67	0.88	Bacteria	Bacteroidota	Bacteroidia	Bacteroidales	Bacteroidaceae	Paraprevotella	Paraprevotella clara
SRS105153.metadecoder.10		99.33	1.01	97.67	0.82	Bacteria	Firmicutes_A	Clostridia	Oscillospirales	Acutalibacteraceae	Ruminococcus_E	Ruminococcus_E bromii_B
SRS147149.metadecoder.23		95.5	1.72	97.67	0.95	Bacteria	Firmicutes	Bacilli	Staphylococcales	Gemellaceae	Gemella	Gemella sanguinis
SRS015431.metadecoder.35		95.64	0.67	97.66	0.9	Bacteria	Firmicutes_A	Clostridia	Lachnospirales	Lachnospiraceae	Eubacterium_F	Eubacterium_F sp003491505
SRS015431.metadecoder.56		93.67	0.63	97.66	0.94	Bacteria	Firmicutes_A	Clostridia	Lachnospirales	Lachnospiraceae	Ruminococcus_A	Ruminococcus_A sp003011855
SRS105100.metadecoder.4		97.49	0.37	97.65	0.95	Bacteria	Bacteroidota	Bacteroidia	Bacteroidales	Bacteroidaceae	F0040	F0040 sp000318095
SRS105153.metadecoder.26		97.3	0	97.64	0.89	Bacteria	Firmicutes_A	Clostridia	Lachnospirales	Lachnospiraceae	Eubacterium_F	Eubacterium_F sp003491505
SRS015431.metadecoder.13		98.63	1.94	97.63	0.88	Bacteria	Firmicutes_A	Clostridia	Oscillospirales	Ruminococcaceae	Ruminococcus_D	Ruminococcus_D bicirculans
SRS097889.metadecoder.26		92.23	0.74	97.63	0.95	Bacteria	Firmicutes_A	Clostridia	Oscillospirales	Ruminococcaceae	Faecalibacterium	Faecalibacterium prausnitzii_J
SRS018836.metadecoder.9		98.66	1.01	97.62	0.81	Bacteria	Firmicutes_A	Clostridia	Oscillospirales	Acutalibacteraceae	Ruminococcus_E	Ruminococcus_E bromii_B
SRS147766.metadecoder.25		98.66	0	97.62	0.87	Bacteria	Firmicutes_A	Clostridia	Lachnospirales	Lachnospiraceae	Eubacterium_F	Eubacterium_F sp003491505
SRS097889.metadecoder.22		85.85	2.01	99.38	0.98	Bacteria	Firmicutes_A	Clostridia	Oscillospirales	Oscillospiraceae	Oscillibacter	Oscillibacter welbionis
SRS105153.metadecoder.14		97.58	0.48	97.61	0.81	Bacteria	Firmicutes_A	Clostridia	Lachnospirales	Lachnospiraceae	Roseburia	Roseburia inulinivorans
SRS097889.metadecoder.25		88.76	4.25	98.53	0.78	Bacteria	Firmicutes_A	Clostridia	Oscillospirales	Oscillospiraceae	Lawsonibacter	Lawsonibacter asaccharolyticus
SRS018836.metadecoder.14		97.99	0	97.6	0.84	Bacteria	Firmicutes_A	Clostridia	Lachnospirales	Lachnospiraceae	Lachnospira	Lachnospira eligens_B
SRS097889.metadecoder.27		85.65	3.61	N/A	N/A	Bacteria	Firmicutes_A	Clostridia	Lachnospirales	Lachnospiraceae	Mediterraneibacter
SRS097889.metadecoder.28		75.89	0	97.53	0.91	Bacteria	Firmicutes_A	Clostridia	Oscillospirales	Ruminococcaceae	Faecalibacterium	Faecalibacterium prausnitzii_D
SRS097889.metadecoder.29		89.26	0	N/A	N/A	Bacteria	Firmicutes_A	Clostridia	Oscillospirales	Oscillospiraceae	CAG-103
SRS019068.metadecoder.18		98.63	1.94	97.6	0.88	Bacteria	Firmicutes_A	Clostridia	Oscillospirales	Ruminococcaceae	Ruminococcus_D	Ruminococcus_D bicirculans
SRS019068.metadecoder.20		91.67	1.51	97.6	0.91	Bacteria	Firmicutes_A	Clostridia	Lachnospirales	Lachnospiraceae	Lachnospira	Lachnospira eligens_B
SRS078738.metadecoder.8		99.89	0	97.58	0.98	Bacteria	Actinobacteriota	Actinomycetia	Mycobacteriales	Mycobacteriaceae	Corynebacterium	Corynebacterium matruchotii
SRS147766.metadecoder.13		97.7	1.07	97.58	0.91	Bacteria	Bacteroidota	Bacteroidia	Bacteroidales	Muribaculaceae	UBA7173	UBA7173 sp900545955
SRS045645.metadecoder.9		98.6	1.17	97.56	0.86	Bacteria	Firmicutes_A	Clostridia_A	Christensenellales	CAG-74	UBA11524	UBA11524 sp000437595
SRS097889.metadecoder.37		67.32	0	97.65	0.93	Bacteria	Firmicutes_A	Clostridia	Oscillospirales	Ruminococcaceae	Faecalibacterium	Faecalibacterium prausnitzii_C
SRS097889.metadecoder.39		83.91	2.01	99.29	0.85	Bacteria	Firmicutes_A	Clostridia	Oscillospirales	Oscillospiraceae	CAG-110	CAG-110 sp900546915
SRS018836.metadecoder.15		96.5	1.17	97.55	0.88	Bacteria	Firmicutes_A	Clostridia_A	Christensenellales	CAG-74	UBA11524	UBA11524 sp000437595
SRS097889.metadecoder.40		83.65	4.81	97.46	0.76	Bacteria	Firmicutes_A	Clostridia	Lachnospirales	Lachnospiraceae	Roseburia	Roseburia inulinivorans
SRS097889.metadecoder.42		88.14	1.81	98.55	0.88	Bacteria	Firmicutes_A	Clostridia	Oscillospirales	Oscillospiraceae	Flavonifractor	Flavonifractor plautii
SRS097889.metadecoder.43		85.91	0.02	98.72	0.92	Bacteria	Firmicutes_A	Clostridia	Oscillospirales	Acutalibacteraceae	Eubacterium_R	Eubacterium_R sp000434995
SRS019068.metadecoder.53		97.47	2.59	97.55	0.81	Bacteria	Firmicutes_A	Clostridia	Lachnospirales	Lachnospiraceae	Ruminococcus_A	Ruminococcus_A sp003011855
SRS097889.metadecoder.45		65.88	2.85	99.52	0.94	Bacteria	Firmicutes_A	Clostridia	Lachnospirales	Lachnospiraceae	Sellimonas	Sellimonas intestinalis
SRS097889.metadecoder.47		77.72	2.01	97.83	0.85	Bacteria	Firmicutes_A	Clostridia	Oscillospirales	Oscillospiraceae	CAG-110	CAG-110 sp003525905
SRS097889.metadecoder.49		53.31	4.03	97.63	0.8	Bacteria	Firmicutes_A	Clostridia	Oscillospirales	Acutalibacteraceae	Acutalibacter	Acutalibacter sp900543555
SRS052027.metadecoder.15		96.62	0.81	97.55	0.73	Bacteria	Firmicutes_A	Clostridia	Lachnospirales	Lachnospiraceae	Roseburia	Roseburia sp900552665
SRS097889.metadecoder.50		86.05	0.03	98.45	0.74	Bacteria	Firmicutes_A	Clostridia_A	Christensenellales	QAND01	UMGS1975	UMGS1975 sp900546685
SRS097889.metadecoder.51		80.31	2.24	98	0.93	Bacteria	Firmicutes_A	Clostridia	Lachnospirales	Lachnospiraceae	Acetatifactor	Acetatifactor sp900066565
SRS097889.metadecoder.56		50.48	0.63	98.03	0.87	Bacteria	Firmicutes_A	Clostridia	Lachnospirales	Lachnospiraceae	Blautia_A	Blautia_A wexlerae
SRS097889.metadecoder.18		90.6	1.12	97.55	0.91	Bacteria	Firmicutes_A	Clostridia	Oscillospirales	Oscillospiraceae	CAG-83	CAG-83 sp000431575
SRS015431.metadecoder.37		93.84	0	97.54	0.89	Bacteria	Firmicutes_A	Clostridia	Lachnospirales	Lachnospiraceae	Agathobacter	Agathobacter rectalis
SRS097889.metadecoder.8		77.41	6.9	97.26	0.74	Bacteria	Bacteroidota	Bacteroidia	Bacteroidales	Bacteroidaceae	Bacteroides	Bacteroides thetaiotaomicron
SRS019068.metadecoder.67		95.9	2.49	97.53	0.91	Bacteria	Firmicutes_A	Clostridia	Lachnospirales	Lachnospiraceae	Eisenbergiella	Eisenbergiella sp900066775
SRS147766.metadecoder.24		97.99	1.01	97.53	0.79	Bacteria	Firmicutes_A	Clostridia	Monoglobales_A	UBA1381	CAG-41	CAG-41 sp900066215
SRS102808.metadecoder.10		85.15	1.23	95.6	0.94	Bacteria	Actinobacteriota	Actinomycetia	Actinomycetales	Actinomycetaceae	Pauljensenia	Pauljensenia sp000308055
SRS102808.metadecoder.12		73.49	1.72	97.82	0.9	Bacteria	Actinobacteriota	Actinomycetia	Actinomycetales	Actinomycetaceae	Pauljensenia	Pauljensenia sp000278725
SRS102808.metadecoder.13		59.48	0	97.49	0.95	Bacteria	Bacteroidota	Bacteroidia	Bacteroidales	Bacteroidaceae	Prevotella	Prevotella sp000257925
SRS102808.metadecoder.15		89.74	1.56	N/A	N/A	Bacteria	Firmicutes_C	Negativicutes	Selenomonadales	Selenomonadaceae	Centipeda
SRS015431.metadecoder.75		93.72	1.09	97.5	0.91	Bacteria	Firmicutes_A	Clostridia	Lachnospirales	Lachnospiraceae	Eisenbergiella	Eisenbergiella sp900066775
SRS147766.metadecoder.12		97.26	0	97.5	0.93	Bacteria	Firmicutes_A	Clostridia	Oscillospirales	Ruminococcaceae	Ruminococcus_D	Ruminococcus_D bicirculans
SRS102808.metadecoder.20		54.84	9.38	95.13	0.8	Bacteria	Bacteroidota	Bacteroidia	Bacteroidales	Porphyromonadaceae	Porphyromonas	Porphyromonas somerae_A
SRS102808.metadecoder.23		54.61	2.5	96.4	0.84	Bacteria	Firmicutes_C	Negativicutes	Veillonellales	Veillonellaceae	Veillonella	Veillonella atypica
SRS102808.metadecoder.27		69.42	0.34	96.92	0.91	Bacteria	Proteobacteria	Gammaproteobacteria	Enterobacterales	Pasteurellaceae	Haemophilus_A	Haemophilus_A sputorum
SRS102808.metadecoder.28		71.59	1.96	96.53	0.88	Bacteria	Firmicutes_A	Clostridia	Lachnospirales	Lachnospiraceae	Oribacterium	Oribacterium parvum
SRS102808.metadecoder.35		75.89	1.42	96.92	0.95	Bacteria	Firmicutes_A	Clostridia	Peptostreptococcales	Anaerovoracaceae	Mogibacterium	Mogibacterium diversum
SRS102808.metadecoder.38		80.95	7.49	96.23	0.96	Bacteria	Firmicutes_A	Clostridia	Lachnospirales	Lachnospiraceae	Stomatobaculum	Stomatobaculum longum
SRS102808.metadecoder.4		83.78	0	N/A	N/A	Bacteria	Bacteroidota	Bacteroidia	Bacteroidales	Bacteroidaceae	F0040
SRS102808.metadecoder.41		56.03	0	97.78	0.95	Bacteria	Bacteroidota	Bacteroidia	Bacteroidales	Bacteroidaceae	Prevotella	Prevotella salivae
SRS102808.metadecoder.45		60.63	0.2	96.06	0.99	Bacteria	Actinobacteriota	Actinomycetia	Actinomycetales	Actinomycetaceae	Actinomyces	Actinomyces graevenitzii
SRS102808.metadecoder.46		53.83	0.92	96.74	0.95	Bacteria	Firmicutes_A	Clostridia	Lachnospirales	Lachnospiraceae	Oribacterium	Oribacterium sinus
SRS102808.metadecoder.47		63.38	0	N/A	N/A	Bacteria	Bacteroidota	Bacteroidia	Flavobacteriales	Weeksellaceae	GCA-2747105
SRS102808.metadecoder.49		52.58	1.3	97.52	0.92	Bacteria	Actinobacteriota	Actinomycetia	Actinomycetales	Actinomycetaceae	Actinomyces	Actinomyces oris_A
SRS102808.metadecoder.55		62	1.25	96.58	0.84	Bacteria	Firmicutes_A	Clostridia	Peptostreptococcales	Anaerovoracaceae	Eubacterium_B	Eubacterium_B sulci
SRS147766.metadecoder.9		97.99	0	97.5	0.9	Bacteria	Firmicutes_A	Clostridia	Lachnospirales	Lachnospiraceae	Lachnospira	Lachnospira eligens_B
SRS102808.metadecoder.62		80.34	3.37	98.16	0.95	Bacteria	Fusobacteriota	Fusobacteriia	Fusobacteriales	Fusobacteriaceae	Fusobacterium	Fusobacterium periodonticum_D
SRS148193.metadecoder.12		91.9	1.31	97.5	0.93	Bacteria	Bacteroidota	Bacteroidia	Flavobacteriales	Flavobacteriaceae	Capnocytophaga	Capnocytophaga sp000318275
SRS102808.metadecoder.9		80.83	0	N/A	N/A	Bacteria	Firmicutes_A	Clostridia	Lachnospirales	Lachnospiraceae	Stomatobaculum
SRS052027.metadecoder.6		98.63	0	97.49	0.86	Bacteria	Firmicutes_A	Clostridia	Oscillospirales	Ruminococcaceae	Ruminococcus_D	Ruminococcus_D bicirculans
SRS105100.metadecoder.12		84.53	1.1	98.13	0.91	Bacteria	Firmicutes_C	Negativicutes	Selenomonadales	Selenomonadaceae	Centipeda	Centipeda noxia
SRS105100.metadecoder.13		75.47	0	N/A	N/A	Bacteria	Proteobacteria	Gammaproteobacteria	Enterobacterales	Pasteurellaceae	Mesocricetibacter
SRS056481.metadecoder.4		91.95	0	97.49	0.83	Bacteria	Firmicutes_A	Clostridia	Oscillospirales	Oscillospiraceae	ER4	ER4 sp900317525
SRS147766.metadecoder.16		98.64	0.68	97.48	0.89	Bacteria	Firmicutes_A	Clostridia	Oscillospirales	Ruminococcaceae	Faecalibacterium	Faecalibacterium prausnitzii_C
SRS018984.metadecoder.11		99.03	0	97.47	0.87	Bacteria	Firmicutes_A	Clostridia	Lachnospirales	Lachnospiraceae	Agathobacter	Agathobacter rectalis
SRS019068.metadecoder.76		91.13	1.52	97.47	0.73	Bacteria	Bacteroidota	Bacteroidia	Bacteroidales	Marinifilaceae	Butyricimonas	Butyricimonas faecihominis
SRS105100.metadecoder.19		89.71	0.95	98.63	0.97	Bacteria	Actinobacteriota	Actinomycetia	Actinomycetales	Actinomycetaceae	Actinomyces	Actinomyces massiliensis
SRS056481.metadecoder.8		97.96	0	97.46	0.93	Bacteria	Verrucomicrobiota	Verrucomicrobiae	Verrucomicrobiales	Akkermansiaceae	Akkermansia	Akkermansia muciniphila
SRS105100.metadecoder.23		85.12	0.21	96.78	0.95	Bacteria	Bacteroidota	Bacteroidia	Bacteroidales	Tannerellaceae	Tannerella	Tannerella sp003033925
SRS077552.metadecoder.6		98.43	0	97.46	0.87	Bacteria	Firmicutes_A	Clostridia	Lachnospirales	Lachnospiraceae	Eubacterium_F	Eubacterium_F sp003491505
SRS142890.metadecoder.9		98.63	0	97.46	0.89	Bacteria	Firmicutes_A	Clostridia	Oscillospirales	Ruminococcaceae	Ruminococcus_D	Ruminococcus_D bicirculans
SRS097889.metadecoder.44		91.21	2.15	97.45	0.84	Bacteria	Firmicutes_A	Clostridia	Monoglobales_A	UBA1381	CAG-41	CAG-41 sp900066215
SRS105100.metadecoder.33		72.12	3.31	97.57	0.92	Bacteria	Proteobacteria	Gammaproteobacteria	Burkholderiales	Neisseriaceae	Neisseria	Neisseria sp000090875
SRS105100.metadecoder.34		78.24	2.25	96.54	0.83	Bacteria	Firmicutes	Bacilli	Lactobacillales	Aerococcaceae	Abiotrophia	Abiotrophia sp001815865
SRS105100.metadecoder.36		64.29	1.66	97.38	0.98	Bacteria	Firmicutes	Bacilli	Lactobacillales	Aerococcaceae	Granulicatella	Granulicatella adiacens
SRS105100.metadecoder.39		83	1.4	97.64	0.96	Bacteria	Actinobacteriota	Actinomycetia	Mycobacteriales	Mycobacteriaceae	Corynebacterium	Corynebacterium durum
SRS045645.metadecoder.5		98.7	0.64	97.43	0.85	Bacteria	Bacteroidota	Bacteroidia	Bacteroidales	Tannerellaceae	Parabacteroides	Parabacteroides distasonis
SRS105100.metadecoder.45		85.02	1.24	96.34	0.91	Bacteria	Bacteroidota	Bacteroidia	Flavobacteriales	Flavobacteriaceae	Capnocytophaga	Capnocytophaga ochracea
SRS105100.metadecoder.47		66.69	2.25	N/A	N/A	Bacteria	Patescibacteria	Gracilibacteria	Absconditabacterales	X112	HOT-345
SRS077552.metadecoder.13		97.99	0.06	97.43	0.89	Bacteria	Firmicutes_A	Clostridia	Lachnospirales	Lachnospiraceae	Lachnospira	Lachnospira eligens_B
SRS105100.metadecoder.51		78.3	4.92	97.56	0.94	Bacteria	Proteobacteria	Gammaproteobacteria	Enterobacterales	Pasteurellaceae	Rodentibacter	Rodentibacter sp901420285
SRS147149.metadecoder.13		97.87	0.83	97.43	0.92	Bacteria	Firmicutes_A	Clostridia	Peptostreptococcales	Anaerovoracaceae	Eubacterium_B	Eubacterium_B sulci
SRS105100.metadecoder.61		51.72	7.76	N/A	N/A	Bacteria	Firmicutes_A	Clostridia	Lachnospirales	Lachnospiraceae	Lachnoanaerobaculum
SRS105100.metadecoder.7		63.12	3.16	N/A	N/A	Bacteria	Patescibacteria	Saccharimonadia	Saccharimonadales	Saccharimonadaceae	Saccharimonas
SRS105100.metadecoder.72		51.94	4.16	97.34	0.73	Bacteria	Firmicutes_A	Clostridia	Tissierellales	Helcococcaceae	Parvimonas	Parvimonas sp000214475
SRS105100.metadecoder.73		50.13	0.99	98.5	0.98	Bacteria	Actinobacteriota	Actinomycetia	Actinomycetales	Micrococcaceae	Rothia	Rothia aeria
SRS105153.metadecoder.1		77.07	7.76	96.29	0.78	Bacteria	Bacteroidota	Bacteroidia	Bacteroidales	Bacteroidaceae	Bacteroides	Bacteroides uniformis
SRS097889.metadecoder.6		96.43	0.68	97.42	0.89	Bacteria	Verrucomicrobiota	Verrucomicrobiae	Verrucomicrobiales	Akkermansiaceae	Akkermansia	Akkermansia muciniphila
SRS142890.metadecoder.2		97.96	0.68	97.42	0.92	Bacteria	Verrucomicrobiota	Verrucomicrobiae	Verrucomicrobiales	Akkermansiaceae	Akkermansia	Akkermansia muciniphila
SRS018443.metadecoder.7		94.73	0	97.41	0.95	Bacteria	Bacteroidota	Bacteroidia	Bacteroidales	Bacteroidaceae	Prevotella	Prevotella maculosa
SRS021496.metadecoder.4		91.65	0.34	97.4	0.97	Bacteria	Bacteroidota	Bacteroidia	Bacteroidales	Bacteroidaceae	Prevotella	Prevotella nanceiensis
SRS021897.metadecoder.2		96.73	0.68	97.4	0.92	Bacteria	Bacteroidota	Bacteroidia	Bacteroidales	Bacteroidaceae	Prevotella	Prevotella salivae
SRS077552.metadecoder.14		98.2	1.92	97.34	0.83	Bacteria	Firmicutes_A	Clostridia	Lachnospirales	Lachnospiraceae	Eisenbergiella	Eisenbergiella sp900066775
SRS018984.metadecoder.15		95.46	2.4	97.33	0.91	Bacteria	Bacteroidota	Bacteroidia	Bacteroidales	Rikenellaceae	Alistipes	Alistipes onderdonkii
SRS078738.metadecoder.3		98.58	0.47	97.33	0.93	Bacteria	Actinobacteriota	Actinomycetia	Actinomycetales	Actinomycetaceae	Pauljensenia	Pauljensenia odontolytica_A
SRS105153.metadecoder.19		60.69	0	99.25	0.89	Bacteria	Bacteroidota	Bacteroidia	Bacteroidales	Bacteroidaceae	Bacteroides	Bacteroides caccae
SRS142890.metadecoder.31		94.68	0.96	97.32	0.95	Bacteria	Bacteroidota	Bacteroidia	Bacteroidales	Rikenellaceae	Alistipes	Alistipes onderdonkii
SRS105153.metadecoder.20		74.48	2.59	98.72	0.87	Bacteria	Bacteroidota	Bacteroidia	Bacteroidales	Bacteroidaceae	Bacteroides	Bacteroides stercoris
SRS015431.metadecoder.69		93.46	3.48	97.31	0.91	Bacteria	Firmicutes_A	Clostridia	Lachnospirales	Lachnospiraceae	KLE1615	KLE1615 sp900066985
SRS052027.metadecoder.14		95.15	0.32	97.29	0.68	Bacteria	Firmicutes_C	Negativicutes	Veillonellales	Dialisteraceae	UBA1822	UBA1822 sp002314995
SRS015431.metadecoder.36		95.88	0.96	97.28	0.96	Bacteria	Bacteroidota	Bacteroidia	Bacteroidales	Rikenellaceae	Alistipes	Alistipes onderdonkii
SRS018836.metadecoder.12		96.79	0.96	97.27	0.94	Bacteria	Bacteroidota	Bacteroidia	Bacteroidales	Rikenellaceae	Alistipes	Alistipes onderdonkii
SRS105153.metadecoder.28		71.93	1.75	98.83	0.93	Bacteria	Firmicutes_A	Clostridia	Lachnospirales	Lachnospiraceae	Roseburia	Roseburia intestinalis
SRS105153.metadecoder.29		83.56	3.57	97.47	0.92	Bacteria	Firmicutes_A	Clostridia	Oscillospirales	Ruminococcaceae	Faecalibacterium	Faecalibacterium prausnitzii_D
SRS105153.metadecoder.30		89.29	3.01	98.09	0.88	Bacteria	Firmicutes_A	Clostridia	Lachnospirales	Lachnospiraceae	Blautia_A	Blautia_A wexlerae
SRS147149.metadecoder.9		97.21	4.96	97.26	0.82	Bacteria	Proteobacteria	Gammaproteobacteria	Enterobacterales	Pasteurellaceae	Haemophilus_A	Haemophilus_A sputorum
SRS105153.metadecoder.36		67.61	1.79	98.05	0.83	Bacteria	Firmicutes_A	Clostridia	Oscillospirales	Ruminococcaceae	Gemmiger	Gemmiger sp900540775
SRS105153.metadecoder.39		87.24	0.11	98.73	0.83	Bacteria	Firmicutes_A	Clostridia	Oscillospirales	Ruminococcaceae	Ruminococcus_C	Ruminococcus_C sp900545285
SRS019068.metadecoder.46		91.74	1.92	97.24	0.95	Bacteria	Bacteroidota	Bacteroidia	Bacteroidales	Rikenellaceae	Alistipes	Alistipes onderdonkii
SRS097889.metadecoder.19		99.36	0.48	97.22	0.84	Bacteria	Firmicutes_A	Clostridia	Lachnospirales	Lachnospiraceae	Agathobacter	Agathobacter rectalis
SRS105153.metadecoder.42		86.16	0.4	97.66	0.88	Bacteria	Firmicutes_A	Clostridia	Lachnospirales	Lachnospiraceae	Agathobacter	Agathobacter rectalis
SRS105153.metadecoder.43		84.34	1.01	97.51	0.9	Bacteria	Firmicutes_A	Clostridia	Oscillospirales	Acutalibacteraceae	CAG-217	CAG-217 sp000436335
SRS105153.metadecoder.45		62.13	1.79	98.45	0.96	Bacteria	Firmicutes_A	Clostridia	Oscillospirales	Ruminococcaceae	Faecalibacterium	Faecalibacterium prausnitzii_I
SRS105153.metadecoder.48		66.07	0	97.8	0.95	Bacteria	Firmicutes_A	Clostridia	Oscillospirales	Ruminococcaceae	Gemmiger	Gemmiger formicilis
SRS077552.metadecoder.1		98.8	0.48	97.21	0.91	Bacteria	Bacteroidota	Bacteroidia	Bacteroidales	Rikenellaceae	Alistipes	Alistipes onderdonkii
SRS018473.metadecoder.9		97.16	0.71	97.2	0.94	Bacteria	Firmicutes_A	Clostridia	Peptostreptococcales	Anaerovoracaceae	Eubacterium_B	Eubacterium_B sulci
SRS018443.metadecoder.10		96.03	0.48	97.19	0.93	Bacteria	Bacteroidota	Bacteroidia	Flavobacteriales	Flavobacteriaceae	Capnocytophaga	Capnocytophaga granulosa
SRS105153.metadecoder.63		52.03	0.24	99.11	0.97	Bacteria	Firmicutes_A	Clostridia	Oscillospirales	Oscillospiraceae	Oscillibacter	Oscillibacter welbionis
SRS018836.metadecoder.29		96.42	1.73	97.18	0.83	Bacteria	Firmicutes_A	Clostridia	Lachnospirales	Lachnospiraceae	Acetatifactor	Acetatifactor sp900066365
SRS019068.metadecoder.99		90.35	2.43	97.17	0.91	Bacteria	Firmicutes_A	Clostridia	Lachnospirales	Lachnospiraceae	KLE1615	KLE1615 sp900066985
SRS142890.metadecoder.38		96.64	0.02	97.16	0.86	Bacteria	Firmicutes_A	Clostridia	Oscillospirales	Oscillospiraceae	ER4	ER4 sp000765235
SRS148193.metadecoder.19		94.7	2.14	97.15	0.92	Bacteria	Bacteroidota	Bacteroidia	Flavobacteriales	Flavobacteriaceae	Capnocytophaga	Capnocytophaga sp000466425
SRS015431.metadecoder.50		96.28	0.19	97.1	0.92	Bacteria	Bacteroidota	Bacteroidia	Bacteroidales	Bacteroidaceae	Prevotellamassilia	Prevotellamassilia timonensis
SRS077552.metadecoder.4		97.58	0	97.09	0.84	Bacteria	Firmicutes_A	Clostridia	Lachnospirales	Lachnospiraceae	Agathobacter	Agathobacter rectalis
SRS019126.metadecoder.7		97.53	0.67	97.08	0.85	Bacteria	Firmicutes	Bacilli	Lactobacillales	Streptococcaceae	Streptococcus	Streptococcus sp001556435
SRS019068.metadecoder.38		96.65	0.19	97.06	0.92	Bacteria	Bacteroidota	Bacteroidia	Bacteroidales	Bacteroidaceae	Prevotellamassilia	Prevotellamassilia timonensis
SRS142890.metadecoder.14		70.17	1.72	97.41	0.79	Bacteria	Bacteroidota	Bacteroidia	Bacteroidales	Bacteroidaceae	Bacteroides	Bacteroides xylanisolvens
SRS142890.metadecoder.15		76.9	1.72	99.18	0.89	Bacteria	Bacteroidota	Bacteroidia	Bacteroidales	Bacteroidaceae	Phocaeicola	Phocaeicola vulgatus
SRS142890.metadecoder.16		58.97	8.62	98.76	0.92	Bacteria	Bacteroidota	Bacteroidia	Bacteroidales	Bacteroidaceae	Bacteroides	Bacteroides eggerthii
SRS142890.metadecoder.17		53.45	1.72	98.61	0.65	Bacteria	Bacteroidota	Bacteroidia	Bacteroidales	Bacteroidaceae	Phocaeicola	Phocaeicola massiliensis
SRS142890.metadecoder.18		62.07	3.45	99.13	0.89	Bacteria	Bacteroidota	Bacteroidia	Bacteroidales	Bacteroidaceae	Bacteroides	Bacteroides faecis
SRS142890.metadecoder.19		64.14	3.45	99.44	0.92	Bacteria	Bacteroidota	Bacteroidia	Bacteroidales	Bacteroidaceae	Bacteroides	Bacteroides sp900066265
SRS019126.metadecoder.14		94.68	0.71	97.06	0.94	Bacteria	Firmicutes_A	Clostridia	Peptostreptococcales	Anaerovoracaceae	Mogibacterium	Mogibacterium diversum
SRS077552.metadecoder.15		96.64	0	97.05	0.84	Bacteria	Firmicutes_A	Clostridia	Oscillospirales	Oscillospiraceae	ER4	ER4 sp000765235
SRS078738.metadecoder.4		99.37	3.31	97.05	0.88	Bacteria	Firmicutes_C	Negativicutes	Selenomonadales	Selenomonadaceae	Centipeda	Centipeda artemidis
SRS042910.metadecoder.8		95.16	0.34	97.01	0.96	Bacteria	Bacteroidota	Bacteroidia	Bacteroidales	Bacteroidaceae	Prevotella	Prevotella nanceiensis
SRS142890.metadecoder.29		66.72	4.31	99.12	0.91	Bacteria	Bacteroidota	Bacteroidia	Bacteroidales	Bacteroidaceae	Bacteroides	Bacteroides caccae
SRS077552.metadecoder.19		94.49	4.03	97.01	0.91	Bacteria	Firmicutes_A	Clostridia	Oscillospirales	Ruminococcaceae	Faecalibacterium	Faecalibacterium prausnitzii_G
SRS147766.metadecoder.21		91.49	2.16	97.01	0.88	Bacteria	Bacteroidota	Bacteroidia	Bacteroidales	Rikenellaceae	Alistipes	Alistipes onderdonkii
SRS142890.metadecoder.34		58.97	0.86	97.96	0.87	Bacteria	Bacteroidota	Bacteroidia	Bacteroidales	Bacteroidaceae	Bacteroides	Bacteroides stercoris
SRS019126.metadecoder.4		95.39	2.84	96.99	0.82	Bacteria	Firmicutes_A	Clostridia	Peptostreptococcales	Anaerovoracaceae	Eubacterium_B	Eubacterium_B sulci
SRS142890.metadecoder.37		88.22	0.91	98.36	0.96	Bacteria	Firmicutes_A	Clostridia	Oscillospirales	Ruminococcaceae	Faecalibacterium	Faecalibacterium prausnitzii_G
SRS015431.metadecoder.9		98.75	0.62	96.96	0.89	Bacteria	Proteobacteria	Gammaproteobacteria	Burkholderiales	Burkholderiaceae	Duodenibacillus	Duodenibacillus sp900538905
SRS142890.metadecoder.39		90.77	5.61	99.63	0.94	Bacteria	Firmicutes_A	Clostridia	Oscillospirales	Oscillospiraceae	Oscillibacter	Oscillibacter welbionis
SRS105100.metadecoder.24		92.71	1.47	96.96	0.95	Bacteria	Proteobacteria	Gammaproteobacteria	Cardiobacteriales	Cardiobacteriaceae	Cardiobacterium	Cardiobacterium hominis
SRS142890.metadecoder.40		86.69	0	98.21	0.89	Bacteria	Firmicutes_A	Clostridia	Oscillospirales	Oscillospiraceae	CAG-103	CAG-103 sp000432375
SRS142890.metadecoder.42		74.11	1.79	97.62	0.91	Bacteria	Firmicutes_A	Clostridia	Oscillospirales	Ruminococcaceae	Faecalibacterium	Faecalibacterium prausnitzii_C
SRS142890.metadecoder.43		88.14	3.36	98.25	0.85	Bacteria	Firmicutes_A	Clostridia	Oscillospirales	Oscillospiraceae	CAG-170	CAG-170 sp000432135
SRS142890.metadecoder.46		79.11	0.88	98.76	0.84	Bacteria	Firmicutes_A	Clostridia	Lachnospirales	Lachnospiraceae	Lachnospira	Lachnospira sp900316325
SRS142890.metadecoder.47		71.03	0	97.84	0.83	Bacteria	Bacteroidota	Bacteroidia	Bacteroidales	Bacteroidaceae	Bacteroides	Bacteroides uniformis
SRS055177.metadecoder.1		97.86	1.08	96.95	0.93	Bacteria	Bacteroidota	Bacteroidia	Bacteroidales	Bacteroidaceae	Prevotella	Prevotella nanceiensis
SRS097889.metadecoder.14		98.75	0.62	96.94	0.88	Bacteria	Proteobacteria	Gammaproteobacteria	Burkholderiales	Burkholderiaceae	Duodenibacillus	Duodenibacillus sp900538905
SRS142890.metadecoder.50		75	0	99.62	0.97	Bacteria	Bacteroidota	Bacteroidia	Bacteroidales	Tannerellaceae	Parabacteroides	Parabacteroides merdae
SRS019126.metadecoder.10		95.77	1.27	96.9	0.9	Bacteria	Firmicutes_A	Clostridia	Lachnospirales	Lachnospiraceae	Lachnoanaerobaculum	Lachnoanaerobaculum sp000287675
SRS142890.metadecoder.55		79.41	1.79	99.16	0.92	Bacteria	Bacteroidota	Bacteroidia	Bacteroidales	Marinifilaceae	Odoribacter	Odoribacter splanchnicus
SRS142890.metadecoder.57		84.05	0.17	97.64	0.89	Bacteria	Firmicutes_A	Clostridia	Oscillospirales	Ruminococcaceae	Gemmiger	Gemmiger formicilis
SRS142890.metadecoder.58		75.22	0.67	98.36	0.97	Bacteria	Firmicutes_A	Clostridia	Lachnospirales	Lachnospiraceae	CAG-127	CAG-127 sp900319515
SRS142890.metadecoder.59		70.66	3.21	99.03	0.82	Bacteria	Bacteroidota	Bacteroidia	Bacteroidales	Coprobacteraceae	Coprobacter	Coprobacter fastidiosus
SRS148193.metadecoder.33		93.72	1.16	96.9	0.96	Bacteria	Firmicutes	Bacilli	Lactobacillales	Aerococcaceae	Granulicatella	Granulicatella adiacens
SRS142890.metadecoder.63		60.61	0	98.22	0.93	Bacteria	Firmicutes_A	Clostridia	Oscillospirales	Acutalibacteraceae	Ruminococcus_E	Ruminococcus_E bromii
SRS142890.metadecoder.65		50	0	97.23	0.75	Bacteria	Firmicutes_A	Clostridia	Oscillospirales	Oscillospiraceae	Oscillibacter	Oscillibacter sp001916835
SRS142890.metadecoder.66		53.69	0	97.05	0.95	Bacteria	Firmicutes_A	Clostridia	Oscillospirales	Ruminococcaceae	Faecalibacterium	Faecalibacterium prausnitzii
SRS018984.metadecoder.16		97.99	0.67	96.88	0.78	Bacteria	Firmicutes_A	Clostridia	Oscillospirales	Oscillospiraceae	ER4	ER4 sp000765235
SRS142890.metadecoder.70		50.16	4.55	97.64	0.93	Bacteria	Firmicutes_A	Clostridia	Oscillospirales	Ruminococcaceae	Faecalibacterium	Faecalibacterium prausnitzii_D
SRS142890.metadecoder.72		60.16	0	98.28	0.96	Bacteria	Firmicutes_A	Clostridia	Oscillospirales	Ruminococcaceae	CAG-353	CAG-353 sp900066885
SRS147149.metadecoder.15		93.64	1.46	96.87	0.98	Bacteria	Actinobacteriota	Actinomycetia	Actinomycetales	Actinomycetaceae	Actinomyces	Actinomyces graevenitzii
SRS018473.metadecoder.3		95.63	0.08	96.86	0.96	Bacteria	Bacteroidota	Bacteroidia	Bacteroidales	Bacteroidaceae	Prevotella	Prevotella nanceiensis
SRS102808.metadecoder.6		95.03	0.68	96.86	0.9	Bacteria	Bacteroidota	Bacteroidia	Bacteroidales	Bacteroidaceae	Prevotella	Prevotella sp000599605
SRS105100.metadecoder.32		91.56	1.71	96.81	0.96	Bacteria	Proteobacteria	Gammaproteobacteria	Burkholderiales	Burkholderiaceae	Lautropia	Lautropia mirabilis
SRS147149.metadecoder.11		88.94	4.41	95.47	0.86	Bacteria	Actinobacteriota	Actinomycetia	Actinomycetales	Actinomycetaceae	Pauljensenia	Pauljensenia sp000278725
SRS105100.metadecoder.27		94.63	0.76	96.77	0.95	Bacteria	Bacteroidota	Bacteroidia	Bacteroidales	Bacteroidaceae	Prevotella	Prevotella loescheii
SRS147149.metadecoder.14		55.17	0	96.75	0.78	Bacteria	Bacteroidota	Bacteroidia	Bacteroidales	Bacteroidaceae	Prevotella	Prevotella jejuni
SRS078738.metadecoder.22		90.1	1.43	96.76	0.94	Bacteria	Bacteroidota	Bacteroidia	Flavobacteriales	Flavobacteriaceae	Capnocytophaga	Capnocytophaga ochracea
SRS078738.metadecoder.1		98.46	0	96.67	0.94	Bacteria	Firmicutes	Bacilli	Lactobacillales	Aerococcaceae	Abiotrophia	Abiotrophia sp001815865
SRS018443.metadecoder.8		98.39	1.21	96.66	0.92	Bacteria	Actinobacteriota	Coriobacteriia	Coriobacteriales	Atopobiaceae	Olsenella	Olsenella sp001189515
SRS147149.metadecoder.2		78.65	2.25	96.67	0.75	Bacteria	Fusobacteriota	Fusobacteriia	Fusobacteriales	Leptotrichiaceae	Leptotrichia_A	Leptotrichia_A sp000469505
SRS147149.metadecoder.20		87.06	2.89	95.61	0.91	Bacteria	Firmicutes_A	Clostridia	Lachnospirales	Lachnospiraceae	Oribacterium	Oribacterium sinus
SRS056481.metadecoder.23		96	1.01	96.66	0.82	Bacteria	Bacteroidota	Bacteroidia	Bacteroidales	Bacteroidaceae	Prevotella	Prevotella copri
SRS105153.metadecoder.24		95.64	0.67	96.66	0.87	Bacteria	Firmicutes_A	Clostridia	Oscillospirales	Ruminococcaceae	Ruminiclostridium_E	Ruminiclostridium_E siraeum
SRS097889.metadecoder.16		95.64	0	96.65	0.88	Bacteria	Firmicutes_A	Clostridia	Oscillospirales	Ruminococcaceae	Ruminiclostridium_E	Ruminiclostridium_E siraeum
SRS147149.metadecoder.24		73.57	0.84	97.47	0.95	Bacteria	Bacteroidota	Bacteroidia	Bacteroidales	Bacteroidaceae	Prevotella	Prevotella nanceiensis
SRS147149.metadecoder.25		64.14	2.07	95.26	0.9	Bacteria	Actinobacteriota	Actinomycetia	Actinomycetales	Actinomycetaceae	Pauljensenia	Pauljensenia sp000466265
SRS147149.metadecoder.26		89.78	0.96	N/A	N/A	Bacteria	Bacteroidota	Bacteroidia	Bacteroidales	Bacteroidaceae	Prevotella
SRS147149.metadecoder.29		87.5	1.42	97.62	0.93	Bacteria	Bacteroidota	Bacteroidia	Bacteroidales	Bacteroidaceae	Prevotella	Prevotella salivae
SRS147149.metadecoder.30		67.37	3.2	96.1	0.66	Bacteria	Actinobacteriota	Actinomycetia	Actinomycetales	Micrococcaceae	Rothia	Rothia mucilaginosa
SRS147149.metadecoder.35		78.37	0.71	97.32	0.84	Bacteria	Firmicutes_A	Clostridia	Peptostreptococcales	Anaerovoracaceae	Mogibacterium	Mogibacterium diversum
SRS147149.metadecoder.38		51.42	1.99	N/A	N/A	Bacteria	Patescibacteria	Saccharimonadia	Saccharimonadales	Saccharimonadaceae	UBA2866
SRS147766.metadecoder.32		94.97	0	96.64	0.88	Bacteria	Firmicutes_A	Clostridia	Oscillospirales	Ruminococcaceae	Ruminiclostridium_E	Ruminiclostridium_E siraeum
SRS147149.metadecoder.41		73.04	5.15	97.16	0.91	Bacteria	Firmicutes_A	Clostridia	Lachnospirales	Lachnospiraceae	Oribacterium	Oribacterium parvum
SRS147149.metadecoder.44		55.17	3.29	95.33	0.82	Bacteria	Firmicutes	Bacilli	Lactobacillales	Streptococcaceae	Streptococcus	Streptococcus parasanguinis_B
SRS147149.metadecoder.5		73.82	2.24	N/A	N/A	Bacteria	Firmicutes_A	Clostridia	TANB77	CAG-508	CAG-793
SRS018473.metadecoder.4		97.29	0	96.61	0.94	Bacteria	Bacteroidota	Bacteroidia	Bacteroidales	Bacteroidaceae	Prevotella	Prevotella sp000599605
SRS042910.metadecoder.6		97.43	0.52	96.61	0.87	Bacteria	Bacteroidota	Bacteroidia	Bacteroidales	Bacteroidaceae	Prevotella	Prevotella melaninogenica
SRS019126.metadecoder.13		91.57	2.25	96.59	0.85	Bacteria	Fusobacteriota	Fusobacteriia	Fusobacteriales	Leptotrichiaceae	Leptotrichia_A	Leptotrichia_A sp000469505
SRS078738.metadecoder.30		92.12	3.12	96.56	0.92	Bacteria	Bacteroidota	Bacteroidia	Bacteroidales	Bacteroidaceae	Prevotella	Prevotella loescheii
SRS015431.metadecoder.58		97.65	0	96.55	0.92	Bacteria	Firmicutes_A	Clostridia	Oscillospirales	Ruminococcaceae	Ruminiclostridium_E	Ruminiclostridium_E siraeum
SRS019068.metadecoder.82		94.97	0	96.54	0.93	Bacteria	Firmicutes_A	Clostridia	Oscillospirales	Ruminococcaceae	Ruminiclostridium_E	Ruminiclostridium_E siraeum
SRS142890.metadecoder.27		99.4	0.8	96.52	0.85	Bacteria	Firmicutes_C	Negativicutes	Acidaminococcales	Acidaminococcaceae	Phascolarctobacterium	Phascolarctobacterium sp000436095
SRS105100.metadecoder.6		99.32	0	96.48	0.91	Bacteria	Bacteroidota	Bacteroidia	Bacteroidales	Bacteroidaceae	Prevotella	Prevotella intermedia
SRS148193.metadecoder.20		92.58	1.77	96.48	0.94	Bacteria	Bacteroidota	Bacteroidia	Bacteroidales	Porphyromonadaceae	Porphyromonas	Porphyromonas sp000467855
SRS021496.metadecoder.5		94.59	2.11	96.41	0.92	Bacteria	Firmicutes	Bacilli	Lactobacillales	Streptococcaceae	Streptococcus	Streptococcus salivarius
SRS148193.metadecoder.17		95.8	1.09	96.4	0.93	Bacteria	Bacteroidota	Bacteroidia	Bacteroidales	Bacteroidaceae	Prevotella	Prevotella intermedia
SRS018473.metadecoder.2		99.44	0.56	96.37	0.94	Bacteria	Proteobacteria	Gammaproteobacteria	Burkholderiales	Neisseriaceae	Neisseria	Neisseria sp000186165
SRS147149.metadecoder.10		97.3	0	96.35	0.9	Bacteria	Bacteroidota	Bacteroidia	Bacteroidales	Porphyromonadaceae	Porphyromonas	Porphyromonas somerae_A
SRS021496.metadecoder.42		90.4	0.31	96.34	0.93	Bacteria	Bacteroidota	Bacteroidia	Bacteroidales	Porphyromonadaceae	Porphyromonas	Porphyromonas somerae_A
SRS018443.metadecoder.11		98.06	0.19	96.29	0.92	Bacteria	Bacteroidota	Bacteroidia	Bacteroidales	Tannerellaceae	Tannerella	Tannerella sp003033925
SRS147766.metadecoder.2		82.07	0	98.39	0.85	Bacteria	Bacteroidota	Bacteroidia	Bacteroidales	Rikenellaceae	Alistipes	Alistipes shahii
SRS055177.metadecoder.3		95.14	1.24	96.29	0.95	Bacteria	Actinobacteriota	Actinomycetia	Actinomycetales	Actinomycetaceae	Pauljensenia	Pauljensenia sp000308055
SRS019068.metadecoder.69		94.47	0.84	96.28	0.8	Bacteria	Firmicutes	Bacilli	Erysipelotrichales	Erysipelotrichaceae	Holdemanella	Holdemanella biformis
SRS019068.metadecoder.28		97.27	0	96.26	0.9	Bacteria	Firmicutes_A	Clostridia	Oscillospirales	Acutalibacteraceae	CAG-177	CAG-177 sp003514385
SRS015431.metadecoder.10		96.64	0	96.25	0.88	Bacteria	Firmicutes_A	Clostridia	Oscillospirales	Acutalibacteraceae	CAG-177	CAG-177 sp003514385
SRS018836.metadecoder.3		95.93	0.34	96.24	0.9	Bacteria	Firmicutes_A	Clostridia	Oscillospirales	Acutalibacteraceae	CAG-177	CAG-177 sp003514385
SRS021897.metadecoder.4		98.09	0.06	96.19	0.83	Bacteria	Firmicutes_A	Clostridia	Lachnospirales	Lachnospiraceae	Lachnoanaerobaculum	Lachnoanaerobaculum orale
SRS056481.metadecoder.25		95.93	0.69	96.12	0.91	Bacteria	Firmicutes_A	Clostridia	Oscillospirales	Acutalibacteraceae	CAG-177	CAG-177 sp003514385
SRS021496.metadecoder.7		92.94	0.48	96.08	0.93	Bacteria	Bacteroidota	Bacteroidia	Flavobacteriales	Flavobacteriaceae	Capnocytophaga	Capnocytophaga gingivalis
SRS147149.metadecoder.6		99.37	0.81	96.04	0.89	Bacteria	Bacteroidota	Bacteroidia	Flavobacteriales	Flavobacteriaceae	Capnocytophaga	Capnocytophaga gingivalis
SRS018473.metadecoder.1		100	0.51	96.03	0.95	Bacteria	Actinobacteriota	Actinomycetia	Actinomycetales	Actinomycetaceae	Actinomyces	Actinomyces graevenitzii
SRS148193.metadecoder.1		99.61	0	96.02	0.9	Bacteria	Bacteroidota	Bacteroidia	Bacteroidales	Porphyromonadaceae	Porphyromonas	Porphyromonas endodontalis
SRS147766.metadecoder.30		74.21	0.24	96.35	0.75	Bacteria	Firmicutes_A	Clostridia	TANB77	CAG-508	CAG-354	CAG-354 sp900555085
SRS018473.metadecoder.6		97.62	0.08	96	0.92	Bacteria	Bacteroidota	Bacteroidia	Bacteroidales	Porphyromonadaceae	Porphyromonas	Porphyromonas somerae_A
SRS147766.metadecoder.7		97.96	0	95.94	0.83	Bacteria	Firmicutes_A	Clostridia	Oscillospirales	Ruminococcaceae	Gemmiger	Gemmiger sp900540595
SRS021897.metadecoder.7		96.72	1.29	95.87	0.9	Bacteria	Firmicutes_A	Clostridia	Lachnospirales	Lachnospiraceae	Stomatobaculum	Stomatobaculum longum
SRS147766.metadecoder.35		85.48	1.3	97.65	0.87	Bacteria	Firmicutes_A	Clostridia	Lachnospirales	Lachnospiraceae	Roseburia	Roseburia hominis
SRS147766.metadecoder.36		79.24	3.38	98.88	0.86	Bacteria	Firmicutes_A	Clostridia	TANB77	CAG-508	CAG-354	CAG-354 sp900552655
SRS019126.metadecoder.20		94.35	1.21	95.77	0.92	Bacteria	Actinobacteriota	Coriobacteriia	Coriobacteriales	Atopobiaceae	Lancefieldella	Lancefieldella sp000564995
SRS019126.metadecoder.5		99.77	0	95.76	0.93	Bacteria	Proteobacteria	Gammaproteobacteria	Burkholderiales	Neisseriaceae	Neisseria	Neisseria subflava_B
SRS147766.metadecoder.40		97.49	5.28	N/A	N/A	Bacteria	Firmicutes_A	Clostridia	Oscillospirales	Oscillospiraceae	Lawsonibacter
SRS147766.metadecoder.42		53.51	0	97.58	0.83	Bacteria	Firmicutes_A	Clostridia	Lachnospirales	Lachnospiraceae	Roseburia	Roseburia sp900552665
SRS147766.metadecoder.45		72.02	3.53	98.38	0.74	Bacteria	Firmicutes_A	Clostridia	TANB77	CAG-508	CAG-269	CAG-269 sp000438255
SRS147766.metadecoder.47		50.78	4.23	N/A	N/A	Bacteria	Proteobacteria	Gammaproteobacteria	Burkholderiales	Burkholderiaceae	Parasutterella
SRS147766.metadecoder.49		74.02	1.62	97.85	0.9	Bacteria	Firmicutes_A	Clostridia	Oscillospirales	Oscillospiraceae	F23-B02	F23-B02 sp002472405
SRS147149.metadecoder.22		97.02	0.88	95.72	0.94	Bacteria	Actinobacteriota	Coriobacteriia	Coriobacteriales	Atopobiaceae	Lancefieldella	Lancefieldella sp000564995
SRS147766.metadecoder.51		73.92	1.12	N/A	N/A	Bacteria	Firmicutes	Bacilli	RF39	CAG-433	CAG-594
SRS021897.metadecoder.10		95.3	0.4	95.71	0.93	Bacteria	Proteobacteria	Gammaproteobacteria	Burkholderiales	Neisseriaceae	Neisseria	Neisseria subflava_B
SRS147149.metadecoder.21		90.26	0.63	95.71	0.89	Bacteria	Firmicutes_A	Clostridia	Lachnospirales	Lachnospiraceae	Lachnoanaerobaculum	Lachnoanaerobaculum sp000296385
SRS056481.metadecoder.11		90.6	1.01	95.64	0.78	Bacteria	Firmicutes_A	Clostridia	Oscillospirales	Oscillospiraceae	CAG-83	CAG-83 sp001916855
SRS018443.metadecoder.27		90.24	0.83	95.61	0.91	Bacteria	Bacteroidota	Bacteroidia	Flavobacteriales	Flavobacteriaceae	Capnocytophaga	Capnocytophaga leadbetteri
SRS105100.metadecoder.5		98.72	0	95.59	0.91	Bacteria	Bacteroidota	Bacteroidia	Bacteroidales	Porphyromonadaceae	Porphyromonas	Porphyromonas somerae_A
SRS078738.metadecoder.2		98.87	0	95.58	0.9	Bacteria	Bacteroidota	Bacteroidia	Bacteroidales	Porphyromonadaceae	Porphyromonas	Porphyromonas somerae_A
SRS078738.metadecoder.15		96.97	0.23	95.54	0.92	Bacteria	Proteobacteria	Gammaproteobacteria	Enterobacterales	Pasteurellaceae	Aggregatibacter	Aggregatibacter sp000466335
SRS148193.metadecoder.6		96.75	0.63	95.47	0.92	Bacteria	Bacteroidota	Bacteroidia	Bacteroidales	Porphyromonadaceae	Porphyromonas	Porphyromonas somerae_A
SRS018473.metadecoder.37		91.83	2.67	95.44	0.93	Bacteria	Actinobacteriota	Actinomycetia	Actinomycetales	Micrococcaceae	Rothia	Rothia mucilaginosa
SRS148193.metadecoder.2		73.48	1.12	98.22	0.89	Bacteria	Patescibacteria	Gracilibacteria	BD1-5	UBA6164	GN02-872	GN02-872 sp003260325
SRS015431.metadecoder.34		100	0.6	95.41	0.84	Bacteria	Firmicutes_C	Negativicutes	Acidaminococcales	Acidaminococcaceae	Phascolarctobacterium_A	Phascolarctobacterium_A succinatutens
SRS148193.metadecoder.22		88.52	1.75	97.25	0.92	Bacteria	Actinobacteriota	Actinomycetia	Propionibacteriales	Propionibacteriaceae	Tessaracoccus	Tessaracoccus propionicum
SRS148193.metadecoder.23		82.15	0.16	99.05	0.99	Bacteria	Bacteroidota	Bacteroidia	Bacteroidales	Porphyromonadaceae	Porphyromonas	Porphyromonas catoniae
SRS148193.metadecoder.25		89.09	0	99.23	0.97	Bacteria	Firmicutes	Bacilli	Lactobacillales	Streptococcaceae	Streptococcus	Streptococcus mutans
SRS019068.metadecoder.34		99.4	0.6	95.4	0.84	Bacteria	Firmicutes_C	Negativicutes	Acidaminococcales	Acidaminococcaceae	Phascolarctobacterium_A	Phascolarctobacterium_A succinatutens
SRS148193.metadecoder.28		89.3	0.87	N/A	N/A	Bacteria	Proteobacteria	Gammaproteobacteria	Burkholderiales	Neisseriaceae
SRS148193.metadecoder.30		72.99	1.04	96.23	0.93	Bacteria	Proteobacteria	Gammaproteobacteria	Enterobacterales	Pasteurellaceae	Haemophilus_D	Haemophilus_D parainfluenzae
SRS148193.metadecoder.31		77.36	1.67	99.32	0.99	Bacteria	Actinobacteriota	Actinomycetia	Actinomycetales	Actinomycetaceae	Ancrocorticia	Ancrocorticia sp000466165
SRS148193.metadecoder.27		92.98	1.42	95.39	0.93	Bacteria	Proteobacteria	Gammaproteobacteria	Enterobacterales	Pasteurellaceae	Aggregatibacter	Aggregatibacter segnis_A
SRS148193.metadecoder.38		73.01	1.99	97.87	0.88	Bacteria	Actinobacteriota	Actinomycetia	Actinomycetales	Micrococcaceae	Rothia	Rothia aeria
SRS148193.metadecoder.39		64.85	2.63	95.73	0.84	Bacteria	Firmicutes	Bacilli	Lactobacillales	Streptococcaceae	Streptococcus	Streptococcus cristatus
SRS148193.metadecoder.4		62.89	0	97.07	0.92	Bacteria	Patescibacteria	Saccharimonadia	Saccharimonadales	Saccharimonadaceae	UMGS1907	UMGS1907 sp900555945
SRS148193.metadecoder.47		68.4	5.3	96.34	0.8	Bacteria	Firmicutes	Bacilli	Lactobacillales	Aerococcaceae	Abiotrophia	Abiotrophia sp001815865
SRS018473.metadecoder.23		93.48	2.42	95.34	0.93	Bacteria	Actinobacteriota	Coriobacteriia	Coriobacteriales	Atopobiaceae	Lancefieldella	Lancefieldella sp000564995
SRS148193.metadecoder.50		53.52	9.09	95	0.65	Bacteria	Fusobacteriota	Fusobacteriia	Fusobacteriales	Leptotrichiaceae	Leptotrichia	Leptotrichia hofstadii
SRS148193.metadecoder.51		65.57	7.19	99.22	0.91	Bacteria	Campylobacterota	Campylobacteria	Campylobacterales	Campylobacteraceae	Campylobacter_A	Campylobacter_A concisus_I
SRS148193.metadecoder.52		83.05	3.37	N/A	N/A	Bacteria	Campylobacterota	Campylobacteria	Campylobacterales	Campylobacteraceae	Campylobacter_B
SRS148193.metadecoder.53		77.6	1.48	97.77	0.96	Bacteria	Proteobacteria	Gammaproteobacteria	Burkholderiales	Burkholderiaceae	Ottowia	Ottowia sp001262075
SRS148193.metadecoder.57		79.59	1.21	96.88	0.92	Bacteria	Spirochaetota	Spirochaetia	Treponematales	Treponemataceae	Treponema_B	Treponema_B denticola
SRS019126.metadecoder.8		95.8	0.31	95.04	0.9	Bacteria	Campylobacterota	Campylobacteria	Campylobacterales	Campylobacteraceae	Campylobacter_A	Campylobacter_A concisus_T
SRS148193.metadecoder.62		58.26	3.77	95.3	0.93	Bacteria	Bacteroidota	Bacteroidia	Bacteroidales	Bacteroidaceae	Prevotella	Prevotella conceptionensis
SRS148193.metadecoder.63		57.93	0	N/A	N/A	Bacteria	Patescibacteria	Saccharimonadia	Saccharimonadales	Saccharimonadaceae	TM7x
SRS148193.metadecoder.66		55.33	5.68	N/A	N/A	Bacteria	Fusobacteriota	Fusobacteriia	Fusobacteriales	Leptotrichiaceae	Leptotrichia
SRS148193.metadecoder.7		65.81	0	96.9	0.91	Bacteria	Patescibacteria	Gracilibacteria	BD1-5	UBA2023	GN02-873	GN02-873 sp003260345
SRS148193.metadecoder.74		50.14	0.45	97.76	0.96	Bacteria	Actinobacteriota	Actinomycetia	Mycobacteriales	Mycobacteriaceae	Corynebacterium	Corynebacterium durum
SRS148193.metadecoder.76		50.34	2.59	95.76	0.87	Bacteria	Bacteroidota	Bacteroidia	Bacteroidales	Bacteroidaceae	Prevotella	Prevotella loescheii
SRS148193.metadecoder.8		65.1	0	N/A	N/A	Bacteria	Patescibacteria	Saccharimonadia	Saccharimonadales	Saccharimonadaceae
SRS148193.metadecoder.81		51.9	0.81	96.8	0.97	Bacteria	Bacteroidota	Bacteroidia	Bacteroidales	Paludibacteraceae	F0058	F0058 sp000163695
SRS148193.metadecoder.88		64.49	0.98	96.23	0.97	Bacteria	Proteobacteria	Gammaproteobacteria	Burkholderiales	Neisseriaceae	Kingella_A	Kingella_A denitrificans
