# Supplementary material for: MetaDecoder: a novel method for clustering metagenomic contigs
Source: Microbiome. 2022 Mar 10;10:46. doi: 10.1186/s40168-022-01237-8 (PMC8908641; doi:10.1186/s40168-022-01237-8)
Supplement: Supplementary file 23 — Additional file 22: Supplementary Table S10. Clustering benchmarks on a cohort of T2D study. [file 40168_2022_1237_MOESM22_ESM.xlsx]

## Sheet: Sheet1
Supplementary Table S10. Clustering benchmarks on a cohort of T2D study.
Bin Id	Marker lineage	# genomes	# markers	# marker sets	0	1	2	3	4	5+	Completeness	Contamination	Strain heterogeneity
ERR260132.concoct.1	p__Actinobacteria (UID2112)	31	211	124	166	43	1	1	0	0	18.64	1.7	0
ERR260132.concoct.10	root (UID1)	5656	56	24	0	0	3	19	23	11	100	277.03	41.16
ERR260132.concoct.11	k__Bacteria (UID203)	5449	103	58	102	1	0	0	0	0	0.86	0	0
ERR260132.concoct.12	k__Bacteria (UID203)	5449	102	56	48	19	22	13	0	0	77.79	78.57	86.89
ERR260132.concoct.13	root (UID1)	5656	56	24	56	0	0	0	0	0	0	0	0
ERR260132.concoct.14	root (UID1)	5656	56	24	56	0	0	0	0	0	0	0	0
ERR260132.concoct.15	root (UID1)	5656	56	24	56	0	0	0	0	0	0	0	0
ERR260132.concoct.16	k__Bacteria (UID203)	5449	103	57	15	28	34	17	9	0	85.49	63.06	41.01
ERR260132.concoct.17	root (UID1)	5656	56	24	56	0	0	0	0	0	0	0	0
ERR260132.concoct.18	f__Lachnospiraceae (UID1286)	57	420	207	2	418	0	0	0	0	99.36	0	0
ERR260132.concoct.19	root (UID1)	5656	56	24	56	0	0	0	0	0	0	0	0
ERR260132.concoct.2	root (UID1)	5656	56	24	56	0	0	0	0	0	0	0	0
ERR260132.concoct.20	o__Clostridiales (UID1212)	172	263	149	4	259	0	0	0	0	97.32	0	0
ERR260132.concoct.21	o__Bacteroidales (UID2657)	160	492	269	233	183	63	13	0	0	56.43	18.77	12.75
ERR260132.concoct.22	root (UID1)	5656	56	24	55	1	0	0	0	0	4.17	0	0
ERR260132.concoct.23	o__Clostridiales (UID1212)	172	263	149	53	171	37	2	0	0	77.54	14.92	2.33
ERR260132.concoct.24	root (UID1)	5656	56	24	56	0	0	0	0	0	0	0	0
ERR260132.concoct.25	o__Clostridiales (UID1226)	155	278	158	36	239	3	0	0	0	93.51	1.11	33.33
ERR260132.concoct.26	root (UID1)	5656	56	24	56	0	0	0	0	0	0	0	0
ERR260132.concoct.27	root (UID1)	5656	56	24	56	0	0	0	0	0	0	0	0
ERR260132.concoct.28	o__Clostridiales (UID1212)	172	263	149	1	260	2	0	0	0	99.33	1.01	0
ERR260132.concoct.29	k__Bacteria (UID203)	5449	104	58	90	12	2	0	0	0	3.76	0.31	0
ERR260132.concoct.3	k__Bacteria (UID203)	5449	102	56	19	40	27	12	4	0	72.73	39.6	39.08
ERR260132.concoct.30	k__Bacteria (UID203)	5449	104	58	45	23	20	12	2	2	42.71	34.91	9.09
ERR260132.concoct.31	o__Clostridiales (UID1212)	172	263	149	131	130	2	0	0	0	46.1	1.01	0
ERR260132.concoct.32	root (UID1)	5656	56	24	56	0	0	0	0	0	0	0	0
ERR260132.concoct.33	root (UID1)	5656	56	24	56	0	0	0	0	0	0	0	0
ERR260132.concoct.34	root (UID1)	5656	56	24	56	0	0	0	0	0	0	0	0
ERR260132.concoct.35	root (UID1)	5656	56	24	56	0	0	0	0	0	0	0	0
ERR260132.concoct.36	root (UID1)	5656	56	24	56	0	0	0	0	0	0	0	0
ERR260132.concoct.37	o__Clostridiales (UID1212)	172	261	147	22	228	11	0	0	0	91.03	5.67	18.18
ERR260132.concoct.38	k__Bacteria (UID203)	5449	103	57	11	32	37	19	1	3	88.28	73.99	9.63
ERR260132.concoct.39	k__Bacteria (UID203)	5449	103	57	99	4	0	0	0	0	4.09	0	0
ERR260132.concoct.4	root (UID1)	5656	56	24	56	0	0	0	0	0	0	0	0
ERR260132.concoct.40	root (UID1)	5656	56	24	56	0	0	0	0	0	0	0	0
ERR260132.concoct.41	k__Bacteria (UID203)	5449	104	58	103	1	0	0	0	0	1.72	0	0
ERR260132.concoct.42	root (UID1)	5656	56	24	56	0	0	0	0	0	0	0	0
ERR260132.concoct.43	root (UID1)	5656	56	24	56	0	0	0	0	0	0	0	0
ERR260132.concoct.44	root (UID1)	5656	56	24	56	0	0	0	0	0	0	0	0
ERR260132.concoct.45	root (UID1)	5656	56	24	56	0	0	0	0	0	0	0	0
ERR260132.concoct.46	k__Bacteria (UID203)	5449	103	57	101	2	0	0	0	0	1.75	0	0
ERR260132.concoct.47	k__Bacteria (UID203)	5449	104	58	20	38	41	5	0	0	89.66	61.21	37.5
ERR260132.concoct.48	root (UID1)	5656	56	24	56	0	0	0	0	0	0	0	0
ERR260132.concoct.49	root (UID1)	5656	56	24	56	0	0	0	0	0	0	0	0
ERR260132.concoct.5	root (UID1)	5656	56	24	56	0	0	0	0	0	0	0	0
ERR260132.concoct.50	p__Bacteroidetes (UID2605)	350	314	208	190	117	6	1	0	0	37.2	3.53	0
ERR260132.concoct.51	k__Bacteria (UID203)	5449	103	57	0	28	71	4	0	0	100	90.11	54.22
ERR260132.concoct.52	root (UID1)	5656	56	24	56	0	0	0	0	0	0	0	0
ERR260132.concoct.53	k__Bacteria (UID203)	5449	104	58	0	78	8	18	0	0	100	25.86	24.19
ERR260132.concoct.54	k__Bacteria (UID203)	5449	104	58	93	10	1	0	0	0	13.78	0.86	0
ERR260132.concoct.55	root (UID1)	5656	56	24	56	0	0	0	0	0	0	0	0
ERR260132.concoct.56	root (UID1)	5656	56	24	56	0	0	0	0	0	0	0	0
ERR260132.concoct.57	k__Bacteria (UID203)	5449	104	58	95	9	0	0	0	0	11.52	0	0
ERR260132.concoct.58	root (UID1)	5656	56	24	56	0	0	0	0	0	0	0	0
ERR260132.concoct.59	p__Actinobacteria (UID2112)	31	211	124	77	120	13	1	0	0	65.01	4.97	12.5
ERR260132.concoct.6	root (UID1)	5656	56	24	56	0	0	0	0	0	0	0	0
ERR260132.concoct.60	root (UID1)	5656	56	24	56	0	0	0	0	0	0	0	0
ERR260132.concoct.61	k__Bacteria (UID203)	5449	103	58	93	10	0	0	0	0	4.73	0	0
ERR260132.concoct.62	root (UID1)	5656	56	24	0	0	16	39	1	0	100	183.33	5.04
ERR260132.concoct.63	root (UID1)	5656	56	24	56	0	0	0	0	0	0	0	0
ERR260132.concoct.7	p__Actinobacteria (UID2112)	31	211	124	29	137	43	2	0	0	82.97	21.8	69.39
ERR260132.concoct.8	p__Bacteroidetes (UID2605)	350	314	208	17	278	17	2	0	0	93.27	6.96	26.09
ERR260132.concoct.9	k__Bacteria (UID203)	5449	102	56	100	1	1	0	0	0	1.06	0.16	0
ERR260132.dastool_concoct_metabat2.1	f__Lachnospiraceae (UID1286)	57	420	207	9	411	0	0	0	0	97.91	0	0
ERR260132.dastool_concoct_metabat2.10	o__Clostridiales (UID1212)	172	263	149	131	130	2	0	0	0	46.1	1.01	0
ERR260132.dastool_concoct_metabat2.11	f__Lachnospiraceae (UID1286)	57	420	207	24	262	124	7	3	0	97.28	40.12	0.61
ERR260132.dastool_concoct_metabat2.12	f__Bifidobacteriaceae (UID1462)	65	476	217	62	360	43	9	2	0	87.66	17.61	34.15
ERR260132.dastool_concoct_metabat2.13	o__Clostridiales (UID1226)	155	278	158	36	239	3	0	0	0	93.51	1.11	33.33
ERR260132.dastool_concoct_metabat2.14	p__Actinobacteria (UID2112)	31	211	124	29	137	43	2	0	0	82.97	21.8	69.39
ERR260132.dastool_concoct_metabat2.15	p__Actinobacteria (UID2112)	31	211	124	77	120	13	1	0	0	65.01	4.97	12.5
ERR260132.dastool_concoct_metabat2.16	p__Bacteroidetes (UID2605)	350	314	208	190	117	6	1	0	0	37.2	3.53	0
ERR260132.dastool_concoct_metabat2.17	o__Clostridiales (UID1212)	172	263	149	53	171	37	2	0	0	77.54	14.92	2.33
ERR260132.dastool_concoct_metabat2.2	f__Bifidobacteriaceae (UID1458)	77	464	220	45	411	8	0	0	0	88.28	2.73	62.5
ERR260132.dastool_concoct_metabat2.3	o__Clostridiales (UID1212)	172	263	149	4	259	0	0	0	0	97.32	0	0
ERR260132.dastool_concoct_metabat2.4	o__Clostridiales (UID1212)	172	263	149	1	260	2	0	0	0	99.33	1.01	0
ERR260132.dastool_concoct_metabat2.5	o__Clostridiales (UID1226)	155	278	158	7	268	3	0	0	0	96.41	1.9	0
ERR260132.dastool_concoct_metabat2.6	p__Bacteroidetes (UID2605)	350	314	208	17	278	17	2	0	0	93.27	6.96	26.09
ERR260132.dastool_concoct_metabat2.7	k__Bacteria (UID203)	5449	104	58	0	78	8	18	0	0	100	25.86	24.19
ERR260132.dastool_concoct_metabat2.8	p__Firmicutes (UID1022)	100	295	158	101	193	1	0	0	0	60.21	0.32	0
ERR260132.dastool_concoct_metabat2.9	o__Clostridiales (UID1212)	172	261	147	22	228	11	0	0	0	91.03	5.67	18.18
ERR260132.dastool_metabat2_metadecoder.1	f__Bifidobacteriaceae (UID1458)	77	464	220	54	403	7	0	0	0	87.35	2.27	57.14
ERR260132.dastool_metabat2_metadecoder.10	o__Clostridiales (UID1212)	172	261	147	44	211	6	0	0	0	78.49	3.06	16.67
ERR260132.dastool_metabat2_metadecoder.11	k__Bacteria (UID203)	5449	103	57	4	74	25	0	0	0	97.77	16.14	52
ERR260132.dastool_metabat2_metadecoder.12	o__Clostridiales (UID1226)	155	278	158	47	223	8	0	0	0	88.13	3.01	12.5
ERR260132.dastool_metabat2_metadecoder.13	o__Bacteroidales (UID2654)	163	486	266	56	419	11	0	0	0	91.91	2.39	9.09
ERR260132.dastool_metabat2_metadecoder.14	f__Bifidobacteriaceae (UID1462)	65	476	217	119	347	7	3	0	0	75.65	2.59	31.25
ERR260132.dastool_metabat2_metadecoder.2	o__Clostridiales (UID1226)	155	278	158	6	270	2	0	0	0	97.45	0.79	50
ERR260132.dastool_metabat2_metadecoder.3	f__Lachnospiraceae (UID1286)	57	420	207	9	411	0	0	0	0	97.91	0	0
ERR260132.dastool_metabat2_metadecoder.4	o__Clostridiales (UID1212)	172	263	149	4	259	0	0	0	0	97.32	0	0
ERR260132.dastool_metabat2_metadecoder.5	o__Clostridiales (UID1226)	155	278	158	7	268	3	0	0	0	96.41	1.9	0
ERR260132.dastool_metabat2_metadecoder.6	o__Clostridiales (UID1212)	172	263	149	1	259	3	0	0	0	99.33	1.34	0
ERR260132.dastool_metabat2_metadecoder.7	f__Lachnospiraceae (UID1286)	57	420	207	5	397	18	0	0	0	98.25	4.54	0
ERR260132.dastool_metabat2_metadecoder.8	p__Firmicutes (UID1022)	100	295	158	23	269	3	0	0	0	89.32	1.08	0
ERR260132.dastool_metabat2_metadecoder.9	p__Bacteroidetes (UID2605)	350	314	208	21	285	8	0	0	0	91.99	3.14	12.5
ERR260132.maxbin2.1	f__Lachnospiraceae (UID1286)	57	420	207	17	385	18	0	0	0	97	4.76	5.56
ERR260132.maxbin2.10	k__Bacteria (UID203)	5449	103	57	77	21	4	0	1	0	29.38	7.02	0
ERR260132.maxbin2.11	k__Bacteria (UID203)	5449	104	58	7	36	48	12	1	0	96.25	84.99	8.89
ERR260132.maxbin2.12	k__Bacteria (UID203)	5449	104	58	93	9	2	0	0	0	9.67	1.02	0
ERR260132.maxbin2.13	k__Bacteria (UID203)	5449	104	58	33	36	27	3	4	1	66.54	23.87	20
ERR260132.maxbin2.14	o__Clostridiales (UID1212)	172	261	147	67	157	35	2	0	0	84.65	17.91	12.2
ERR260132.maxbin2.15	k__Bacteria (UID203)	5449	104	58	88	11	5	0	0	0	21	6.9	20
ERR260132.maxbin2.16	k__Bacteria (UID203)	5449	104	58	102	2	0	0	0	0	1.72	0	0
ERR260132.maxbin2.17	o__Clostridiales (UID1212)	172	263	149	136	124	3	0	0	0	42.53	1.4	0
ERR260132.maxbin2.18	k__Bacteria (UID203)	5449	103	57	39	35	15	10	2	2	57.38	36.28	45.45
ERR260132.maxbin2.19	k__Bacteria (UID203)	5449	104	58	68	16	14	4	1	1	43.81	25.63	21.43
ERR260132.maxbin2.2	k__Bacteria (UID203)	5449	104	58	102	2	0	0	0	0	3.45	0	0
ERR260132.maxbin2.20	k__Bacteria (UID203)	5449	104	58	84	17	3	0	0	0	31.03	5.17	0
ERR260132.maxbin2.21	f__Lachnospiraceae (UID1256)	33	333	171	236	72	22	3	0	0	24.58	7.12	22.58
ERR260132.maxbin2.22	root (UID1)	5656	56	24	55	1	0	0	0	0	4.17	0	0
ERR260132.maxbin2.23	k__Bacteria (UID203)	5449	104	58	69	14	15	5	1	0	23.67	15.57	83.33
ERR260132.maxbin2.24	k__Bacteria (UID203)	5449	103	57	65	26	10	2	0	0	52.83	20.33	12.5
ERR260132.maxbin2.25	k__Bacteria (UID203)	5449	103	57	23	40	16	5	12	7	75.49	41.88	11.24
ERR260132.maxbin2.26	p__Bacteroidetes (UID2605)	350	314	208	28	217	63	5	1	0	94.57	25.99	11.9
ERR260132.maxbin2.27	k__Bacteria (UID203)	5449	103	57	93	10	0	0	0	0	15.07	0	0
ERR260132.maxbin2.28	o__Clostridiales (UID1212)	172	263	149	4	259	0	0	0	0	97.32	0	0
ERR260132.maxbin2.29	p__Actinobacteria (UID2112)	31	211	124	160	41	9	1	0	0	20.14	2.23	0
ERR260132.maxbin2.3	k__Bacteria (UID203)	5449	104	58	53	23	20	8	0	0	53.92	30.25	43.18
ERR260132.maxbin2.30	k__Bacteria (UID203)	5449	103	57	97	6	0	0	0	0	2.39	0	0
ERR260132.maxbin2.31	k__Bacteria (UID203)	5449	104	58	71	29	3	1	0	0	48.28	8.62	0
ERR260132.maxbin2.32	k__Bacteria (UID203)	5449	103	57	77	24	2	0	0	0	32.57	3.51	0
ERR260132.maxbin2.33	o__Clostridiales (UID1226)	155	278	158	69	146	50	11	2	0	82.67	34.65	2.11
ERR260132.maxbin2.34	o__Clostridiales (UID1226)	155	278	158	16	247	13	2	0	0	91.98	8.16	0
ERR260132.maxbin2.35	p__Firmicutes (UID1022)	100	295	158	159	132	4	0	0	0	40.82	1.58	0
ERR260132.maxbin2.4	o__Clostridiales (UID1212)	172	263	149	1	258	4	0	0	0	99.33	2.35	0
ERR260132.maxbin2.5	k__Bacteria (UID203)	5449	103	57	78	24	1	0	0	0	38.6	1.75	100
ERR260132.maxbin2.6	k__Bacteria (UID203)	5449	102	56	73	17	7	5	0	0	28.8	20.7	13.64
ERR260132.maxbin2.7	k__Bacteria (UID203)	5449	102	56	76	13	6	7	0	0	37.86	30.36	59.26
ERR260132.maxbin2.8	o__Clostridiales (UID1212)	172	261	147	67	97	48	42	7	0	76.37	60.74	69.91
ERR260132.maxbin2.9	k__Bacteria (UID203)	5449	104	58	91	13	0	0	0	0	13.75	0	0
ERR260132.metabat2.1	p__Bacteroidetes (UID2605)	350	314	208	65	239	9	1	0	0	90.19	3.65	25
ERR260132.metabat2.10	f__Bifidobacteriaceae (UID1462)	65	476	217	114	350	11	1	0	0	77.03	2.84	0
ERR260132.metabat2.11	o__Clostridiales (UID1212)	172	263	149	127	136	0	0	0	0	44.3	0	0
ERR260132.metabat2.12	k__Bacteria (UID203)	5449	104	58	42	46	15	1	0	0	86.21	25	5.56
ERR260132.metabat2.13	o__Clostridiales (UID1226)	155	278	158	60	191	27	0	0	0	84.28	10.92	3.7
ERR260132.metabat2.14	o__Clostridiales (UID1226)	155	278	158	7	268	3	0	0	0	96.41	1.9	0
ERR260132.metabat2.15	k__Bacteria (UID203)	5449	104	58	70	31	2	1	0	0	46.87	6.9	40
ERR260132.metabat2.16	p__Actinobacteria (UID2112)	31	211	124	149	60	2	0	0	0	28.8	1.61	100
ERR260132.metabat2.17	k__Bacteria (UID203)	5449	103	57	92	11	0	0	0	0	14.91	0	0
ERR260132.metabat2.18	o__Clostridiales (UID1212)	172	263	149	67	196	0	0	0	0	72.26	0	0
ERR260132.metabat2.19	k__Bacteria (UID203)	5449	104	58	72	32	0	0	0	0	45.69	0	0
ERR260132.metabat2.2	f__Bifidobacteriaceae (UID1458)	77	464	220	45	411	8	0	0	0	88.28	2.73	62.5
ERR260132.metabat2.20	root (UID1)	5656	56	24	55	1	0	0	0	0	4.17	0	0
ERR260132.metabat2.21	f__Lachnospiraceae (UID1286)	57	420	207	60	322	32	6	0	0	93.9	9.16	2
ERR260132.metabat2.22	f__Lachnospiraceae (UID1286)	57	420	207	9	411	0	0	0	0	97.91	0	0
ERR260132.metabat2.23	root (UID1)	5656	56	24	56	0	0	0	0	0	0	0	0
ERR260132.metabat2.24	p__Firmicutes (UID1022)	100	295	158	101	193	1	0	0	0	60.21	0.32	0
ERR260132.metabat2.25	k__Bacteria (UID203)	5449	103	57	1	1	50	31	20	0	98.25	132.17	25.48
ERR260132.metabat2.26	o__Clostridiales (UID1212)	172	261	147	80	175	6	0	0	0	77.05	2.72	33.33
ERR260132.metabat2.27	o__Clostridiales (UID1212)	172	263	149	138	104	15	6	0	0	43.52	3.33	24.24
ERR260132.metabat2.3	k__Bacteria (UID203)	5449	104	58	88	16	0	0	0	0	24.14	0	0
ERR260132.metabat2.4	o__Clostridiales (UID1226)	155	278	158	53	86	105	28	5	1	89.14	75.29	20.09
ERR260132.metabat2.5	k__Bacteria (UID203)	5449	102	56	50	19	27	6	0	0	75.11	56.01	86.67
ERR260132.metabat2.6	root (UID1)	5656	56	24	55	1	0	0	0	0	4.17	0	0
ERR260132.metabat2.7	root (UID1)	5656	56	24	56	0	0	0	0	0	0	0	0
ERR260132.metabat2.8	k__Bacteria (UID203)	5449	103	57	39	47	16	1	0	0	63.16	4.66	36.84
ERR260132.metabat2.9	o__Bacteroidales (UID2657)	160	491	268	49	440	2	0	0	0	97.11	0.56	0
ERR260132.metadecoder.1	o__Clostridiales (UID1212)	172	263	149	4	259	0	0	0	0	97.32	0	0
ERR260132.metadecoder.10	f__Lachnospiraceae (UID1256)	33	333	171	243	90	0	0	0	0	20.59	0	0
ERR260132.metadecoder.11	p__Bacteroidetes (UID2605)	350	314	208	21	285	8	0	0	0	91.99	3.14	12.5
ERR260132.metadecoder.12	f__Bifidobacteriaceae (UID1458)	77	464	220	54	403	7	0	0	0	87.35	2.27	57.14
ERR260132.metadecoder.13	p__Firmicutes (UID1022)	100	295	158	23	269	3	0	0	0	89.32	1.08	0
ERR260132.metadecoder.14	k__Bacteria (UID203)	5449	103	57	56	47	0	0	0	0	67.37	0	0
ERR260132.metadecoder.15	k__Bacteria (UID203)	5449	102	56	63	38	1	0	0	0	59.29	0.89	100
ERR260132.metadecoder.16	o__Bacteroidales (UID2654)	163	486	266	56	419	11	0	0	0	91.91	2.39	9.09
ERR260132.metadecoder.17	k__Bacteria (UID203)	5449	104	58	97	7	0	0	0	0	7.92	0	0
ERR260132.metadecoder.18	root (UID1)	5656	56	24	56	0	0	0	0	0	0	0	0
ERR260132.metadecoder.19	k__Bacteria (UID203)	5449	103	57	100	3	0	0	0	0	3.51	0	0
ERR260132.metadecoder.2	o__Clostridiales (UID1212)	172	263	149	1	259	3	0	0	0	99.33	1.34	0
ERR260132.metadecoder.20	k__Bacteria (UID203)	5449	103	57	86	17	0	0	0	0	23.51	0	0
ERR260132.metadecoder.21	o__Clostridiales (UID1212)	172	263	149	149	104	10	0	0	0	42.93	4.74	0
ERR260132.metadecoder.22	k__Bacteria (UID203)	5449	102	56	73	27	2	0	0	0	46.43	3.57	50
ERR260132.metadecoder.23	f__Lachnospiraceae (UID1256)	33	333	171	278	52	3	0	0	0	11.49	1.75	0
ERR260132.metadecoder.24	f__Bifidobacteriaceae (UID1462)	65	476	217	119	347	7	3	0	0	75.65	2.59	31.25
ERR260132.metadecoder.25	p__Actinobacteria (UID2112)	31	211	124	119	87	5	0	0	0	37.55	3.3	80
ERR260132.metadecoder.26	o__Clostridiales (UID1212)	172	261	147	44	211	6	0	0	0	78.49	3.06	16.67
ERR260132.metadecoder.27	k__Bacteria (UID203)	5449	103	57	63	36	4	0	0	0	53.83	7.02	25
ERR260132.metadecoder.28	k__Bacteria (UID203)	5449	103	57	93	10	0	0	0	0	7.15	0	0
ERR260132.metadecoder.29	o__Bacteroidales (UID2657)	160	491	268	444	47	0	0	0	0	1.93	0	0
ERR260132.metadecoder.3	o__Bacteroidales (UID2657)	160	491	268	50	439	2	0	0	0	96.74	0.56	0
ERR260132.metadecoder.30	g__Bacteroides (UID2691)	33	839	309	441	377	20	1	0	0	47.7	1.79	21.74
ERR260132.metadecoder.31	k__Bacteria (UID203)	5449	102	56	92	10	0	0	0	0	16.07	0	0
ERR260132.metadecoder.32	root (UID1)	5656	56	24	56	0	0	0	0	0	0	0	0
ERR260132.metadecoder.33	o__Bacteroidales (UID2654)	163	486	266	451	35	0	0	0	0	2.9	0	0
ERR260132.metadecoder.34	k__Bacteria (UID203)	5449	103	57	83	19	0	1	0	0	25.44	3.51	0
ERR260132.metadecoder.35	o__Clostridiales (UID1226)	155	278	158	209	61	8	0	0	0	17.7	0.77	87.5
ERR260132.metadecoder.36	root (UID1)	5656	56	24	55	1	0	0	0	0	4.17	0	0
ERR260132.metadecoder.37	k__Bacteria (UID203)	5449	103	57	93	10	0	0	0	0	12.28	0	0
ERR260132.metadecoder.38	o__Clostridiales (UID1212)	172	263	149	184	79	0	0	0	0	30.3	0	0
ERR260132.metadecoder.4	o__Clostridiales (UID1226)	155	278	158	6	270	2	0	0	0	97.45	0.79	50
ERR260132.metadecoder.5	f__Lachnospiraceae (UID1286)	57	420	207	11	409	0	0	0	0	97.42	0	0
ERR260132.metadecoder.6	f__Lachnospiraceae (UID1286)	57	420	207	5	397	18	0	0	0	98.25	4.54	0
ERR260132.metadecoder.7	o__Clostridiales (UID1226)	155	278	158	6	267	5	0	0	0	97.05	3.16	0
ERR260132.metadecoder.8	f__Lachnospiraceae (UID1256)	33	333	171	78	253	2	0	0	0	80.9	0.78	50
ERR260132.metadecoder.9	o__Clostridiales (UID1226)	155	278	158	47	223	8	0	0	0	88.13	3.01	12.5
ERR260132.metadecoder1000.1	o__Clostridiales (UID1212)	172	263	149	4	259	0	0	0	0	97.32	0	0
ERR260132.metadecoder1000.10	o__Clostridiales (UID1226)	155	278	158	113	164	1	0	0	0	60.92	0.16	0
ERR260132.metadecoder1000.11	f__Lachnospiraceae (UID1256)	33	333	171	243	90	0	0	0	0	20.59	0	0
ERR260132.metadecoder1000.12	p__Bacteroidetes (UID2605)	350	314	208	22	284	7	1	0	0	90.87	3.62	10
ERR260132.metadecoder1000.13	k__Bacteria (UID203)	5449	103	57	101	2	0	0	0	0	2.63	0	0
ERR260132.metadecoder1000.14	f__Bifidobacteriaceae (UID1458)	77	464	220	38	417	8	1	0	0	88.96	3.64	72.73
ERR260132.metadecoder1000.15	p__Firmicutes (UID1022)	100	295	158	23	269	3	0	0	0	89.32	1.08	0
ERR260132.metadecoder1000.16	f__Lachnospiraceae (UID1256)	33	333	171	88	234	11	0	0	0	75.34	3.41	0
ERR260132.metadecoder1000.17	k__Bacteria (UID203)	5449	102	56	55	47	0	0	0	0	71.06	0	0
ERR260132.metadecoder1000.18	o__Bacteroidales (UID2654)	163	486	266	21	444	20	1	0	0	94.23	5.01	8.7
ERR260132.metadecoder1000.19	k__Bacteria (UID203)	5449	102	56	81	20	1	0	0	0	15.58	1.79	0
ERR260132.metadecoder1000.2	o__Clostridiales (UID1212)	172	263	149	1	260	2	0	0	0	99.33	1.01	0
ERR260132.metadecoder1000.20	k__Bacteria (UID203)	5449	103	57	98	5	0	0	0	0	8.77	0	0
ERR260132.metadecoder1000.21	k__Bacteria (UID203)	5449	103	57	94	9	0	0	0	0	11.27	0	0
ERR260132.metadecoder1000.22	root (UID1)	5656	56	24	55	1	0	0	0	0	4.17	0	0
ERR260132.metadecoder1000.23	f__Bifidobacteriaceae (UID1462)	65	476	217	110	359	6	1	0	0	78.1	1.82	0
ERR260132.metadecoder1000.24	o__Clostridiales (UID1212)	172	261	147	114	128	19	0	0	0	68.39	9.18	73.68
ERR260132.metadecoder1000.25	o__Clostridiales (UID1212)	172	261	147	52	204	5	0	0	0	80.3	2.04	20
ERR260132.metadecoder1000.26	p__Actinobacteria (UID2112)	31	211	124	82	112	17	0	0	0	52.09	7.5	94.12
ERR260132.metadecoder1000.27	k__Bacteria (UID203)	5449	103	57	67	32	4	0	0	0	43.62	4.21	75
ERR260132.metadecoder1000.28	k__Bacteria (UID203)	5449	103	57	74	28	1	0	0	0	34.45	1.75	0
ERR260132.metadecoder1000.29	k__Bacteria (UID203)	5449	104	58	75	26	3	0	0	0	43.1	5.17	33.33
ERR260132.metadecoder1000.3	o__Bacteroidales (UID2657)	160	491	268	5	483	3	0	0	0	98.84	0.93	0
ERR260132.metadecoder1000.30	k__Bacteria (UID203)	5449	103	57	92	10	1	0	0	0	14.04	1.75	0
ERR260132.metadecoder1000.31	root (UID1)	5656	56	24	55	1	0	0	0	0	4.17	0	0
ERR260132.metadecoder1000.32	k__Bacteria (UID203)	5449	102	56	94	8	0	0	0	0	13.39	0	0
ERR260132.metadecoder1000.33	o__Clostridiales (UID1226)	155	278	158	214	54	10	0	0	0	15.32	0.79	0
ERR260132.metadecoder1000.34	root (UID1)	5656	56	24	56	0	0	0	0	0	0	0	0
ERR260132.metadecoder1000.35	root (UID1)	5656	56	24	55	1	0	0	0	0	4.17	0	0
ERR260132.metadecoder1000.36	o__Clostridiales (UID1226)	155	278	158	166	94	18	0	0	0	47.66	8.32	11.11
ERR260132.metadecoder1000.37	o__Clostridiales (UID1226)	155	278	158	208	57	9	3	1	0	22.13	3.34	45.83
ERR260132.metadecoder1000.38	p__Actinobacteria (UID2112)	31	211	124	86	124	1	0	0	0	60.92	0.08	100
ERR260132.metadecoder1000.39	k__Bacteria (UID203)	5449	103	57	82	21	0	0	0	0	23.43	0	0
ERR260132.metadecoder1000.4	o__Clostridiales (UID1226)	155	278	158	5	268	5	0	0	0	98.08	1.85	40
ERR260132.metadecoder1000.40	k__Bacteria (UID203)	5449	103	57	91	11	1	0	0	0	14.91	0.88	100
ERR260132.metadecoder1000.41	k__Bacteria (UID203)	5449	102	56	83	15	4	0	0	0	25	4.46	75
ERR260132.metadecoder1000.42	root (UID1)	5656	56	24	55	1	0	0	0	0	4.17	0	0
ERR260132.metadecoder1000.5	f__Lachnospiraceae (UID1286)	57	420	207	11	409	0	0	0	0	97.42	0	0
ERR260132.metadecoder1000.6	f__Lachnospiraceae (UID1286)	57	420	207	20	386	14	0	0	0	94.38	3.34	0
ERR260132.metadecoder1000.7	root (UID1)	5656	56	24	56	0	0	0	0	0	0	0	0
ERR260132.metadecoder1000.8	o__Clostridiales (UID1226)	155	278	158	82	195	1	0	0	0	65.19	0.63	0
ERR260132.metadecoder1000.9	f__Lachnospiraceae (UID1256)	33	333	171	83	249	1	0	0	0	77.97	0.19	100
ERR260132.vamb.1347	o__Clostridiales (UID1212)	172	263	149	6	257	0	0	0	0	97.09	0	0
ERR260132.vamb.29334	p__Bacteroidetes (UID2605)	350	314	208	56	253	5	0	0	0	89.13	2.16	0
ERR260132.vamb.40075	p__Firmicutes (UID1022)	100	295	158	150	145	0	0	0	0	41.35	0	0
ERR260132.vamb.4013	o__Clostridiales (UID1212)	172	263	149	1	260	2	0	0	0	99.33	1.01	0
ERR260132.vamb.43094	o__Clostridiales (UID1226)	155	278	158	32	244	2	0	0	0	83.76	1.27	0
ERR260132.vamb.48115	o__Bacteroidales (UID2657)	160	491	268	65	426	0	0	0	0	92.63	0	0
ERR260132.vamb.48187	f__Lachnospiraceae (UID1286)	57	420	207	2	417	1	0	0	0	99.36	0.48	0
ERR260132.vamb.48214	k__Bacteria (UID203)	5449	102	56	85	17	0	0	0	0	25.36	0	0
ERR260132.vamb.48403	f__Bifidobacteriaceae (UID1458)	77	464	220	48	407	9	0	0	0	88.59	2.84	66.67
ERR260132.vamb.48483	f__Lachnospiraceae (UID1286)	57	420	207	56	354	10	0	0	0	89.13	2.13	0
ERR260132.vamb.48484	k__Bacteria (UID203)	5449	103	57	64	34	5	0	0	0	55.79	8.77	0
ERR260132.vamb.48579	k__Bacteria (UID203)	5449	102	56	94	8	0	0	0	0	11.61	0	0
ERR260132.vamb.48630	o__Clostridiales (UID1226)	155	278	158	57	221	0	0	0	0	85.44	0	0
ERR260132.vamb.48692	k__Bacteria (UID203)	5449	102	56	86	16	0	0	0	0	21.43	0	0
ERR260132.vamb.48993	k__Bacteria (UID203)	5449	104	58	89	15	0	0	0	0	18.97	0	0
ERR260132.vamb.49113	k__Bacteria (UID203)	5449	104	58	101	3	0	0	0	0	3.45	0	0
ERR260132.vamb.49405	k__Bacteria (UID203)	5449	103	57	94	9	0	0	0	0	15.79	0	0
ERR260132.vamb.49750	k__Bacteria (UID203)	5449	103	57	99	4	0	0	0	0	5.26	0	0
ERR260132.vamb.50425	k__Bacteria (UID203)	5449	103	57	90	13	0	0	0	0	19.3	0	0
ERR260132.vamb.54886	k__Bacteria (UID203)	5449	104	58	102	2	0	0	0	0	3.45	0	0
ERR260132.vamb.55107	root (UID1)	5656	56	24	56	0	0	0	0	0	0	0	0
ERR260133.concoct.1	root (UID1)	5656	56	24	56	0	0	0	0	0	0	0	0
ERR260133.concoct.10	root (UID1)	5656	56	24	56	0	0	0	0	0	0	0	0
ERR260133.concoct.11	root (UID1)	5656	56	24	56	0	0	0	0	0	0	0	0
ERR260133.concoct.12	k__Bacteria (UID203)	5449	103	57	101	2	0	0	0	0	1.75	0	0
ERR260133.concoct.13	p__Actinobacteria (UID2112)	31	211	124	127	65	16	1	2	0	35.02	3.88	3.23
ERR260133.concoct.14	root (UID1)	5656	56	24	56	0	0	0	0	0	0	0	0
ERR260133.concoct.15	root (UID1)	5656	56	24	56	0	0	0	0	0	0	0	0
ERR260133.concoct.16	k__Bacteria (UID203)	5449	104	58	0	22	82	0	0	0	100	95.85	47.56
ERR260133.concoct.17	root (UID1)	5656	56	24	56	0	0	0	0	0	0	0	0
ERR260133.concoct.18	o__Bacteroidales (UID2617)	213	406	265	176	228	2	0	0	0	57.09	0.57	50
ERR260133.concoct.19	root (UID1)	5656	56	24	56	0	0	0	0	0	0	0	0
ERR260133.concoct.2	o__Clostridiales (UID1212)	172	263	149	83	102	54	14	3	7	69.75	48.54	2.83
ERR260133.concoct.20	o__Clostridiales (UID1212)	172	263	149	3	258	2	0	0	0	98.66	0.73	0
ERR260133.concoct.21	root (UID1)	5656	56	24	56	0	0	0	0	0	0	0	0
ERR260133.concoct.22	k__Bacteria (UID203)	5449	103	57	0	9	20	22	27	25	100	268.38	24.19
ERR260133.concoct.23	f__Lachnospiraceae (UID1286)	57	420	207	11	399	10	0	0	0	95.73	3.14	10
ERR260133.concoct.24	k__Bacteria (UID203)	5449	104	58	1	36	21	36	10	0	98.28	164.17	19.58
ERR260133.concoct.25	root (UID1)	5656	56	24	56	0	0	0	0	0	0	0	0
ERR260133.concoct.26	root (UID1)	5656	56	24	56	0	0	0	0	0	0	0	0
ERR260133.concoct.27	root (UID1)	5656	56	24	56	0	0	0	0	0	0	0	0
ERR260133.concoct.28	k__Bacteria (UID203)	5449	103	57	101	2	0	0	0	0	0.32	0	0
ERR260133.concoct.29	root (UID1)	5656	56	24	55	1	0	0	0	0	4.17	0	0
ERR260133.concoct.3	k__Bacteria (UID203)	5449	103	57	75	28	0	0	0	0	29.51	0	0
ERR260133.concoct.30	root (UID1)	5656	56	24	56	0	0	0	0	0	0	0	0
ERR260133.concoct.31	root (UID1)	5656	56	24	56	0	0	0	0	0	0	0	0
ERR260133.concoct.32	p__Bacteroidetes (UID2605)	350	314	208	111	138	49	13	3	0	64.09	23.26	12.26
ERR260133.concoct.33	root (UID1)	5656	56	24	56	0	0	0	0	0	0	0	0
ERR260133.concoct.34	k__Bacteria (UID203)	5449	102	56	87	12	3	0	0	0	14.45	4.46	33.33
ERR260133.concoct.35	root (UID1)	5656	56	24	56	0	0	0	0	0	0	0	0
ERR260133.concoct.36	root (UID1)	5656	56	24	56	0	0	0	0	0	0	0	0
ERR260133.concoct.37	k__Bacteria (UID203)	5449	103	58	15	55	22	9	2	0	78.1	36.83	11.48
ERR260133.concoct.38	root (UID1)	5656	56	24	56	0	0	0	0	0	0	0	0
ERR260133.concoct.39	o__Clostridiales (UID1212)	172	263	149	8	251	4	0	0	0	97.99	1.29	50
ERR260133.concoct.4	root (UID1)	5656	56	24	56	0	0	0	0	0	0	0	0
ERR260133.concoct.40	k__Bacteria (UID203)	5449	103	57	2	83	17	1	0	0	96.49	12.28	40
ERR260133.concoct.41	root (UID1)	5656	56	24	56	0	0	0	0	0	0	0	0
ERR260133.concoct.42	k__Bacteria (UID203)	5449	102	56	3	39	46	12	2	0	94.64	69.49	30.85
ERR260133.concoct.43	root (UID1)	5656	56	24	56	0	0	0	0	0	0	0	0
ERR260133.concoct.44	root (UID1)	5656	56	24	56	0	0	0	0	0	0	0	0
ERR260133.concoct.45	o__Clostridiales (UID1212)	172	263	149	5	256	2	0	0	0	97.76	1.34	0
ERR260133.concoct.46	root (UID1)	5656	56	24	56	0	0	0	0	0	0	0	0
ERR260133.concoct.47	root (UID1)	5656	56	24	56	0	0	0	0	0	0	0	0
ERR260133.concoct.48	o__Clostridiales (UID1212)	172	263	149	23	235	5	0	0	0	90.11	2.52	0
ERR260133.concoct.49	root (UID1)	5656	56	24	56	0	0	0	0	0	0	0	0
ERR260133.concoct.5	o__Clostridiales (UID1212)	172	263	149	23	232	8	0	0	0	88.85	3.36	0
ERR260133.concoct.50	o__Clostridiales (UID1212)	172	263	149	62	196	5	0	0	0	70.14	1	20
ERR260133.concoct.51	root (UID1)	5656	56	24	56	0	0	0	0	0	0	0	0
ERR260133.concoct.52	f__Lachnospiraceae (UID1286)	57	420	207	3	414	3	0	0	0	99.11	0.81	66.67
ERR260133.concoct.53	root (UID1)	5656	56	24	56	0	0	0	0	0	0	0	0
ERR260133.concoct.54	o__Bacteroidales (UID2657)	160	492	269	405	75	10	2	0	0	14.97	1.82	6.25
ERR260133.concoct.55	o__Clostridiales (UID1226)	155	278	158	82	183	13	0	0	0	74.37	4.32	15.38
ERR260133.concoct.56	root (UID1)	5656	56	24	56	0	0	0	0	0	0	0	0
ERR260133.concoct.57	k__Bacteria (UID203)	5449	103	57	100	3	0	0	0	0	5.26	0	0
ERR260133.concoct.58	root (UID1)	5656	56	24	56	0	0	0	0	0	0	0	0
ERR260133.concoct.59	k__Bacteria (UID203)	5449	103	57	10	19	35	13	14	12	97.83	199.53	11.75
ERR260133.concoct.6	o__Clostridiales (UID1212)	172	261	147	66	130	55	10	0	0	73.18	33.06	16.47
ERR260133.concoct.60	k__Bacteria (UID203)	5449	104	58	71	16	15	2	0	0	22.48	11.22	33.33
ERR260133.concoct.61	root (UID1)	5656	56	24	56	0	0	0	0	0	0	0	0
ERR260133.concoct.62	k__Bacteria (UID203)	5449	104	58	37	46	20	1	0	0	57.85	13.82	60.87
ERR260133.concoct.63	root (UID1)	5656	56	24	56	0	0	0	0	0	0	0	0
ERR260133.concoct.64	root (UID1)	5656	56	24	56	0	0	0	0	0	0	0	0
ERR260133.concoct.65	root (UID1)	5656	56	24	0	1	2	23	21	9	100	249.61	33.45
ERR260133.concoct.66	root (UID1)	5656	56	24	56	0	0	0	0	0	0	0	0
ERR260133.concoct.67	k__Bacteria (UID203)	5449	103	57	43	23	7	2	2	26	40.91	50.65	21.49
ERR260133.concoct.68	root (UID1)	5656	56	24	56	0	0	0	0	0	0	0	0
ERR260133.concoct.69	k__Bacteria (UID203)	5449	104	58	3	24	75	2	0	0	97.26	73.35	7.41
ERR260133.concoct.7	o__Clostridiales (UID1212)	172	263	149	1	261	1	0	0	0	99.33	0.67	0
ERR260133.concoct.70	o__Clostridiales (UID1212)	172	263	149	5	253	5	0	0	0	97.65	1.01	20
ERR260133.concoct.71	root (UID1)	5656	56	24	56	0	0	0	0	0	0	0	0
ERR260133.concoct.72	root (UID1)	5656	56	24	56	0	0	0	0	0	0	0	0
ERR260133.concoct.8	k__Bacteria (UID203)	5449	103	57	66	35	2	0	0	0	42.55	2.63	0
ERR260133.concoct.9	root (UID1)	5656	56	24	56	0	0	0	0	0	0	0	0
ERR260133.dastool_concoct_metabat2.1	o__Bacteroidales (UID2654)	163	486	266	6	464	16	0	0	0	97.74	4.14	25
ERR260133.dastool_concoct_metabat2.10	f__Lachnospiraceae (UID1286)	57	420	207	11	399	10	0	0	0	95.73	3.14	10
ERR260133.dastool_concoct_metabat2.11	k__Bacteria (UID203)	5449	103	57	2	83	17	1	0	0	96.49	12.28	40
ERR260133.dastool_concoct_metabat2.12	o__Clostridiales (UID1212)	172	263	149	105	157	1	0	0	0	50.45	0.17	0
ERR260133.dastool_concoct_metabat2.13	p__Firmicutes (UID1022)	100	295	158	125	168	2	0	0	0	54.61	0.95	50
ERR260133.dastool_concoct_metabat2.14	o__Clostridiales (UID1212)	172	263	149	62	196	5	0	0	0	70.14	1	20
ERR260133.dastool_concoct_metabat2.15	o__Clostridiales (UID1212)	172	263	149	91	122	49	1	0	0	60.75	24.72	0
ERR260133.dastool_concoct_metabat2.16	o__Bacteroidales (UID2657)	160	492	269	42	442	8	0	0	0	94.34	2.11	12.5
ERR260133.dastool_concoct_metabat2.17	o__Clostridiales (UID1226)	155	278	158	77	195	6	0	0	0	70.65	2.11	0
ERR260133.dastool_concoct_metabat2.18	o__Clostridiales (UID1212)	172	261	147	66	130	55	10	0	0	73.18	33.06	16.47
ERR260133.dastool_concoct_metabat2.19	o__Bacteroidales (UID2617)	213	406	265	176	228	2	0	0	0	57.09	0.57	50
ERR260133.dastool_concoct_metabat2.2	f__Lachnospiraceae (UID1286)	57	420	207	8	410	2	0	0	0	97.67	0.72	100
ERR260133.dastool_concoct_metabat2.3	o__Clostridiales (UID1212)	172	263	149	22	241	0	0	0	0	89.93	0	0
ERR260133.dastool_concoct_metabat2.4	o__Clostridiales (UID1212)	172	263	149	1	261	1	0	0	0	99.33	0.67	0
ERR260133.dastool_concoct_metabat2.5	o__Clostridiales (UID1212)	172	263	149	13	248	2	0	0	0	96.66	1.34	0
ERR260133.dastool_concoct_metabat2.6	o__Clostridiales (UID1212)	172	263	149	3	258	2	0	0	0	98.66	0.73	0
ERR260133.dastool_concoct_metabat2.7	o__Clostridiales (UID1212)	172	263	149	23	232	8	0	0	0	88.85	3.36	0
ERR260133.dastool_concoct_metabat2.8	o__Clostridiales (UID1212)	172	263	149	13	246	4	0	0	0	97.68	1.29	50
ERR260133.dastool_concoct_metabat2.9	o__Clostridiales (UID1212)	172	263	149	23	235	5	0	0	0	90.11	2.52	0
ERR260133.dastool_metabat2_metadecoder.1	o__Bacteroidales (UID2654)	163	486	266	6	464	16	0	0	0	97.74	4.14	25
ERR260133.dastool_metabat2_metadecoder.10	o__Clostridiales (UID1212)	172	263	149	56	202	5	0	0	0	73.12	2.57	0
ERR260133.dastool_metabat2_metadecoder.11	o__Clostridiales (UID1212)	172	263	149	13	246	4	0	0	0	97.68	1.29	50
ERR260133.dastool_metabat2_metadecoder.12	f__Lachnospiraceae (UID1286)	57	420	207	25	389	6	0	0	0	93.95	1.69	0
ERR260133.dastool_metabat2_metadecoder.13	f__Lachnospiraceae (UID1286)	57	420	207	37	369	14	0	0	0	93.08	5.09	7.14
ERR260133.dastool_metabat2_metadecoder.14	o__Clostridiales (UID1212)	172	263	149	54	209	0	0	0	0	79.42	0	0
ERR260133.dastool_metabat2_metadecoder.15	f__Lachnospiraceae (UID1255)	90	354	174	137	214	3	0	0	0	59.13	0.66	0
ERR260133.dastool_metabat2_metadecoder.16	o__Clostridiales (UID1212)	172	263	149	34	223	6	0	0	0	85.68	2.21	16.67
ERR260133.dastool_metabat2_metadecoder.17	o__Clostridiales (UID1212)	172	263	149	104	148	10	1	0	0	56.14	5.54	7.69
ERR260133.dastool_metabat2_metadecoder.18	o__Clostridiales (UID1226)	155	278	158	77	195	6	0	0	0	70.65	2.11	0
ERR260133.dastool_metabat2_metadecoder.19	o__Clostridiales (UID1212)	172	263	149	151	110	2	0	0	0	36.99	0.04	0
ERR260133.dastool_metabat2_metadecoder.2	f__Lachnospiraceae (UID1286)	57	420	207	8	410	2	0	0	0	97.67	0.72	100
ERR260133.dastool_metabat2_metadecoder.3	o__Clostridiales (UID1212)	172	263	149	22	241	0	0	0	0	89.93	0	0
ERR260133.dastool_metabat2_metadecoder.4	o__Clostridiales (UID1212)	172	263	149	1	261	1	0	0	0	99.33	0.67	0
ERR260133.dastool_metabat2_metadecoder.5	o__Clostridiales (UID1212)	172	263	149	13	248	2	0	0	0	96.66	1.34	0
ERR260133.dastool_metabat2_metadecoder.6	o__Clostridiales (UID1212)	172	263	149	12	250	1	0	0	0	98.11	0.67	0
ERR260133.dastool_metabat2_metadecoder.7	p__Firmicutes (UID1022)	100	295	158	29	260	6	0	0	0	89.18	2.11	16.67
ERR260133.dastool_metabat2_metadecoder.8	o__Clostridiales (UID1212)	172	263	149	57	205	1	0	0	0	73.83	0.67	0
ERR260133.dastool_metabat2_metadecoder.9	f__Lachnospiraceae (UID1256)	33	333	171	35	277	21	0	0	0	89.04	5.26	4.76
ERR260133.maxbin2.1	k__Bacteria (UID203)	5449	102	56	87	14	1	0	0	0	14.77	0.89	0
ERR260133.maxbin2.10	k__Bacteria (UID203)	5449	104	58	99	5	0	0	0	0	3.1	0	0
ERR260133.maxbin2.11	o__Bacteroidales (UID2657)	160	492	269	286	161	39	6	0	0	37.28	5.93	52.63
ERR260133.maxbin2.12	o__Clostridiales (UID1212)	172	263	149	14	222	25	2	0	0	95.64	11.16	41.94
ERR260133.maxbin2.13	k__Bacteria (UID203)	5449	102	56	38	38	15	7	4	0	49.37	21.81	15
ERR260133.maxbin2.14	f__Lachnospiraceae (UID1286)	57	420	207	358	44	6	8	4	0	5.95	3.56	42.59
ERR260133.maxbin2.15	o__Clostridiales (UID1226)	155	278	158	241	33	3	1	0	0	11.01	1.44	0
ERR260133.maxbin2.16	k__Bacteria (UID203)	5449	103	57	84	14	5	0	0	0	22.38	7.02	0
ERR260133.maxbin2.17	o__Clostridiales (UID1212)	172	263	149	11	250	2	0	0	0	95.64	1.34	0
ERR260133.maxbin2.18	p__Firmicutes (UID1022)	100	295	158	131	162	2	0	0	0	50.1	1.27	0
ERR260133.maxbin2.19	k__Bacteria (UID203)	5449	103	57	42	34	25	0	2	0	51.06	18.69	21.62
ERR260133.maxbin2.2	k__Bacteria (UID203)	5449	104	58	21	45	26	9	2	1	82.19	63.79	30.67
ERR260133.maxbin2.20	k__Bacteria (UID203)	5449	102	56	101	1	0	0	0	0	0.89	0	0
ERR260133.maxbin2.21	k__Bacteria (UID203)	5449	103	58	70	26	6	1	0	0	36.79	8.07	33.33
ERR260133.maxbin2.22	f__Lachnospiraceae (UID1286)	57	420	207	68	209	111	23	7	2	92.3	53.36	5.67
ERR260133.maxbin2.23	o__Clostridiales (UID1212)	172	263	149	166	86	9	2	0	0	31.31	7.4	0
ERR260133.maxbin2.24	o__Bacteroidales (UID2617)	213	406	265	196	201	9	0	0	0	51.96	2.12	22.22
ERR260133.maxbin2.25	root (UID1)	5656	56	24	56	0	0	0	0	0	0	0	0
ERR260133.maxbin2.26	o__Clostridiales (UID1212)	172	263	149	83	156	21	3	0	0	68.73	10.89	3.33
ERR260133.maxbin2.27	k__Bacteria (UID203)	5449	103	57	4	57	27	11	4	0	94.74	37.24	28.57
ERR260133.maxbin2.28	root (UID1)	5656	56	24	55	1	0	0	0	0	4.17	0	0
ERR260133.maxbin2.29	o__Clostridiales (UID1226)	155	278	158	51	198	27	0	2	0	83.49	13.18	5.13
ERR260133.maxbin2.3	k__Bacteria (UID203)	5449	104	58	94	9	1	0	0	0	1.94	0.34	0
ERR260133.maxbin2.30	o__Clostridiales (UID1212)	172	261	148	42	189	25	4	1	0	95.5	18.59	4.65
ERR260133.maxbin2.31	k__Bacteria (UID203)	5449	103	57	95	7	0	1	0	0	14.04	3.51	33.33
ERR260133.maxbin2.32	o__Clostridiales (UID1212)	172	263	149	134	127	2	0	0	0	54.53	0.39	0
ERR260133.maxbin2.33	root (UID1)	5656	56	24	54	2	0	0	0	0	8.33	0	0
ERR260133.maxbin2.34	k__Bacteria (UID203)	5449	103	57	70	22	6	5	0	0	50.88	23.68	14.29
ERR260133.maxbin2.35	k__Bacteria (UID203)	5449	103	57	82	15	5	1	0	0	19.36	9.09	12.5
ERR260133.maxbin2.36	k__Bacteria (UID203)	5449	103	57	62	30	4	4	2	1	46.2	24.32	28.95
ERR260133.maxbin2.37	o__Clostridiales (UID1212)	172	263	149	17	228	18	0	0	0	93.87	7.99	0
ERR260133.maxbin2.38	o__Clostridiales (UID1212)	172	263	149	132	121	10	0	0	0	51.76	5.09	10
ERR260133.maxbin2.39	o__Clostridiales (UID1212)	172	263	149	3	240	20	0	0	0	97.99	5.87	0
ERR260133.maxbin2.4	o__Clostridiales (UID1212)	172	261	147	228	24	8	1	0	0	1.76	0.21	27.27
ERR260133.maxbin2.40	o__Clostridiales (UID1212)	172	263	149	66	165	27	5	0	0	85	13.87	7.14
ERR260133.maxbin2.41	k__Bacteria (UID203)	5449	103	57	68	26	8	0	1	0	50.35	14.04	0
ERR260133.maxbin2.42	k__Bacteria (UID203)	5449	103	57	76	21	5	1	0	0	42.11	9.65	0
ERR260133.maxbin2.43	k__Bacteria (UID203)	5449	103	57	81	14	6	2	0	0	33.33	15.79	0
ERR260133.maxbin2.44	o__Clostridiales (UID1212)	172	263	149	28	223	12	0	0	0	90.38	4.82	8.33
ERR260133.maxbin2.5	f__Lachnospiraceae (UID1286)	57	420	207	4	228	169	19	0	0	99.05	60.15	2.21
ERR260133.maxbin2.6	k__Bacteria (UID203)	5449	103	57	88	9	4	2	0	0	12.39	5.13	0
ERR260133.maxbin2.7	p__Bacteroidetes (UID2605)	350	314	208	144	140	28	2	0	0	50.68	7.48	23.53
ERR260133.maxbin2.8	k__Bacteria (UID203)	5449	102	56	62	30	10	0	0	0	59.23	13.99	10
ERR260133.maxbin2.9	k__Bacteria (UID203)	5449	103	58	25	42	31	5	0	0	62.07	16.35	13.04
ERR260133.metabat2.1	o__Bacteroidales (UID2657)	160	492	269	61	424	7	0	0	0	93.8	1.92	14.29
ERR260133.metabat2.10	o__Clostridiales (UID1212)	172	263	149	53	204	6	0	0	0	91.06	2.82	16.67
ERR260133.metabat2.11	f__Lachnospiraceae (UID1286)	57	420	207	90	323	7	0	0	0	87.51	1.93	0
ERR260133.metabat2.12	o__Bacteroidales (UID2654)	163	486	266	6	464	16	0	0	0	97.74	4.14	25
ERR260133.metabat2.13	root (UID1)	5656	56	24	0	0	0	1	7	48	100	474.61	36.73
ERR260133.metabat2.14	k__Bacteria (UID203)	5449	104	58	99	5	0	0	0	0	7.24	0	0
ERR260133.metabat2.15	o__Clostridiales (UID1212)	172	263	149	13	246	4	0	0	0	97.68	1.29	50
ERR260133.metabat2.16	k__Bacteria (UID203)	5449	103	57	65	37	1	0	0	0	57.89	1.75	0
ERR260133.metabat2.17	k__Bacteria (UID203)	5449	104	58	90	14	0	0	0	0	22.41	0	0
ERR260133.metabat2.18	k__Bacteria (UID203)	5449	103	57	58	42	3	0	0	0	55.18	0.67	0
ERR260133.metabat2.19	o__Clostridiales (UID1212)	172	263	149	22	241	0	0	0	0	89.93	0	0
ERR260133.metabat2.2	p__Firmicutes (UID1022)	100	295	158	125	168	2	0	0	0	54.61	0.95	50
ERR260133.metabat2.20	o__Clostridiales (UID1212)	172	263	149	94	117	48	4	0	0	61.2	25.73	1.67
ERR260133.metabat2.21	o__Clostridiales (UID1212)	172	263	149	105	157	1	0	0	0	50.45	0.17	0
ERR260133.metabat2.22	o__Clostridiales (UID1212)	172	263	149	3	258	2	0	0	0	98.66	0.73	0
ERR260133.metabat2.23	f__Lachnospiraceae (UID1286)	57	420	207	144	267	8	1	0	0	71.05	1.71	36.36
ERR260133.metabat2.24	o__Clostridiales (UID1212)	172	263	149	1	261	1	0	0	0	99.33	0.67	0
ERR260133.metabat2.25	f__Lachnospiraceae (UID1286)	57	420	207	8	410	2	0	0	0	97.67	0.72	100
ERR260133.metabat2.26	k__Bacteria (UID203)	5449	103	57	70	31	2	0	0	0	49.47	3.51	0
ERR260133.metabat2.27	o__Clostridiales (UID1212)	172	263	149	13	248	2	0	0	0	96.66	1.34	0
ERR260133.metabat2.28	k__Bacteria (UID203)	5449	103	58	77	26	0	0	0	0	36.23	0	0
ERR260133.metabat2.29	k__Bacteria (UID203)	5449	103	57	87	16	0	0	0	0	15.44	0	0
ERR260133.metabat2.3	k__Bacteria (UID203)	5449	104	58	92	12	0	0	0	0	17.24	0	0
ERR260133.metabat2.30	k__Bacteria (UID203)	5449	102	56	70	29	3	0	0	0	46.02	4.46	100
ERR260133.metabat2.4	o__Bacteroidales (UID2657)	160	491	269	42	94	296	52	6	1	97.74	96.54	30.22
ERR260133.metabat2.5	o__Clostridiales (UID1212)	172	263	149	50	212	1	0	0	0	80.43	0.67	0
ERR260133.metabat2.6	root (UID1)	5656	56	24	53	3	0	0	0	0	12.5	0	0
ERR260133.metabat2.7	o__Clostridiales (UID1212)	172	263	149	72	190	1	0	0	0	68.46	0.67	0
ERR260133.metabat2.8	k__Bacteria (UID203)	5449	102	56	97	5	0	0	0	0	7.14	0	0
ERR260133.metabat2.9	o__Clostridiales (UID1226)	155	278	158	77	195	6	0	0	0	70.65	2.11	0
ERR260133.metadecoder.1	o__Bacteroidales (UID2654)	163	486	266	16	470	0	0	0	0	97.6	0	0
ERR260133.metadecoder.10	f__Lachnospiraceae (UID1286)	57	420	207	37	369	14	0	0	0	93.08	5.09	7.14
ERR260133.metadecoder.11	o__Bacteroidales (UID2657)	160	492	269	379	105	7	1	0	0	20.04	1.43	10
ERR260133.metadecoder.12	o__Clostridiales (UID1212)	172	263	149	10	253	0	0	0	0	94.97	0	0
ERR260133.metadecoder.13	f__Lachnospiraceae (UID1286)	57	420	207	25	389	6	0	0	0	93.95	1.69	0
ERR260133.metadecoder.14	k__Bacteria (UID203)	5449	104	58	50	51	3	0	0	0	78.79	5.17	100
ERR260133.metadecoder.15	o__Clostridiales (UID1226)	155	278	158	112	162	4	0	0	0	71.76	2.22	0
ERR260133.metadecoder.16	f__Lachnospiraceae (UID1255)	90	354	174	137	214	3	0	0	0	59.13	0.66	0
ERR260133.metadecoder.17	k__Bacteria (UID203)	5449	103	57	92	8	3	0	0	0	11.58	3.51	100
ERR260133.metadecoder.18	f__Lachnospiraceae (UID1256)	33	333	171	35	277	21	0	0	0	89.04	5.26	4.76
ERR260133.metadecoder.19	k__Bacteria (UID203)	5449	104	58	58	44	2	0	0	0	64.14	2.59	100
ERR260133.metadecoder.2	o__Bacteroidales (UID2657)	160	492	269	46	444	2	0	0	0	97.7	0.31	0
ERR260133.metadecoder.20	root (UID1)	5656	56	24	56	0	0	0	0	0	0	0	0
ERR260133.metadecoder.21	o__Clostridiales (UID1226)	155	278	158	235	42	1	0	0	0	14.45	0.06	100
ERR260133.metadecoder.22	o__Clostridiales (UID1212)	172	263	149	56	202	5	0	0	0	73.12	2.57	0
ERR260133.metadecoder.23	k__Bacteria (UID203)	5449	103	57	73	30	0	0	0	0	38.25	0	0
ERR260133.metadecoder.24	p__Firmicutes (UID1022)	100	295	158	29	260	6	0	0	0	89.18	2.11	16.67
ERR260133.metadecoder.25	o__Clostridiales (UID1212)	172	263	149	54	209	0	0	0	0	79.42	0	0
ERR260133.metadecoder.26	o__Clostridiales (UID1226)	155	278	158	120	158	0	0	0	0	60.3	0	0
ERR260133.metadecoder.27	o__Clostridiales (UID1212)	172	263	149	34	223	6	0	0	0	85.68	2.21	16.67
ERR260133.metadecoder.28	k__Bacteria (UID203)	5449	103	57	70	31	2	0	0	0	45.96	3.51	0
ERR260133.metadecoder.29	o__Clostridiales (UID1212)	172	263	149	57	205	1	0	0	0	73.83	0.67	0
ERR260133.metadecoder.3	o__Clostridiales (UID1212)	172	263	149	1	261	1	0	0	0	99.33	0.67	0
ERR260133.metadecoder.30	root (UID1)	5656	56	24	56	0	0	0	0	0	0	0	0
ERR260133.metadecoder.31	k__Bacteria (UID203)	5449	102	56	70	30	2	0	0	0	46.61	2.68	100
ERR260133.metadecoder.32	o__Clostridiales (UID1226)	155	278	158	95	179	4	0	0	0	63.69	1.69	0
ERR260133.metadecoder.33	o__Clostridiales (UID1226)	155	278	158	135	139	4	0	0	0	58.64	2.22	25
ERR260133.metadecoder.34	k__Bacteria (UID203)	5449	104	58	93	11	0	0	0	0	15.8	0	0
ERR260133.metadecoder.35	k__Bacteria (UID203)	5449	104	58	77	26	1	0	0	0	36.83	1.72	0
ERR260133.metadecoder.36	root (UID1)	5656	56	24	56	0	0	0	0	0	0	0	0
ERR260133.metadecoder.37	o__Clostridiales (UID1212)	172	263	149	135	123	5	0	0	0	51.15	3.02	20
ERR260133.metadecoder.38	o__Clostridiales (UID1212)	172	261	148	148	113	0	0	0	0	42.21	0	0
ERR260133.metadecoder.39	k__Bacteria (UID203)	5449	102	56	87	15	0	0	0	0	11.85	0	0
ERR260133.metadecoder.4	o__Clostridiales (UID1212)	172	263	149	8	251	4	0	0	0	97.99	1.29	50
ERR260133.metadecoder.40	f__Lachnospiraceae (UID1256)	33	333	171	197	131	5	0	0	0	42.32	0.25	40
ERR260133.metadecoder.41	f__Lachnospiraceae (UID1286)	57	420	207	332	77	11	0	0	0	18.1	3.08	36.36
ERR260133.metadecoder.42	k__Bacteria (UID203)	5449	104	58	99	5	0	0	0	0	7.24	0	0
ERR260133.metadecoder.43	o__Clostridiales (UID1212)	172	263	149	151	110	2	0	0	0	36.99	0.04	0
ERR260133.metadecoder.44	k__Bacteria (UID203)	5449	103	57	75	19	8	0	1	0	29.63	8.53	28.57
ERR260133.metadecoder.45	k__Bacteria (UID203)	5449	103	57	92	10	1	0	0	0	19.3	1.75	0
ERR260133.metadecoder.5	f__Lachnospiraceae (UID1286)	57	420	207	8	410	2	0	0	0	97.67	0.72	100
ERR260133.metadecoder.6	o__Clostridiales (UID1212)	172	263	149	15	246	2	0	0	0	95.32	1.34	0
ERR260133.metadecoder.7	o__Clostridiales (UID1212)	172	263	149	12	250	1	0	0	0	98.11	0.67	0
ERR260133.metadecoder.8	k__Bacteria (UID203)	5449	104	58	89	14	1	0	0	0	14.45	0.86	0
ERR260133.metadecoder.9	o__Clostridiales (UID1212)	172	261	148	220	40	1	0	0	0	15.75	0.68	0
ERR260133.metadecoder1000.1	o__Bacteroidales (UID2654)	163	486	266	11	473	2	0	0	0	98.73	0.75	0
ERR260133.metadecoder1000.10	k__Bacteria (UID203)	5449	103	57	59	43	1	0	0	0	62.11	1.75	0
ERR260133.metadecoder1000.11	k__Bacteria (UID203)	5449	104	58	68	20	6	9	1	0	24.37	4.94	87.18
ERR260133.metadecoder1000.12	k__Bacteria (UID203)	5449	104	58	93	11	0	0	0	0	13.79	0	0
ERR260133.metadecoder1000.13	o__Clostridiales (UID1212)	172	263	149	47	216	0	0	0	0	92.28	0	0
ERR260133.metadecoder1000.14	f__Lachnospiraceae (UID1286)	57	420	207	141	262	17	0	0	0	74.77	2.17	17.65
ERR260133.metadecoder1000.15	o__Bacteroidales (UID2657)	160	491	269	82	379	30	0	0	0	91.43	7.33	36.67
ERR260133.metadecoder1000.16	root (UID1)	5656	56	24	53	3	0	0	0	0	12.5	0	0
ERR260133.metadecoder1000.17	f__Lachnospiraceae (UID1255)	90	354	174	43	285	25	1	0	0	86.48	7.78	0
ERR260133.metadecoder1000.18	k__Bacteria (UID203)	5449	104	58	99	5	0	0	0	0	4.31	0	0
ERR260133.metadecoder1000.19	o__Clostridiales (UID1226)	155	278	158	99	177	2	0	0	0	75.51	0.69	50
ERR260133.metadecoder1000.2	o__Bacteroidales (UID2657)	160	492	269	53	437	2	0	0	0	96.59	0.31	0
ERR260133.metadecoder1000.20	root (UID1)	5656	56	24	56	0	0	0	0	0	0	0	0
ERR260133.metadecoder1000.21	k__Bacteria (UID203)	5449	103	57	76	16	3	8	0	0	23.68	3.03	55.56
ERR260133.metadecoder1000.22	k__Bacteria (UID203)	5449	104	58	65	37	2	0	0	0	55.52	2.59	100
ERR260133.metadecoder1000.23	f__Lachnospiraceae (UID1256)	33	333	171	302	31	0	0	0	0	1.56	0	0
ERR260133.metadecoder1000.24	k__Bacteria (UID203)	5449	103	57	90	13	0	0	0	0	14.04	0	0
ERR260133.metadecoder1000.25	f__Lachnospiraceae (UID1286)	57	420	207	379	41	0	0	0	0	4.11	0	0
ERR260133.metadecoder1000.26	o__Clostridiales (UID1212)	172	263	149	73	186	4	0	0	0	72.82	2.35	0
ERR260133.metadecoder1000.27	o__Clostridiales (UID1226)	155	278	158	246	27	0	5	0	0	2.43	0.2	73.33
ERR260133.metadecoder1000.28	o__Clostridiales (UID1212)	172	263	149	53	204	6	0	0	0	74.35	3.24	0
ERR260133.metadecoder1000.29	root (UID1)	5656	56	24	56	0	0	0	0	0	0	0	0
ERR260133.metadecoder1000.3	o__Clostridiales (UID1212)	172	263	149	50	212	1	0	0	0	82.82	0.67	0
ERR260133.metadecoder1000.30	p__Firmicutes (UID1022)	100	295	158	87	204	4	0	0	0	71.64	1.32	25
ERR260133.metadecoder1000.31	k__Bacteria (UID203)	5449	103	57	64	39	0	0	0	0	61.4	0	0
ERR260133.metadecoder1000.32	root (UID1)	5656	56	24	54	1	1	0	0	0	8.33	4.17	0
ERR260133.metadecoder1000.33	o__Clostridiales (UID1212)	172	263	149	60	188	15	0	0	0	82.7	6.82	0
ERR260133.metadecoder1000.34	k__Bacteria (UID203)	5449	103	57	81	22	0	0	0	0	31.35	0	0
ERR260133.metadecoder1000.35	o__Clostridiales (UID1212)	172	263	149	59	197	7	0	0	0	73.49	3.02	0
ERR260133.metadecoder1000.36	f__Lachnospiraceae (UID1286)	57	420	207	313	105	1	1	0	0	17.07	0.72	0
ERR260133.metadecoder1000.37	o__Clostridiales (UID1226)	155	278	158	53	218	7	0	0	0	82.52	2.85	14.29
ERR260133.metadecoder1000.38	o__Clostridiales (UID1226)	155	278	158	106	157	15	0	0	0	70.37	5.51	13.33
ERR260133.metadecoder1000.39	k__Bacteria (UID203)	5449	103	57	92	11	0	0	0	0	15.79	0	0
ERR260133.metadecoder1000.4	o__Clostridiales (UID1212)	172	263	149	8	251	4	0	0	0	97.99	1.29	50
ERR260133.metadecoder1000.40	k__Bacteria (UID203)	5449	103	57	88	15	0	0	0	0	18.6	0	0
ERR260133.metadecoder1000.41	o__Clostridiales (UID1212)	172	261	147	49	186	26	0	0	0	83.83	10.15	57.69
ERR260133.metadecoder1000.42	k__Bacteria (UID203)	5449	103	57	94	8	1	0	0	0	3.22	0.16	0
ERR260133.metadecoder1000.43	o__Clostridiales (UID1212)	172	263	149	118	141	4	0	0	0	51.08	2.68	25
ERR260133.metadecoder1000.44	root (UID1)	5656	56	24	53	3	0	0	0	0	12.5	0	0
ERR260133.metadecoder1000.45	k__Bacteria (UID203)	5449	104	58	83	21	0	0	0	0	27.04	0	0
ERR260133.metadecoder1000.46	o__Clostridiales (UID1212)	172	263	149	176	82	5	0	0	0	34.01	1.41	0
ERR260133.metadecoder1000.47	k__Bacteria (UID203)	5449	103	57	98	4	1	0	0	0	8.77	1.75	0
ERR260133.metadecoder1000.48	f__Lachnospiraceae (UID1286)	57	420	207	338	70	9	3	0	0	19.5	4.49	0
ERR260133.metadecoder1000.49	o__Clostridiales (UID1226)	155	278	158	252	26	0	0	0	0	2.04	0	0
ERR260133.metadecoder1000.5	o__Clostridiales (UID1212)	172	263	149	180	83	0	0	0	0	17.85	0	0
ERR260133.metadecoder1000.50	k__Bacteria (UID203)	5449	104	58	93	11	0	0	0	0	10.16	0	0
ERR260133.metadecoder1000.51	k__Bacteria (UID203)	5449	103	57	78	23	2	0	0	0	23.07	0.32	0
ERR260133.metadecoder1000.52	o__Clostridiales (UID1212)	172	263	149	200	58	5	0	0	0	20.13	1.45	0
ERR260133.metadecoder1000.53	p__Firmicutes (UID1022)	100	295	158	237	55	3	0	0	0	18.83	1.42	0
ERR260133.metadecoder1000.54	k__Bacteria (UID203)	5449	103	57	78	23	2	0	0	0	27.51	3.51	0
ERR260133.metadecoder1000.55	o__Clostridiales (UID1212)	172	261	147	172	81	8	0	0	0	29.06	3.74	0
ERR260133.metadecoder1000.56	root (UID1)	5656	56	24	56	0	0	0	0	0	0	0	0
ERR260133.metadecoder1000.57	o__Clostridiales (UID1212)	172	263	149	177	76	9	1	0	0	34.45	6.1	0
ERR260133.metadecoder1000.58	k__Bacteria (UID203)	5449	102	56	78	19	5	0	0	0	29.79	6.25	20
ERR260133.metadecoder1000.59	k__Bacteria (UID203)	5449	103	57	82	20	1	0	0	0	16.52	1.75	0
ERR260133.metadecoder1000.6	f__Lachnospiraceae (UID1286)	57	420	207	9	409	2	0	0	0	97.18	0.72	100
ERR260133.metadecoder1000.7	o__Clostridiales (UID1212)	172	263	149	8	253	2	0	0	0	95.75	1.34	0
ERR260133.metadecoder1000.8	o__Clostridiales (UID1212)	172	263	149	10	251	2	0	0	0	97.32	0.73	0
ERR260133.metadecoder1000.9	o__Bacteroidales (UID2657)	160	492	269	430	59	3	0	0	0	8.82	0.27	0
ERR260133.vamb.10519	o__Clostridiales (UID1212)	172	263	149	7	256	0	0	0	0	96.98	0	0
ERR260133.vamb.17733	o__Clostridiales (UID1212)	172	263	149	38	218	7	0	0	0	93.07	2.88	14.29
ERR260133.vamb.24320	o__Clostridiales (UID1212)	172	263	149	18	243	2	0	0	0	93.31	1.34	0
ERR260133.vamb.25155	root (UID1)	5656	56	24	56	0	0	0	0	0	0	0	0
ERR260133.vamb.25174	f__Lachnospiraceae (UID1286)	57	420	207	2	416	2	0	0	0	99.28	0.72	100
ERR260133.vamb.25205	o__Clostridiales (UID1212)	172	263	149	34	224	5	0	0	0	86.97	2.68	0
ERR260133.vamb.25240	root (UID1)	5656	56	24	56	0	0	0	0	0	0	0	0
ERR260133.vamb.25318	f__Lachnospiraceae (UID1256)	33	333	171	187	123	23	0	0	0	44.93	7.99	13.04
ERR260133.vamb.25325	root (UID1)	5656	56	24	54	2	0	0	0	0	8.33	0	0
ERR260133.vamb.25370	k__Bacteria (UID203)	5449	104	58	91	11	2	0	0	0	19.83	3.45	100
ERR260133.vamb.25428	k__Bacteria (UID203)	5449	104	58	0	22	82	0	0	0	100	95.85	47.56
ERR260133.vamb.25433	o__Clostridiales (UID1212)	172	261	147	191	64	6	0	0	0	25.15	1.81	50
ERR260133.vamb.25528	k__Bacteria (UID203)	5449	104	58	89	15	0	0	0	0	20.69	0	0
ERR260133.vamb.25708	o__Clostridiales (UID1212)	172	263	149	68	194	1	0	0	0	87.03	0.67	0
ERR260133.vamb.25772	k__Bacteria (UID203)	5449	103	57	69	32	2	0	0	0	46.65	3.51	50
ERR260133.vamb.25871	k__Bacteria (UID203)	5449	103	57	89	14	0	0	0	0	21.05	0	0
ERR260133.vamb.26303	k__Bacteria (UID203)	5449	104	58	102	2	0	0	0	0	3.45	0	0
ERR260133.vamb.26807	root (UID1)	5656	56	24	56	0	0	0	0	0	0	0	0
ERR260133.vamb.27336	k__Bacteria (UID203)	5449	104	58	99	5	0	0	0	0	5.52	0	0
ERR260133.vamb.27349	f__Lachnospiraceae (UID1286)	57	420	207	89	325	6	0	0	0	87.36	1.93	0
ERR260133.vamb.28176	root (UID1)	5656	56	24	56	0	0	0	0	0	0	0	0
ERR260133.vamb.28263	root (UID1)	5656	56	24	55	1	0	0	0	0	4.17	0	0
ERR260133.vamb.28632	o__Clostridiales (UID1212)	172	263	149	88	171	4	0	0	0	69.44	1.9	0
ERR260133.vamb.28951	k__Bacteria (UID203)	5449	103	57	90	11	2	0	0	0	19.3	1.75	50
ERR260133.vamb.29519	root (UID1)	5656	56	24	56	0	0	0	0	0	0	0	0
ERR260133.vamb.29697	p__Firmicutes (UID1022)	100	295	158	188	106	1	0	0	0	44.24	0.63	0
ERR260133.vamb.29984	k__Bacteria (UID203)	5449	103	57	71	31	1	0	0	0	49.12	1.75	0
ERR260133.vamb.30729	root (UID1)	5656	56	24	55	1	0	0	0	0	4.17	0	0
ERR260133.vamb.31205	root (UID1)	5656	56	24	55	1	0	0	0	0	4.17	0	0
ERR260133.vamb.35189	root (UID1)	5656	56	24	56	0	0	0	0	0	0	0	0
ERR260133.vamb.37006	root (UID1)	5656	56	24	56	0	0	0	0	0	0	0	0
ERR260133.vamb.37408	root (UID1)	5656	56	24	56	0	0	0	0	0	0	0	0
ERR260133.vamb.45931	k__Bacteria (UID203)	5449	104	58	97	7	0	0	0	0	6.9	0	0
ERR260133.vamb.5640	o__Clostridiales (UID1212)	172	263	149	1	261	1	0	0	0	99.33	0.67	0
ERR260133.vamb.9908	o__Clostridiales (UID1212)	172	263	149	8	251	4	0	0	0	97.99	1.29	50
ERR260134.concoct.1	root (UID1)	5656	56	24	56	0	0	0	0	0	0	0	0
ERR260134.concoct.10	o__Clostridiales (UID1212)	172	263	149	44	209	10	0	0	0	78.5	3.13	0
ERR260134.concoct.100	o__Clostridiales (UID1212)	172	263	149	13	248	2	0	0	0	92.62	1.34	50
ERR260134.concoct.101	k__Bacteria (UID2329)	174	149	89	69	52	21	6	1	0	61.24	33.92	2.22
ERR260134.concoct.102	o__Clostridiales (UID1212)	172	263	149	5	252	6	0	0	0	96.64	2.47	0
ERR260134.concoct.103	root (UID1)	5656	56	24	56	0	0	0	0	0	0	0	0
ERR260134.concoct.104	k__Bacteria (UID2372)	131	177	106	3	173	1	0	0	0	99.06	0.94	100
ERR260134.concoct.105	o__Clostridiales (UID1212)	172	263	149	3	259	1	0	0	0	97.99	0.34	0
ERR260134.concoct.106	k__Bacteria (UID203)	5449	103	57	7	12	24	12	12	36	88.6	166.12	50
ERR260134.concoct.107	k__Bacteria (UID203)	5449	104	58	101	3	0	0	0	0	2.87	0	0
ERR260134.concoct.108	root (UID1)	5656	56	24	56	0	0	0	0	0	0	0	0
ERR260134.concoct.109	k__Bacteria (UID203)	5449	103	58	19	46	25	12	1	0	78.45	40.13	29.85
ERR260134.concoct.11	g__Streptococcus (UID561)	89	679	295	603	55	20	1	0	0	8.13	1.05	82.61
ERR260134.concoct.110	o__Clostridiales (UID1120)	304	247	141	33	204	10	0	0	0	89.29	4.79	10
ERR260134.concoct.111	root (UID1)	5656	56	24	56	0	0	0	0	0	0	0	0
ERR260134.concoct.112	root (UID1)	5656	56	24	56	0	0	0	0	0	0	0	0
ERR260134.concoct.113	k__Bacteria (UID203)	5449	102	56	0	36	52	12	2	0	100	65.8	21
ERR260134.concoct.114	k__Bacteria (UID203)	5449	104	58	101	3	0	0	0	0	5.17	0	0
ERR260134.concoct.115	o__Clostridiales (UID1212)	172	257	149	61	119	59	17	1	0	84.25	43.92	6.03
ERR260134.concoct.116	k__Bacteria (UID203)	5449	103	57	100	3	0	0	0	0	0.48	0	0
ERR260134.concoct.117	o__Clostridiales (UID1212)	172	263	149	1	262	0	0	0	0	99.33	0	0
ERR260134.concoct.118	root (UID1)	5656	56	24	56	0	0	0	0	0	0	0	0
ERR260134.concoct.119	k__Bacteria (UID203)	5449	104	58	60	31	13	0	0	0	50.92	16.67	0
ERR260134.concoct.12	o__Clostridiales (UID1212)	172	261	147	6	255	0	0	0	0	95.92	0	0
ERR260134.concoct.120	root (UID1)	5656	56	24	56	0	0	0	0	0	0	0	0
ERR260134.concoct.121	root (UID1)	5656	56	24	56	0	0	0	0	0	0	0	0
ERR260134.concoct.122	root (UID1)	5656	56	24	56	0	0	0	0	0	0	0	0
ERR260134.concoct.123	k__Bacteria (UID203)	5449	104	58	19	56	26	1	0	2	73.82	33.15	35.19
ERR260134.concoct.124	root (UID1)	5656	56	24	56	0	0	0	0	0	0	0	0
ERR260134.concoct.125	f__Lachnospiraceae (UID1256)	33	333	171	189	142	2	0	0	0	44.5	0.78	50
ERR260134.concoct.126	root (UID1)	5656	56	24	56	0	0	0	0	0	0	0	0
ERR260134.concoct.127	k__Bacteria (UID203)	5449	104	58	85	17	2	0	0	0	19.2	0.31	0
ERR260134.concoct.128	k__Bacteria (UID203)	5449	104	58	30	39	27	6	1	1	79.51	57.49	68.85
ERR260134.concoct.129	root (UID1)	5656	56	24	56	0	0	0	0	0	0	0	0
ERR260134.concoct.13	root (UID1)	5656	56	24	56	0	0	0	0	0	0	0	0
ERR260134.concoct.14	k__Bacteria (UID203)	5449	102	56	73	27	2	0	0	0	36.36	1.95	0
ERR260134.concoct.15	k__Bacteria (UID203)	5449	103	57	19	30	27	16	8	3	71.9	67.37	3.16
ERR260134.concoct.16	root (UID1)	5656	56	24	56	0	0	0	0	0	0	0	0
ERR260134.concoct.17	root (UID1)	5656	56	24	56	0	0	0	0	0	0	0	0
ERR260134.concoct.18	root (UID1)	5656	56	24	56	0	0	0	0	0	0	0	0
ERR260134.concoct.19	c__Clostridia (UID1118)	387	223	124	3	220	0	0	0	0	98.52	0	0
ERR260134.concoct.2	p__Firmicutes (UID1022)	100	295	158	29	262	4	0	0	0	95.88	2.22	75
ERR260134.concoct.20	k__Bacteria (UID203)	5449	103	58	1	4	44	25	23	6	98.28	211.71	17.68
ERR260134.concoct.21	p__Bacteroidetes (UID2605)	350	314	208	22	280	12	0	0	0	95.43	5.3	8.33
ERR260134.concoct.22	k__Bacteria (UID203)	5449	103	58	93	10	0	0	0	0	7.32	0	0
ERR260134.concoct.23	k__Bacteria (UID203)	5449	104	58	23	41	31	7	2	0	79.47	48.31	4.69
ERR260134.concoct.24	o__Lactobacillales (UID355)	490	334	183	98	232	4	0	0	0	72.81	1.23	0
ERR260134.concoct.25	root (UID1)	5656	56	24	56	0	0	0	0	0	0	0	0
ERR260134.concoct.26	root (UID1)	5656	56	24	56	0	0	0	0	0	0	0	0
ERR260134.concoct.27	o__Clostridiales (UID1120)	304	247	141	68	170	9	0	0	0	75.29	4.85	11.11
ERR260134.concoct.28	o__Clostridiales (UID1226)	155	278	158	71	147	57	2	1	0	86.78	28.53	5.8
ERR260134.concoct.29	root (UID1)	5656	56	24	56	0	0	0	0	0	0	0	0
ERR260134.concoct.3	root (UID1)	5656	56	24	56	0	0	0	0	0	0	0	0
ERR260134.concoct.30	k__Bacteria (UID203)	5449	103	57	23	32	37	7	4	0	91.55	79.52	10.98
ERR260134.concoct.31	c__Deltaproteobacteria (UID3218)	61	284	169	114	162	7	1	0	0	59.69	4.54	10
ERR260134.concoct.32	k__Bacteria (UID203)	5449	104	58	20	42	26	11	2	3	73.28	26.21	3.96
ERR260134.concoct.33	o__Clostridiales (UID1212)	172	263	149	1	260	2	0	0	0	99.33	1.34	0
ERR260134.concoct.34	o__Bacteroidales (UID2657)	160	492	269	35	424	33	0	0	0	97.19	7.26	18.18
ERR260134.concoct.35	o__Lactobacillales (UID355)	490	336	184	3	309	24	0	0	0	98.37	7.13	16.67
ERR260134.concoct.36	k__Bacteria (UID203)	5449	104	58	6	79	17	2	0	0	91.22	11.07	21.74
ERR260134.concoct.37	o__Clostridiales (UID1226)	155	278	158	61	103	59	30	14	11	82.75	81.16	2.47
ERR260134.concoct.38	o__Bacteroidales (UID2657)	160	492	269	26	461	5	0	0	0	98.18	0.84	20
ERR260134.concoct.39	k__Bacteria (UID2495)	2993	147	91	112	28	6	1	0	0	22.56	7.24	0
ERR260134.concoct.4	k__Bacteria (UID203)	5449	104	58	0	33	59	11	1	0	100	104.31	1.02
ERR260134.concoct.40	root (UID1)	5656	56	24	56	0	0	0	0	0	0	0	0
ERR260134.concoct.41	k__Bacteria (UID203)	5449	98	58	25	30	31	11	1	0	71.79	62.12	11.43
ERR260134.concoct.42	root (UID1)	5656	56	24	0	0	0	0	11	45	100	630.16	37.25
ERR260134.concoct.43	k__Bacteria (UID203)	5449	98	58	0	17	51	28	2	0	100	84.8	0.68
ERR260134.concoct.44	k__Bacteria (UID203)	5449	104	58	1	56	29	8	7	3	98.28	99.14	20
ERR260134.concoct.45	o__Clostridiales (UID1212)	172	263	149	5	251	7	0	0	0	96.64	2.68	42.86
ERR260134.concoct.46	root (UID1)	5656	56	24	56	0	0	0	0	0	0	0	0
ERR260134.concoct.47	root (UID1)	5656	56	24	56	0	0	0	0	0	0	0	0
ERR260134.concoct.48	root (UID1)	5656	56	24	56	0	0	0	0	0	0	0	0
ERR260134.concoct.49	root (UID1)	5656	56	24	56	0	0	0	0	0	0	0	0
ERR260134.concoct.5	k__Bacteria (UID203)	5449	103	57	101	2	0	0	0	0	2.34	0	0
ERR260134.concoct.50	k__Bacteria (UID203)	5449	104	58	9	13	12	67	1	2	98.59	187.37	63.11
ERR260134.concoct.51	root (UID1)	5656	56	24	56	0	0	0	0	0	0	0	0
ERR260134.concoct.52	o__Clostridiales (UID1212)	172	263	149	2	261	0	0	0	0	98.66	0	0
ERR260134.concoct.53	o__Clostridiales (UID1226)	155	278	158	12	264	2	0	0	0	94.3	1.27	50
ERR260134.concoct.54	k__Bacteria (UID203)	5449	103	57	84	18	1	0	0	0	16.91	0.88	0
ERR260134.concoct.55	f__Enterobacteriaceae (UID5124)	134	1173	336	199	825	143	6	0	0	82.65	14.88	49.07
ERR260134.concoct.56	p__Actinobacteria (UID2112)	31	211	124	15	192	4	0	0	0	91.69	2.09	0
ERR260134.concoct.57	k__Bacteria (UID203)	5449	104	58	88	16	0	0	0	0	19.31	0	0
ERR260134.concoct.58	root (UID1)	5656	56	24	56	0	0	0	0	0	0	0	0
ERR260134.concoct.59	f__Lachnospiraceae (UID1256)	33	333	171	3	330	0	0	0	0	98.25	0	0
ERR260134.concoct.6	root (UID1)	5656	56	24	56	0	0	0	0	0	0	0	0
ERR260134.concoct.60	c__Clostridia (UID1118)	387	223	124	25	182	14	2	0	0	85.53	5.69	30
ERR260134.concoct.61	k__Bacteria (UID203)	5449	104	58	73	31	0	0	0	0	44.98	0	0
ERR260134.concoct.62	root (UID1)	5656	56	24	56	0	0	0	0	0	0	0	0
ERR260134.concoct.63	root (UID1)	5656	56	24	56	0	0	0	0	0	0	0	0
ERR260134.concoct.64	root (UID1)	5656	56	24	55	1	0	0	0	0	1.04	0	0
ERR260134.concoct.65	root (UID1)	5656	56	24	56	0	0	0	0	0	0	0	0
ERR260134.concoct.66	o__Lactobacillales (UID544)	293	471	267	155	305	11	0	0	0	69.15	2.57	9.09
ERR260134.concoct.67	root (UID1)	5656	56	24	56	0	0	0	0	0	0	0	0
ERR260134.concoct.68	o__Clostridiales (UID1212)	172	263	149	2	212	40	7	2	0	98.66	20.97	1.37
ERR260134.concoct.69	p__Actinobacteria (UID2112)	31	211	124	1	206	4	0	0	0	99.19	3.23	0
ERR260134.concoct.7	k__Bacteria (UID203)	5449	104	58	32	25	28	11	6	2	78.64	93.13	1.71
ERR260134.concoct.70	k__Bacteria (UID203)	5449	104	58	0	35	64	5	0	0	100	81.38	15.19
ERR260134.concoct.71	k__Bacteria (UID203)	5449	104	58	1	45	36	17	5	0	98.28	49.22	15.38
ERR260134.concoct.72	c__Clostridia (UID1118)	387	223	124	2	218	3	0	0	0	98.39	1.88	0
ERR260134.concoct.73	o__Clostridiales (UID1212)	172	263	149	1	260	2	0	0	0	99.33	1.01	0
ERR260134.concoct.74	k__Bacteria (UID203)	5449	104	58	25	25	37	17	0	0	94.14	97.31	2.27
ERR260134.concoct.75	root (UID1)	5656	56	24	56	0	0	0	0	0	0	0	0
ERR260134.concoct.76	root (UID1)	5656	56	24	56	0	0	0	0	0	0	0	0
ERR260134.concoct.77	o__Clostridiales (UID1212)	172	261	147	37	114	71	32	7	0	93.98	72.55	42.58
ERR260134.concoct.78	o__Clostridiales (UID1212)	172	263	149	25	160	76	2	0	0	88.08	33.21	19.51
ERR260134.concoct.79	root (UID1)	5656	56	24	56	0	0	0	0	0	0	0	0
ERR260134.concoct.8	root (UID1)	5656	56	24	56	0	0	0	0	0	0	0	0
ERR260134.concoct.80	g__Prevotella (UID2722)	64	532	281	169	343	20	0	0	0	67.76	3.88	10
ERR260134.concoct.81	k__Bacteria (UID203)	5449	104	58	11	24	19	16	14	20	84.48	102.95	11.59
ERR260134.concoct.82	o__Clostridiales (UID1212)	172	263	149	3	257	3	0	0	0	98.66	0.22	0
ERR260134.concoct.83	o__Clostridiales (UID1212)	172	263	149	12	249	2	0	0	0	93.29	1.34	0
ERR260134.concoct.84	o__Clostridiales (UID1120)	304	247	141	153	80	14	0	0	0	33.86	2.35	35.71
ERR260134.concoct.85	root (UID1)	5656	56	24	56	0	0	0	0	0	0	0	0
ERR260134.concoct.86	o__Clostridiales (UID1212)	172	263	149	16	243	4	0	0	0	93.17	2.01	0
ERR260134.concoct.87	o__Clostridiales (UID1212)	172	263	149	7	248	8	0	0	0	97.25	4.59	12.5
ERR260134.concoct.88	root (UID1)	5656	56	24	56	0	0	0	0	0	0	0	0
ERR260134.concoct.89	root (UID1)	5656	56	24	56	0	0	0	0	0	0	0	0
ERR260134.concoct.9	root (UID1)	5656	56	24	56	0	0	0	0	0	0	0	0
ERR260134.concoct.90	root (UID1)	5656	56	24	56	0	0	0	0	0	0	0	0
ERR260134.concoct.91	root (UID1)	5656	56	24	56	0	0	0	0	0	0	0	0
ERR260134.concoct.92	k__Bacteria (UID203)	5449	104	58	67	18	17	2	0	0	43.23	20.38	100
ERR260134.concoct.93	k__Bacteria (UID203)	5449	103	57	3	31	67	2	0	0	99.52	72.17	43.84
ERR260134.concoct.94	root (UID1)	5656	56	24	56	0	0	0	0	0	0	0	0
ERR260134.concoct.95	o__Clostridiales (UID1212)	172	261	147	150	106	4	1	0	0	46.99	2.55	14.29
ERR260134.concoct.96	root (UID1)	5656	56	24	56	0	0	0	0	0	0	0	0
ERR260134.concoct.98	root (UID1)	5656	56	24	56	0	0	0	0	0	0	0	0
ERR260134.concoct.99	k__Bacteria (UID203)	5449	103	57	95	3	2	0	1	2	2.71	3.51	96.43
ERR260134.dastool_concoct_metabat2.1	k__Bacteria (UID2372)	131	177	106	3	173	1	0	0	0	99.06	0.94	100
ERR260134.dastool_concoct_metabat2.10	o__Clostridiales (UID1212)	172	263	149	19	242	1	1	0	0	90.27	2.01	0
ERR260134.dastool_concoct_metabat2.11	o__Clostridiales (UID1212)	172	263	149	5	251	7	0	0	0	96.64	2.68	42.86
ERR260134.dastool_concoct_metabat2.12	o__Clostridiales (UID1212)	172	263	149	3	259	1	0	0	0	97.99	0.34	0
ERR260134.dastool_concoct_metabat2.13	o__Clostridiales (UID1212)	172	263	149	1	260	2	0	0	0	99.33	1.34	0
ERR260134.dastool_concoct_metabat2.14	o__Lactobacillales (UID355)	490	336	184	3	328	5	0	0	0	98.37	1.47	0
ERR260134.dastool_concoct_metabat2.15	g__Lactobacillus (UID436)	31	586	184	26	550	10	0	0	0	96.18	1.07	30
ERR260134.dastool_concoct_metabat2.16	o__Clostridiales (UID1212)	172	257	149	31	225	1	0	0	0	85.57	0.67	0
ERR260134.dastool_concoct_metabat2.17	o__Clostridiales (UID1212)	172	263	149	1	260	2	0	0	0	99.33	1.01	0
ERR260134.dastool_concoct_metabat2.18	o__Clostridiales (UID1212)	172	263	149	11	251	1	0	0	0	94.63	0.34	0
ERR260134.dastool_concoct_metabat2.19	o__Clostridiales (UID1212)	172	263	149	1	262	0	0	0	0	99.33	0	0
ERR260134.dastool_concoct_metabat2.2	o__Clostridiales (UID1120)	304	247	141	4	243	0	0	0	0	97.52	0	0
ERR260134.dastool_concoct_metabat2.20	o__Clostridiales (UID1212)	172	263	149	5	252	6	0	0	0	96.64	2.47	0
ERR260134.dastool_concoct_metabat2.21	o__Clostridiales (UID1226)	155	278	158	12	264	2	0	0	0	94.3	1.27	50
ERR260134.dastool_concoct_metabat2.22	o__Clostridiales (UID1212)	172	261	147	52	207	2	0	0	0	73.54	0.79	100
ERR260134.dastool_concoct_metabat2.23	o__Clostridiales (UID1212)	172	261	147	11	250	0	0	0	0	93.2	0	0
ERR260134.dastool_concoct_metabat2.24	o__Clostridiales (UID1212)	172	263	149	7	248	8	0	0	0	97.25	4.59	12.5
ERR260134.dastool_concoct_metabat2.25	p__Actinobacteria (UID2112)	31	211	124	15	192	4	0	0	0	91.69	2.09	0
ERR260134.dastool_concoct_metabat2.26	o__Clostridiales (UID1212)	172	263	149	16	243	4	0	0	0	93.17	2.01	0
ERR260134.dastool_concoct_metabat2.27	o__Clostridiales (UID1212)	172	263	149	3	220	39	1	0	0	97.99	20.69	2.38
ERR260134.dastool_concoct_metabat2.28	o__Clostridiales (UID1212)	172	263	149	3	257	3	0	0	0	98.66	0.22	0
ERR260134.dastool_concoct_metabat2.29	o__Clostridiales (UID1375)	50	332	124	19	267	46	0	0	0	99.19	21.06	4.35
ERR260134.dastool_concoct_metabat2.3	p__Actinobacteria (UID2112)	31	211	124	1	206	4	0	0	0	99.19	3.23	0
ERR260134.dastool_concoct_metabat2.30	p__Bacteroidetes (UID2605)	350	314	208	22	280	12	0	0	0	95.43	5.3	8.33
ERR260134.dastool_concoct_metabat2.31	p__Actinobacteria (UID2112)	31	211	124	60	149	2	0	0	0	72.58	1.08	100
ERR260134.dastool_concoct_metabat2.32	o__Clostridiales (UID1212)	172	263	149	44	209	10	0	0	0	78.5	3.13	0
ERR260134.dastool_concoct_metabat2.33	p__Actinobacteria (UID2112)	31	211	124	64	138	9	0	0	0	63.22	5.4	11.11
ERR260134.dastool_concoct_metabat2.34	c__Clostridia (UID1118)	387	223	124	25	182	14	2	0	0	85.53	5.69	30
ERR260134.dastool_concoct_metabat2.35	o__Bacteroidales (UID2657)	160	492	269	26	461	5	0	0	0	98.18	0.84	20
ERR260134.dastool_concoct_metabat2.36	o__Clostridiales (UID1120)	304	247	141	33	204	10	0	0	0	89.29	4.79	10
ERR260134.dastool_concoct_metabat2.37	c__Deltaproteobacteria (UID3218)	61	284	169	114	162	7	1	0	0	59.69	4.54	10
ERR260134.dastool_concoct_metabat2.38	f__Enterobacteriaceae (UID5124)	134	1173	336	199	825	143	6	0	0	82.65	14.88	49.07
ERR260134.dastool_concoct_metabat2.39	p__Firmicutes (UID1022)	100	295	158	29	262	4	0	0	0	95.88	2.22	75
ERR260134.dastool_concoct_metabat2.4	o__Clostridiales (UID1212)	172	263	149	13	248	2	0	0	0	92.62	1.34	50
ERR260134.dastool_concoct_metabat2.40	o__Clostridiales (UID1212)	172	263	149	25	160	76	2	0	0	88.08	33.21	19.51
ERR260134.dastool_concoct_metabat2.41	o__Lactobacillales (UID374)	471	350	191	247	103	0	0	0	0	21.99	0	0
ERR260134.dastool_concoct_metabat2.42	o__Clostridiales (UID1120)	304	247	141	68	170	9	0	0	0	75.29	4.85	11.11
ERR260134.dastool_concoct_metabat2.43	f__Bifidobacteriaceae (UID1462)	65	476	217	154	312	10	0	0	0	71.89	0.96	90
ERR260134.dastool_concoct_metabat2.44	f__Actinomycetaceae (UID1531)	42	420	211	27	355	34	4	0	0	93.38	9.96	45.65
ERR260134.dastool_concoct_metabat2.45	o__Lactobacillales (UID355)	490	334	183	98	232	4	0	0	0	72.81	1.23	0
ERR260134.dastool_concoct_metabat2.46	o__Clostridiales (UID1212)	172	263	149	40	223	0	0	0	0	96.2	0	0
ERR260134.dastool_concoct_metabat2.5	o__Clostridiales (UID1212)	172	263	149	12	249	2	0	0	0	93.29	1.34	0
ERR260134.dastool_concoct_metabat2.6	c__Clostridia (UID1118)	387	223	124	3	220	0	0	0	0	98.52	0	0
ERR260134.dastool_concoct_metabat2.7	o__Clostridiales (UID1212)	172	263	149	2	261	0	0	0	0	98.66	0	0
ERR260134.dastool_concoct_metabat2.8	f__Lachnospiraceae (UID1256)	33	333	171	3	330	0	0	0	0	98.25	0	0
ERR260134.dastool_concoct_metabat2.9	c__Clostridia (UID1118)	387	223	124	2	218	3	0	0	0	98.39	1.88	0
ERR260134.dastool_metabat2_metadecoder.1	p__Actinobacteria (UID2112)	31	211	124	1	209	1	0	0	0	99.19	0.81	0
ERR260134.dastool_metabat2_metadecoder.10	o__Clostridiales (UID1212)	172	263	149	1	260	2	0	0	0	99.33	1.34	0
ERR260134.dastool_metabat2_metadecoder.11	o__Lactobacillales (UID355)	490	336	184	3	328	5	0	0	0	98.37	1.47	0
ERR260134.dastool_metabat2_metadecoder.12	g__Lactobacillus (UID436)	31	586	184	26	550	10	0	0	0	96.18	1.07	30
ERR260134.dastool_metabat2_metadecoder.13	o__Clostridiales (UID1212)	172	263	149	1	260	2	0	0	0	99.33	1.01	0
ERR260134.dastool_metabat2_metadecoder.14	o__Clostridiales (UID1212)	172	263	149	11	251	1	0	0	0	94.63	0.34	0
ERR260134.dastool_metabat2_metadecoder.15	c__Clostridia (UID1118)	387	223	124	4	216	3	0	0	0	97.98	1.88	0
ERR260134.dastool_metabat2_metadecoder.16	o__Clostridiales (UID1212)	172	263	149	2	257	4	0	0	0	98.66	1.5	0
ERR260134.dastool_metabat2_metadecoder.17	o__Clostridiales (UID1226)	155	278	158	17	258	3	0	0	0	91.77	1.9	33.33
ERR260134.dastool_metabat2_metadecoder.18	p__Actinobacteria (UID2112)	31	211	124	12	197	2	0	0	0	94.35	1.08	100
ERR260134.dastool_metabat2_metadecoder.19	k__Bacteria (UID2372)	131	177	106	23	153	1	0	0	0	92.45	0.94	100
ERR260134.dastool_metabat2_metadecoder.2	o__Lactobacillales (UID374)	471	350	191	2	347	1	0	0	0	98.95	0.52	0
ERR260134.dastool_metabat2_metadecoder.20	o__Clostridiales (UID1212)	172	261	147	52	207	2	0	0	0	73.54	0.79	100
ERR260134.dastool_metabat2_metadecoder.21	o__Clostridiales (UID1212)	172	261	147	11	250	0	0	0	0	93.2	0	0
ERR260134.dastool_metabat2_metadecoder.22	o__Clostridiales (UID1375)	50	332	124	19	267	46	0	0	0	99.19	21.06	4.35
ERR260134.dastool_metabat2_metadecoder.23	p__Actinobacteria (UID2112)	31	211	124	62	137	11	1	0	0	64.22	6.09	7.14
ERR260134.dastool_metabat2_metadecoder.24	p__Actinobacteria (UID2112)	31	211	124	30	179	2	0	0	0	83.09	0.88	0
ERR260134.dastool_metabat2_metadecoder.25	o__Clostridiales (UID1212)	172	263	149	63	195	5	0	0	0	71.21	0.47	20
ERR260134.dastool_metabat2_metadecoder.26	f__Bifidobacteriaceae (UID1462)	65	476	217	17	456	3	0	0	0	97.22	0.81	66.67
ERR260134.dastool_metabat2_metadecoder.27	o__Clostridiales (UID1212)	172	263	149	15	242	6	0	0	0	95.78	2.47	0
ERR260134.dastool_metabat2_metadecoder.28	o__Clostridiales (UID1212)	172	263	149	31	229	3	0	0	0	90.24	1.34	0
ERR260134.dastool_metabat2_metadecoder.29	o__Clostridiales (UID1212)	172	263	149	15	247	1	0	0	0	96.28	0.02	0
ERR260134.dastool_metabat2_metadecoder.3	o__Clostridiales (UID1120)	304	247	141	3	244	0	0	0	0	98.23	0	0
ERR260134.dastool_metabat2_metadecoder.30	f__Actinomycetaceae (UID1531)	42	420	211	107	307	6	0	0	0	72.64	2.37	66.67
ERR260134.dastool_metabat2_metadecoder.31	o__Lactobacillales (UID355)	490	336	184	38	294	4	0	0	0	87.91	1	25
ERR260134.dastool_metabat2_metadecoder.32	c__Clostridia (UID1118)	387	223	124	54	166	3	0	0	0	72.4	1.48	0
ERR260134.dastool_metabat2_metadecoder.33	p__Bacteroidetes (UID2605)	350	314	208	38	267	9	0	0	0	92.85	4.33	0
ERR260134.dastool_metabat2_metadecoder.34	p__Actinobacteria (UID2112)	31	211	124	107	104	0	0	0	0	36.83	0	0
ERR260134.dastool_metabat2_metadecoder.35	k__Bacteria (UID2372)	131	177	106	44	128	5	0	0	0	76.51	3.07	20
ERR260134.dastool_metabat2_metadecoder.36	o__Clostridiales (UID1212)	172	263	149	35	227	1	0	0	0	91.53	0.67	0
ERR260134.dastool_metabat2_metadecoder.37	f__Lachnospiraceae (UID1256)	33	333	171	234	96	3	0	0	0	22.25	0.97	0
ERR260134.dastool_metabat2_metadecoder.38	p__Firmicutes (UID1022)	100	295	158	41	251	3	0	0	0	91.08	1.9	66.67
ERR260134.dastool_metabat2_metadecoder.39	k__Bacteria (UID2372)	131	177	106	30	120	24	2	1	0	92.75	20.37	11.11
ERR260134.dastool_metabat2_metadecoder.4	o__Clostridiales (UID1212)	172	257	149	5	251	1	0	0	0	97.32	0.67	0
ERR260134.dastool_metabat2_metadecoder.40	o__Clostridiales (UID1212)	172	263	149	224	39	0	0	0	0	4.03	0	0
ERR260134.dastool_metabat2_metadecoder.41	f__Lachnospiraceae (UID1256)	33	333	171	24	283	21	5	0	0	98.76	7.75	30.56
ERR260134.dastool_metabat2_metadecoder.5	c__Clostridia (UID1118)	387	223	124	4	219	0	0	0	0	97.72	0	0
ERR260134.dastool_metabat2_metadecoder.6	o__Clostridiales (UID1212)	172	263	149	2	261	0	0	0	0	98.66	0	0
ERR260134.dastool_metabat2_metadecoder.7	f__Lachnospiraceae (UID1256)	33	333	171	3	330	0	0	0	0	98.83	0	0
ERR260134.dastool_metabat2_metadecoder.8	o__Clostridiales (UID1212)	172	263	149	19	242	1	1	0	0	90.27	2.01	0
ERR260134.dastool_metabat2_metadecoder.9	o__Clostridiales (UID1212)	172	263	149	3	259	1	0	0	0	97.99	0.34	0
ERR260134.maxbin2.1	o__Clostridiales (UID1212)	172	263	149	2	245	16	0	0	0	98.66	6.27	0
ERR260134.maxbin2.10	k__Bacteria (UID203)	5449	102	56	80	16	3	1	2	0	22.89	9.74	11.11
ERR260134.maxbin2.100	p__Actinobacteria (UID2112)	31	211	124	21	186	3	1	0	0	89.85	3.3	0
ERR260134.maxbin2.11	o__Clostridiales (UID1212)	172	263	149	1	169	79	13	1	0	99.33	37.86	1.61
ERR260134.maxbin2.12	k__Bacteria (UID203)	5449	102	56	77	23	1	1	0	0	22.32	3.73	0
ERR260134.maxbin2.13	k__Bacteria (UID203)	5449	104	58	44	24	30	6	0	0	70.69	43.42	10.42
ERR260134.maxbin2.14	k__Bacteria (UID203)	5449	104	58	82	8	2	0	2	10	12.07	15.99	32.37
ERR260134.maxbin2.15	o__Clostridiales (UID1212)	172	263	149	121	103	34	5	0	0	52.01	20.79	2.04
ERR260134.maxbin2.16	k__Bacteria (UID203)	5449	104	58	63	26	3	4	4	4	51.41	49.53	29.76
ERR260134.maxbin2.17	k__Bacteria (UID203)	5449	103	57	94	9	0	0	0	0	10.69	0	0
ERR260134.maxbin2.18	c__Bacilli (UID284)	725	279	151	169	72	26	11	1	0	41.96	22.95	6.15
ERR260134.maxbin2.19	k__Bacteria (UID203)	5449	104	58	91	13	0	0	0	0	11.13	0	0
ERR260134.maxbin2.2	g__Lactobacillus (UID380)	58	449	129	336	82	20	9	1	1	25.23	12.13	46.03
ERR260134.maxbin2.20	k__Bacteria (UID203)	5449	104	58	92	12	0	0	0	0	13.59	0	0
ERR260134.maxbin2.21	p__Actinobacteria (UID2112)	31	211	124	74	108	27	2	0	0	75.08	20.47	15.15
ERR260134.maxbin2.22	p__Actinobacteria (UID2112)	31	211	124	87	98	19	7	0	0	49.75	13.04	2.5
ERR260134.maxbin2.23	k__Bacteria (UID203)	5449	104	58	97	6	1	0	0	0	10.5	0.16	0
ERR260134.maxbin2.24	k__Bacteria (UID203)	5449	102	56	88	12	2	0	0	0	7.27	0.32	0
ERR260134.maxbin2.25	k__Bacteria (UID203)	5449	104	58	86	15	3	0	0	0	25.29	4.31	0
ERR260134.maxbin2.26	o__Clostridiales (UID1226)	155	278	158	199	58	7	5	6	3	17.33	11.55	59.68
ERR260134.maxbin2.27	c__Clostridia (UID1118)	387	223	124	6	206	8	3	0	0	96.1	7.46	0
ERR260134.maxbin2.28	k__Bacteria (UID203)	5449	103	57	69	33	1	0	0	0	50.88	1.75	0
ERR260134.maxbin2.29	o__Clostridiales (UID1212)	172	263	149	94	127	32	9	1	0	64.74	21.36	0
ERR260134.maxbin2.3	k__Bacteria (UID203)	5449	104	58	64	27	13	0	0	0	20.11	3.61	30.77
ERR260134.maxbin2.30	o__Clostridiales (UID1120)	304	250	143	197	40	13	0	0	0	10.8	0.61	7.69
ERR260134.maxbin2.31	k__Bacteria (UID203)	5449	102	56	30	42	26	4	0	0	61.36	15.8	26.32
ERR260134.maxbin2.32	k__Bacteria (UID203)	5449	104	58	53	47	4	0	0	0	70.69	4.6	25
ERR260134.maxbin2.33	k__Bacteria (UID203)	5449	104	58	91	12	0	1	0	0	17.59	3.45	0
ERR260134.maxbin2.34	k__Bacteria (UID203)	5449	103	57	86	13	4	0	0	0	25.44	5.26	25
ERR260134.maxbin2.35	o__Clostridiales (UID1212)	172	263	149	180	74	9	0	0	0	36.39	4.09	0
ERR260134.maxbin2.36	k__Bacteria (UID203)	5449	104	58	93	11	0	0	0	0	15.52	0	0
ERR260134.maxbin2.37	k__Bacteria (UID203)	5449	103	57	74	23	6	0	0	0	36.44	9.65	50
ERR260134.maxbin2.38	k__Bacteria (UID203)	5449	103	57	94	6	3	0	0	0	9.25	3.67	0
ERR260134.maxbin2.39	k__Bacteria (UID203)	5449	104	58	95	5	3	1	0	0	7.52	2.9	16.67
ERR260134.maxbin2.4	k__Bacteria (UID203)	5449	104	58	87	11	5	1	0	0	21.16	9.48	100
ERR260134.maxbin2.40	o__Clostridiales (UID1212)	172	263	149	41	176	41	5	0	0	92.99	21.81	0
ERR260134.maxbin2.41	o__Lactobacillales (UID374)	471	350	191	34	219	91	6	0	0	90.86	34.73	0.92
ERR260134.maxbin2.42	k__Bacteria (UID203)	5449	102	56	62	25	13	2	0	0	11.69	2.95	31.58
ERR260134.maxbin2.43	k__Bacteria (UID203)	5449	104	58	87	17	0	0	0	0	18.62	0	0
ERR260134.maxbin2.44	o__Clostridiales (UID1212)	172	263	149	212	47	4	0	0	0	9.84	0.12	50
ERR260134.maxbin2.45	k__Bacteria (UID203)	5449	104	58	14	66	18	3	2	1	90.09	29.89	6.12
ERR260134.maxbin2.46	o__Clostridiales (UID1212)	172	261	147	89	135	31	4	2	0	62.47	20.07	3.64
ERR260134.maxbin2.47	o__Bacteroidales (UID2657)	160	492	269	230	202	51	8	1	0	49.81	10.88	2.47
ERR260134.maxbin2.48	k__Bacteria (UID203)	5449	102	56	61	30	11	0	0	0	56.25	16.07	9.09
ERR260134.maxbin2.49	k__Bacteria (UID203)	5449	103	57	49	18	17	7	8	4	24.56	25.24	12.7
ERR260134.maxbin2.5	p__Actinobacteria (UID2112)	31	211	124	168	40	3	0	0	0	11.1	0.97	0
ERR260134.maxbin2.50	k__Bacteria (UID203)	5449	104	58	58	25	13	6	2	0	21.38	5.56	13.95
ERR260134.maxbin2.51	o__Clostridiales (UID1212)	172	263	149	27	177	50	8	1	0	96.67	27.46	1.25
ERR260134.maxbin2.52	k__Bacteria (UID203)	5449	103	57	59	39	5	0	0	0	57.18	7.02	40
ERR260134.maxbin2.53	o__Clostridiales (UID1226)	155	278	158	47	139	72	17	3	0	93.46	48.23	0.71
ERR260134.maxbin2.54	o__Clostridiales (UID1226)	155	278	158	123	80	44	19	10	2	65.17	62.42	27.05
ERR260134.maxbin2.55	f__Enterobacteriaceae (UID5124)	134	1173	336	288	771	108	6	0	0	76.36	10.66	50
ERR260134.maxbin2.56	k__Bacteria (UID203)	5449	103	58	81	19	2	1	0	0	35.34	6.9	0
ERR260134.maxbin2.57	root (UID1)	5656	56	24	56	0	0	0	0	0	0	0	0
ERR260134.maxbin2.58	k__Bacteria (UID203)	5449	102	56	61	29	11	1	0	0	49.9	18.75	42.86
ERR260134.maxbin2.59	root (UID1)	5656	56	24	55	1	0	0	0	0	1.04	0	0
ERR260134.maxbin2.6	k__Bacteria (UID203)	5449	104	58	56	24	14	4	4	2	51.99	54	65.71
ERR260134.maxbin2.60	k__Bacteria (UID203)	5449	98	58	9	50	25	13	1	0	90.52	49.36	14.29
ERR260134.maxbin2.61	o__Clostridiales (UID1212)	172	263	149	22	192	46	3	0	0	89.56	20.53	0
ERR260134.maxbin2.62	o__Clostridiales (UID1226)	155	278	158	93	146	36	3	0	0	78.83	19.91	8.89
ERR260134.maxbin2.63	k__Bacteria (UID203)	5449	103	57	21	36	40	6	0	0	82.93	47.37	5.17
ERR260134.maxbin2.64	k__Bacteria (UID203)	5449	102	56	76	16	8	2	0	0	41.07	21.43	64.29
ERR260134.maxbin2.65	o__Clostridiales (UID1212)	172	263	149	109	116	33	4	1	0	53.8	19.27	1.96
ERR260134.maxbin2.66	o__Clostridiales (UID1375)	50	332	124	99	149	63	21	0	0	64.23	21	6.35
ERR260134.maxbin2.67	o__Clostridiales (UID1212)	172	263	149	3	247	12	1	0	0	97.99	6.82	0
ERR260134.maxbin2.68	k__Bacteria (UID203)	5449	104	58	53	30	20	1	0	0	70.48	28.92	8.7
ERR260134.maxbin2.69	k__Bacteria (UID203)	5449	104	58	36	46	11	7	2	2	64.8	17.7	21.88
ERR260134.maxbin2.7	k__Bacteria (UID203)	5449	104	58	56	19	24	4	1	0	52.35	36.21	45.24
ERR260134.maxbin2.70	p__Actinobacteria (UID2112)	31	211	124	1	189	19	2	0	0	99.19	7.99	0
ERR260134.maxbin2.71	p__Bacteroidetes (UID2605)	350	314	208	48	246	19	0	1	0	93	8.53	4
ERR260134.maxbin2.72	k__Bacteria (UID203)	5449	103	58	86	14	3	0	0	0	25	5.17	33.33
ERR260134.maxbin2.73	o__Clostridiales (UID1212)	172	263	149	83	164	14	2	0	0	70.05	8	0
ERR260134.maxbin2.74	o__Clostridiales (UID1212)	172	257	149	101	89	49	13	5	0	67.26	42.85	5.08
ERR260134.maxbin2.75	k__Bacteria (UID203)	5449	104	58	72	29	3	0	0	0	46.55	5.17	0
ERR260134.maxbin2.76	o__Clostridiales (UID1212)	172	263	149	45	200	17	1	0	0	95	8.38	10
ERR260134.maxbin2.77	o__Clostridiales (UID1212)	172	263	149	55	205	3	0	0	0	73.49	1.68	0
ERR260134.maxbin2.78	k__Bacteria (UID203)	5449	104	58	51	30	19	3	1	0	76.03	44.83	23.53
ERR260134.maxbin2.79	k__Bacteria (UID203)	5449	102	56	64	23	11	4	0	0	60.71	30.36	13.04
ERR260134.maxbin2.8	k__Bacteria (UID203)	5449	104	58	92	6	4	2	0	0	19.12	13.79	80
ERR260134.maxbin2.80	k__Bacteria (UID203)	5449	104	58	10	45	19	29	0	1	96.87	72.72	64.66
ERR260134.maxbin2.81	k__Bacteria (UID203)	5449	103	57	88	14	1	0	0	0	23.68	0.88	0
ERR260134.maxbin2.82	k__Bacteria (UID203)	5449	104	58	67	33	4	0	0	0	47.34	6.9	0
ERR260134.maxbin2.83	o__Lactobacillales (UID355)	490	334	183	105	225	4	0	0	0	70.95	1.23	0
ERR260134.maxbin2.84	o__Clostridiales (UID1212)	172	263	149	71	186	6	0	0	0	84.33	2.91	16.67
ERR260134.maxbin2.85	k__Bacteria (UID203)	5449	103	57	66	24	11	2	0	0	9.17	2.39	5.88
ERR260134.maxbin2.86	k__Bacteria (UID203)	5449	103	57	74	13	16	0	0	0	36.6	22.25	81.25
ERR260134.maxbin2.87	k__Bacteria (UID203)	5449	104	58	77	21	6	0	0	0	35.82	10.34	83.33
ERR260134.maxbin2.88	o__Clostridiales (UID1212)	172	263	149	27	215	18	3	0	0	87.09	8.97	0
ERR260134.maxbin2.89	o__Clostridiales (UID1212)	172	263	149	59	194	9	1	0	0	89.05	4.87	0
ERR260134.maxbin2.9	o__Lactobacillales (UID544)	293	475	267	96	177	89	69	29	15	81.52	96.78	34.26
ERR260134.maxbin2.90	o__Lactobacillales (UID355)	490	336	184	19	306	11	0	0	0	94.05	3.51	18.18
ERR260134.maxbin2.91	o__Clostridiales (UID1212)	172	263	149	32	219	11	1	0	0	96.87	4.37	0
ERR260134.maxbin2.92	p__Firmicutes (UID1022)	100	295	158	48	241	6	0	0	0	89.69	3.48	33.33
ERR260134.maxbin2.93	g__Lactobacillus (UID436)	31	586	184	5	547	31	3	0	0	99.02	7.2	7.5
ERR260134.maxbin2.94	o__Lactobacillales (UID355)	490	336	184	4	302	30	0	0	0	97.83	6.63	0
ERR260134.maxbin2.95	k__Bacteria (UID203)	5449	103	57	2	38	18	20	15	10	96.49	72.49	16.85
ERR260134.maxbin2.96	c__Clostridia (UID1118)	387	223	124	3	217	3	0	0	0	98.79	1.88	0
ERR260134.maxbin2.97	o__Clostridiales (UID1120)	304	247	141	52	145	50	0	0	0	90.78	22.53	12
ERR260134.maxbin2.98	k__Bacteria (UID2372)	131	177	106	92	77	8	0	0	0	49.72	3.77	50
ERR260134.maxbin2.99	k__Bacteria (UID203)	5449	103	57	62	30	11	0	0	0	63.16	16.67	36.36
ERR260134.metabat2.1	k__Bacteria (UID203)	5449	99	57	77	22	0	0	0	0	27.83	0	0
ERR260134.metabat2.10	o__Lactobacillales (UID374)	471	350	191	241	96	13	0	0	0	23.56	1.05	0
ERR260134.metabat2.100	k__Bacteria (UID203)	5449	104	58	96	8	0	0	0	0	13.79	0	0
ERR260134.metabat2.101	root (UID1)	5656	56	24	54	2	0	0	0	0	8.33	0	0
ERR260134.metabat2.102	p__Actinobacteria (UID2112)	31	211	124	166	45	0	0	0	0	19.35	0	0
ERR260134.metabat2.103	k__Bacteria (UID203)	5449	104	58	85	19	0	0	0	0	28.16	0	0
ERR260134.metabat2.104	k__Bacteria (UID203)	5449	103	57	87	15	1	0	0	0	19.97	0.88	0
ERR260134.metabat2.105	k__Bacteria (UID203)	5449	103	57	55	47	1	0	0	0	73.68	1.75	0
ERR260134.metabat2.106	k__Bacteria (UID203)	5449	104	58	86	18	0	0	0	0	25.86	0	0
ERR260134.metabat2.107	k__Bacteria (UID203)	5449	104	58	97	7	0	0	0	0	6.9	0	0
ERR260134.metabat2.108	k__Bacteria (UID203)	5449	104	58	93	11	0	0	0	0	15.52	0	0
ERR260134.metabat2.109	k__Bacteria (UID203)	5449	104	58	94	10	0	0	0	0	13.79	0	0
ERR260134.metabat2.11	o__Lactobacillales (UID355)	490	336	184	3	328	5	0	0	0	98.37	1.47	0
ERR260134.metabat2.110	o__Clostridiales (UID1212)	172	263	149	139	124	0	0	0	0	39.6	0	0
ERR260134.metabat2.111	f__Bifidobacteriaceae (UID1458)	77	464	220	207	254	3	0	0	0	58.79	0.91	100
ERR260134.metabat2.112	k__Bacteria (UID2372)	131	177	106	105	71	1	0	0	0	32.39	0.94	100
ERR260134.metabat2.113	o__Clostridiales (UID1226)	155	278	158	79	191	8	0	0	0	78.05	1.87	75
ERR260134.metabat2.114	o__Clostridiales (UID1212)	172	263	149	68	191	4	0	0	0	79.22	2.68	25
ERR260134.metabat2.115	root (UID1)	5656	56	24	55	1	0	0	0	0	4.17	0	0
ERR260134.metabat2.12	f__Lachnospiraceae (UID1256)	33	333	171	85	245	2	1	0	0	84.02	1.75	0
ERR260134.metabat2.13	f__Lachnospiraceae (UID1256)	33	333	171	166	167	0	0	0	0	53.2	0	0
ERR260134.metabat2.14	k__Bacteria (UID203)	5449	104	58	97	7	0	0	0	0	10.34	0	0
ERR260134.metabat2.15	k__Bacteria (UID203)	5449	104	58	94	10	0	0	0	0	14.66	0	0
ERR260134.metabat2.16	o__Clostridiales (UID1120)	304	247	141	4	243	0	0	0	0	97.52	0	0
ERR260134.metabat2.17	k__Bacteria (UID203)	5449	104	58	96	8	0	0	0	0	8.62	0	0
ERR260134.metabat2.18	root (UID1)	5656	56	24	55	1	0	0	0	0	4.17	0	0
ERR260134.metabat2.19	o__Bacteroidales (UID2657)	160	492	269	62	425	5	0	0	0	94.11	0.87	0
ERR260134.metabat2.2	k__Bacteria (UID203)	5449	103	57	53	26	18	6	0	0	70.35	43.86	11.11
ERR260134.metabat2.20	k__Bacteria (UID203)	5449	102	56	93	9	0	0	0	0	14.29	0	0
ERR260134.metabat2.21	k__Bacteria (UID203)	5449	104	58	84	20	0	0	0	0	31.03	0	0
ERR260134.metabat2.22	root (UID1)	5656	56	24	56	0	0	0	0	0	0	0	0
ERR260134.metabat2.23	o__Clostridiales (UID1120)	304	250	143	116	131	3	0	0	0	62.29	1.28	33.33
ERR260134.metabat2.24	root (UID1)	5656	56	24	56	0	0	0	0	0	0	0	0
ERR260134.metabat2.25	c__Clostridia (UID1118)	387	223	124	4	217	2	0	0	0	97.98	1.08	0
ERR260134.metabat2.26	k__Bacteria (UID203)	5449	103	57	97	6	0	0	0	0	8.77	0	0
ERR260134.metabat2.27	o__Clostridiales (UID1212)	172	263	149	40	220	3	0	0	0	96.2	1.34	0
ERR260134.metabat2.28	f__Bifidobacteriaceae (UID1458)	77	464	220	270	190	4	0	0	0	49.11	1.14	75
ERR260134.metabat2.29	k__Bacteria (UID203)	5449	104	58	71	32	1	0	0	0	50	1.72	0
ERR260134.metabat2.3	o__Clostridiales (UID1212)	172	263	149	15	247	1	0	0	0	96.28	0.02	0
ERR260134.metabat2.30	k__Bacteria (UID2372)	131	177	106	9	52	97	16	2	1	97.7	92.07	18.56
ERR260134.metabat2.31	o__Clostridiales (UID1212)	172	263	149	162	101	0	0	0	0	41.61	0	0
ERR260134.metabat2.32	o__Clostridiales (UID1212)	172	263	149	81	181	1	0	0	0	65.05	0.22	0
ERR260134.metabat2.33	k__Bacteria (UID203)	5449	104	58	87	17	0	0	0	0	22.73	0	0
ERR260134.metabat2.34	k__Bacteria (UID203)	5449	103	57	98	5	0	0	0	0	7.02	0	0
ERR260134.metabat2.35	root (UID1)	5656	56	24	56	0	0	0	0	0	0	0	0
ERR260134.metabat2.36	g__Lactobacillus (UID436)	31	586	184	26	550	10	0	0	0	96.18	1.07	30
ERR260134.metabat2.37	p__Firmicutes (UID1022)	100	295	158	56	238	1	0	0	0	84.6	0.63	100
ERR260134.metabat2.38	k__Bacteria (UID203)	5449	103	57	59	44	0	0	0	0	64.91	0	0
ERR260134.metabat2.39	o__Clostridiales (UID1212)	172	257	149	31	225	1	0	0	0	85.57	0.67	0
ERR260134.metabat2.4	p__Bacteroidetes (UID2605)	350	314	208	59	249	6	0	0	0	90.75	2.88	0
ERR260134.metabat2.40	k__Bacteria (UID203)	5449	103	57	81	22	0	0	0	0	35.09	0	0
ERR260134.metabat2.41	o__Clostridiales (UID1212)	172	263	149	55	208	0	0	0	0	73.49	0	0
ERR260134.metabat2.42	o__Clostridiales (UID1212)	172	263	149	41	215	7	0	0	0	93.96	2.68	42.86
ERR260134.metabat2.43	k__Bacteria (UID203)	5449	103	57	77	25	1	0	0	0	32.57	1.75	100
ERR260134.metabat2.44	o__Clostridiales (UID1226)	155	278	158	22	255	1	0	0	0	90.08	0.63	0
ERR260134.metabat2.45	o__Clostridiales (UID1212)	172	263	149	38	218	7	0	0	0	94.47	4.25	0
ERR260134.metabat2.46	o__Clostridiales (UID1375)	50	332	124	19	267	46	0	0	0	99.19	21.06	4.35
ERR260134.metabat2.47	o__Clostridiales (UID1212)	172	261	147	11	250	0	0	0	0	93.2	0	0
ERR260134.metabat2.48	k__Bacteria (UID203)	5449	104	58	96	8	0	0	0	0	12.07	0	0
ERR260134.metabat2.49	o__Clostridiales (UID1212)	172	263	149	15	242	6	0	0	0	95.78	2.47	0
ERR260134.metabat2.5	p__Actinobacteria (UID2112)	31	211	124	105	106	0	0	0	0	45.16	0	0
ERR260134.metabat2.50	k__Bacteria (UID203)	5449	104	58	54	49	1	0	0	0	72.76	0.86	100
ERR260134.metabat2.51	c__Clostridia (UID1118)	387	223	124	84	139	0	0	0	0	55.65	0	0
ERR260134.metabat2.52	o__Clostridiales (UID1212)	172	263	149	194	69	0	0	0	0	14.09	0	0
ERR260134.metabat2.53	k__Bacteria (UID203)	5449	103	58	86	17	0	0	0	0	24.14	0	0
ERR260134.metabat2.54	o__Clostridiales (UID1212)	172	263	149	11	251	1	0	0	0	94.63	0.34	0
ERR260134.metabat2.55	root (UID1)	5656	56	24	56	0	0	0	0	0	0	0	0
ERR260134.metabat2.56	k__Bacteria (UID203)	5449	104	58	75	29	0	0	0	0	41.38	0	0
ERR260134.metabat2.57	f__Lachnospiraceae (UID1256)	33	333	171	225	107	1	0	0	0	34.41	0.19	0
ERR260134.metabat2.58	f__Lachnospiraceae (UID1256)	33	333	171	36	214	77	3	2	1	91.94	26.86	12.96
ERR260134.metabat2.59	f__Bifidobacteriaceae (UID1462)	65	476	217	154	312	10	0	0	0	71.89	0.96	90
ERR260134.metabat2.6	f__Actinomycetaceae (UID1531)	42	420	211	148	266	6	0	0	0	67.06	2.37	66.67
ERR260134.metabat2.60	f__Lachnospiraceae (UID1256)	33	333	171	224	109	0	0	0	0	23.98	0	0
ERR260134.metabat2.61	root (UID1)	5656	56	24	56	0	0	0	0	0	0	0	0
ERR260134.metabat2.62	p__Actinobacteria (UID2112)	31	211	124	60	149	2	0	0	0	72.58	1.08	100
ERR260134.metabat2.63	p__Actinobacteria (UID2112)	31	211	124	29	179	3	0	0	0	84.88	1.69	0
ERR260134.metabat2.64	root (UID1)	5656	56	24	56	0	0	0	0	0	0	0	0
ERR260134.metabat2.65	o__Clostridiales (UID1212)	172	263	149	3	220	39	1	0	0	97.99	20.69	2.38
ERR260134.metabat2.66	k__Bacteria (UID203)	5449	102	56	83	19	0	0	0	0	19.64	0	0
ERR260134.metabat2.67	o__Clostridiales (UID1212)	172	263	149	48	213	2	0	0	0	90.65	1.34	0
ERR260134.metabat2.68	k__Bacteria (UID203)	5449	104	58	81	23	0	0	0	0	32.76	0	0
ERR260134.metabat2.69	k__Bacteria (UID203)	5449	103	57	99	4	0	0	0	0	3.67	0	0
ERR260134.metabat2.7	o__Clostridiales (UID1212)	172	261	147	55	194	12	0	0	0	86.58	6.6	58.33
ERR260134.metabat2.70	k__Bacteria (UID203)	5449	103	57	74	29	0	0	0	0	44.74	0	0
ERR260134.metabat2.71	o__Clostridiales (UID1212)	172	263	149	19	242	1	1	0	0	90.27	2.01	0
ERR260134.metabat2.72	root (UID1)	5656	56	24	56	0	0	0	0	0	0	0	0
ERR260134.metabat2.73	k__Bacteria (UID203)	5449	104	58	78	26	0	0	0	0	39.66	0	0
ERR260134.metabat2.74	o__Clostridiales (UID1120)	304	247	141	60	182	5	0	0	0	85.17	2.3	20
ERR260134.metabat2.75	k__Bacteria (UID203)	5449	103	57	66	36	1	0	0	0	56.14	1.75	0
ERR260134.metabat2.76	o__Clostridiales (UID1226)	155	278	158	100	176	1	1	0	0	72.74	1.48	50
ERR260134.metabat2.77	root (UID1)	5656	56	24	54	2	0	0	0	0	8.33	0	0
ERR260134.metabat2.78	k__Bacteria (UID203)	5449	103	57	1	29	34	32	5	2	98.25	139.87	26.11
ERR260134.metabat2.79	o__Clostridiales (UID1212)	172	263	149	40	222	1	0	0	0	88.84	0.67	0
ERR260134.metabat2.8	o__Clostridiales (UID1212)	172	263	149	49	214	0	0	0	0	88.59	0	0
ERR260134.metabat2.80	o__Clostridiales (UID1212)	172	257	149	81	156	20	0	0	0	73.44	9.73	10
ERR260134.metabat2.81	k__Bacteria (UID203)	5449	104	58	95	8	1	0	0	0	12.93	1.72	0
ERR260134.metabat2.82	o__Lactobacillales (UID355)	490	336	184	72	260	4	0	0	0	83.99	1	25
ERR260134.metabat2.83	p__Actinobacteria (UID2112)	31	211	124	64	137	10	0	0	0	63.22	6.2	10
ERR260134.metabat2.84	root (UID1)	5656	56	24	55	1	0	0	0	0	4.17	0	0
ERR260134.metabat2.85	k__Bacteria (UID203)	5449	104	58	77	27	0	0	0	0	36.21	0	0
ERR260134.metabat2.86	k__Bacteria (UID203)	5449	103	57	87	15	1	0	0	0	22.81	1.75	0
ERR260134.metabat2.87	k__Bacteria (UID203)	5449	103	58	52	36	13	2	0	0	70.69	20.86	26.32
ERR260134.metabat2.88	k__Bacteria (UID203)	5449	104	58	82	21	1	0	0	0	29.97	1.72	0
ERR260134.metabat2.89	k__Bacteria (UID203)	5449	103	57	76	26	1	0	0	0	42.46	1.75	100
ERR260134.metabat2.9	k__Bacteria (UID203)	5449	103	57	92	11	0	0	0	0	19.3	0	0
ERR260134.metabat2.90	o__Clostridiales (UID1212)	172	263	149	123	140	0	0	0	0	47.65	0	0
ERR260134.metabat2.91	k__Bacteria (UID203)	5449	104	58	97	7	0	0	0	0	1.1	0	0
ERR260134.metabat2.92	k__Bacteria (UID203)	5449	104	58	64	39	1	0	0	0	59.48	0.86	0
ERR260134.metabat2.93	root (UID1)	5656	56	24	55	1	0	0	0	0	4.17	0	0
ERR260134.metabat2.94	k__Bacteria (UID203)	5449	103	57	60	19	24	0	0	0	63.51	38.95	95.83
ERR260134.metabat2.95	root (UID1)	5656	56	24	56	0	0	0	0	0	0	0	0
ERR260134.metabat2.96	o__Clostridiales (UID1212)	172	261	147	52	207	2	0	0	0	73.54	0.79	100
ERR260134.metabat2.97	k__Bacteria (UID203)	5449	104	58	96	8	0	0	0	0	12.07	0	0
ERR260134.metabat2.98	k__Bacteria (UID203)	5449	104	58	90	14	0	0	0	0	15.99	0	0
ERR260134.metabat2.99	k__Bacteria (UID203)	5449	103	57	68	33	2	0	0	0	52.63	3.51	0
ERR260134.metadecoder.1	f__Lachnospiraceae (UID1256)	33	333	171	3	330	0	0	0	0	98.83	0	0
ERR260134.metadecoder.10	f__Bifidobacteriaceae (UID1462)	65	476	217	17	456	3	0	0	0	97.22	0.81	66.67
ERR260134.metadecoder.100	o__Clostridiales (UID1212)	172	263	149	63	195	5	0	0	0	71.21	0.47	20
ERR260134.metadecoder.101	root (UID1)	5656	56	24	56	0	0	0	0	0	0	0	0
ERR260134.metadecoder.102	k__Bacteria (UID203)	5449	103	58	63	34	6	0	0	0	54.91	10.34	0
ERR260134.metadecoder.103	f__Lachnospiraceae (UID1256)	33	333	171	234	96	3	0	0	0	22.25	0.97	0
ERR260134.metadecoder.104	o__Clostridiales (UID1212)	172	263	149	219	43	1	0	0	0	8.05	0.11	100
ERR260134.metadecoder.105	o__Clostridiales (UID1226)	155	278	158	214	59	5	0	0	0	18.06	2.53	0
ERR260134.metadecoder.106	k__Bacteria (UID203)	5449	104	58	73	30	1	0	0	0	34.73	1.72	0
ERR260134.metadecoder.107	k__Bacteria (UID203)	5449	103	57	81	18	4	0	0	0	30	7.02	0
ERR260134.metadecoder.108	k__Bacteria (UID203)	5449	104	58	59	43	2	0	0	0	64.66	1.72	0
ERR260134.metadecoder.109	k__Bacteria (UID203)	5449	102	56	83	19	0	0	0	0	26.79	0	0
ERR260134.metadecoder.11	k__Bacteria (UID203)	5449	104	58	97	7	0	0	0	0	1.1	0	0
ERR260134.metadecoder.110	k__Bacteria (UID203)	5449	103	57	99	4	0	0	0	0	0.64	0	0
ERR260134.metadecoder.111	k__Bacteria (UID203)	5449	103	57	85	17	1	0	0	0	21.72	0.88	0
ERR260134.metadecoder.112	f__Lachnospiraceae (UID1256)	33	333	171	247	84	2	0	0	0	28.51	0.78	0
ERR260134.metadecoder.113	k__Bacteria (UID203)	5449	103	57	79	23	1	0	0	0	37.72	1.75	0
ERR260134.metadecoder.114	k__Bacteria (UID203)	5449	103	57	81	22	0	0	0	0	29.82	0	0
ERR260134.metadecoder.115	k__Bacteria (UID203)	5449	104	58	82	22	0	0	0	0	29.34	0	0
ERR260134.metadecoder.116	k__Bacteria (UID203)	5449	104	58	86	18	0	0	0	0	26.88	0	0
ERR260134.metadecoder.117	k__Bacteria (UID203)	5449	104	58	90	13	1	0	0	0	17.3	1.72	0
ERR260134.metadecoder.118	k__Bacteria (UID203)	5449	104	58	98	4	2	0	0	0	2.59	0.69	0
ERR260134.metadecoder.119	o__Lactobacillales (UID355)	490	334	183	213	120	1	0	0	0	36.49	0.27	0
ERR260134.metadecoder.12	o__Lactobacillales (UID374)	471	350	191	2	347	1	0	0	0	98.95	0.52	0
ERR260134.metadecoder.120	k__Bacteria (UID203)	5449	98	58	86	12	0	0	0	0	17.24	0	0
ERR260134.metadecoder.121	k__Bacteria (UID203)	5449	104	58	97	7	0	0	0	0	9.64	0	0
ERR260134.metadecoder.122	root (UID1)	5656	56	24	55	1	0	0	0	0	4.17	0	0
ERR260134.metadecoder.13	o__Clostridiales (UID1212)	172	263	149	1	260	2	0	0	0	99.33	1.01	0
ERR260134.metadecoder.14	o__Clostridiales (UID1212)	172	263	149	1	260	2	0	0	0	99.33	1.34	0
ERR260134.metadecoder.15	f__Lachnospiraceae (UID1256)	33	333	171	24	283	21	5	0	0	98.76	7.75	30.56
ERR260134.metadecoder.16	o__Clostridiales (UID1226)	155	278	158	17	258	3	0	0	0	91.77	1.9	33.33
ERR260134.metadecoder.17	o__Clostridiales (UID1212)	172	263	149	2	257	4	0	0	0	98.66	1.5	0
ERR260134.metadecoder.18	f__Lachnospiraceae (UID1256)	33	333	171	40	290	2	1	0	0	95.71	1.75	0
ERR260134.metadecoder.19	k__Bacteria (UID203)	5449	104	58	59	45	0	0	0	0	67.24	0	0
ERR260134.metadecoder.2	o__Bacteroidales (UID2657)	160	492	269	53	434	5	0	0	0	97.43	0.84	20
ERR260134.metadecoder.20	o__Clostridiales (UID1212)	172	263	149	35	227	1	0	0	0	91.53	0.67	0
ERR260134.metadecoder.21	o__Clostridiales (UID1212)	172	257	149	5	251	1	0	0	0	97.32	0.67	0
ERR260134.metadecoder.22	f__Bifidobacteriaceae (UID1458)	77	464	220	53	406	5	0	0	0	93.77	1.36	80
ERR260134.metadecoder.23	o__Clostridiales (UID1212)	172	263	149	43	216	4	0	0	0	91.99	2.68	0
ERR260134.metadecoder.24	p__Actinobacteria (UID2112)	31	211	124	12	197	2	0	0	0	94.35	1.08	100
ERR260134.metadecoder.25	root (UID1)	5656	56	24	54	2	0	0	0	0	8.33	0	0
ERR260134.metadecoder.26	o__Clostridiales (UID1212)	172	261	147	24	237	0	0	0	0	91.84	0	0
ERR260134.metadecoder.27	g__Lactobacillus (UID436)	31	586	184	14	565	7	0	0	0	97.05	0.52	42.86
ERR260134.metadecoder.28	o__Clostridiales (UID1212)	172	263	149	42	221	0	0	0	0	93.96	0	0
ERR260134.metadecoder.29	o__Bacteroidales (UID2657)	160	492	269	57	431	4	0	0	0	95.96	0.5	0
ERR260134.metadecoder.3	o__Clostridiales (UID1212)	172	263	149	5	257	1	0	0	0	97.99	0.34	0
ERR260134.metadecoder.30	f__Lachnospiraceae (UID1256)	33	333	171	46	270	17	0	0	0	92.59	5.85	0
ERR260134.metadecoder.31	k__Bacteria (UID203)	5449	103	57	64	36	3	0	0	0	57.19	5.26	33.33
ERR260134.metadecoder.32	o__Clostridiales (UID1212)	172	263	149	15	247	1	0	0	0	96.28	0.02	0
ERR260134.metadecoder.33	o__Clostridiales (UID1212)	172	261	147	225	34	2	0	0	0	11.45	0.68	0
ERR260134.metadecoder.34	f__Lachnospiraceae (UID1256)	33	333	171	243	70	14	5	1	0	26.45	9.01	17.14
ERR260134.metadecoder.35	c__Clostridia (UID1118)	387	223	124	4	216	3	0	0	0	97.98	1.88	0
ERR260134.metadecoder.36	o__Clostridiales (UID1375)	50	332	124	232	96	4	0	0	0	27.1	1.61	0
ERR260134.metadecoder.37	f__Bifidobacteriaceae (UID1458)	77	464	220	67	390	7	0	0	0	90.5	2.27	85.71
ERR260134.metadecoder.38	f__Lachnospiraceae (UID1256)	33	333	171	126	189	18	0	0	0	66.71	7.7	11.11
ERR260134.metadecoder.39	k__Bacteria (UID203)	5449	103	57	76	27	0	0	0	0	40.35	0	0
ERR260134.metadecoder.4	c__Clostridia (UID1118)	387	223	124	4	219	0	0	0	0	97.72	0	0
ERR260134.metadecoder.40	o__Clostridiales (UID1212)	172	263	149	39	218	6	0	0	0	93.8	3.58	0
ERR260134.metadecoder.41	o__Lactobacillales (UID355)	490	336	184	3	328	5	0	0	0	98.37	1.47	0
ERR260134.metadecoder.42	k__Bacteria (UID2372)	131	177	106	44	128	5	0	0	0	76.51	3.07	20
ERR260134.metadecoder.43	o__Clostridiales (UID1212)	172	263	149	224	39	0	0	0	0	4.03	0	0
ERR260134.metadecoder.44	o__Clostridiales (UID1212)	172	263	149	227	36	0	0	0	0	3.65	0	0
ERR260134.metadecoder.45	o__Clostridiales (UID1212)	172	263	149	31	229	3	0	0	0	90.24	1.34	0
ERR260134.metadecoder.46	o__Clostridiales (UID1212)	172	263	149	42	218	3	0	0	0	95.53	1.34	0
ERR260134.metadecoder.47	root (UID1)	5656	56	24	56	0	0	0	0	0	0	0	0
ERR260134.metadecoder.48	o__Clostridiales (UID1212)	172	263	149	17	240	6	0	0	0	95.34	2.47	0
ERR260134.metadecoder.49	k__Bacteria (UID203)	5449	103	57	57	44	2	0	0	0	69.65	3.51	100
ERR260134.metadecoder.5	o__Clostridiales (UID1212)	172	263	149	3	259	1	0	0	0	97.99	0.34	0
ERR260134.metadecoder.50	o__Clostridiales (UID1212)	172	263	149	69	191	3	0	0	0	80.4	2.01	33.33
ERR260134.metadecoder.51	k__Bacteria (UID203)	5449	103	57	69	26	8	0	0	0	50.35	14.04	100
ERR260134.metadecoder.52	k__Bacteria (UID2372)	131	177	106	36	132	9	0	0	0	93.73	6.27	33.33
ERR260134.metadecoder.53	p__Actinobacteria (UID2112)	31	211	124	30	179	2	0	0	0	83.09	0.88	0
ERR260134.metadecoder.54	k__Bacteria (UID203)	5449	103	57	72	30	1	0	0	0	49.47	1.75	100
ERR260134.metadecoder.55	k__Bacteria (UID203)	5449	104	58	79	21	4	0	0	0	25.71	6.03	100
ERR260134.metadecoder.56	o__Clostridiales (UID1212)	172	263	149	18	243	1	1	0	0	90.94	1.68	25
ERR260134.metadecoder.57	o__Clostridiales (UID1212)	172	257	149	84	162	11	0	0	0	72.32	5.54	9.09
ERR260134.metadecoder.58	root (UID1)	5656	56	24	56	0	0	0	0	0	0	0	0
ERR260134.metadecoder.59	k__Bacteria (UID203)	5449	103	57	82	20	1	0	0	0	20.77	1.75	0
ERR260134.metadecoder.6	o__Clostridiales (UID1212)	172	263	149	2	261	0	0	0	0	98.66	0	0
ERR260134.metadecoder.60	o__Clostridiales (UID1212)	172	263	149	44	213	6	0	0	0	92.62	2.01	50
ERR260134.metadecoder.61	o__Clostridiales (UID1120)	304	247	141	56	186	5	0	0	0	87.66	2.3	20
ERR260134.metadecoder.62	k__Bacteria (UID203)	5449	104	58	84	17	3	0	0	0	19.36	2.04	0
ERR260134.metadecoder.63	k__Bacteria (UID203)	5449	103	57	81	22	0	0	0	0	23.8	0	0
ERR260134.metadecoder.64	root (UID1)	5656	56	24	56	0	0	0	0	0	0	0	0
ERR260134.metadecoder.65	o__Clostridiales (UID1226)	155	278	158	59	215	4	0	0	0	81.98	1.9	75
ERR260134.metadecoder.66	o__Clostridiales (UID1226)	155	278	158	98	178	1	1	0	0	74.76	1.48	50
ERR260134.metadecoder.67	k__Bacteria (UID203)	5449	103	57	98	5	0	0	0	0	7.02	0	0
ERR260134.metadecoder.68	p__Bacteroidetes (UID2605)	350	314	208	38	267	9	0	0	0	92.85	4.33	0
ERR260134.metadecoder.69	k__Bacteria (UID203)	5449	103	58	67	31	3	2	0	0	49.31	12.07	0
ERR260134.metadecoder.7	o__Clostridiales (UID1120)	304	247	141	3	244	0	0	0	0	98.23	0	0
ERR260134.metadecoder.70	o__Bacteroidales (UID2657)	160	492	269	400	75	12	4	0	1	15.57	4.67	55.88
ERR260134.metadecoder.71	o__Clostridiales (UID1212)	172	261	147	84	169	8	0	0	0	80.52	3.88	62.5
ERR260134.metadecoder.72	k__Bacteria (UID203)	5449	103	57	66	36	1	0	0	0	56.46	1.75	100
ERR260134.metadecoder.73	k__Bacteria (UID203)	5449	103	57	98	3	2	0	0	0	7.02	1.75	50
ERR260134.metadecoder.74	f__Lachnospiraceae (UID1256)	33	333	171	302	31	0	0	0	0	1.95	0	0
ERR260134.metadecoder.75	p__Actinobacteria (UID2112)	31	211	124	62	137	11	1	0	0	64.22	6.09	7.14
ERR260134.metadecoder.76	c__Clostridia (UID1118)	387	223	124	54	166	3	0	0	0	72.4	1.48	0
ERR260134.metadecoder.77	k__Bacteria (UID203)	5449	103	57	75	26	2	0	0	0	40.7	3.51	100
ERR260134.metadecoder.78	root (UID1)	5656	56	24	56	0	0	0	0	0	0	0	0
ERR260134.metadecoder.79	k__Bacteria (UID203)	5449	102	56	96	6	0	0	0	0	9.82	0	0
ERR260134.metadecoder.8	p__Actinobacteria (UID2112)	31	211	124	1	209	1	0	0	0	99.19	0.81	0
ERR260134.metadecoder.80	k__Bacteria (UID203)	5449	99	57	81	18	0	0	0	0	27.19	0	0
ERR260134.metadecoder.81	k__Bacteria (UID203)	5449	103	58	90	12	1	0	0	0	16.38	1.72	0
ERR260134.metadecoder.82	k__Bacteria (UID203)	5449	104	58	79	24	1	0	0	0	34.48	1.72	0
ERR260134.metadecoder.83	k__Bacteria (UID203)	5449	104	58	93	11	0	0	0	0	14.66	0	0
ERR260134.metadecoder.84	p__Firmicutes (UID1022)	100	295	158	41	251	3	0	0	0	91.08	1.9	66.67
ERR260134.metadecoder.85	k__Bacteria (UID203)	5449	104	58	94	7	3	0	0	0	15.52	3.45	100
ERR260134.metadecoder.86	k__Bacteria (UID203)	5449	102	56	77	22	3	0	0	0	28.34	3.57	100
ERR260134.metadecoder.87	o__Bacteroidales (UID2657)	160	492	269	385	101	6	0	0	0	23.34	2.04	0
ERR260134.metadecoder.88	k__Bacteria (UID203)	5449	104	58	102	2	0	0	0	0	1.72	0	0
ERR260134.metadecoder.89	p__Actinobacteria (UID2112)	31	211	124	107	104	0	0	0	0	36.83	0	0
ERR260134.metadecoder.9	k__Bacteria (UID2372)	131	177	106	23	153	1	0	0	0	92.45	0.94	100
ERR260134.metadecoder.90	g__Prevotella (UID2722)	64	532	281	349	182	1	0	0	0	32.38	0.12	0
ERR260134.metadecoder.91	k__Bacteria (UID203)	5449	104	58	96	8	0	0	0	0	4.08	0	0
ERR260134.metadecoder.92	f__Actinomycetaceae (UID1531)	42	420	211	107	307	6	0	0	0	72.64	2.37	66.67
ERR260134.metadecoder.93	o__Lactobacillales (UID355)	490	336	184	38	294	4	0	0	0	87.91	1	25
ERR260134.metadecoder.94	f__Enterobacteriaceae (UID5124)	134	1173	336	657	505	11	0	0	0	40.09	0.95	36.36
ERR260134.metadecoder.95	o__Clostridiales (UID1212)	172	261	147	135	125	1	0	0	0	43.49	0.68	100
ERR260134.metadecoder.96	g__Streptococcus (UID684)	26	668	229	287	365	16	0	0	0	55.72	2.52	81.25
ERR260134.metadecoder.97	o__Clostridiales (UID1212)	172	261	147	178	83	0	0	0	0	21.63	0	0
ERR260134.metadecoder.98	k__Bacteria (UID203)	5449	104	58	86	13	3	2	0	0	26.72	10.34	100
ERR260134.metadecoder.99	k__Bacteria (UID203)	5449	103	57	80	22	1	0	0	0	33.22	1.75	0
ERR260134.metadecoder1000.1	f__Lachnospiraceae (UID1256)	33	333	171	1	331	1	0	0	0	99.42	0.1	0
ERR260134.metadecoder1000.10	f__Bifidobacteriaceae (UID1462)	65	476	217	10	464	2	0	0	0	98.44	0.27	50
ERR260134.metadecoder1000.100	k__Bacteria (UID203)	5449	104	58	92	12	0	0	0	0	18.97	0	0
ERR260134.metadecoder1000.101	k__Bacteria (UID203)	5449	103	58	54	48	1	0	0	0	65.73	1.72	0
ERR260134.metadecoder1000.102	k__Bacteria (UID203)	5449	104	58	99	5	0	0	0	0	8.62	0	0
ERR260134.metadecoder1000.103	k__Bacteria (UID203)	5449	104	58	89	12	3	0	0	0	24.14	5.17	66.67
ERR260134.metadecoder1000.104	k__Bacteria (UID203)	5449	103	58	89	12	2	0	0	0	22.41	3.45	0
ERR260134.metadecoder1000.105	k__Bacteria (UID203)	5449	103	57	89	12	1	1	0	0	21.05	5.26	0
ERR260134.metadecoder1000.106	root (UID1)	5656	56	24	56	0	0	0	0	0	0	0	0
ERR260134.metadecoder1000.107	k__Bacteria (UID203)	5449	103	58	86	17	0	0	0	0	14.58	0	0
ERR260134.metadecoder1000.108	o__Clostridiales (UID1212)	172	263	149	145	115	3	0	0	0	49.29	1.34	0
ERR260134.metadecoder1000.109	k__Bacteria (UID203)	5449	104	58	74	29	1	0	0	0	45.33	1.72	0
ERR260134.metadecoder1000.11	k__Bacteria (UID203)	5449	104	58	97	7	0	0	0	0	1.1	0	0
ERR260134.metadecoder1000.110	k__Bacteria (UID203)	5449	104	58	77	27	0	0	0	0	30.31	0	0
ERR260134.metadecoder1000.111	root (UID1)	5656	56	24	54	1	1	0	0	0	8.33	4.17	100
ERR260134.metadecoder1000.112	k__Bacteria (UID203)	5449	103	57	94	8	1	0	0	0	14.04	1.75	100
ERR260134.metadecoder1000.113	k__Bacteria (UID203)	5449	104	58	93	10	1	0	0	0	18.1	1.72	100
ERR260134.metadecoder1000.114	k__Bacteria (UID203)	5449	103	58	96	7	0	0	0	0	7.37	0	0
ERR260134.metadecoder1000.115	k__Bacteria (UID203)	5449	102	56	86	15	1	0	0	0	25.89	1.79	100
ERR260134.metadecoder1000.116	root (UID1)	5656	56	24	56	0	0	0	0	0	0	0	0
ERR260134.metadecoder1000.12	o__Lactobacillales (UID374)	471	350	191	2	347	1	0	0	0	98.95	0.52	0
ERR260134.metadecoder1000.13	o__Clostridiales (UID1212)	172	263	149	1	260	2	0	0	0	99.33	1.01	0
ERR260134.metadecoder1000.14	k__Bacteria (UID203)	5449	103	57	64	39	0	0	0	0	59.65	0	0
ERR260134.metadecoder1000.15	f__Lachnospiraceae (UID1256)	33	333	171	82	241	10	0	0	0	80.39	3.95	40
ERR260134.metadecoder1000.16	o__Clostridiales (UID1226)	155	278	158	15	261	2	0	0	0	93.04	1.27	50
ERR260134.metadecoder1000.17	k__Bacteria (UID203)	5449	103	57	80	22	1	0	0	0	31.74	1.75	0
ERR260134.metadecoder1000.18	f__Lachnospiraceae (UID1256)	33	333	171	43	268	21	1	0	0	94.54	6.81	33.33
ERR260134.metadecoder1000.19	k__Bacteria (UID203)	5449	104	58	51	52	1	0	0	0	79.31	1.72	0
ERR260134.metadecoder1000.2	o__Bacteroidales (UID2657)	160	492	269	53	434	5	0	0	0	97.43	0.84	20
ERR260134.metadecoder1000.20	c__Clostridia (UID1118)	387	223	124	2	216	5	0	0	0	98.39	2.96	0
ERR260134.metadecoder1000.21	o__Clostridiales (UID1212)	172	263	149	33	228	2	0	0	0	92.2	1.34	50
ERR260134.metadecoder1000.22	o__Clostridiales (UID1212)	172	257	149	5	251	1	0	0	0	97.32	0.67	0
ERR260134.metadecoder1000.23	f__Bifidobacteriaceae (UID1458)	77	464	220	43	414	7	0	0	0	95.13	1.67	57.14
ERR260134.metadecoder1000.24	o__Clostridiales (UID1212)	172	263	149	51	210	2	0	0	0	89.97	1.34	0
ERR260134.metadecoder1000.25	p__Actinobacteria (UID2112)	31	211	124	9	200	2	0	0	0	95.16	1.08	100
ERR260134.metadecoder1000.26	o__Clostridiales (UID1212)	172	261	147	6	255	0	0	0	0	95.92	0	0
ERR260134.metadecoder1000.27	g__Lactobacillus (UID436)	31	586	184	10	569	7	0	0	0	97.35	0.52	42.86
ERR260134.metadecoder1000.28	k__Bacteria (UID203)	5449	104	58	93	11	0	0	0	0	18.97	0	0
ERR260134.metadecoder1000.29	o__Bacteroidales (UID2657)	160	492	269	45	442	5	0	0	0	96.42	0.87	0
ERR260134.metadecoder1000.3	o__Clostridiales (UID1212)	172	263	149	5	257	1	0	0	0	97.99	0.34	0
ERR260134.metadecoder1000.30	f__Lachnospiraceae (UID1256)	33	333	171	66	250	17	0	0	0	85.77	4.68	5.88
ERR260134.metadecoder1000.31	o__Clostridiales (UID1212)	172	263	149	44	219	0	0	0	0	78.3	0	0
ERR260134.metadecoder1000.32	k__Bacteria (UID203)	5449	103	57	71	31	1	0	0	0	43.16	1.75	100
ERR260134.metadecoder1000.33	o__Clostridiales (UID1212)	172	263	149	7	254	2	0	0	0	97.32	0.08	0
ERR260134.metadecoder1000.34	o__Clostridiales (UID1375)	50	332	124	249	81	2	0	0	0	19.74	0.05	0
ERR260134.metadecoder1000.35	o__Clostridiales (UID1212)	172	263	149	79	170	14	0	0	0	70.47	3.86	0
ERR260134.metadecoder1000.36	f__Lachnospiraceae (UID1256)	33	333	171	268	65	0	0	0	0	19.59	0	0
ERR260134.metadecoder1000.37	o__Clostridiales (UID1212)	172	263	149	161	102	0	0	0	0	30.2	0	0
ERR260134.metadecoder1000.38	f__Bifidobacteriaceae (UID1458)	77	464	220	71	385	8	0	0	0	89.87	2.73	75
ERR260134.metadecoder1000.39	k__Bacteria (UID203)	5449	103	57	68	33	2	0	0	0	40.83	3.51	0
ERR260134.metadecoder1000.4	c__Clostridia (UID1118)	387	223	124	3	220	0	0	0	0	98.52	0	0
ERR260134.metadecoder1000.40	k__Bacteria (UID203)	5449	103	57	78	24	1	0	0	0	38.07	0.88	0
ERR260134.metadecoder1000.41	o__Clostridiales (UID1212)	172	263	149	39	218	6	0	0	0	93.8	3.58	0
ERR260134.metadecoder1000.42	o__Lactobacillales (UID355)	490	336	184	3	328	5	0	0	0	98.37	1.47	0
ERR260134.metadecoder1000.43	k__Bacteria (UID2372)	131	177	106	68	105	4	0	0	0	72.92	2.12	25
ERR260134.metadecoder1000.44	root (UID1)	5656	56	24	55	1	0	0	0	0	4.17	0	0
ERR260134.metadecoder1000.45	o__Clostridiales (UID1212)	172	263	149	15	246	1	1	0	0	92.62	2.01	0
ERR260134.metadecoder1000.46	o__Clostridiales (UID1212)	172	263	149	40	223	0	0	0	0	96.87	0	0
ERR260134.metadecoder1000.47	root (UID1)	5656	56	24	56	0	0	0	0	0	0	0	0
ERR260134.metadecoder1000.48	o__Clostridiales (UID1212)	172	263	149	47	213	3	0	0	0	90.27	1.34	0
ERR260134.metadecoder1000.49	o__Clostridiales (UID1226)	155	278	158	142	126	10	0	0	0	48.83	5.06	30
ERR260134.metadecoder1000.5	o__Clostridiales (UID1212)	172	263	149	3	259	1	0	0	0	97.99	0.34	0
ERR260134.metadecoder1000.50	root (UID1)	5656	56	24	56	0	0	0	0	0	0	0	0
ERR260134.metadecoder1000.51	o__Clostridiales (UID1212)	172	263	149	15	242	6	0	0	0	95.78	2.47	0
ERR260134.metadecoder1000.52	k__Bacteria (UID203)	5449	103	57	72	30	1	0	0	0	48.6	1.75	100
ERR260134.metadecoder1000.53	k__Bacteria (UID2372)	131	177	106	18	150	9	0	0	0	96.74	5.8	33.33
ERR260134.metadecoder1000.54	o__Clostridiales (UID1212)	172	263	149	223	40	0	0	0	0	5.33	0	0
ERR260134.metadecoder1000.55	p__Actinobacteria (UID2112)	31	211	124	20	188	3	0	0	0	88.06	1.69	0
ERR260134.metadecoder1000.56	k__Bacteria (UID203)	5449	104	58	96	7	1	0	0	0	12.07	1.72	0
ERR260134.metadecoder1000.57	f__Lachnospiraceae (UID1256)	33	333	171	157	175	1	0	0	0	58.16	0.29	100
ERR260134.metadecoder1000.58	k__Bacteria (UID203)	5449	103	57	76	27	0	0	0	0	42.46	0	0
ERR260134.metadecoder1000.59	k__Bacteria (UID203)	5449	104	58	69	31	4	0	0	0	49.61	6.03	100
ERR260134.metadecoder1000.6	o__Clostridiales (UID1212)	172	263	149	2	261	0	0	0	0	98.66	0	0
ERR260134.metadecoder1000.60	o__Clostridiales (UID1212)	172	257	149	96	148	12	1	0	0	67.82	8.22	6.67
ERR260134.metadecoder1000.61	o__Clostridiales (UID1212)	172	263	149	72	174	17	0	0	0	77.25	6.17	29.41
ERR260134.metadecoder1000.62	o__Clostridiales (UID1212)	172	261	147	163	95	3	0	0	0	23.58	1.47	100
ERR260134.metadecoder1000.63	k__Bacteria (UID203)	5449	103	57	88	15	0	0	0	0	23.68	0	0
ERR260134.metadecoder1000.64	o__Clostridiales (UID1212)	172	263	149	9	248	6	0	0	0	94.63	2.01	50
ERR260134.metadecoder1000.65	root (UID1)	5656	56	24	55	1	0	0	0	0	4.17	0	0
ERR260134.metadecoder1000.66	o__Clostridiales (UID1120)	304	247	141	36	206	5	0	0	0	87.16	2.3	20
ERR260134.metadecoder1000.67	k__Bacteria (UID203)	5449	104	58	98	6	0	0	0	0	9.48	0	0
ERR260134.metadecoder1000.68	o__Clostridiales (UID1226)	155	278	158	93	180	5	0	0	0	61.23	2.11	60
ERR260134.metadecoder1000.69	o__Clostridiales (UID1226)	155	278	158	187	88	3	0	0	0	30.03	1.27	66.67
ERR260134.metadecoder1000.7	o__Clostridiales (UID1120)	304	247	141	3	244	0	0	0	0	98.23	0	0
ERR260134.metadecoder1000.70	o__Clostridiales (UID1226)	155	278	158	88	186	3	1	0	0	77.06	2.74	50
ERR260134.metadecoder1000.71	k__Bacteria (UID203)	5449	103	57	84	19	0	0	0	0	30.18	0	0
ERR260134.metadecoder1000.72	p__Bacteroidetes (UID2605)	350	314	208	30	274	10	0	0	0	92.98	4.34	10
ERR260134.metadecoder1000.73	k__Bacteria (UID203)	5449	104	58	87	13	4	0	0	0	22	5.33	100
ERR260134.metadecoder1000.74	k__Bacteria (UID203)	5449	103	57	83	19	1	0	0	0	30.18	1.75	100
ERR260134.metadecoder1000.75	o__Clostridiales (UID1212)	172	261	147	65	183	13	0	0	0	84.16	6.26	53.85
ERR260134.metadecoder1000.76	k__Bacteria (UID203)	5449	103	57	79	24	0	0	0	0	36.84	0	0
ERR260134.metadecoder1000.77	k__Bacteria (UID203)	5449	103	57	82	19	2	0	0	0	24.75	3.51	0
ERR260134.metadecoder1000.78	root (UID1)	5656	56	24	56	0	0	0	0	0	0	0	0
ERR260134.metadecoder1000.79	o__Bacteroidales (UID2657)	160	492	269	390	81	17	2	0	2	19.18	6.04	23.26
ERR260134.metadecoder1000.8	p__Actinobacteria (UID2112)	31	211	124	1	202	7	1	0	0	99.19	4.84	0
ERR260134.metadecoder1000.80	k__Bacteria (UID2372)	131	177	106	93	78	6	0	0	0	48.7	1.32	0
ERR260134.metadecoder1000.81	k__Bacteria (UID203)	5449	103	57	61	41	1	0	0	0	60.32	1.75	100
ERR260134.metadecoder1000.82	p__Firmicutes (UID1022)	100	295	158	15	276	4	0	0	0	95.57	1.92	50
ERR260134.metadecoder1000.83	p__Actinobacteria (UID2112)	31	211	124	123	76	8	3	1	0	32.76	8.33	73.91
ERR260134.metadecoder1000.84	k__Bacteria (UID203)	5449	103	57	93	10	0	0	0	0	11.4	0	0
ERR260134.metadecoder1000.85	f__Lachnospiraceae (UID1256)	33	333	171	202	120	11	0	0	0	38.87	3.8	18.18
ERR260134.metadecoder1000.86	k__Bacteria (UID203)	5449	103	58	86	16	1	0	0	0	17.24	1.72	0
ERR260134.metadecoder1000.87	f__Actinomycetaceae (UID1531)	42	420	211	57	350	13	0	0	0	86.18	3.92	69.23
ERR260134.metadecoder1000.88	o__Lactobacillales (UID355)	490	336	184	25	307	4	0	0	0	91.87	1	25
ERR260134.metadecoder1000.89	f__Enterobacteriaceae (UID5124)	134	1173	336	429	697	47	0	0	0	65.36	4.11	46.81
ERR260134.metadecoder1000.9	k__Bacteria (UID2372)	131	177	106	3	173	1	0	0	0	99.06	0.94	100
ERR260134.metadecoder1000.90	k__Bacteria (UID203)	5449	104	58	88	12	4	0	0	0	21	5.17	100
ERR260134.metadecoder1000.91	o__Clostridiales (UID1212)	172	261	147	115	145	1	0	0	0	54.83	0.68	100
ERR260134.metadecoder1000.92	k__Bacteria (UID203)	5449	103	57	86	17	0	0	0	0	21.23	0	0
ERR260134.metadecoder1000.93	o__Clostridiales (UID1212)	172	263	149	47	208	8	0	0	0	79.6	1.07	12.5
ERR260134.metadecoder1000.94	root (UID1)	5656	56	24	53	3	0	0	0	0	12.5	0	0
ERR260134.metadecoder1000.95	k__Bacteria (UID203)	5449	104	58	91	13	0	0	0	0	18.97	0	0
ERR260134.metadecoder1000.96	c__Clostridia (UID1118)	387	223	124	28	184	11	0	0	0	85.79	3.46	18.18
ERR260134.metadecoder1000.97	p__Actinobacteria (UID2112)	31	211	124	82	126	3	0	0	0	55.46	2.42	0
ERR260134.metadecoder1000.98	k__Bacteria (UID203)	5449	103	57	74	25	2	2	0	0	42.26	7.02	0
ERR260134.metadecoder1000.99	k__Bacteria (UID203)	5449	102	56	73	25	3	1	0	0	41.56	8.93	50
ERR260134.vamb.103161	k__Bacteria (UID203)	5449	104	58	10	19	10	63	0	2	98.43	178.2	63.47
ERR260134.vamb.103387	o__Clostridiales (UID1212)	172	263	149	1	260	2	0	0	0	99.33	1.01	0
ERR260134.vamb.104295	k__Bacteria (UID203)	5449	103	57	51	51	1	0	0	0	76.14	1.75	0
ERR260134.vamb.105405	o__Clostridiales (UID1212)	172	263	149	40	223	0	0	0	0	93.17	0	0
ERR260134.vamb.105980	o__Clostridiales (UID1212)	172	263	149	47	214	2	0	0	0	91.32	1.34	0
ERR260134.vamb.107263	p__Actinobacteria (UID2112)	31	211	124	26	183	2	0	0	0	87.03	0.88	0
ERR260134.vamb.114483	o__Clostridiales (UID1212)	172	263	149	36	226	1	0	0	0	91.19	0.67	0
ERR260134.vamb.115477	c__Clostridia (UID1118)	387	223	124	9	214	0	0	0	0	94.49	0	0
ERR260134.vamb.120115	g__Lactobacillus (UID436)	31	586	184	70	507	9	0	0	0	90.82	1.05	33.33
ERR260134.vamb.123787	k__Bacteria (UID203)	5449	104	58	59	45	0	0	0	0	66.38	0	0
ERR260134.vamb.123930	o__Clostridiales (UID1212)	172	263	149	69	194	0	0	0	0	83.94	0	0
ERR260134.vamb.125079	o__Clostridiales (UID1212)	172	263	149	69	191	3	0	0	0	85.25	1.68	0
ERR260134.vamb.125991	p__Firmicutes (UID1022)	100	295	158	80	213	2	0	0	0	80.59	1.27	100
ERR260134.vamb.130263	o__Clostridiales (UID1212)	172	257	149	49	207	1	0	0	0	78.52	0.67	0
ERR260134.vamb.131409	p__Actinobacteria (UID2112)	31	211	124	22	188	1	0	0	0	87.9	0.81	0
ERR260134.vamb.131605	k__Bacteria (UID203)	5449	104	58	64	39	1	0	0	0	55.36	0.86	0
ERR260134.vamb.131997	o__Lactobacillales (UID374)	471	350	191	7	343	0	0	0	0	96.34	0	0
ERR260134.vamb.132057	o__Clostridiales (UID1212)	172	261	147	34	227	0	0	0	0	87.76	0	0
ERR260134.vamb.132768	k__Bacteria (UID203)	5449	104	58	97	7	0	0	0	0	10.34	0	0
ERR260134.vamb.133253	k__Bacteria (UID203)	5449	104	58	0	22	77	5	0	0	100	88.09	3.26
ERR260134.vamb.134009	k__Bacteria (UID203)	5449	104	58	62	41	1	0	0	0	62.24	1.72	0
ERR260134.vamb.134319	k__Bacteria (UID203)	5449	103	57	70	33	0	0	0	0	45.61	0	0
ERR260134.vamb.137027	o__Clostridiales (UID1375)	50	332	124	22	251	57	2	0	0	98.39	20.77	1.59
ERR260134.vamb.137054	k__Bacteria (UID203)	5449	104	58	67	31	6	0	0	0	52.19	8.62	83.33
ERR260134.vamb.137109	o__Clostridiales (UID1212)	172	263	149	37	225	1	0	0	0	83.22	0.67	0
ERR260134.vamb.137115	k__Bacteria (UID203)	5449	104	58	101	3	0	0	0	0	4.31	0	0
ERR260134.vamb.137155	k__Bacteria (UID2372)	131	177	106	59	99	19	0	0	0	80.32	13.21	36.84
ERR260134.vamb.137178	f__Lachnospiraceae (UID1256)	33	333	171	154	160	17	2	0	0	61.6	8.19	4.35
ERR260134.vamb.137205	o__Clostridiales (UID1212)	172	257	149	172	74	11	0	0	0	37.62	5.84	9.09
ERR260134.vamb.137206	root (UID1)	5656	56	24	56	0	0	0	0	0	0	0	0
ERR260134.vamb.137331	k__Bacteria (UID203)	5449	103	57	86	9	8	0	0	0	28.07	14.04	75
ERR260134.vamb.137337	f__Lachnospiraceae (UID1256)	33	333	171	74	223	36	0	0	0	83.82	12.72	5.56
ERR260134.vamb.137352	k__Bacteria (UID203)	5449	104	58	77	26	1	0	0	0	37.93	1.72	100
ERR260134.vamb.137382	k__Bacteria (UID203)	5449	104	58	102	2	0	0	0	0	2.59	0	0
ERR260134.vamb.137424	k__Bacteria (UID203)	5449	103	58	77	26	0	0	0	0	37.93	0	0
ERR260134.vamb.137442	root (UID1)	5656	56	24	55	1	0	0	0	0	4.17	0	0
ERR260134.vamb.137587	root (UID1)	5656	56	24	54	2	0	0	0	0	8.33	0	0
ERR260134.vamb.137609	o__Clostridiales (UID1212)	172	263	149	88	174	0	1	0	0	70.13	1.34	0
ERR260134.vamb.137621	root (UID1)	5656	56	24	56	0	0	0	0	0	0	0	0
ERR260134.vamb.137719	o__Clostridiales (UID1120)	304	247	141	6	241	0	0	0	0	96.1	0	0
ERR260134.vamb.137739	o__Clostridiales (UID1212)	172	263	149	11	247	5	0	0	0	94.63	3.02	0
ERR260134.vamb.137745	root (UID1)	5656	56	24	55	1	0	0	0	0	4.17	0	0
ERR260134.vamb.137783	k__Bacteria (UID203)	5449	102	56	86	16	0	0	0	0	23.21	0	0
ERR260134.vamb.137805	o__Clostridiales (UID1212)	172	263	149	63	200	0	0	0	0	84.56	0	0
ERR260134.vamb.137994	k__Bacteria (UID203)	5449	104	58	76	28	0	0	0	0	29	0	0
ERR260134.vamb.138006	k__Bacteria (UID203)	5449	103	57	91	12	0	0	0	0	17.54	0	0
ERR260134.vamb.138015	k__Bacteria (UID203)	5449	103	57	70	33	0	0	0	0	50.88	0	0
ERR260134.vamb.138027	root (UID1)	5656	56	24	55	1	0	0	0	0	4.17	0	0
ERR260134.vamb.138101	root (UID1)	5656	56	24	53	3	0	0	0	0	12.5	0	0
ERR260134.vamb.138196	k__Bacteria (UID203)	5449	102	56	96	6	0	0	0	0	8.93	0	0
ERR260134.vamb.138287	root (UID1)	5656	56	24	56	0	0	0	0	0	0	0	0
ERR260134.vamb.138314	k__Bacteria (UID203)	5449	103	57	85	18	0	0	0	0	26.32	0	0
ERR260134.vamb.138567	root (UID1)	5656	56	24	56	0	0	0	0	0	0	0	0
ERR260134.vamb.138576	o__Clostridiales (UID1212)	172	263	149	62	199	2	0	0	0	84.26	1.01	100
ERR260134.vamb.138629	f__Lachnospiraceae (UID1256)	33	333	171	1	332	0	0	0	0	99.42	0	0
ERR260134.vamb.138658	p__Actinobacteria (UID2112)	31	211	124	29	174	8	0	0	0	86.56	3.57	37.5
ERR260134.vamb.138736	k__Bacteria (UID203)	5449	103	57	98	5	0	0	0	0	7.02	0	0
ERR260134.vamb.138902	root (UID1)	5656	56	24	56	0	0	0	0	0	0	0	0
ERR260134.vamb.139321	o__Clostridiales (UID1226)	155	278	158	122	156	0	0	0	0	62.87	0	0
ERR260134.vamb.139367	k__Bacteria (UID203)	5449	104	58	78	22	4	0	0	0	36.21	5.17	0
ERR260134.vamb.139682	k__Bacteria (UID203)	5449	104	58	104	0	0	0	0	0	0	0	0
ERR260134.vamb.140594	k__Bacteria (UID203)	5449	103	57	71	31	1	0	0	0	44.04	1.75	0
ERR260134.vamb.140761	root (UID1)	5656	56	24	56	0	0	0	0	0	0	0	0
ERR260134.vamb.140923	k__Bacteria (UID203)	5449	103	57	91	10	2	0	0	0	15.79	3.51	100
ERR260134.vamb.141053	k__Bacteria (UID203)	5449	104	58	93	11	0	0	0	0	15.52	0	0
ERR260134.vamb.142929	k__Bacteria (UID203)	5449	103	57	95	8	0	0	0	0	8.77	0	0
ERR260134.vamb.143492	root (UID1)	5656	56	24	54	2	0	0	0	0	8.33	0	0
ERR260134.vamb.143597	root (UID1)	5656	56	24	55	1	0	0	0	0	4.17	0	0
ERR260134.vamb.143634	f__Lachnospiraceae (UID1256)	33	333	171	59	271	2	1	0	0	89.86	1.75	0
ERR260134.vamb.144900	k__Bacteria (UID203)	5449	104	58	90	14	0	0	0	0	17.24	0	0
ERR260134.vamb.145640	k__Bacteria (UID203)	5449	103	57	100	3	0	0	0	0	5.26	0	0
ERR260134.vamb.171318	k__Bacteria (UID203)	5449	103	57	98	5	0	0	0	0	5.26	0	0
ERR260134.vamb.3081	o__Clostridiales (UID1212)	172	263	149	3	259	1	0	0	0	97.99	0.34	0
ERR260134.vamb.5147	o__Bacteroidales (UID2657)	160	492	269	53	434	5	0	0	0	97.43	0.84	20
ERR260134.vamb.72174	o__Clostridiales (UID1212)	172	263	149	1	260	2	0	0	0	99.33	1.34	0
ERR260134.vamb.72675	c__Clostridia (UID1118)	387	223	124	7	214	2	0	0	0	96.91	1.08	0
ERR260134.vamb.77888	k__Bacteria (UID203)	5449	104	58	97	7	0	0	0	0	1.1	0	0
ERR260134.vamb.79557	k__Bacteria (UID2372)	131	177	106	23	153	1	0	0	0	92.45	0.94	100
ERR260134.vamb.8512	o__Clostridiales (UID1212)	172	263	149	2	261	0	0	0	0	98.66	0	0
ERR260135.concoct.1	root (UID1)	5656	56	24	56	0	0	0	0	0	0	0	0
ERR260135.concoct.10	root (UID1)	5656	56	24	56	0	0	0	0	0	0	0	0
ERR260135.concoct.100	o__Clostridiales (UID1120)	304	247	141	40	203	4	0	0	0	92.33	1.54	25
ERR260135.concoct.101	root (UID1)	5656	56	24	56	0	0	0	0	0	0	0	0
ERR260135.concoct.102	o__Selenomonadales (UID1024)	64	334	167	1	332	1	0	0	0	99.4	0.6	0
ERR260135.concoct.103	k__Bacteria (UID203)	5449	104	58	101	3	0	0	0	0	0.47	0	0
ERR260135.concoct.104	root (UID1)	5656	56	24	56	0	0	0	0	0	0	0	0
ERR260135.concoct.105	o__Clostridiales (UID1212)	172	263	149	3	260	0	0	0	0	98.66	0	0
ERR260135.concoct.106	root (UID1)	5656	56	24	56	0	0	0	0	0	0	0	0
ERR260135.concoct.107	o__Clostridiales (UID1212)	172	263	149	4	257	2	0	0	0	97.99	1.34	0
ERR260135.concoct.108	root (UID1)	5656	56	24	56	0	0	0	0	0	0	0	0
ERR260135.concoct.109	root (UID1)	5656	56	24	0	0	0	0	10	46	100	721.15	32.1
ERR260135.concoct.11	root (UID1)	5656	56	24	56	0	0	0	0	0	0	0	0
ERR260135.concoct.110	k__Bacteria (UID203)	5449	104	58	97	7	0	0	0	0	7.21	0	0
ERR260135.concoct.111	root (UID1)	5656	56	24	56	0	0	0	0	0	0	0	0
ERR260135.concoct.112	k__Bacteria (UID203)	5449	103	58	9	24	68	2	0	0	98.59	87.74	0
ERR260135.concoct.113	root (UID1)	5656	56	24	56	0	0	0	0	0	0	0	0
ERR260135.concoct.114	k__Bacteria (UID203)	5449	98	58	94	4	0	0	0	0	5.52	0	0
ERR260135.concoct.115	root (UID1)	5656	56	24	56	0	0	0	0	0	0	0	0
ERR260135.concoct.116	root (UID1)	5656	56	24	56	0	0	0	0	0	0	0	0
ERR260135.concoct.117	root (UID1)	5656	56	24	56	0	0	0	0	0	0	0	0
ERR260135.concoct.118	o__Bacteroidales (UID2654)	163	486	266	2	92	383	9	0	0	99.25	94.34	18.05
ERR260135.concoct.119	k__Bacteria (UID203)	5449	103	57	63	15	9	8	5	3	30.54	22.01	50.54
ERR260135.concoct.12	o__Clostridiales (UID1226)	155	274	157	11	262	1	0	0	0	97.45	0.64	0
ERR260135.concoct.120	o__Clostridiales (UID1212)	172	263	149	21	210	32	0	0	0	94.03	15.56	71.88
ERR260135.concoct.121	root (UID1)	5656	56	24	56	0	0	0	0	0	0	0	0
ERR260135.concoct.122	k__Bacteria (UID203)	5449	103	57	45	24	23	8	2	1	70.85	74.48	10
ERR260135.concoct.123	k__Bacteria (UID203)	5449	103	57	1	71	31	0	0	0	98.25	10.53	35.48
ERR260135.concoct.124	o__Clostridiales (UID1212)	172	263	149	39	198	25	1	0	0	84.79	7.94	57.14
ERR260135.concoct.125	k__Bacteria (UID203)	5449	104	58	23	49	19	10	3	0	65.36	33.47	70.15
ERR260135.concoct.126	root (UID1)	5656	56	24	56	0	0	0	0	0	0	0	0
ERR260135.concoct.127	k__Bacteria (UID203)	5449	104	58	73	30	1	0	0	0	40.13	1.72	0
ERR260135.concoct.13	root (UID1)	5656	56	24	56	0	0	0	0	0	0	0	0
ERR260135.concoct.14	k__Bacteria (UID203)	5449	104	58	96	8	0	0	0	0	3.53	0	0
ERR260135.concoct.15	k__Bacteria (UID203)	5449	103	57	4	11	32	25	16	15	95.91	169.79	7.14
ERR260135.concoct.16	o__Clostridiales (UID1212)	172	263	149	14	248	1	0	0	0	92.95	0.17	0
ERR260135.concoct.17	g__Streptococcus (UID684)	26	668	229	6	656	6	0	0	0	98.44	0.49	66.67
ERR260135.concoct.18	k__Bacteria (UID203)	5449	102	56	2	21	75	4	0	0	96.43	85.88	58.62
ERR260135.concoct.19	root (UID1)	5656	56	24	56	0	0	0	0	0	0	0	0
ERR260135.concoct.2	k__Bacteria (UID203)	5449	104	58	79	21	4	0	0	0	33.07	6.03	0
ERR260135.concoct.20	root (UID1)	5656	56	24	56	0	0	0	0	0	0	0	0
ERR260135.concoct.21	root (UID1)	5656	56	24	56	0	0	0	0	0	0	0	0
ERR260135.concoct.22	k__Bacteria (UID203)	5449	102	56	73	10	15	3	1	0	11.64	11.07	56.67
ERR260135.concoct.23	k__Bacteria (UID203)	5449	104	58	1	14	87	2	0	0	98.28	83.76	23.66
ERR260135.concoct.24	o__Clostridiales (UID1226)	155	278	158	3	201	62	12	0	0	98.95	39.05	5.1
ERR260135.concoct.25	o__Clostridiales (UID1212)	172	261	147	4	243	5	9	0	0	97.73	2.42	34.38
ERR260135.concoct.26	root (UID1)	5656	56	24	56	0	0	0	0	0	0	0	0
ERR260135.concoct.27	k__Bacteria (UID203)	5449	104	58	92	10	2	0	0	0	15.83	2.59	50
ERR260135.concoct.28	k__Bacteria (UID2372)	131	177	106	34	139	4	0	0	0	96.23	2.83	0
ERR260135.concoct.29	k__Bacteria (UID203)	5449	104	58	77	27	0	0	0	0	31.53	0	0
ERR260135.concoct.3	root (UID1)	5656	56	24	56	0	0	0	0	0	0	0	0
ERR260135.concoct.30	o__Clostridiales (UID1212)	172	263	149	226	37	0	0	0	0	13.87	0	0
ERR260135.concoct.31	k__Bacteria (UID203)	5449	104	58	87	17	0	0	0	0	16.13	0	0
ERR260135.concoct.32	o__Clostridiales (UID1226)	155	278	158	21	250	7	0	0	0	91.63	3.82	14.29
ERR260135.concoct.33	o__Clostridiales (UID1212)	172	260	146	3	257	0	0	0	0	98.63	0	0
ERR260135.concoct.34	p__Bacteroidetes (UID2605)	350	314	208	186	105	21	2	0	0	40.21	8.32	7.41
ERR260135.concoct.35	root (UID1)	5656	56	24	56	0	0	0	0	0	0	0	0
ERR260135.concoct.36	o__Bacteroidales (UID2617)	213	406	265	1	404	1	0	0	0	99.62	0.38	0
ERR260135.concoct.37	root (UID1)	5656	56	24	56	0	0	0	0	0	0	0	0
ERR260135.concoct.38	root (UID1)	5656	56	24	56	0	0	0	0	0	0	0	0
ERR260135.concoct.39	root (UID1)	5656	56	24	56	0	0	0	0	0	0	0	0
ERR260135.concoct.4	root (UID1)	5656	56	24	56	0	0	0	0	0	0	0	0
ERR260135.concoct.40	k__Bacteria (UID2569)	434	278	186	68	207	3	0	0	0	77.43	1.25	0
ERR260135.concoct.41	o__Clostridiales (UID1212)	172	263	149	3	260	0	0	0	0	97.99	0	0
ERR260135.concoct.42	root (UID1)	5656	56	24	56	0	0	0	0	0	0	0	0
ERR260135.concoct.43	root (UID1)	5656	56	24	56	0	0	0	0	0	0	0	0
ERR260135.concoct.44	o__Clostridiales (UID1212)	172	263	149	2	181	72	7	1	0	98.66	36.48	2.02
ERR260135.concoct.45	k__Bacteria (UID203)	5449	103	57	17	34	37	11	2	2	75.28	46.63	26.47
ERR260135.concoct.46	root (UID1)	5656	56	24	56	0	0	0	0	0	0	0	0
ERR260135.concoct.47	o__Clostridiales (UID1212)	172	261	147	4	255	2	0	0	0	97.96	1.02	50
ERR260135.concoct.48	k__Bacteria (UID2372)	131	176	105	61	102	13	0	0	0	54.12	5.38	23.08
ERR260135.concoct.49	k__Bacteria (UID203)	5449	104	58	98	6	0	0	0	0	4.08	0	0
ERR260135.concoct.5	root (UID1)	5656	56	24	56	0	0	0	0	0	0	0	0
ERR260135.concoct.50	k__Bacteria (UID203)	5449	100	55	51	12	16	15	6	0	76.89	108.18	69.07
ERR260135.concoct.51	o__Clostridiales (UID1120)	304	247	141	1	246	0	0	0	0	99.29	0	0
ERR260135.concoct.52	root (UID1)	5656	56	24	0	0	2	36	13	5	100	258.56	21.43
ERR260135.concoct.53	o__Clostridiales (UID1212)	172	263	149	77	182	4	0	0	0	84.39	2.24	100
ERR260135.concoct.54	k__Bacteria (UID203)	5449	103	57	50	52	1	0	0	0	71.13	1.75	100
ERR260135.concoct.55	o__Clostridiales (UID1212)	172	263	149	174	86	3	0	0	0	32.06	1.51	0
ERR260135.concoct.56	root (UID1)	5656	56	24	56	0	0	0	0	0	0	0	0
ERR260135.concoct.57	root (UID1)	5656	56	24	56	0	0	0	0	0	0	0	0
ERR260135.concoct.58	root (UID1)	5656	56	24	56	0	0	0	0	0	0	0	0
ERR260135.concoct.59	root (UID1)	5656	56	24	56	0	0	0	0	0	0	0	0
ERR260135.concoct.6	root (UID1)	5656	56	24	56	0	0	0	0	0	0	0	0
ERR260135.concoct.60	root (UID1)	5656	56	24	53	3	0	0	0	0	12.5	0	0
ERR260135.concoct.61	root (UID1)	5656	56	24	56	0	0	0	0	0	0	0	0
ERR260135.concoct.62	root (UID1)	5656	56	24	56	0	0	0	0	0	0	0	0
ERR260135.concoct.63	k__Bacteria (UID2569)	434	278	186	153	92	17	9	5	2	45.47	16.68	2.86
ERR260135.concoct.64	p__Actinobacteria (UID2112)	31	211	124	0	210	1	0	0	0	100	0.12	0
ERR260135.concoct.65	k__Bacteria (UID203)	5449	103	57	100	3	0	0	0	0	3.51	0	0
ERR260135.concoct.66	k__Bacteria (UID203)	5449	103	57	97	6	0	0	0	0	7.34	0	0
ERR260135.concoct.67	o__Clostridiales (UID1212)	172	261	147	5	248	8	0	0	0	96.6	4.08	0
ERR260135.concoct.68	k__Bacteria (UID203)	5449	103	58	100	2	1	0	0	0	4.31	1.72	0
ERR260135.concoct.69	k__Bacteria (UID203)	5449	102	56	36	6	59	1	0	0	91.07	87.5	67.74
ERR260135.concoct.7	root (UID1)	5656	56	24	56	0	0	0	0	0	0	0	0
ERR260135.concoct.70	k__Bacteria (UID203)	5449	104	58	0	12	32	58	2	0	100	185.31	56.88
ERR260135.concoct.71	root (UID1)	5656	56	24	56	0	0	0	0	0	0	0	0
ERR260135.concoct.72	root (UID1)	5656	56	24	56	0	0	0	0	0	0	0	0
ERR260135.concoct.73	k__Bacteria (UID203)	5449	102	56	89	13	0	0	0	0	12.44	0	0
ERR260135.concoct.74	root (UID1)	5656	56	24	56	0	0	0	0	0	0	0	0
ERR260135.concoct.75	k__Bacteria (UID203)	5449	102	56	87	7	3	5	0	0	5.68	3.73	44.44
ERR260135.concoct.76	root (UID1)	5656	56	24	56	0	0	0	0	0	0	0	0
ERR260135.concoct.77	root (UID1)	5656	56	24	56	0	0	0	0	0	0	0	0
ERR260135.concoct.78	o__Bacteroidales (UID2657)	160	492	269	37	439	16	0	0	0	98.77	3.66	37.5
ERR260135.concoct.79	k__Bacteria (UID203)	5449	104	58	40	29	20	8	4	3	42.79	24.54	51.02
ERR260135.concoct.8	o__Clostridiales (UID1226)	155	278	158	86	183	9	0	0	0	76.9	3.43	11.11
ERR260135.concoct.80	o__Clostridiales (UID1212)	172	263	149	5	252	6	0	0	0	97.32	1.34	0
ERR260135.concoct.81	o__Clostridiales (UID1212)	172	263	149	6	248	9	0	0	0	96.81	4.03	0
ERR260135.concoct.82	k__Bacteria (UID203)	5449	103	57	51	12	16	11	4	9	26	31.78	25.21
ERR260135.concoct.83	root (UID1)	5656	56	24	56	0	0	0	0	0	0	0	0
ERR260135.concoct.84	k__Bacteria (UID203)	5449	102	56	94	7	1	0	0	0	4.55	0.16	0
ERR260135.concoct.85	o__Clostridiales (UID1226)	155	278	158	3	255	19	1	0	0	98.73	10.5	0
ERR260135.concoct.86	k__Bacteria (UID203)	5449	104	58	93	11	0	0	0	0	3.29	0	0
ERR260135.concoct.87	root (UID1)	5656	56	24	56	0	0	0	0	0	0	0	0
ERR260135.concoct.88	o__Clostridiales (UID1226)	155	278	158	85	106	48	26	10	3	67.93	56.24	6.33
ERR260135.concoct.89	o__Clostridiales (UID1212)	172	261	147	11	245	5	0	0	0	94.33	2.74	20
ERR260135.concoct.9	k__Bacteria (UID203)	5449	103	57	57	45	1	0	0	0	59.34	1.75	0
ERR260135.concoct.90	root (UID1)	5656	56	24	56	0	0	0	0	0	0	0	0
ERR260135.concoct.91	root (UID1)	5656	56	24	56	0	0	0	0	0	0	0	0
ERR260135.concoct.92	o__Clostridiales (UID1212)	172	263	149	3	260	0	0	0	0	98.66	0	0
ERR260135.concoct.93	root (UID1)	5656	56	24	56	0	0	0	0	0	0	0	0
ERR260135.concoct.94	root (UID1)	5656	56	24	56	0	0	0	0	0	0	0	0
ERR260135.concoct.95	k__Bacteria (UID203)	5449	104	58	92	12	0	0	0	0	7.68	0	0
ERR260135.concoct.96	g__Streptococcus (UID561)	89	679	295	206	453	20	0	0	0	67.76	2.12	35
ERR260135.concoct.97	o__Clostridiales (UID1212)	172	263	149	3	260	0	0	0	0	98.66	0	0
ERR260135.concoct.98	f__Lachnospiraceae (UID1256)	33	333	171	3	330	0	0	0	0	98.83	0	0
ERR260135.concoct.99	o__Bacteroidales (UID2621)	198	427	260	121	290	16	0	0	0	78.01	4.23	18.75
ERR260135.dastool_concoct_metabat2.1	p__Bacteroidetes (UID2605)	350	314	208	1	311	2	0	0	0	99.52	0.96	0
ERR260135.dastool_concoct_metabat2.10	g__Streptococcus (UID684)	26	668	229	6	656	6	0	0	0	98.44	0.49	66.67
ERR260135.dastool_concoct_metabat2.11	o__Clostridiales (UID1212)	172	261	147	5	248	8	0	0	0	96.6	4.08	0
ERR260135.dastool_concoct_metabat2.12	o__Clostridiales (UID1212)	172	263	149	3	260	0	0	0	0	98.66	0	0
ERR260135.dastool_concoct_metabat2.13	o__Clostridiales (UID1212)	172	263	149	6	248	9	0	0	0	96.81	4.03	0
ERR260135.dastool_concoct_metabat2.14	o__Clostridiales (UID1212)	172	263	149	3	260	0	0	0	0	98.66	0	0
ERR260135.dastool_concoct_metabat2.15	o__Clostridiales (UID1212)	172	263	149	7	254	2	0	0	0	96.64	1.34	0
ERR260135.dastool_concoct_metabat2.16	f__Lachnospiraceae (UID1256)	33	333	171	3	330	0	0	0	0	98.83	0	0
ERR260135.dastool_concoct_metabat2.17	o__Clostridiales (UID1212)	172	257	149	14	243	0	0	0	0	93.29	0	0
ERR260135.dastool_concoct_metabat2.18	o__Clostridiales (UID1212)	172	263	149	5	252	6	0	0	0	97.32	1.34	0
ERR260135.dastool_concoct_metabat2.19	o__Clostridiales (UID1226)	155	278	158	79	197	2	0	0	0	63.45	0.95	0
ERR260135.dastool_concoct_metabat2.2	o__Bacteroidales (UID2617)	213	406	265	1	404	1	0	0	0	99.62	0.38	0
ERR260135.dastool_concoct_metabat2.20	f__Lachnospiraceae (UID1286)	57	420	207	36	383	1	0	0	0	94.49	0.48	0
ERR260135.dastool_concoct_metabat2.21	o__Clostridiales (UID1212)	172	263	149	4	257	2	0	0	0	97.99	1.34	0
ERR260135.dastool_concoct_metabat2.22	o__Clostridiales (UID1212)	172	263	149	8	249	6	0	0	0	95.97	3.08	0
ERR260135.dastool_concoct_metabat2.23	o__Bacteroidales (UID2654)	163	486	266	157	323	6	0	0	0	70.11	2.07	33.33
ERR260135.dastool_concoct_metabat2.24	o__Clostridiales (UID1212)	172	261	147	4	255	2	0	0	0	97.96	1.02	50
ERR260135.dastool_concoct_metabat2.25	o__Clostridiales (UID1226)	155	274	157	11	262	1	0	0	0	97.45	0.64	0
ERR260135.dastool_concoct_metabat2.26	o__Clostridiales (UID1212)	172	261	147	12	247	2	0	0	0	93.65	0.7	50
ERR260135.dastool_concoct_metabat2.27	o__Clostridiales (UID1212)	172	257	149	64	192	1	0	0	0	73.71	0.67	0
ERR260135.dastool_concoct_metabat2.28	o__Clostridiales (UID1226)	155	278	158	3	201	62	12	0	0	98.95	39.05	5.1
ERR260135.dastool_concoct_metabat2.29	o__Clostridiales (UID1212)	172	263	149	21	210	32	0	0	0	94.03	15.56	71.88
ERR260135.dastool_concoct_metabat2.3	k__Bacteria (UID2372)	131	177	106	0	177	0	0	0	0	100	0	0
ERR260135.dastool_concoct_metabat2.30	o__Clostridiales (UID1226)	155	278	158	21	250	7	0	0	0	91.63	3.82	14.29
ERR260135.dastool_concoct_metabat2.31	o__Clostridiales (UID1212)	172	263	149	146	116	1	0	0	0	37.58	0.67	0
ERR260135.dastool_concoct_metabat2.32	f__Lachnospiraceae (UID1255)	90	354	174	231	123	0	0	0	0	25.86	0	0
ERR260135.dastool_concoct_metabat2.33	o__Clostridiales (UID1212)	172	261	147	4	243	5	9	0	0	97.73	2.42	34.38
ERR260135.dastool_concoct_metabat2.34	o__Clostridiales (UID1120)	304	247	141	30	216	1	0	0	0	91.34	0.71	0
ERR260135.dastool_concoct_metabat2.35	k__Bacteria (UID2372)	131	176	105	61	102	13	0	0	0	54.12	5.38	23.08
ERR260135.dastool_concoct_metabat2.36	o__Clostridiales (UID1212)	172	263	149	39	198	25	1	0	0	84.79	7.94	57.14
ERR260135.dastool_concoct_metabat2.37	g__Streptococcus (UID561)	89	679	295	206	453	20	0	0	0	67.76	2.12	35
ERR260135.dastool_concoct_metabat2.38	o__Clostridiales (UID1212)	172	263	149	61	201	1	0	0	0	83.63	0.67	0
ERR260135.dastool_concoct_metabat2.39	k__Bacteria (UID203)	5449	104	58	2	83	19	0	0	0	96.55	4.92	31.58
ERR260135.dastool_concoct_metabat2.4	p__Actinobacteria (UID2112)	31	211	124	0	210	1	0	0	0	100	0.12	0
ERR260135.dastool_concoct_metabat2.40	k__Bacteria (UID2569)	434	278	186	68	207	3	0	0	0	77.43	1.25	0
ERR260135.dastool_concoct_metabat2.41	o__Bacteroidales (UID2621)	198	427	260	39	373	15	0	0	0	97.24	3.27	0
ERR260135.dastool_concoct_metabat2.42	p__Bacteroidetes (UID2605)	350	314	208	44	268	2	0	0	0	96.12	0.72	50
ERR260135.dastool_concoct_metabat2.43	p__Bacteroidetes (UID2605)	350	314	208	33	277	4	0	0	0	96.43	1.6	75
ERR260135.dastool_concoct_metabat2.44	k__Bacteria (UID2372)	131	177	106	143	34	0	0	0	0	3.77	0	0
ERR260135.dastool_concoct_metabat2.45	p__Actinobacteria (UID2112)	31	211	124	74	133	4	0	0	0	75.5	1.21	0
ERR260135.dastool_concoct_metabat2.46	k__Bacteria (UID203)	5449	102	56	3	80	19	0	0	0	94.64	4.71	63.16
ERR260135.dastool_concoct_metabat2.5	o__Selenomonadales (UID1024)	64	334	167	1	332	1	0	0	0	99.4	0.6	0
ERR260135.dastool_concoct_metabat2.6	o__Clostridiales (UID1212)	172	263	149	3	260	0	0	0	0	97.99	0	0
ERR260135.dastool_concoct_metabat2.7	o__Clostridiales (UID1120)	304	247	141	1	246	0	0	0	0	99.29	0	0
ERR260135.dastool_concoct_metabat2.8	o__Clostridiales (UID1212)	172	260	146	5	255	0	0	0	0	97.26	0	0
ERR260135.dastool_concoct_metabat2.9	o__Clostridiales (UID1212)	172	263	149	3	260	0	0	0	0	98.66	0	0
ERR260135.dastool_metabat2_metadecoder.1	p__Bacteroidetes (UID2605)	350	314	208	1	311	2	0	0	0	99.52	0.96	0
ERR260135.dastool_metabat2_metadecoder.10	o__Clostridiales (UID1212)	172	260	146	5	255	0	0	0	0	97.26	0	0
ERR260135.dastool_metabat2_metadecoder.11	o__Clostridiales (UID1212)	172	263	149	5	256	2	0	0	0	97.32	0.67	0
ERR260135.dastool_metabat2_metadecoder.12	o__Clostridiales (UID1212)	172	263	149	3	260	0	0	0	0	97.99	0	0
ERR260135.dastool_metabat2_metadecoder.13	o__Clostridiales (UID1212)	172	263	149	2	261	0	0	0	0	98.66	0	0
ERR260135.dastool_metabat2_metadecoder.14	o__Clostridiales (UID1212)	172	263	149	4	259	0	0	0	0	97.99	0	0
ERR260135.dastool_metabat2_metadecoder.15	f__Lachnospiraceae (UID1255)	90	354	174	3	349	2	0	0	0	98.28	0.1	0
ERR260135.dastool_metabat2_metadecoder.16	o__Clostridiales (UID1226)	155	278	158	5	272	1	0	0	0	97.68	0.63	0
ERR260135.dastool_metabat2_metadecoder.17	o__Clostridiales (UID1212)	172	261	147	5	247	9	0	0	0	96.6	4.76	0
ERR260135.dastool_metabat2_metadecoder.18	o__Clostridiales (UID1212)	172	263	149	5	258	0	0	0	0	97.32	0	0
ERR260135.dastool_metabat2_metadecoder.19	o__Clostridiales (UID1226)	155	274	157	1	272	1	0	0	0	99.36	0.64	0
ERR260135.dastool_metabat2_metadecoder.2	o__Bacteroidales (UID2617)	213	406	265	1	404	1	0	0	0	99.62	0.38	0
ERR260135.dastool_metabat2_metadecoder.20	o__Clostridiales (UID1226)	155	278	158	5	270	2	1	0	0	98.1	2.22	0
ERR260135.dastool_metabat2_metadecoder.21	o__Clostridiales (UID1120)	304	247	141	13	234	0	0	0	0	97.87	0	0
ERR260135.dastool_metabat2_metadecoder.22	o__Clostridiales (UID1212)	172	263	149	4	259	0	0	0	0	97.99	0	0
ERR260135.dastool_metabat2_metadecoder.23	o__Clostridiales (UID1212)	172	263	149	6	255	2	0	0	0	97.32	1.34	0
ERR260135.dastool_metabat2_metadecoder.24	f__Lachnospiraceae (UID1286)	57	420	207	25	393	2	0	0	0	95.94	0.97	0
ERR260135.dastool_metabat2_metadecoder.25	o__Clostridiales (UID1212)	172	257	149	14	243	0	0	0	0	93.29	0	0
ERR260135.dastool_metabat2_metadecoder.26	o__Clostridiales (UID1212)	172	263	149	8	250	5	0	0	0	96.64	2.4	0
ERR260135.dastool_metabat2_metadecoder.27	o__Clostridiales (UID1212)	172	263	149	3	256	4	0	0	0	97.99	1.5	0
ERR260135.dastool_metabat2_metadecoder.28	f__Lachnospiraceae (UID1256)	33	333	171	7	326	0	0	0	0	97.66	0	0
ERR260135.dastool_metabat2_metadecoder.29	o__Clostridiales (UID1212)	172	261	147	12	247	2	0	0	0	93.65	0.7	50
ERR260135.dastool_metabat2_metadecoder.3	o__Bacteroidales (UID2654)	163	486	266	5	474	7	0	0	0	98.87	2.26	0
ERR260135.dastool_metabat2_metadecoder.30	o__Clostridiales (UID1212)	172	263	149	25	234	4	0	0	0	92.28	1.9	50
ERR260135.dastool_metabat2_metadecoder.31	o__Clostridiales (UID1120)	304	247	141	25	221	1	0	0	0	93.47	0.71	0
ERR260135.dastool_metabat2_metadecoder.32	f__Lachnospiraceae (UID1256)	33	333	171	67	255	11	0	0	0	79.82	1.56	27.27
ERR260135.dastool_metabat2_metadecoder.33	g__Streptococcus (UID684)	26	668	229	35	632	1	0	0	0	96.16	0.15	0
ERR260135.dastool_metabat2_metadecoder.34	o__Clostridiales (UID1212)	172	263	149	50	210	3	0	0	0	84.73	0.79	66.67
ERR260135.dastool_metabat2_metadecoder.35	o__Clostridiales (UID1226)	155	278	158	20	256	2	0	0	0	97.57	0.95	0
ERR260135.dastool_metabat2_metadecoder.36	o__Clostridiales (UID1226)	155	278	158	182	93	3	0	0	0	28.16	0.06	33.33
ERR260135.dastool_metabat2_metadecoder.37	o__Clostridiales (UID1212)	172	261	147	40	218	3	0	0	0	93.12	1.36	66.67
ERR260135.dastool_metabat2_metadecoder.38	g__Streptococcus (UID561)	89	679	295	430	243	6	0	0	0	33.61	0.74	33.33
ERR260135.dastool_metabat2_metadecoder.39	f__Lachnospiraceae (UID1256)	33	333	171	29	293	11	0	0	0	95.38	4.39	9.09
ERR260135.dastool_metabat2_metadecoder.4	k__Bacteria (UID2372)	131	177	106	0	177	0	0	0	0	100	0	0
ERR260135.dastool_metabat2_metadecoder.40	p__Actinobacteria (UID2112)	31	211	124	31	171	9	0	0	0	90.81	1.88	22.22
ERR260135.dastool_metabat2_metadecoder.41	k__Bacteria (UID2569)	434	278	186	119	158	1	0	0	0	57.2	0.54	0
ERR260135.dastool_metabat2_metadecoder.42	o__Bacteroidales (UID2621)	198	427	260	39	373	15	0	0	0	97.24	3.27	0
ERR260135.dastool_metabat2_metadecoder.43	p__Bacteroidetes (UID2605)	350	314	208	44	268	2	0	0	0	96.12	0.72	50
ERR260135.dastool_metabat2_metadecoder.44	o__Clostridiales (UID1212)	172	261	147	32	227	2	0	0	0	95.84	1.02	50
ERR260135.dastool_metabat2_metadecoder.45	p__Actinobacteria (UID2112)	31	211	124	74	133	4	0	0	0	75.5	1.21	0
ERR260135.dastool_metabat2_metadecoder.5	p__Actinobacteria (UID2112)	31	211	124	0	210	1	0	0	0	100	0.12	0
ERR260135.dastool_metabat2_metadecoder.6	o__Selenomonadales (UID1024)	64	334	167	1	332	1	0	0	0	99.4	0.6	0
ERR260135.dastool_metabat2_metadecoder.7	o__Clostridiales (UID1212)	172	263	149	3	260	0	0	0	0	97.99	0	0
ERR260135.dastool_metabat2_metadecoder.8	o__Clostridiales (UID1212)	172	257	149	3	253	1	0	0	0	98.32	0.67	0
ERR260135.dastool_metabat2_metadecoder.9	o__Clostridiales (UID1212)	172	263	149	16	247	0	0	0	0	90.6	0	0
ERR260135.maxbin2.1	k__Bacteria (UID203)	5449	103	58	98	5	0	0	0	0	2.35	0	0
ERR260135.maxbin2.10	o__Clostridiales (UID1120)	304	247	141	21	216	9	1	0	0	93.62	4.65	0
ERR260135.maxbin2.11	p__Bacteroidetes (UID2605)	350	314	208	75	218	19	2	0	0	86.19	9.32	16
ERR260135.maxbin2.12	o__Clostridiales (UID1212)	172	260	146	5	247	8	0	0	0	97.26	1.5	0
ERR260135.maxbin2.13	p__Bacteroidetes (UID2605)	350	314	208	293	20	1	0	0	0	2.13	0.24	0
ERR260135.maxbin2.14	k__Bacteria (UID203)	5449	104	58	90	10	4	0	0	0	14.42	5.17	0
ERR260135.maxbin2.15	p__Actinobacteria (UID2112)	31	211	124	0	205	6	0	0	0	100	0.55	0
ERR260135.maxbin2.16	k__Bacteria (UID203)	5449	103	57	92	11	0	0	0	0	4.31	0	0
ERR260135.maxbin2.17	k__Bacteria (UID203)	5449	103	57	71	27	5	0	0	0	40.11	6.14	20
ERR260135.maxbin2.18	o__Clostridiales (UID1212)	172	263	149	240	21	2	0	0	0	7.56	1.34	0
ERR260135.maxbin2.19	k__Bacteria (UID203)	5449	103	57	78	24	1	0	0	0	34.53	1.75	0
ERR260135.maxbin2.2	o__Clostridiales (UID1212)	172	263	149	3	236	24	0	0	0	98.66	11.12	4.17
ERR260135.maxbin2.20	o__Clostridiales (UID1212)	172	263	149	215	33	12	3	0	0	10.76	2.07	4.76
ERR260135.maxbin2.21	o__Clostridiales (UID1212)	172	261	147	74	185	2	0	0	0	79.02	1.36	0
ERR260135.maxbin2.22	o__Clostridiales (UID1212)	172	263	149	92	147	21	2	1	0	60.07	11.66	0
ERR260135.maxbin2.23	g__Streptococcus (UID561)	89	679	295	302	357	20	0	0	0	55.54	2.16	70
ERR260135.maxbin2.24	root (UID1)	5656	56	24	56	0	0	0	0	0	0	0	0
ERR260135.maxbin2.25	k__Bacteria (UID203)	5449	103	57	85	15	3	0	0	0	24.04	2.63	0
ERR260135.maxbin2.26	root (UID1)	5656	56	24	56	0	0	0	0	0	0	0	0
ERR260135.maxbin2.27	k__Bacteria (UID203)	5449	104	58	77	22	4	1	0	0	36.36	9.48	0
ERR260135.maxbin2.28	k__Bacteria (UID203)	5449	103	57	57	40	6	0	0	0	68.42	7.02	0
ERR260135.maxbin2.29	k__Bacteria (UID203)	5449	102	56	94	7	1	0	0	0	11.61	1.79	0
ERR260135.maxbin2.3	k__Bacteria (UID203)	5449	104	58	5	55	15	7	10	12	91.38	46.81	12.21
ERR260135.maxbin2.30	g__Streptococcus (UID684)	26	668	229	534	108	19	3	2	2	19.31	9.49	7.08
ERR260135.maxbin2.31	o__Clostridiales (UID1212)	172	263	149	190	73	0	0	0	0	28.64	0	0
ERR260135.maxbin2.32	k__Bacteria (UID203)	5449	103	57	34	28	25	12	3	1	74.98	56.09	25.53
ERR260135.maxbin2.33	k__Bacteria (UID203)	5449	102	56	25	42	25	10	0	0	67.05	24.19	34.55
ERR260135.maxbin2.34	f__Lachnospiraceae (UID1256)	33	333	171	223	95	15	0	0	0	32.86	3.7	13.33
ERR260135.maxbin2.35	o__Clostridiales (UID1212)	172	263	149	191	44	24	4	0	0	14.71	5.78	13.89
ERR260135.maxbin2.36	k__Bacteria (UID203)	5449	103	57	63	34	5	1	0	0	56.28	10.53	50
ERR260135.maxbin2.37	o__Clostridiales (UID1212)	172	261	147	128	67	54	12	0	0	51.89	27.68	24.44
ERR260135.maxbin2.38	k__Bacteria (UID203)	5449	103	57	86	12	3	2	0	0	21.23	4.56	22.22
ERR260135.maxbin2.39	o__Clostridiales (UID1120)	304	247	141	30	205	12	0	0	0	89.02	3.22	41.67
ERR260135.maxbin2.4	o__Clostridiales (UID1212)	172	263	149	27	89	132	14	1	0	93.39	75.18	2.22
ERR260135.maxbin2.40	o__Clostridiales (UID1212)	172	263	149	59	201	3	0	0	0	85.4	1.68	0
ERR260135.maxbin2.41	o__Clostridiales (UID1212)	172	263	149	33	156	73	1	0	0	92.18	35.41	82.89
ERR260135.maxbin2.42	f__Lachnospiraceae (UID1256)	33	333	171	310	23	0	0	0	0	5.85	0	0
ERR260135.maxbin2.43	k__Bacteria (UID203)	5449	103	57	92	11	0	0	0	0	14.51	0	0
ERR260135.maxbin2.44	o__Clostridiales (UID1212)	172	263	149	3	250	10	0	0	0	97.99	4.7	0
ERR260135.maxbin2.45	k__Bacteria (UID203)	5449	98	58	56	26	13	3	0	0	55.17	30.17	0
ERR260135.maxbin2.46	k__Bacteria (UID203)	5449	102	56	56	39	7	0	0	0	57.22	11.61	42.86
ERR260135.maxbin2.47	o__Clostridiales (UID1212)	172	263	149	13	209	39	2	0	0	94.13	20.22	0
ERR260135.maxbin2.48	k__Bacteria (UID2372)	131	176	105	81	87	8	0	0	0	43.66	2.9	12.5
ERR260135.maxbin2.49	k__Bacteria (UID2372)	131	177	106	34	142	1	0	0	0	96.23	0.94	0
ERR260135.maxbin2.5	o__Clostridiales (UID1212)	172	263	149	4	247	12	0	0	0	97.99	4.82	0
ERR260135.maxbin2.50	k__Bacteria (UID203)	5449	104	58	10	45	26	21	2	0	87.93	41.3	15.84
ERR260135.maxbin2.51	o__Clostridiales (UID1212)	172	263	149	171	84	7	1	0	0	26.96	3.52	50
ERR260135.maxbin2.52	o__Clostridiales (UID1212)	172	263	149	90	99	68	5	1	0	64.02	34.01	1.12
ERR260135.maxbin2.53	o__Clostridiales (UID1226)	155	278	158	15	178	72	13	0	0	92.51	42.13	1.8
ERR260135.maxbin2.54	o__Clostridiales (UID1212)	172	263	149	149	85	21	8	0	0	36.15	10.5	13.33
ERR260135.maxbin2.55	o__Clostridiales (UID1212)	172	263	149	155	91	11	6	0	0	41.92	10.98	3.45
ERR260135.maxbin2.56	k__Bacteria (UID203)	5449	104	58	64	31	7	2	0	0	46.11	7.84	23.08
ERR260135.maxbin2.57	k__Bacteria (UID203)	5449	103	57	76	18	7	0	2	0	29.51	12.76	26.32
ERR260135.maxbin2.58	p__Actinobacteria (UID2112)	31	211	124	65	80	62	4	0	0	78.66	37.52	45.95
ERR260135.maxbin2.59	k__Bacteria (UID203)	5449	104	58	54	50	0	0	0	0	69.01	0	0
ERR260135.maxbin2.6	g__Bacteroides (UID2691)	33	839	309	473	284	63	17	2	0	41.95	11.1	23.02
ERR260135.maxbin2.60	k__Bacteria (UID2372)	131	177	106	20	155	2	0	0	0	93.4	1.89	0
ERR260135.maxbin2.61	k__Bacteria (UID203)	5449	103	58	72	26	4	1	0	0	45.33	9.48	14.29
ERR260135.maxbin2.62	k__Bacteria (UID203)	5449	103	57	7	46	47	1	2	0	87.72	20.97	0
ERR260135.maxbin2.63	o__Selenomonadales (UID1024)	64	334	167	3	330	1	0	0	0	98.8	0.6	0
ERR260135.maxbin2.64	o__Clostridiales (UID1212)	172	261	147	92	160	8	1	0	0	75.62	5.84	27.27
ERR260135.maxbin2.65	k__Bacteria (UID203)	5449	104	58	58	39	7	0	0	0	56.74	2.66	14.29
ERR260135.maxbin2.66	k__Bacteria (UID203)	5449	103	57	55	48	0	0	0	0	68.6	0	0
ERR260135.maxbin2.67	o__Clostridiales (UID1226)	155	278	158	103	168	6	1	0	0	72.3	3.59	11.11
ERR260135.maxbin2.68	o__Clostridiales (UID1212)	172	261	147	78	142	41	0	0	0	62.47	19.73	9.76
ERR260135.maxbin2.69	o__Clostridiales (UID1212)	172	257	149	55	119	63	20	0	0	77.34	43.72	8.13
ERR260135.maxbin2.7	f__Lachnospiraceae (UID1256)	33	333	171	20	300	12	1	0	0	94.54	5.21	13.33
ERR260135.maxbin2.70	o__Bacteroidales (UID2617)	213	406	265	1	398	7	0	0	0	99.62	2.45	0
ERR260135.maxbin2.71	o__Clostridiales (UID1212)	172	263	149	115	131	17	0	0	0	65.48	7.27	35.29
ERR260135.maxbin2.72	k__Bacteria (UID203)	5449	104	58	60	38	5	1	0	0	59.4	10.34	37.5
ERR260135.maxbin2.73	o__Clostridiales (UID1212)	172	261	147	49	208	4	0	0	0	90.29	1.36	75
ERR260135.maxbin2.74	o__Clostridiales (UID1212)	172	261	147	52	135	68	6	0	0	76.42	37.25	8.14
ERR260135.maxbin2.75	o__Clostridiales (UID1212)	172	263	149	5	236	19	3	0	0	97.32	9.62	0
ERR260135.maxbin2.8	k__Bacteria (UID203)	5449	104	58	3	63	31	6	1	0	94.83	38.03	47.27
ERR260135.maxbin2.9	p__Bacteroidetes (UID2605)	350	314	208	66	177	60	11	0	0	88.4	26.87	38.71
ERR260135.metabat2.1	f__Lachnospiraceae (UID1256)	33	333	171	215	118	0	0	0	0	28.36	0	0
ERR260135.metabat2.10	root (UID1)	5656	56	24	56	0	0	0	0	0	0	0	0
ERR260135.metabat2.100	k__Bacteria (UID203)	5449	103	57	75	27	1	0	0	0	34.48	1.75	0
ERR260135.metabat2.101	o__Clostridiales (UID1212)	172	263	149	190	73	0	0	0	0	17.79	0	0
ERR260135.metabat2.102	p__Actinobacteria (UID2112)	31	211	124	100	111	0	0	0	0	62.9	0	0
ERR260135.metabat2.103	k__Bacteria (UID203)	5449	103	57	49	54	0	0	0	0	82.46	0	0
ERR260135.metabat2.104	o__Clostridiales (UID1212)	172	263	149	55	206	2	0	0	0	74.5	0.67	0
ERR260135.metabat2.105	o__Clostridiales (UID1212)	172	261	147	105	155	1	0	0	0	70.17	0.68	100
ERR260135.metabat2.106	o__Clostridiales (UID1226)	155	278	158	209	66	3	0	0	0	29.24	0.75	33.33
ERR260135.metabat2.107	k__Bacteria (UID203)	5449	103	57	96	7	0	0	0	0	10.53	0	0
ERR260135.metabat2.108	k__Bacteria (UID2372)	131	177	106	0	177	0	0	0	0	100	0	0
ERR260135.metabat2.109	o__Clostridiales (UID1226)	155	278	158	193	85	0	0	0	0	28.8	0	0
ERR260135.metabat2.11	root (UID1)	5656	56	24	56	0	0	0	0	0	0	0	0
ERR260135.metabat2.110	k__Bacteria (UID203)	5449	103	57	78	25	0	0	0	0	28.39	0	0
ERR260135.metabat2.12	o__Clostridiales (UID1212)	172	263	149	13	249	1	0	0	0	93.96	0.67	0
ERR260135.metabat2.13	o__Selenomonadales (UID1024)	64	334	167	3	330	1	0	0	0	98.8	0.6	0
ERR260135.metabat2.14	k__Bacteria (UID203)	5449	103	57	72	30	1	0	0	0	39.39	1.75	100
ERR260135.metabat2.15	o__Clostridiales (UID1226)	155	278	158	226	43	9	0	0	0	9.39	0.18	33.33
ERR260135.metabat2.16	o__Clostridiales (UID1212)	172	263	149	57	205	1	0	0	0	84.3	0.67	0
ERR260135.metabat2.17	o__Clostridiales (UID1212)	172	257	149	64	192	1	0	0	0	73.71	0.67	0
ERR260135.metabat2.18	k__Bacteria (UID203)	5449	103	57	92	11	0	0	0	0	15.79	0	0
ERR260135.metabat2.19	o__Clostridiales (UID1212)	172	263	149	15	248	0	0	0	0	93.46	0	0
ERR260135.metabat2.2	k__Bacteria (UID203)	5449	104	58	52	36	16	0	0	0	48.87	2.51	6.25
ERR260135.metabat2.20	o__Clostridiales (UID1212)	172	263	149	3	260	0	0	0	0	97.99	0	0
ERR260135.metabat2.21	o__Clostridiales (UID1212)	172	263	149	146	116	1	0	0	0	37.58	0.67	0
ERR260135.metabat2.22	root (UID1)	5656	56	24	51	5	0	0	0	0	20.83	0	0
ERR260135.metabat2.23	k__Bacteria (UID203)	5449	103	57	69	34	0	0	0	0	50.88	0	0
ERR260135.metabat2.24	k__Bacteria (UID203)	5449	104	58	56	18	22	8	0	0	70.85	61.21	60.87
ERR260135.metabat2.25	root (UID1)	5656	56	24	56	0	0	0	0	0	0	0	0
ERR260135.metabat2.26	f__Lachnospiraceae (UID1256)	33	333	171	58	261	14	0	0	0	90.64	4.82	14.29
ERR260135.metabat2.27	o__Clostridiales (UID1212)	172	263	149	147	116	0	0	0	0	35.91	0	0
ERR260135.metabat2.28	k__Bacteria (UID203)	5449	104	58	52	52	0	0	0	0	68.04	0	0
ERR260135.metabat2.29	o__Clostridiales (UID1212)	172	257	149	14	243	0	0	0	0	93.29	0	0
ERR260135.metabat2.3	o__Clostridiales (UID1212)	172	261	147	65	194	2	0	0	0	80.87	1.02	50
ERR260135.metabat2.30	root (UID1)	5656	56	24	56	0	0	0	0	0	0	0	0
ERR260135.metabat2.31	k__Bacteria (UID203)	5449	104	58	84	20	0	0	0	0	31.03	0	0
ERR260135.metabat2.32	o__Clostridiales (UID1226)	155	278	158	228	50	0	0	0	0	21.52	0	0
ERR260135.metabat2.33	k__Bacteria (UID203)	5449	103	58	60	42	1	0	0	0	65.52	1.72	0
ERR260135.metabat2.34	k__Bacteria (UID203)	5449	104	58	91	13	0	0	0	0	18.97	0	0
ERR260135.metabat2.35	root (UID1)	5656	56	24	54	2	0	0	0	0	8.33	0	0
ERR260135.metabat2.36	f__Lachnospiraceae (UID1255)	90	354	174	231	123	0	0	0	0	25.86	0	0
ERR260135.metabat2.37	o__Clostridiales (UID1212)	172	261	147	41	217	3	0	0	0	92.44	1.36	66.67
ERR260135.metabat2.38	k__Bacteria (UID203)	5449	103	57	79	23	1	0	0	0	28.74	0.88	0
ERR260135.metabat2.39	o__Clostridiales (UID1226)	155	278	158	75	201	2	0	0	0	78.27	0.84	100
ERR260135.metabat2.4	o__Bacteroidales (UID2654)	163	486	266	157	323	6	0	0	0	70.11	2.07	33.33
ERR260135.metabat2.40	o__Clostridiales (UID1212)	172	263	149	7	254	2	0	0	0	96.64	1.34	0
ERR260135.metabat2.41	o__Clostridiales (UID1212)	172	260	146	5	255	0	0	0	0	97.26	0	0
ERR260135.metabat2.42	p__Bacteroidetes (UID2605)	350	314	208	44	268	2	0	0	0	96.12	0.72	50
ERR260135.metabat2.43	o__Clostridiales (UID1212)	172	263	149	83	173	7	0	0	0	80.64	3.58	57.14
ERR260135.metabat2.44	o__Clostridiales (UID1212)	172	263	149	105	158	0	0	0	0	66.11	0	0
ERR260135.metabat2.45	o__Bacteroidales (UID2657)	160	492	269	51	433	8	0	0	0	97.82	1.86	37.5
ERR260135.metabat2.46	k__Bacteria (UID203)	5449	103	57	71	32	0	0	0	0	49.12	0	0
ERR260135.metabat2.47	k__Bacteria (UID203)	5449	98	58	79	19	0	0	0	0	24.14	0	0
ERR260135.metabat2.48	k__Bacteria (UID203)	5449	104	58	59	44	1	0	0	0	72.41	1.72	100
ERR260135.metabat2.49	root (UID1)	5656	56	24	55	1	0	0	0	0	4.17	0	0
ERR260135.metabat2.5	k__Bacteria (UID203)	5449	104	58	99	5	0	0	0	0	5.33	0	0
ERR260135.metabat2.50	k__Bacteria (UID203)	5449	103	57	79	24	0	0	0	0	26.32	0	0
ERR260135.metabat2.51	k__Bacteria (UID203)	5449	103	57	80	23	0	0	0	0	35.96	0	0
ERR260135.metabat2.52	p__Actinobacteria (UID2112)	31	211	124	74	133	4	0	0	0	75.5	1.21	0
ERR260135.metabat2.53	o__Clostridiales (UID1226)	155	278	158	79	197	2	0	0	0	63.45	0.95	0
ERR260135.metabat2.54	o__Clostridiales (UID1226)	155	278	158	167	111	0	0	0	0	32.91	0	0
ERR260135.metabat2.55	k__Bacteria (UID203)	5449	103	57	82	21	0	0	0	0	31.58	0	0
ERR260135.metabat2.56	k__Bacteria (UID203)	5449	104	58	102	2	0	0	0	0	1.72	0	0
ERR260135.metabat2.57	o__Clostridiales (UID1226)	155	274	157	171	102	1	0	0	0	34.34	0.64	0
ERR260135.metabat2.58	o__Clostridiales (UID1120)	304	247	141	13	234	0	0	0	0	97.87	0	0
ERR260135.metabat2.59	root (UID1)	5656	56	24	56	0	0	0	0	0	0	0	0
ERR260135.metabat2.6	g__Streptococcus (UID684)	26	668	229	424	244	0	0	0	0	39.57	0	0
ERR260135.metabat2.60	k__Bacteria (UID203)	5449	103	57	79	24	0	0	0	0	40.35	0	0
ERR260135.metabat2.61	g__Streptococcus (UID684)	26	668	229	359	309	0	0	0	0	47.78	0	0
ERR260135.metabat2.62	k__Bacteria (UID203)	5449	103	57	99	4	0	0	0	0	6.14	0	0
ERR260135.metabat2.63	k__Bacteria (UID203)	5449	102	56	64	37	1	0	0	0	55.36	0.89	100
ERR260135.metabat2.64	o__Bacteroidales (UID2621)	198	427	260	39	373	15	0	0	0	97.24	3.27	0
ERR260135.metabat2.65	root (UID1)	5656	56	24	55	1	0	0	0	0	4.17	0	0
ERR260135.metabat2.66	k__Bacteria (UID203)	5449	98	58	88	10	0	0	0	0	13.62	0	0
ERR260135.metabat2.67	o__Clostridiales (UID1212)	172	263	149	103	160	0	0	0	0	55.03	0	0
ERR260135.metabat2.68	o__Clostridiales (UID1212)	172	263	149	8	248	7	0	0	0	95.97	3.75	0
ERR260135.metabat2.69	k__Bacteria (UID203)	5449	104	58	90	14	0	0	0	0	17.24	0	0
ERR260135.metabat2.7	o__Clostridiales (UID1120)	304	247	141	28	218	1	0	0	0	92.76	0.71	0
ERR260135.metabat2.70	k__Bacteria (UID203)	5449	98	58	58	28	12	0	0	0	52.93	13.97	16.67
ERR260135.metabat2.71	o__Clostridiales (UID1212)	172	261	147	12	247	2	0	0	0	93.65	0.7	50
ERR260135.metabat2.72	k__Bacteria (UID203)	5449	102	56	79	23	0	0	0	0	31.25	0	0
ERR260135.metabat2.73	k__Bacteria (UID203)	5449	103	57	94	9	0	0	0	0	8.77	0	0
ERR260135.metabat2.74	p__Actinobacteria (UID2112)	31	211	124	78	125	8	0	0	0	68.23	1.08	25
ERR260135.metabat2.75	p__Bacteroidetes (UID2605)	350	314	208	54	260	0	0	0	0	95.56	0	0
ERR260135.metabat2.76	root (UID1)	5656	56	24	49	7	0	0	0	0	29.17	0	0
ERR260135.metabat2.77	f__Lachnospiraceae (UID1286)	57	420	207	36	383	1	0	0	0	94.49	0.48	0
ERR260135.metabat2.78	k__Bacteria (UID203)	5449	104	58	1	11	21	26	36	9	98.28	240.67	21.95
ERR260135.metabat2.79	root (UID1)	5656	56	24	56	0	0	0	0	0	0	0	0
ERR260135.metabat2.8	o__Bacteroidales (UID2617)	213	406	265	3	402	1	0	0	0	98.87	0.38	0
ERR260135.metabat2.80	k__Bacteria (UID203)	5449	103	57	77	26	0	0	0	0	41.23	0	0
ERR260135.metabat2.81	o__Clostridiales (UID1226)	155	274	157	220	54	0	0	0	0	19.17	0	0
ERR260135.metabat2.82	root (UID1)	5656	56	24	55	1	0	0	0	0	4.17	0	0
ERR260135.metabat2.83	o__Clostridiales (UID1212)	172	263	149	54	209	0	0	0	0	88.59	0	0
ERR260135.metabat2.84	g__Bacteroides (UID2691)	33	839	309	117	699	23	0	0	0	90.44	2.9	47.83
ERR260135.metabat2.85	o__Clostridiales (UID1212)	172	263	149	5	256	2	0	0	0	97.32	0.47	0
ERR260135.metabat2.86	k__Bacteria (UID203)	5449	103	57	90	13	0	0	0	0	16.67	0	0
ERR260135.metabat2.87	k__Bacteria (UID203)	5449	102	56	81	21	0	0	0	0	25	0	0
ERR260135.metabat2.88	k__Bacteria (UID203)	5449	103	57	92	11	0	0	0	0	14.04	0	0
ERR260135.metabat2.89	root (UID1)	5656	56	24	56	0	0	0	0	0	0	0	0
ERR260135.metabat2.9	k__Bacteria (UID203)	5449	103	57	75	28	0	0	0	0	43.86	0	0
ERR260135.metabat2.90	root (UID1)	5656	56	24	56	0	0	0	0	0	0	0	0
ERR260135.metabat2.91	k__Bacteria (UID203)	5449	104	58	101	3	0	0	0	0	3.45	0	0
ERR260135.metabat2.92	o__Clostridiales (UID1212)	172	261	147	10	242	9	0	0	0	93.88	4.76	0
ERR260135.metabat2.93	k__Bacteria (UID203)	5449	104	58	73	31	0	0	0	0	48.28	0	0
ERR260135.metabat2.94	o__Clostridiales (UID1226)	155	278	158	50	222	6	0	0	0	94.85	3.8	0
ERR260135.metabat2.95	k__Bacteria (UID203)	5449	104	58	84	20	0	0	0	0	29.31	0	0
ERR260135.metabat2.96	k__Bacteria (UID203)	5449	103	57	100	3	0	0	0	0	1.91	0	0
ERR260135.metabat2.97	k__Bacteria (UID203)	5449	103	57	95	6	2	0	0	0	12.28	3.51	100
ERR260135.metabat2.98	k__Bacteria (UID203)	5449	103	57	79	24	0	0	0	0	29.51	0	0
ERR260135.metabat2.99	p__Bacteroidetes (UID2605)	350	314	208	1	311	2	0	0	0	99.52	0.96	0
ERR260135.metadecoder.1	p__Bacteroidetes (UID2605)	350	314	208	47	259	8	0	0	0	96.22	2.64	12.5
ERR260135.metadecoder.10	o__Clostridiales (UID1212)	172	263	149	3	260	0	0	0	0	97.99	0	0
ERR260135.metadecoder.11	o__Bacteroidales (UID2654)	163	486	266	5	474	7	0	0	0	98.87	2.26	0
ERR260135.metadecoder.12	k__Bacteria (UID2372)	131	177	106	34	143	0	0	0	0	96.23	0	0
ERR260135.metadecoder.13	o__Bacteroidales (UID2617)	213	406	265	1	404	1	0	0	0	99.62	0.38	0
ERR260135.metadecoder.14	o__Clostridiales (UID1212)	172	263	149	2	261	0	0	0	0	98.66	0	0
ERR260135.metadecoder.15	o__Selenomonadales (UID1024)	64	334	167	1	332	1	0	0	0	99.4	0.6	0
ERR260135.metadecoder.16	k__Bacteria (UID2372)	131	177	106	0	177	0	0	0	0	100	0	0
ERR260135.metadecoder.17	o__Clostridiales (UID1212)	172	260	146	5	255	0	0	0	0	97.26	0	0
ERR260135.metadecoder.18	o__Clostridiales (UID1226)	155	278	158	20	256	2	0	0	0	97.57	0.95	0
ERR260135.metadecoder.19	k__Bacteria (UID203)	5449	98	58	86	12	0	0	0	0	18.97	0	0
ERR260135.metadecoder.2	p__Actinobacteria (UID2112)	31	211	124	0	210	1	0	0	0	100	0.12	0
ERR260135.metadecoder.20	k__Bacteria (UID203)	5449	103	58	52	49	2	0	0	0	76.21	3.45	100
ERR260135.metadecoder.21	o__Clostridiales (UID1120)	304	247	141	13	234	0	0	0	0	97.87	0	0
ERR260135.metadecoder.22	o__Clostridiales (UID1226)	155	274	157	1	272	1	0	0	0	99.36	0.64	0
ERR260135.metadecoder.23	o__Clostridiales (UID1212)	172	263	149	5	256	2	0	0	0	97.32	0.67	0
ERR260135.metadecoder.24	o__Clostridiales (UID1226)	155	278	158	5	270	2	1	0	0	98.1	2.22	0
ERR260135.metadecoder.25	o__Clostridiales (UID1212)	172	263	149	4	259	0	0	0	0	97.99	0	0
ERR260135.metadecoder.26	o__Clostridiales (UID1212)	172	263	149	6	255	2	0	0	0	97.32	1.34	0
ERR260135.metadecoder.27	o__Clostridiales (UID1226)	155	278	158	35	242	1	0	0	0	95.29	0.63	0
ERR260135.metadecoder.28	g__Streptococcus (UID684)	26	668	229	35	632	1	0	0	0	96.16	0.15	0
ERR260135.metadecoder.29	o__Bacteroidales (UID2621)	198	427	260	47	376	4	0	0	0	95.51	1.09	0
ERR260135.metadecoder.3	o__Clostridiales (UID1212)	172	263	149	4	259	0	0	0	0	97.99	0	0
ERR260135.metadecoder.30	f__Lachnospiraceae (UID1256)	33	333	171	67	255	11	0	0	0	79.82	1.56	27.27
ERR260135.metadecoder.31	o__Clostridiales (UID1212)	172	263	149	16	247	0	0	0	0	90.6	0	0
ERR260135.metadecoder.32	root (UID1)	5656	56	24	56	0	0	0	0	0	0	0	0
ERR260135.metadecoder.33	f__Lachnospiraceae (UID1286)	57	420	207	25	393	2	0	0	0	95.94	0.97	0
ERR260135.metadecoder.34	f__Lachnospiraceae (UID1255)	90	354	174	3	349	2	0	0	0	98.28	0.1	0
ERR260135.metadecoder.35	o__Clostridiales (UID1226)	155	278	158	41	232	5	0	0	0	95.74	1.54	60
ERR260135.metadecoder.36	k__Bacteria (UID203)	5449	102	56	98	4	0	0	0	0	5.36	0	0
ERR260135.metadecoder.37	k__Bacteria (UID203)	5449	104	58	101	3	0	0	0	0	2.59	0	0
ERR260135.metadecoder.38	o__Clostridiales (UID1212)	172	261	147	40	218	3	0	0	0	93.12	1.36	66.67
ERR260135.metadecoder.39	p__Bacteroidetes (UID2605)	350	314	208	56	258	0	0	0	0	95.22	0	0
ERR260135.metadecoder.4	o__Clostridiales (UID1226)	155	278	158	5	272	1	0	0	0	97.68	0.63	0
ERR260135.metadecoder.40	k__Bacteria (UID203)	5449	103	57	98	5	0	0	0	0	7.02	0	0
ERR260135.metadecoder.41	f__Lachnospiraceae (UID1256)	33	333	171	29	293	11	0	0	0	95.38	4.39	9.09
ERR260135.metadecoder.42	k__Bacteria (UID203)	5449	104	58	65	38	1	0	0	0	63.79	1.72	100
ERR260135.metadecoder.43	o__Clostridiales (UID1212)	172	261	147	5	247	9	0	0	0	96.6	4.76	0
ERR260135.metadecoder.44	o__Clostridiales (UID1212)	172	261	147	69	190	2	0	0	0	84.8	1.36	50
ERR260135.metadecoder.45	o__Clostridiales (UID1226)	155	278	158	118	158	2	0	0	0	60.02	0.84	100
ERR260135.metadecoder.46	o__Clostridiales (UID1212)	172	263	149	5	258	0	0	0	0	97.32	0	0
ERR260135.metadecoder.47	k__Bacteria (UID203)	5449	104	58	96	8	0	0	0	0	12.07	0	0
ERR260135.metadecoder.48	o__Clostridiales (UID1212)	172	263	149	3	256	4	0	0	0	97.99	1.5	0
ERR260135.metadecoder.49	o__Clostridiales (UID1226)	155	278	158	52	224	2	0	0	0	93.58	1.27	0
ERR260135.metadecoder.5	o__Clostridiales (UID1212)	172	257	149	3	253	1	0	0	0	98.32	0.67	0
ERR260135.metadecoder.50	o__Clostridiales (UID1212)	172	257	149	48	209	0	0	0	0	78.52	0	0
ERR260135.metadecoder.51	f__Lachnospiraceae (UID1256)	33	333	171	31	295	7	0	0	0	95.3	1.71	28.57
ERR260135.metadecoder.52	o__Clostridiales (UID1212)	172	263	149	25	234	4	0	0	0	92.28	1.9	50
ERR260135.metadecoder.53	o__Clostridiales (UID1120)	304	247	141	25	221	1	0	0	0	93.47	0.71	0
ERR260135.metadecoder.54	o__Clostridiales (UID1212)	172	261	147	12	247	2	0	0	0	93.65	0.7	50
ERR260135.metadecoder.55	f__Lachnospiraceae (UID1256)	33	333	171	251	70	11	0	1	0	24.22	5.36	5.88
ERR260135.metadecoder.56	k__Bacteria (UID203)	5449	104	58	72	26	6	0	0	0	50	8.62	50
ERR260135.metadecoder.57	root (UID1)	5656	56	24	56	0	0	0	0	0	0	0	0
ERR260135.metadecoder.58	k__Bacteria (UID203)	5449	102	56	42	59	1	0	0	0	84.82	0.89	100
ERR260135.metadecoder.59	o__Clostridiales (UID1212)	172	263	149	8	250	5	0	0	0	96.64	2.4	0
ERR260135.metadecoder.6	o__Clostridiales (UID1212)	172	263	149	3	260	0	0	0	0	97.99	0	0
ERR260135.metadecoder.60	root (UID1)	5656	56	24	56	0	0	0	0	0	0	0	0
ERR260135.metadecoder.61	o__Clostridiales (UID1212)	172	263	149	50	210	3	0	0	0	84.73	0.79	66.67
ERR260135.metadecoder.62	f__Lachnospiraceae (UID1256)	33	333	171	282	51	0	0	0	0	11.16	0	0
ERR260135.metadecoder.63	p__Actinobacteria (UID2112)	31	211	124	74	132	5	0	0	0	75.5	2.02	0
ERR260135.metadecoder.64	p__Actinobacteria (UID2112)	31	211	124	31	171	9	0	0	0	90.81	1.88	22.22
ERR260135.metadecoder.65	o__Clostridiales (UID1226)	155	278	158	182	93	3	0	0	0	28.16	0.06	33.33
ERR260135.metadecoder.66	k__Bacteria (UID203)	5449	104	58	66	38	0	0	0	0	55.17	0	0
ERR260135.metadecoder.67	o__Clostridiales (UID1212)	172	261	147	32	227	2	0	0	0	95.84	1.02	50
ERR260135.metadecoder.68	f__Lachnospiraceae (UID1256)	33	333	171	108	220	5	0	0	0	72.1	0.84	80
ERR260135.metadecoder.69	o__Clostridiales (UID1212)	172	263	149	77	178	8	0	0	0	81.33	4.36	62.5
ERR260135.metadecoder.7	p__Bacteroidetes (UID2605)	350	314	208	9	303	2	0	0	0	97.28	0.96	0
ERR260135.metadecoder.70	k__Bacteria (UID203)	5449	104	58	93	11	0	0	0	0	17.24	0	0
ERR260135.metadecoder.71	k__Bacteria (UID203)	5449	104	58	85	19	0	0	0	0	21.55	0	0
ERR260135.metadecoder.72	k__Bacteria (UID203)	5449	104	58	99	5	0	0	0	0	2.76	0	0
ERR260135.metadecoder.73	o__Clostridiales (UID1120)	304	247	141	75	168	4	0	0	0	80.64	1.54	25
ERR260135.metadecoder.74	k__Bacteria (UID203)	5449	104	58	92	12	0	0	0	0	19.83	0	0
ERR260135.metadecoder.75	o__Clostridiales (UID1226)	155	278	158	216	58	3	1	0	0	12.75	1.92	16.67
ERR260135.metadecoder.76	k__Bacteria (UID203)	5449	100	55	95	4	1	0	0	0	7.44	1.82	100
ERR260135.metadecoder.77	k__Bacteria (UID203)	5449	98	58	57	33	8	0	0	0	54.66	10.17	25
ERR260135.metadecoder.78	k__Bacteria (UID203)	5449	103	57	81	22	0	0	0	0	30.79	0	0
ERR260135.metadecoder.79	o__Clostridiales (UID1226)	155	278	158	157	120	1	0	0	0	47.6	0.32	0
ERR260135.metadecoder.8	f__Lachnospiraceae (UID1256)	33	333	171	7	326	0	0	0	0	97.66	0	0
ERR260135.metadecoder.80	k__Bacteria (UID2372)	131	176	105	107	53	12	2	2	0	31.77	10.04	13.33
ERR260135.metadecoder.81	f__Lachnospiraceae (UID1256)	33	333	171	238	93	2	0	0	0	32.59	0.88	0
ERR260135.metadecoder.82	k__Bacteria (UID2569)	434	278	186	119	158	1	0	0	0	57.2	0.54	0
ERR260135.metadecoder.83	k__Bacteria (UID203)	5449	98	58	76	22	0	0	0	0	27.76	0	0
ERR260135.metadecoder.84	k__Bacteria (UID203)	5449	103	57	94	9	0	0	0	0	14.91	0	0
ERR260135.metadecoder.85	k__Bacteria (UID203)	5449	104	58	79	25	0	0	0	0	36.36	0	0
ERR260135.metadecoder.86	k__Bacteria (UID203)	5449	103	57	71	31	1	0	0	0	48.25	1.75	100
ERR260135.metadecoder.87	k__Bacteria (UID203)	5449	103	58	97	6	0	0	0	0	4.14	0	0
ERR260135.metadecoder.88	k__Bacteria (UID2372)	131	177	106	89	71	11	5	1	0	38.25	8.07	9.38
ERR260135.metadecoder.89	k__Bacteria (UID203)	5449	104	58	82	20	2	0	0	0	33.62	3.45	50
ERR260135.metadecoder.9	o__Bacteroidales (UID2657)	160	492	269	51	433	8	0	0	0	97.82	1.86	37.5
ERR260135.metadecoder.90	o__Clostridiales (UID1212)	172	263	149	164	81	16	2	0	0	38.66	6.07	4.55
ERR260135.metadecoder.91	g__Streptococcus (UID561)	89	679	295	430	243	6	0	0	0	33.61	0.74	33.33
ERR260135.metadecoder.92	k__Bacteria (UID203)	5449	103	58	85	17	1	0	0	0	25	1.72	0
ERR260135.metadecoder1000.1	p__Bacteroidetes (UID2605)	350	314	208	42	270	2	0	0	0	97.08	0.72	50
ERR260135.metadecoder1000.10	o__Clostridiales (UID1212)	172	263	149	3	258	2	0	0	0	97.99	0.67	0
ERR260135.metadecoder1000.100	o__Bacteroidales (UID2621)	198	427	260	342	62	18	5	0	0	17.41	4.22	72.73
ERR260135.metadecoder1000.101	k__Bacteria (UID203)	5449	103	57	88	12	3	0	0	0	20.18	3.51	0
ERR260135.metadecoder1000.102	k__Bacteria (UID203)	5449	104	58	102	2	0	0	0	0	3.45	0	0
ERR260135.metadecoder1000.11	o__Bacteroidales (UID2654)	163	486	266	2	478	6	0	0	0	99.25	2.07	0
ERR260135.metadecoder1000.12	k__Bacteria (UID2372)	131	177	106	0	177	0	0	0	0	100	0	0
ERR260135.metadecoder1000.13	o__Bacteroidales (UID2617)	213	406	265	1	404	1	0	0	0	99.62	0.38	0
ERR260135.metadecoder1000.14	o__Clostridiales (UID1212)	172	263	149	2	260	1	0	0	0	98.66	0.67	0
ERR260135.metadecoder1000.15	o__Selenomonadales (UID1024)	64	334	167	1	332	1	0	0	0	99.4	0.6	0
ERR260135.metadecoder1000.16	k__Bacteria (UID2372)	131	177	106	0	177	0	0	0	0	100	0	0
ERR260135.metadecoder1000.17	o__Clostridiales (UID1212)	172	260	146	3	257	0	0	0	0	98.63	0	0
ERR260135.metadecoder1000.18	k__Bacteria (UID203)	5449	103	57	87	16	0	0	0	0	24.56	0	0
ERR260135.metadecoder1000.19	o__Clostridiales (UID1212)	172	257	149	7	250	0	0	0	0	96.64	0	0
ERR260135.metadecoder1000.2	p__Actinobacteria (UID2112)	31	211	124	0	196	9	6	0	0	100	9.79	7.41
ERR260135.metadecoder1000.20	k__Bacteria (UID203)	5449	103	58	52	49	2	0	0	0	76.21	3.45	100
ERR260135.metadecoder1000.21	o__Clostridiales (UID1120)	304	247	141	1	246	0	0	0	0	99.29	0	0
ERR260135.metadecoder1000.22	o__Clostridiales (UID1226)	155	274	157	25	246	3	0	0	0	87.9	1.27	0
ERR260135.metadecoder1000.23	o__Clostridiales (UID1212)	172	263	149	5	256	2	0	0	0	97.32	0.67	0
ERR260135.metadecoder1000.24	o__Clostridiales (UID1226)	155	278	158	6	269	2	1	0	0	97.47	2.22	0
ERR260135.metadecoder1000.25	o__Clostridiales (UID1212)	172	263	149	4	259	0	0	0	0	97.99	0	0
ERR260135.metadecoder1000.26	o__Clostridiales (UID1212)	172	263	149	6	255	2	0	0	0	97.32	1.34	0
ERR260135.metadecoder1000.27	o__Clostridiales (UID1226)	155	278	158	93	178	7	0	0	0	73.62	3.16	28.57
ERR260135.metadecoder1000.28	g__Streptococcus (UID684)	26	668	229	11	654	3	0	0	0	96.98	0.23	66.67
ERR260135.metadecoder1000.29	o__Bacteroidales (UID2621)	198	427	260	40	381	6	0	0	0	97.05	1.67	0
ERR260135.metadecoder1000.3	o__Clostridiales (UID1212)	172	263	149	4	259	0	0	0	0	97.99	0	0
ERR260135.metadecoder1000.30	k__Bacteria (UID203)	5449	104	58	64	39	1	0	0	0	51.13	1.72	0
ERR260135.metadecoder1000.31	o__Clostridiales (UID1212)	172	263	149	15	248	0	0	0	0	91.28	0	0
ERR260135.metadecoder1000.32	o__Clostridiales (UID1226)	155	278	158	84	182	12	0	0	0	69.94	5.06	8.33
ERR260135.metadecoder1000.33	f__Lachnospiraceae (UID1286)	57	420	207	8	407	5	0	0	0	98.36	1.45	0
ERR260135.metadecoder1000.34	f__Lachnospiraceae (UID1255)	90	354	174	16	337	1	0	0	0	95.19	0.29	0
ERR260135.metadecoder1000.35	o__Clostridiales (UID1226)	155	278	158	60	214	4	0	0	0	87.82	0.91	50
ERR260135.metadecoder1000.36	o__Clostridiales (UID1212)	172	261	147	211	50	0	0	0	0	16.12	0	0
ERR260135.metadecoder1000.37	o__Clostridiales (UID1212)	172	261	147	29	228	4	0	0	0	97.2	1.5	50
ERR260135.metadecoder1000.38	p__Bacteroidetes (UID2605)	350	314	208	53	261	0	0	0	0	96.28	0	0
ERR260135.metadecoder1000.39	f__Lachnospiraceae (UID1256)	33	333	171	144	186	3	0	0	0	59.34	1.17	0
ERR260135.metadecoder1000.4	o__Clostridiales (UID1226)	155	278	158	5	272	1	0	0	0	97.68	0.63	0
ERR260135.metadecoder1000.40	k__Bacteria (UID203)	5449	104	58	64	40	0	0	0	0	63.79	0	0
ERR260135.metadecoder1000.41	o__Clostridiales (UID1212)	172	261	147	5	247	9	0	0	0	96.6	4.76	0
ERR260135.metadecoder1000.42	o__Clostridiales (UID1212)	172	261	147	73	186	2	0	0	0	82.08	1.36	50
ERR260135.metadecoder1000.43	o__Clostridiales (UID1226)	155	278	158	85	190	3	0	0	0	69.65	0.84	33.33
ERR260135.metadecoder1000.44	o__Clostridiales (UID1212)	172	263	149	6	234	23	0	0	0	96.64	11.41	0
ERR260135.metadecoder1000.45	f__Lachnospiraceae (UID1256)	33	333	171	210	123	0	0	0	0	30.76	0	0
ERR260135.metadecoder1000.46	o__Clostridiales (UID1212)	172	263	149	3	256	4	0	0	0	97.99	1.5	0
ERR260135.metadecoder1000.47	o__Clostridiales (UID1226)	155	278	158	33	243	2	0	0	0	92.5	1.27	0
ERR260135.metadecoder1000.48	root (UID1)	5656	56	24	56	0	0	0	0	0	0	0	0
ERR260135.metadecoder1000.49	f__Lachnospiraceae (UID1256)	33	333	171	54	277	2	0	0	0	90.94	0.88	100
ERR260135.metadecoder1000.5	o__Clostridiales (UID1212)	172	257	149	5	250	2	0	0	0	97.32	1.34	0
ERR260135.metadecoder1000.50	o__Clostridiales (UID1212)	172	263	149	17	241	5	0	0	0	94.97	2.13	40
ERR260135.metadecoder1000.51	f__Lachnospiraceae (UID1256)	33	333	171	289	44	0	0	0	0	8.83	0	0
ERR260135.metadecoder1000.52	k__Bacteria (UID203)	5449	104	58	93	11	0	0	0	0	5.24	0	0
ERR260135.metadecoder1000.53	f__Lachnospiraceae (UID1256)	33	333	171	180	134	17	2	0	0	51.14	7.31	4.35
ERR260135.metadecoder1000.54	o__Clostridiales (UID1120)	304	247	141	20	224	3	0	0	0	94.22	1.49	0
ERR260135.metadecoder1000.55	k__Bacteria (UID203)	5449	103	57	88	15	0	0	0	0	24.56	0	0
ERR260135.metadecoder1000.56	k__Bacteria (UID203)	5449	104	58	95	9	0	0	0	0	7.93	0	0
ERR260135.metadecoder1000.57	o__Clostridiales (UID1212)	172	261	147	12	246	3	0	0	0	93.65	1.38	33.33
ERR260135.metadecoder1000.58	k__Bacteria (UID203)	5449	103	57	91	12	0	0	0	0	10.69	0	0
ERR260135.metadecoder1000.59	f__Lachnospiraceae (UID1256)	33	333	171	299	34	0	0	0	0	9.94	0	0
ERR260135.metadecoder1000.6	o__Clostridiales (UID1212)	172	263	149	3	258	2	0	0	0	97.99	1.01	0
ERR260135.metadecoder1000.60	k__Bacteria (UID203)	5449	103	57	58	23	1	6	7	8	32.53	19.78	47.52
ERR260135.metadecoder1000.61	k__Bacteria (UID203)	5449	104	58	82	20	2	0	0	0	34.48	3.45	50
ERR260135.metadecoder1000.62	o__Bacteroidales (UID2657)	160	492	269	424	61	6	1	0	0	11.29	0.7	44.44
ERR260135.metadecoder1000.63	o__Clostridiales (UID1212)	172	261	147	44	212	5	0	0	0	93.84	1.7	60
ERR260135.metadecoder1000.64	o__Clostridiales (UID1212)	172	263	149	4	254	5	0	0	0	97.65	2.4	0
ERR260135.metadecoder1000.65	k__Bacteria (UID203)	5449	103	57	90	13	0	0	0	0	20.18	0	0
ERR260135.metadecoder1000.66	o__Clostridiales (UID1212)	172	263	149	54	206	3	0	0	0	82.05	0.79	66.67
ERR260135.metadecoder1000.67	p__Actinobacteria (UID2112)	31	211	124	93	114	4	0	0	0	66.28	1.21	0
ERR260135.metadecoder1000.68	p__Actinobacteria (UID2112)	31	211	124	42	160	9	0	0	0	89.49	2.42	22.22
ERR260135.metadecoder1000.69	k__Bacteria (UID203)	5449	104	58	49	54	1	0	0	0	75	0.86	100
ERR260135.metadecoder1000.7	p__Bacteroidetes (UID2605)	350	314	208	1	311	2	0	0	0	99.52	0.96	0
ERR260135.metadecoder1000.70	o__Clostridiales (UID1212)	172	261	147	7	252	2	0	0	0	96.37	1.02	50
ERR260135.metadecoder1000.71	root (UID1)	5656	56	24	56	0	0	0	0	0	0	0	0
ERR260135.metadecoder1000.72	k__Bacteria (UID203)	5449	104	58	101	3	0	0	0	0	3.45	0	0
ERR260135.metadecoder1000.73	o__Clostridiales (UID1212)	172	263	149	68	184	11	0	0	0	84.32	4.05	72.73
ERR260135.metadecoder1000.74	k__Bacteria (UID203)	5449	104	58	77	21	6	0	0	0	41.38	9.48	50
ERR260135.metadecoder1000.75	k__Bacteria (UID203)	5449	98	58	72	21	5	0	0	0	38.1	5	20
ERR260135.metadecoder1000.76	root (UID1)	5656	56	24	56	0	0	0	0	0	0	0	0
ERR260135.metadecoder1000.77	k__Bacteria (UID203)	5449	103	57	95	8	0	0	0	0	8.48	0	0
ERR260135.metadecoder1000.78	k__Bacteria (UID203)	5449	103	58	81	21	1	0	0	0	32.76	1.72	0
ERR260135.metadecoder1000.79	k__Bacteria (UID203)	5449	103	57	85	16	2	0	0	0	20.32	1.75	0
ERR260135.metadecoder1000.8	f__Lachnospiraceae (UID1256)	33	333	171	3	330	0	0	0	0	98.83	0	0
ERR260135.metadecoder1000.80	o__Clostridiales (UID1226)	155	278	158	121	153	4	0	0	0	60.85	1.79	0
ERR260135.metadecoder1000.81	k__Bacteria (UID203)	5449	103	57	84	17	2	0	0	0	21.02	1.75	100
ERR260135.metadecoder1000.82	k__Bacteria (UID203)	5449	103	57	73	28	2	0	0	0	34.13	1.75	0
ERR260135.metadecoder1000.83	k__Bacteria (UID203)	5449	104	58	95	9	0	0	0	0	13.95	0	0
ERR260135.metadecoder1000.84	k__Bacteria (UID203)	5449	103	57	54	39	10	0	0	0	54.66	6.41	10
ERR260135.metadecoder1000.85	k__Bacteria (UID2569)	434	278	186	82	194	2	0	0	0	71.86	1.08	0
ERR260135.metadecoder1000.86	k__Bacteria (UID203)	5449	98	58	84	14	0	0	0	0	18.28	0	0
ERR260135.metadecoder1000.87	o__Clostridiales (UID1226)	155	278	158	241	28	9	0	0	0	6.47	0.18	55.56
ERR260135.metadecoder1000.88	k__Bacteria (UID203)	5449	103	57	93	10	0	0	0	0	16.67	0	0
ERR260135.metadecoder1000.89	o__Bacteroidales (UID2621)	198	427	260	132	282	13	0	0	0	74.02	3.27	23.08
ERR260135.metadecoder1000.9	o__Bacteroidales (UID2657)	160	492	269	50	434	8	0	0	0	98.19	1.86	37.5
ERR260135.metadecoder1000.90	g__Bacteroides (UID2691)	33	839	309	448	307	67	14	3	0	45.59	12.55	50.39
ERR260135.metadecoder1000.91	k__Bacteria (UID203)	5449	103	58	78	25	0	0	0	0	30.17	0	0
ERR260135.metadecoder1000.92	o__Clostridiales (UID1120)	304	247	141	117	129	1	0	0	0	56.73	0.71	0
ERR260135.metadecoder1000.93	root (UID1)	5656	56	24	56	0	0	0	0	0	0	0	0
ERR260135.metadecoder1000.94	g__Streptococcus (UID561)	89	679	295	379	297	3	0	0	0	43.97	0.55	66.67
ERR260135.metadecoder1000.95	k__Bacteria (UID203)	5449	103	57	92	11	0	0	0	0	17.54	0	0
ERR260135.metadecoder1000.96	k__Bacteria (UID203)	5449	103	57	77	23	2	1	0	0	37.19	7.02	20
ERR260135.metadecoder1000.97	k__Bacteria (UID2372)	131	177	106	120	54	3	0	0	0	19.67	2.02	33.33
ERR260135.metadecoder1000.98	k__Bacteria (UID203)	5449	104	58	94	10	0	0	0	0	14.66	0	0
ERR260135.metadecoder1000.99	k__Bacteria (UID203)	5449	103	57	100	3	0	0	0	0	3.86	0	0
ERR260135.vamb.100157	o__Bacteroidales (UID2657)	160	492	269	51	433	8	0	0	0	97.82	1.86	37.5
ERR260135.vamb.100951	g__Streptococcus (UID684)	26	668	229	57	609	2	0	0	0	93.03	0.18	50
ERR260135.vamb.101334	o__Clostridiales (UID1226)	155	274	157	36	237	1	0	0	0	92.99	0.64	0
ERR260135.vamb.101362	o__Clostridiales (UID1212)	172	261	147	41	217	3	0	0	0	92.44	1.36	66.67
ERR260135.vamb.102428	o__Clostridiales (UID1212)	172	263	149	32	231	0	0	0	0	84.73	0	0
ERR260135.vamb.103607	o__Clostridiales (UID1120)	304	247	141	104	143	0	0	0	0	65.89	0	0
ERR260135.vamb.105192	k__Bacteria (UID2372)	131	177	106	20	157	0	0	0	0	93.4	0	0
ERR260135.vamb.105744	k__Bacteria (UID203)	5449	103	57	49	54	0	0	0	0	82.46	0	0
ERR260135.vamb.106657	o__Clostridiales (UID1212)	172	261	147	10	243	8	0	0	0	93.88	4.08	0
ERR260135.vamb.107422	o__Clostridiales (UID1212)	172	261	147	52	208	1	0	0	0	81.75	0.02	0
ERR260135.vamb.107448	k__Bacteria (UID203)	5449	102	56	22	19	58	3	0	0	92.45	78.98	56.72
ERR260135.vamb.107486	o__Clostridiales (UID1226)	155	278	158	101	168	9	0	0	0	74.28	3.8	0
ERR260135.vamb.107535	o__Clostridiales (UID1226)	155	278	158	10	267	1	0	0	0	94.51	0.63	0
ERR260135.vamb.109033	o__Clostridiales (UID1212)	172	261	147	77	183	1	0	0	0	80.04	0.68	100
ERR260135.vamb.110546	k__Bacteria (UID203)	5449	102	56	46	55	1	0	0	0	79.46	0.89	100
ERR260135.vamb.111304	o__Clostridiales (UID1212)	172	261	147	53	207	1	0	0	0	89.91	0.68	0
ERR260135.vamb.115094	root (UID1)	5656	56	24	56	0	0	0	0	0	0	0	0
ERR260135.vamb.115169	k__Bacteria (UID203)	5449	104	58	74	21	9	0	0	0	44.83	13.79	77.78
ERR260135.vamb.115172	o__Clostridiales (UID1212)	172	257	149	17	197	43	0	0	0	92.62	21.36	4.65
ERR260135.vamb.115253	f__Lachnospiraceae (UID1286)	57	420	207	147	273	0	0	0	0	68.52	0	0
ERR260135.vamb.115304	f__Lachnospiraceae (UID1256)	33	333	171	87	239	7	0	0	0	75.84	4.09	0
ERR260135.vamb.115356	k__Bacteria (UID203)	5449	104	58	95	9	0	0	0	0	15.52	0	0
ERR260135.vamb.115406	o__Clostridiales (UID1212)	172	263	149	139	124	0	0	0	0	47.82	0	0
ERR260135.vamb.115422	p__Bacteroidetes (UID2605)	350	314	208	49	230	35	0	0	0	95.64	14.66	22.86
ERR260135.vamb.115439	o__Clostridiales (UID1212)	172	263	149	93	167	3	0	0	0	74.5	1.23	0
ERR260135.vamb.115476	o__Clostridiales (UID1212)	172	263	149	40	222	1	0	0	0	80.98	0.17	0
ERR260135.vamb.115480	o__Clostridiales (UID1212)	172	263	149	68	183	12	0	0	0	77.36	7.05	58.33
ERR260135.vamb.115530	root (UID1)	5656	56	24	56	0	0	0	0	0	0	0	0
ERR260135.vamb.115685	o__Bacteroidales (UID2654)	163	486	266	181	305	0	0	0	0	59.59	0	0
ERR260135.vamb.115838	k__Bacteria (UID203)	5449	104	58	49	55	0	0	0	0	78.95	0	0
ERR260135.vamb.115932	o__Clostridiales (UID1212)	172	263	149	97	165	1	0	0	0	71.81	0.67	0
ERR260135.vamb.116406	o__Clostridiales (UID1226)	155	278	158	85	173	20	0	0	0	79.59	8.07	45
ERR260135.vamb.116476	k__Bacteria (UID203)	5449	103	58	98	5	0	0	0	0	8.62	0	0
ERR260135.vamb.116499	o__Clostridiales (UID1226)	155	278	158	54	204	20	0	0	0	84.28	9.18	30
ERR260135.vamb.116601	k__Bacteria (UID203)	5449	104	58	68	36	0	0	0	0	45.8	0	0
ERR260135.vamb.117304	o__Clostridiales (UID1212)	172	257	149	68	188	1	0	0	0	73.27	0.17	0
ERR260135.vamb.117433	f__Lachnospiraceae (UID1256)	33	333	171	69	257	7	0	0	0	84.95	2.83	14.29
ERR260135.vamb.117473	k__Bacteria (UID203)	5449	98	58	91	7	0	0	0	0	11.21	0	0
ERR260135.vamb.117482	k__Bacteria (UID203)	5449	103	57	99	4	0	0	0	0	3.67	0	0
ERR260135.vamb.117823	p__Bacteroidetes (UID2605)	350	314	208	30	283	1	0	0	0	88.14	0.48	0
ERR260135.vamb.117830	k__Bacteria (UID203)	5449	104	58	101	3	0	0	0	0	5.17	0	0
ERR260135.vamb.118058	o__Clostridiales (UID1212)	172	263	149	60	203	0	0	0	0	85.23	0	0
ERR260135.vamb.118083	f__Lachnospiraceae (UID1255)	90	354	174	215	139	0	0	0	0	41.12	0	0
ERR260135.vamb.118135	root (UID1)	5656	56	24	54	2	0	0	0	0	8.33	0	0
ERR260135.vamb.118156	k__Bacteria (UID203)	5449	103	57	58	39	6	0	0	0	62.6	8.77	0
ERR260135.vamb.118573	root (UID1)	5656	56	24	56	0	0	0	0	0	0	0	0
ERR260135.vamb.118810	root (UID1)	5656	56	24	56	0	0	0	0	0	0	0	0
ERR260135.vamb.118813	k__Bacteria (UID203)	5449	103	57	87	16	0	0	0	0	22.81	0	0
ERR260135.vamb.119976	root (UID1)	5656	56	24	55	1	0	0	0	0	4.17	0	0
ERR260135.vamb.121710	k__Bacteria (UID203)	5449	104	58	86	18	0	0	0	0	24.14	0	0
ERR260135.vamb.122219	k__Bacteria (UID203)	5449	104	58	95	9	0	0	0	0	15.52	0	0
ERR260135.vamb.122489	root (UID1)	5656	56	24	56	0	0	0	0	0	0	0	0
ERR260135.vamb.1247	o__Selenomonadales (UID1024)	64	334	167	3	330	1	0	0	0	98.8	0.6	0
ERR260135.vamb.124952	root (UID1)	5656	56	24	56	0	0	0	0	0	0	0	0
ERR260135.vamb.129846	k__Bacteria (UID203)	5449	103	57	94	9	0	0	0	0	15.79	0	0
ERR260135.vamb.130430	root (UID1)	5656	56	24	54	2	0	0	0	0	8.33	0	0
ERR260135.vamb.131204	k__Bacteria (UID203)	5449	104	58	92	12	0	0	0	0	17.24	0	0
ERR260135.vamb.136989	root (UID1)	5656	56	24	56	0	0	0	0	0	0	0	0
ERR260135.vamb.138645	k__Bacteria (UID203)	5449	98	58	79	19	0	0	0	0	24.14	0	0
ERR260135.vamb.1400	o__Clostridiales (UID1212)	172	263	149	3	260	0	0	0	0	97.99	0	0
ERR260135.vamb.15488	o__Clostridiales (UID1212)	172	263	149	7	254	2	0	0	0	95.97	0.67	0
ERR260135.vamb.157081	root (UID1)	5656	56	24	56	0	0	0	0	0	0	0	0
ERR260135.vamb.18205	f__Lachnospiraceae (UID1256)	33	333	171	37	296	0	0	0	0	91.61	0	0
ERR260135.vamb.183212	root (UID1)	5656	56	24	56	0	0	0	0	0	0	0	0
ERR260135.vamb.2005	o__Clostridiales (UID1212)	172	263	149	4	259	0	0	0	0	97.99	0	0
ERR260135.vamb.21212	o__Bacteroidales (UID2617)	213	406	265	2	403	1	0	0	0	99.25	0.38	0
ERR260135.vamb.24433	o__Clostridiales (UID1212)	172	260	146	5	255	0	0	0	0	97.26	0	0
ERR260135.vamb.26559	o__Clostridiales (UID1212)	172	263	149	59	203	1	0	0	0	87.25	0.67	0
ERR260135.vamb.2703	o__Clostridiales (UID1212)	172	263	149	4	259	0	0	0	0	97.99	0	0
ERR260135.vamb.49106	k__Bacteria (UID203)	5449	103	57	50	53	0	0	0	0	80.7	0	0
ERR260135.vamb.51828	o__Clostridiales (UID1120)	304	247	141	48	199	0	0	0	0	95.74	0	0
ERR260135.vamb.55305	o__Clostridiales (UID1212)	172	263	149	23	240	0	0	0	0	90.1	0	0
ERR260135.vamb.68973	o__Bacteroidales (UID2621)	198	427	260	115	309	3	0	0	0	80.29	0.96	0
ERR260135.vamb.71599	p__Actinobacteria (UID2112)	31	211	124	33	178	0	0	0	0	93.55	0	0
[truncated: 44,690 more rows]
