# Supplementary material for: MetaDecoder: a novel method for clustering metagenomic contigs
Source: Microbiome. 2022 Mar 10;10:46. doi: 10.1186/s40168-022-01237-8 (PMC8908641; doi:10.1186/s40168-022-01237-8)
Supplement: Supplementary file 25 — Additional file 24: Supplementary Table S12. Analysis of relative abundance in IGT, IGT and T2D samples. [file 40168_2022_1237_MOESM24_ESM.xlsx]

## Sheet: MetaDecoder
Supplementary Table S12. Analysis of relative abundance in IGT, IGT and T2D samples. (MetaDecoder)
Sample	Classification	GTDB Genus	Abundance % (excluding unclustered data)				Wilcoxon rank-sum test (p-value)
ERR260132	IGT	Bifidobacterium	4.27625		GTDB Genus	Increase+ Decrease-	MetaDecoder	MetaBAT2
ERR260132	IGT	Phocaeicola	4.18228		CAG-170	NGT+ T2D-	0.026	0.093
ERR260132	IGT	Alistipes	1.36003		CAG-273	NGT+ IGT-	0.016	0.69
ERR260132	IGT	Agathobacter	30.3915		Holdemanella	IGT+ NGT-	0.016	0.3
ERR260132	IGT	Bariatricus	1.2172		Roseburia	NGT+ T2D-	0.033	0.81
ERR260132	IGT	Blautia_A	2.99619		UMGS1375	NGT+ IGT-	0.0047	0.22
ERR260132	IGT	Dorea	1.87845
ERR260132	IGT	Fusicatenibacter	1.51942
ERR260132	IGT	UMGS1375	1.26836
ERR260132	IGT	Eubacterium_R	3.34796
ERR260132	IGT	Ruminococcus_E	6.20361
ERR260132	IGT	Faecalibacterium	1.77165
ERR260132	IGT	Gemmiger	1.38715
ERR260132	IGT	Dialister	1.23167
ERR260133	NGT	Bacteroides	7.65259
ERR260133	NGT	Phocaeicola	4.52408
ERR260133	NGT	Acetatifactor	1.65259
ERR260133	NGT	Agathobacter	9.4813
ERR260133	NGT	Bariatricus	1.64259
ERR260133	NGT	Blautia_A	3.29589
ERR260133	NGT	Coprococcus	3.48787
ERR260133	NGT	Eubacterium_F	1.76564
ERR260133	NGT	Fusicatenibacter	1.30645
ERR260133	NGT	KLE1615	1.11714
ERR260133	NGT	Lachnospira	1.34333
ERR260133	NGT	UBA11774	1.54655
ERR260133	NGT	CAG-41	1.30677
ERR260133	NGT	CAG-217	1.24335
ERR260133	NGT	Ruminococcus_E	3.27474
ERR260133	NGT	Ruminiclostridium_E	2.15505
ERR260133	NGT	CAG-269	1.07749
ERR260133	NGT	CAG-273	1.45284
ERR260133	NGT	Dialister	1.46413
ERR260134	IGT	Bifidobacterium	1.31775
ERR260134	IGT	CAG-1427	0.533756
ERR260134	IGT	Bacteroides	2.84108
ERR260134	IGT	Alistipes	0.179347
ERR260134	IGT	Erysipelatoclostridium	1.46645
ERR260134	IGT	Streptococcus	5.46751
ERR260134	IGT	Anaerobutyricum	0.77819
ERR260134	IGT	Anaerostipes	0.438286
ERR260134	IGT	Bariatricus	0.298796
ERR260134	IGT	Blautia_A	2.2812
ERR260134	IGT	Dorea	2.87372
ERR260134	IGT	Fusicatenibacter	0.656738
ERR260134	IGT	CAG-180	0.537847
ERR260134	IGT	Eubacterium_R	0.227218
ERR260134	IGT	Ruminococcus_E	3.61559
ERR260134	IGT	Ruminococcus_H	7.97037
ERR260134	IGT	CAG-110	0.401231
ERR260134	IGT	CAG-170	0.967999
ERR260134	IGT	CAG-83	0.586914
ERR260134	IGT	ER4	0.14801
ERR260134	IGT	Gemmiger	0.213946
ERR260134	IGT	SFEL01	0.243379
ERR260134	IGT	Dialister	0.18145
ERR260135	IGT	CAG-1427	1.96297
ERR260135	IGT	Bacteroides	8.97652
ERR260135	IGT	Phocaeicola	2.22287
ERR260135	IGT	Barnesiella	0.504462
ERR260135	IGT	Alistipes	6.0305
ERR260135	IGT	Parabacteroides	0.392436
ERR260135	IGT	Erysipelatoclostridium	0.620293
ERR260135	IGT	Streptococcus	0.769975
ERR260135	IGT	Acetatifactor	0.647879
ERR260135	IGT	Anaerobutyricum	1.53466
ERR260135	IGT	Anaerostipes	0.811538
ERR260135	IGT	Bariatricus	1.23567
ERR260135	IGT	Blautia_A	7.14964
ERR260135	IGT	Dorea	1.87498
ERR260135	IGT	Eubacterium_F	0.363282
ERR260135	IGT	Fusicatenibacter	0.836364
ERR260135	IGT	KLE1615	1.56373
ERR260135	IGT	Lachnospira	2.83654
ERR260135	IGT	Mediterraneibacter	3.62632
ERR260135	IGT	Ruminococcus_A	0.369095
ERR260135	IGT	Eubacterium_R	3.39562
ERR260135	IGT	Ruminococcus_H	0.430327
ERR260135	IGT	CAG-110	2.75569
ERR260135	IGT	CAG-170	1.80975
ERR260135	IGT	ER4	0.98825
ERR260135	IGT	Faecalibacterium	0.895875
ERR260135	IGT	Gemmiger	1.89416
ERR260135	IGT	Ruminococcus_D	2.13243
ERR260135	IGT	Phascolarctobacterium	0.861407
ERR260136	NGT	Bacteroides	1.26881
ERR260136	NGT	Phocaeicola	2.18788
ERR260136	NGT	Prevotella	2.66254
ERR260136	NGT	RC9	1.33533
ERR260136	NGT	Acetatifactor	2.63972
ERR260136	NGT	Agathobacter	6.92867
ERR260136	NGT	Anaerostipes	1.06994
ERR260136	NGT	Blautia_A	5.5397
ERR260136	NGT	CAG-127	2.25542
ERR260136	NGT	CAG-45	2.10235
ERR260136	NGT	Dorea	1.33736
ERR260136	NGT	Fusicatenibacter	5.01792
ERR260136	NGT	KLE1615	1.20692
ERR260136	NGT	Lachnospira	1.33818
ERR260136	NGT	UMGS1375	1.57259
ERR260136	NGT	CAG-217	1.23401
ERR260136	NGT	Ruminococcus_E	10.5708
ERR260136	NGT	Faecalibacterium	1.35049
ERR260136	NGT	Gemmiger	3.58951
ERR260136	NGT	Phascolarctobacterium	1.31092
ERR260137	NGT	Methanobrevibacter_A	1.53016
ERR260137	NGT	Phocaeicola	1.85521
ERR260137	NGT	RC9	1.30221
ERR260137	NGT	Agathobacter	1.98519
ERR260137	NGT	Blautia_A	1.19615
ERR260137	NGT	Mediterraneibacter	3.87356
ERR260137	NGT	Eubacterium_R	2.0681
ERR260137	NGT	Ruminococcus_E	8.07362
ERR260137	NGT	Faecalibacterium	1.725
ERR260137	NGT	Gemmiger	1.69758
ERR260137	NGT	Ruminiclostridium_E	2.34994
ERR260137	NGT	CAG-273	2.21845
ERR260137	NGT	PeH17	1.22443
ERR260137	NGT	Dialister	1.49594
ERR260138	NGT	Methanobrevibacter_A	2.02904
ERR260138	NGT	Bifidobacterium	2.063
ERR260138	NGT	Collinsella	1.57494
ERR260138	NGT	Erysipelatoclostridium	1.95364
ERR260138	NGT	Anaerobutyricum	2.44387
ERR260138	NGT	Anaerostipes	4.99939
ERR260138	NGT	Blautia_A	12.3218
ERR260138	NGT	Dorea	5.66248
ERR260138	NGT	Mediterraneibacter	3.67281
ERR260138	NGT	Ruminococcus_A	1.26456
ERR260138	NGT	Ruminococcus_E	5.9912
ERR260138	NGT	Ruminococcus_H	0.79785
ERR260138	NGT	UBA1691	1.91385
ERR260138	NGT	CAG-83	1.7138
ERR260138	NGT	Gemmiger	4.68156
ERR260138	NGT	PeH17	1.49482
ERR260138	NGT	Akkermansia	0.745007
ERR260139	NGT	Bifidobacterium	2.03083
ERR260139	NGT	Collinsella	1.75465
ERR260139	NGT	Agathobacter	12.5305
ERR260139	NGT	Anaerostipes	3.49789
ERR260139	NGT	Blautia_A	5.64432
ERR260139	NGT	Coprococcus	1.25241
ERR260139	NGT	Dorea	2.26705
ERR260139	NGT	Eubacterium_R	6.34903
ERR260139	NGT	Ruminococcus_E	11.3758
ERR260139	NGT	CAG-110	1.3056
ERR260139	NGT	CAG-83	1.82933
ERR260139	NGT	F23-B02	1.36462
ERR260139	NGT	Gemmiger	2.41341
ERR260140	IGT	CAG-1427	1.75094
ERR260140	IGT	Bacteroides	12.2321
ERR260140	IGT	Phocaeicola	4.5578
ERR260140	IGT	Barnesiella	1.75481
ERR260140	IGT	Erysipelatoclostridium	3.11362
ERR260140	IGT	Agathobacter	4.16769
ERR260140	IGT	Anaerobutyricum	2.98189
ERR260140	IGT	Anaerostipes	1.87381
ERR260140	IGT	Blautia_A	12.3152
ERR260140	IGT	Fusicatenibacter	2.94539
ERR260140	IGT	Mediterraneibacter	2.11284
ERR260140	IGT	Ruminococcus_E	8.2266
ERR260140	IGT	Dialister	2.94235
ERR260141	NGT	Collinsella	1.72285
ERR260141	NGT	Bacteroides	1.21413
ERR260141	NGT	Erysipelatoclostridium	1.07304
ERR260141	NGT	Anaerostipes	1.82824
ERR260141	NGT	Blautia_A	11.623
ERR260141	NGT	CAG-127	1.5935
ERR260141	NGT	Dorea	3.88334
ERR260141	NGT	Mediterraneibacter	3.00256
ERR260141	NGT	CAG-177	5.63985
ERR260141	NGT	CAG-217	1.04365
ERR260141	NGT	Ruminococcus_E	3.18443
ERR260141	NGT	CAG-170	1.11956
ERR260141	NGT	Gemmiger	4.04434
ERR260141	NGT	UBA1394	1.43238
ERR260141	NGT	CAG-273	3.06513
ERR260141	NGT	CAG-354	2.82292
ERR260141	NGT	Akkermansia	3.13863
ERR260142	NGT	Bifidobacterium	6.78014
ERR260142	NGT	Collinsella	1.73626
ERR260142	NGT	CAG-1427	1.13167
ERR260142	NGT	Alistipes	0.997555
ERR260142	NGT	Agathobacter	1.38891
ERR260142	NGT	Blautia_A	8.47664
ERR260142	NGT	Coprococcus	3.12368
ERR260142	NGT	CAG-180	3.54441
ERR260142	NGT	Ruminococcus_E	11.9063
ERR260142	NGT	Ruminococcus_H	1.22569
ERR260142	NGT	CAG-83	1.76708
ERR260142	NGT	Faecalibacterium	1.5051
ERR260142	NGT	Gemmiger	4.53411
ERR260142	NGT	Ruminococcus_C	1.46519
ERR260142	NGT	PeH17	1.018
ERR260142	NGT	Dialister	1.34061
ERR260143	NGT	Methanobrevibacter_A	4.22677
ERR260143	NGT	Alistipes	1.33883
ERR260143	NGT	Erysipelatoclostridium	2.3502
ERR260143	NGT	Holdemanella	3.39359
ERR260143	NGT	Anaerobutyricum	1.0602
ERR260143	NGT	Anaerostipes	1.47101
ERR260143	NGT	Coprococcus	4.92405
ERR260143	NGT	Dorea	1.30147
ERR260143	NGT	Mediterraneibacter	1.73118
ERR260143	NGT	Ruminococcus_E	10.0133
ERR260143	NGT	F23-B02	3.25636
ERR260143	NGT	Ruminiclostridium_E	0.979589
ERR260143	NGT	CAG-273	5.16626
ERR260143	NGT	PeH17	3.19802
ERR260143	NGT	SFEL01	1.83754
ERR260143	NGT	Phascolarctobacterium	0.762229
ERR260143	NGT	Akkermansia	3.00431
ERR260144	NGT	Prevotella	1.26614
ERR260144	NGT	Holdemanella	1.24255
ERR260144	NGT	Agathobacter	8.93524
ERR260144	NGT	Anaerostipes	1.80168
ERR260144	NGT	Bariatricus	1.06922
ERR260144	NGT	Blautia_A	1.57259
ERR260144	NGT	Coprococcus	1.21733
ERR260144	NGT	Dorea	1.65009
ERR260144	NGT	Fusicatenibacter	0.979634
ERR260144	NGT	KLE1615	1.39278
ERR260144	NGT	Eubacterium_R	0.943706
ERR260144	NGT	Ruminococcus_E	2.03802
ERR260144	NGT	Gemmiger	1.35545
ERR260144	NGT	UBA11524	1.51002
ERR260144	NGT	Dialister	2.51572
ERR260145	IGT	Bifidobacterium	6.302
ERR260145	IGT	Holdemanella	4.40443
ERR260145	IGT	Agathobacter	1.17186
ERR260145	IGT	Anaerobutyricum	3.1527
ERR260145	IGT	Anaerostipes	1.65373
ERR260145	IGT	Blautia_A	14.0354
ERR260145	IGT	Dorea	1.44076
ERR260145	IGT	Mediterraneibacter	4.95486
ERR260145	IGT	Ruminococcus_A	3.02145
ERR260145	IGT	Ruminococcus_H	2.19063
ERR260145	IGT	UBA1691	2.83349
ERR260145	IGT	CAG-103	1.21449
ERR260145	IGT	Gemmiger	12.0464
ERR260145	IGT	Dialister	2.95845
ERR260146	NGT	Bifidobacterium	2.37942
ERR260146	NGT	Bacteroides	11.5874
ERR260146	NGT	Phocaeicola	6.07843
ERR260146	NGT	Parabacteroides	2.38097
ERR260146	NGT	Erysipelatoclostridium	1.27033
ERR260146	NGT	Agathobacter	3.77442
ERR260146	NGT	Anaerostipes	4.00458
ERR260146	NGT	Bariatricus	2.57793
ERR260146	NGT	Blautia_A	6.02004
ERR260146	NGT	Dorea	1.81097
ERR260146	NGT	Fusicatenibacter	1.8176
ERR260146	NGT	Roseburia	1.40506
ERR260146	NGT	UMGS1375	2.31888
ERR260146	NGT	Faecalibacterium	3.67221
ERR260146	NGT	Dialister	4.01472
ERR260147	NGT	Methanobrevibacter_A	3.1266
ERR260147	NGT	CAG-1427	1.8606
ERR260147	NGT	Bacteroides	3.12052
ERR260147	NGT	Streptococcus	1.53761
ERR260147	NGT	CAG-177	3.8007
ERR260147	NGT	Ruminococcus_E	1.85871
ERR260147	NGT	CAG-170	1.03668
ERR260147	NGT	CAG-83	3.04593
ERR260147	NGT	F23-B02	1.89542
ERR260147	NGT	Gemmiger	1.23764
ERR260147	NGT	CAG-269	1.23892
ERR260147	NGT	CAG-273	3.51921
ERR260147	NGT	SFEL01	1.58209
ERR260147	NGT	UBA11524	1.3549
ERR260147	NGT	Dialister	2.62039
ERR260147	NGT	Escherichia	10.9896
ERR260147	NGT	Akkermansia	3.39187
ERR260148	NGT	Bifidobacterium	5.28777
ERR260148	NGT	Collinsella	1.51179
ERR260148	NGT	Bacteroides	10.6817
ERR260148	NGT	Phocaeicola	9.11321
ERR260148	NGT	Parabacteroides	1.81842
ERR260148	NGT	Streptococcus	4.08834
ERR260148	NGT	Anaerobutyricum	2.61909
ERR260148	NGT	Anaerostipes	2.54431
ERR260148	NGT	Bariatricus	1.72746
ERR260148	NGT	Blautia_A	6.03635
ERR260148	NGT	Mediterraneibacter	2.12624
ERR260148	NGT	Roseburia	6.20582
ERR260148	NGT	Eubacterium_R	1.86549
ERR260148	NGT	Faecalibacterium	5.84132
ERR260149	IGT	Bacteroides	4.10849
ERR260149	IGT	Phocaeicola	4.30543
ERR260149	IGT	Barnesiella	1.06303
ERR260149	IGT	Alistipes	4.60022
ERR260149	IGT	Streptococcus	3.14996
ERR260149	IGT	Agathobacter	3.6488
ERR260149	IGT	Anaerobutyricum	0.922368
ERR260149	IGT	Blautia_A	2.72034
ERR260149	IGT	Coprococcus	19.2666
ERR260149	IGT	Lachnospira	1.08012
ERR260149	IGT	Mediterraneibacter	0.911537
ERR260149	IGT	Eubacterium_R	0.8434
ERR260149	IGT	Ruminococcus_E	4.68999
ERR260149	IGT	CAG-110	1.03731
ERR260149	IGT	CAG-83	1.65654
ERR260149	IGT	ER4	1.76366
ERR260149	IGT	Faecalibacterium	5.08881
ERR260149	IGT	Gemmiger	3.24165
ERR260149	IGT	CAG-269	1.269
ERR260149	IGT	CAG-273	0.785133
ERR260149	IGT	UBA11524	2.94757
ERR260150	NGT	Bifidobacterium	0.857072
ERR260150	NGT	Bacteroides	1.41636
ERR260150	NGT	Phocaeicola	3.53729
ERR260150	NGT	Alistipes	1.95123
ERR260150	NGT	Erysipelatoclostridium	1.97487
ERR260150	NGT	Agathobacter	2.26782
ERR260150	NGT	Anaerobutyricum	2.65894
ERR260150	NGT	Anaerostipes	16.0577
ERR260150	NGT	Blautia_A	3.91478
ERR260150	NGT	Dorea	3.75849
ERR260150	NGT	Fusicatenibacter	1.83537
ERR260150	NGT	Mediterraneibacter	4.1305
ERR260150	NGT	UMGS1375	3.20202
ERR260150	NGT	CAG-41	1.26837
ERR260150	NGT	Eubacterium_R	4.27042
ERR260150	NGT	CAG-83	1.60192
ERR260150	NGT	ER4	2.26672
ERR260150	NGT	Faecalibacterium	1.5814
ERR260150	NGT	Gemmiger	2.67193
ERR260150	NGT	Ruminococcus_D	0.798301
ERR260151	NGT	Methanobrevibacter_A	0.828196
ERR260151	NGT	Phocaeicola	2.2743
ERR260151	NGT	Prevotella	4.48597
ERR260151	NGT	RC9	7.90087
ERR260151	NGT	Butyrivibrio_A	5.33836
ERR260151	NGT	Lachnospira	0.858871
ERR260151	NGT	CAG-180	1.13038
ERR260151	NGT	Ruminococcus_E	4.68877
ERR260151	NGT	Ruminiclostridium_E	1.36989
ERR260151	NGT	CAG-273	3.48784
ERR260151	NGT	UBA11524	0.996723
ERR260151	NGT	Phascolarctobacterium	1.48388
ERR260152	NGT	Collinsella	2.00777
ERR260152	NGT	Prevotella	1.77268
ERR260152	NGT	Agathobacter	8.83983
ERR260152	NGT	Anaerobutyricum	1.53735
ERR260152	NGT	Anaerostipes	1.46578
ERR260152	NGT	Blautia_A	7.97269
ERR260152	NGT	CAG-127	2.47309
ERR260152	NGT	Dorea	4.48454
ERR260152	NGT	UMGS1375	1.73545
ERR260152	NGT	Eubacterium_R	2.36465
ERR260152	NGT	Ruminococcus_E	7.95696
ERR260152	NGT	Faecalibacterium	3.48101
ERR260152	NGT	UBA1394	2.39451
ERR260153	T2D	Methanobrevibacter_A	2.13106
ERR260153	T2D	Bifidobacterium	0.887817
ERR260153	T2D	Collinsella	1.37391
ERR260153	T2D	Phocaeicola	2.32473
ERR260153	T2D	Holdemanella	2.55338
ERR260153	T2D	Streptococcus	8.32829
ERR260153	T2D	Acetatifactor	1.39552
ERR260153	T2D	Agathobacter	1.6922
ERR260153	T2D	CAG-127	1.27882
ERR260153	T2D	Coprococcus	0.935314
ERR260153	T2D	Roseburia	1.13823
ERR260153	T2D	Ruminococcus_A	1.06285
ERR260153	T2D	CAG-177	2.46996
ERR260153	T2D	Ruminococcus_E	5.80103
ERR260153	T2D	Ruminococcus_H	2.09039
ERR260153	T2D	CAG-83	1.7926
ERR260153	T2D	Ruminococcus_D	2.18392
ERR260153	T2D	CAG-269	1.58918
ERR260153	T2D	UBA11524	1.67354
ERR260153	T2D	Escherichia	2.94932
ERR260154	IGT	Bifidobacterium	4.80967
ERR260154	IGT	Bacteroides	1.07611
ERR260154	IGT	Phocaeicola	2.0783
ERR260154	IGT	Prevotella	1.35602
ERR260154	IGT	Streptococcus	2.08195
ERR260154	IGT	Agathobacter	10.9249
ERR260154	IGT	Anaerostipes	1.22473
ERR260154	IGT	Bariatricus	1.59589
ERR260154	IGT	Blautia_A	2.96379
ERR260154	IGT	Dorea	1.2535
ERR260154	IGT	Fusicatenibacter	1.92792
ERR260154	IGT	Eubacterium_R	3.06848
ERR260154	IGT	Ruminococcus_E	3.91692
ERR260154	IGT	Ruminococcus_H	1.63794
ERR260154	IGT	CAG-83	1.49418
ERR260154	IGT	Ruminococcus_D	3.25949
ERR260154	IGT	Dialister	1.426
ERR260155	NGT	Collinsella	0.945676
ERR260155	NGT	CAG-1427	1.05537
ERR260155	NGT	Bacteroides	0.980488
ERR260155	NGT	Alistipes	0.995901
ERR260155	NGT	Anaerobutyricum	2.3277
ERR260155	NGT	Anaerostipes	1.65748
ERR260155	NGT	Bariatricus	1.20156
ERR260155	NGT	Blautia_A	5.32126
ERR260155	NGT	CAG-127	5.46752
ERR260155	NGT	Fusicatenibacter	0.964651
ERR260155	NGT	Lachnospira	1.01169
ERR260155	NGT	Mediterraneibacter	1.76827
ERR260155	NGT	CAG-217	1.0977
ERR260155	NGT	Ruminococcus_E	3.05677
ERR260155	NGT	Faecalibacterium	4.19147
ERR260155	NGT	Gemmiger	1.25441
ERR260155	NGT	Ruminococcus_D	1.25055
ERR260155	NGT	CAG-269	8.53753
ERR260155	NGT	CAG-273	1.31524
ERR260155	NGT	Dialister	4.73458
ERR260155	NGT	Akkermansia	1.23096
ERR260156	NGT	Bifidobacterium	3.31202
ERR260156	NGT	Holdemanella	2.28743
ERR260156	NGT	Streptococcus	1.34542
ERR260156	NGT	Agathobacter	18.14
ERR260156	NGT	Blautia_A	1.81493
ERR260156	NGT	Coprococcus	1.77207
ERR260156	NGT	CAG-180	4.36626
ERR260156	NGT	Ruminococcus_E	4.60619
ERR260156	NGT	Ruminococcus_H	2.06217
ERR260156	NGT	Faecalibacterium	2.19972
ERR260156	NGT	Gemmiger	1.97461
ERR260156	NGT	Ruminococcus_D	2.10029
ERR260156	NGT	Dialister	2.93651
ERR260157	NGT	Bacteroides	4.66917
ERR260157	NGT	Phocaeicola	5.51476
ERR260157	NGT	Catenibacterium	2.86968
ERR260157	NGT	Agathobacter	11.3326
ERR260157	NGT	Anaerostipes	2.15253
ERR260157	NGT	Blautia_A	4.42328
ERR260157	NGT	Fusicatenibacter	3.19379
ERR260157	NGT	Roseburia	2.21647
ERR260157	NGT	GCA-900066995	1.59815
ERR260157	NGT	Ruminococcus_E	8.00748
ERR260157	NGT	Faecalibacterium	3.26074
ERR260157	NGT	Ruminococcus_D	2.85798
ERR260157	NGT	CAG-269	2.29001
ERR260158	NGT	Methanobrevibacter_A	2.12833
ERR260158	NGT	Bacteroides	2.96299
ERR260158	NGT	Phocaeicola	2.34029
ERR260158	NGT	Coprococcus	1.02922
ERR260158	NGT	CAG-217	2.14853
ERR260158	NGT	CAG-103	2.28911
ERR260158	NGT	Gemmiger	3.34616
ERR260158	NGT	Ruminococcus_D	1.17237
ERR260158	NGT	CAG-273	29.3189
ERR260158	NGT	Dialister	2.6889
ERR260158	NGT	Akkermansia	2.1973
ERR260159	NGT	Bifidobacterium	1.60704
ERR260159	NGT	Bacteroides	6.0696
ERR260159	NGT	Phocaeicola	2.27278
ERR260159	NGT	Alistipes	3.42272
ERR260159	NGT	Streptococcus	1.63778
ERR260159	NGT	Acetatifactor	3.22013
ERR260159	NGT	Agathobacter	4.24025
ERR260159	NGT	Anaerostipes	1.41669
ERR260159	NGT	Blautia_A	4.96344
ERR260159	NGT	Dorea	1.69615
ERR260159	NGT	Fusicatenibacter	1.75101
ERR260159	NGT	Lachnospira	1.41784
ERR260159	NGT	Roseburia	1.80387
ERR260159	NGT	Eubacterium_R	1.66741
ERR260159	NGT	Ruminococcus_E	3.11041
ERR260159	NGT	CAG-83	2.00547
ERR260159	NGT	ER4	2.11446
ERR260159	NGT	Faecalibacterium	1.71325
ERR260159	NGT	Gemmiger	1.82713
ERR260159	NGT	Ruminococcus_D	3.69565
ERR260159	NGT	UBA11524	3.53292
ERR260159	NGT	Dialister	6.17984
ERR260159	NGT	Akkermansia	1.31491
ERR260160	IGT	Collinsella	2.85503
ERR260160	IGT	Bacteroides	3.81272
ERR260160	IGT	Phocaeicola	7.83
ERR260160	IGT	Erysipelatoclostridium	1.44654
ERR260160	IGT	Agathobacter	8.40621
ERR260160	IGT	Anaerostipes	2.13878
ERR260160	IGT	Blautia_A	6.79535
ERR260160	IGT	Eubacterium_F	1.83806
ERR260160	IGT	Fusicatenibacter	2.7081
ERR260160	IGT	Mediterraneibacter	2.17592
ERR260160	IGT	Roseburia	1.56486
ERR260160	IGT	Ruminococcus_A	2.14268
ERR260160	IGT	Ruminococcus_H	2.5005
ERR260160	IGT	Gemmiger	3.30522
ERR260160	IGT	Ruminococcus_D	12.656
ERR260160	IGT	Akkermansia	1.40546
ERR260161	T2D	Bifidobacterium	1.17429
ERR260161	T2D	Collinsella	0.614937
ERR260161	T2D	Bacteroides	0.769675
ERR260161	T2D	Erysipelatoclostridium	1.55405
ERR260161	T2D	Streptococcus	0.951116
ERR260161	T2D	Agathobacter	4.45197
ERR260161	T2D	Anaerobutyricum	0.755778
ERR260161	T2D	Anaerostipes	6.13838
ERR260161	T2D	Blautia_A	11.7759
ERR260161	T2D	Dorea	2.0302
ERR260161	T2D	Fusicatenibacter	1.5407
ERR260161	T2D	Lachnospira	1.20237
ERR260161	T2D	Roseburia	2.30266
ERR260161	T2D	UBA11774	1.43892
ERR260161	T2D	CAG-41	1.19897
ERR260161	T2D	Eubacterium_R	2.24651
ERR260161	T2D	Ruminococcus_E	3.35722
ERR260161	T2D	CAG-83	1.05302
ERR260161	T2D	Faecalibacterium	0.64679
ERR260161	T2D	Gemmiger	3.13575
ERR260161	T2D	Ruminococcus_C	3.35932
ERR260161	T2D	Ruminococcus_D	11.1196
ERR260161	T2D	Dialister	1.10367
ERR260162	NGT	Collinsella	0.587676
ERR260162	NGT	CAG-1427	0.391813
ERR260162	NGT	Bacteroides	0.591937
ERR260162	NGT	Phocaeicola	0.624858
ERR260162	NGT	Prevotella	3.2362
ERR260162	NGT	Alistipes	0.428518
ERR260162	NGT	Streptococcus	1.1892
ERR260162	NGT	Agathobacter	6.00401
ERR260162	NGT	Anaerobutyricum	0.755298
ERR260162	NGT	Anaerostipes	0.736912
ERR260162	NGT	Bariatricus	0.789965
ERR260162	NGT	Blautia_A	3.49527
ERR260162	NGT	Coprococcus	2.87899
ERR260162	NGT	Dorea	0.616778
ERR260162	NGT	Eubacterium_F	0.592762
ERR260162	NGT	Fusicatenibacter	1.32014
ERR260162	NGT	KLE1615	0.82186
ERR260162	NGT	Lachnospira	1.13476
ERR260162	NGT	Mediterraneibacter	0.589689
ERR260162	NGT	Roseburia	1.12129
ERR260162	NGT	UBA11774	0.805626
ERR260162	NGT	UMGS1375	0.948037
ERR260162	NGT	CAG-41	0.439978
ERR260162	NGT	Eubacterium_R	2.45133
ERR260162	NGT	Ruminococcus_E	7.31457
ERR260162	NGT	Ruminococcus_H	0.631713
ERR260162	NGT	CAG-103	1.58206
ERR260162	NGT	CAG-110	0.459702
ERR260162	NGT	CAG-83	1.22977
ERR260162	NGT	ER4	0.503434
ERR260162	NGT	Faecalibacterium	3.0068
ERR260162	NGT	Gemmiger	3.05616
ERR260162	NGT	Ruminiclostridium_E	1.20689
ERR260162	NGT	Ruminococcus_C	1.70636
ERR260162	NGT	CAG-273	1.08626
ERR260162	NGT	UBA11524	0.573915
ERR260162	NGT	Phascolarctobacterium	0.353762
ERR260162	NGT	Dialister	0.657324
ERR260163	NGT	Collinsella	1.90198
ERR260163	NGT	Bacteroides	1.57255
ERR260163	NGT	Phocaeicola	0.800756
ERR260163	NGT	Alistipes	1.94054
ERR260163	NGT	Erysipelatoclostridium	1.32276
ERR260163	NGT	Holdemanella	1.10738
ERR260163	NGT	Anaerobutyricum	0.889585
ERR260163	NGT	Anaerostipes	2.28762
ERR260163	NGT	Blautia_A	1.68726
ERR260163	NGT	Mediterraneibacter	0.698529
ERR260163	NGT	CAG-217	1.8632
ERR260163	NGT	Ruminococcus_E	7.89307
ERR260163	NGT	CAG-110	0.940094
ERR260163	NGT	CAG-83	6.6004
ERR260163	NGT	Faecalibacterium	2.08628
ERR260163	NGT	Gemmiger	4.39792
ERR260163	NGT	Ruminiclostridium_E	0.646322
ERR260163	NGT	CAG-269	1.8329
ERR260163	NGT	CAG-273	7.63703
ERR260163	NGT	PeH17	1.57479
ERR260163	NGT	Akkermansia	1.97454
ERR260164	IGT	Bacteroides	1.6804
ERR260164	IGT	Phocaeicola	4.33775
ERR260164	IGT	Alistipes	3.11136
ERR260164	IGT	Parabacteroides	1.40076
ERR260164	IGT	Agathobacter	15.1463
ERR260164	IGT	Anaerobutyricum	0.902582
ERR260164	IGT	Anaerostipes	0.746171
ERR260164	IGT	Blautia_A	4.54854
ERR260164	IGT	CAG-127	0.855188
ERR260164	IGT	Coprococcus	2.63456
ERR260164	IGT	Fusicatenibacter	3.25071
ERR260164	IGT	KLE1615	1.01645
ERR260164	IGT	Lachnospira	1.81627
ERR260164	IGT	Ruminococcus_A	1.01582
ERR260164	IGT	Eubacterium_R	1.12755
ERR260164	IGT	Ruminococcus_E	3.80358
ERR260164	IGT	Faecalibacterium	10.588
ERR260164	IGT	Ruminococcus_C	1.63962
ERR260164	IGT	UBA11524	2.60474
ERR260164	IGT	Dialister	2.09061
ERR260165	IGT	CAG-1427	0.652791
ERR260165	IGT	Bacteroides	3.76542
ERR260165	IGT	Phocaeicola	0.847031
ERR260165	IGT	Prevotella	0.942601
ERR260165	IGT	Erysipelatoclostridium	0.432677
ERR260165	IGT	Acetatifactor	1.71942
ERR260165	IGT	Agathobacter	2.57728
ERR260165	IGT	Blautia_A	9.42491
ERR260165	IGT	CAG-127	3.20299
ERR260165	IGT	Coprococcus	3.17786
ERR260165	IGT	Eubacterium_F	0.710035
ERR260165	IGT	Fusicatenibacter	0.958752
ERR260165	IGT	KLE1615	1.21808
ERR260165	IGT	Lachnospira	1.44179
ERR260165	IGT	Mediterraneibacter	1.67277
ERR260165	IGT	UMGS1375	0.678227
ERR260165	IGT	CAG-177	3.7962
ERR260165	IGT	Ruminococcus_E	6.31193
ERR260165	IGT	ER4	0.511251
ERR260165	IGT	Faecalibacterium	7.16031
ERR260165	IGT	Gemmiger	8.22199
ERR260165	IGT	Ruminococcus_C	2.64313
ERR260165	IGT	Akkermansia	0.839534
ERR260166	NGT	Methanobrevibacter_A	2.22913
ERR260166	NGT	Collinsella	0.873624
ERR260166	NGT	Bacteroides	1.34644
ERR260166	NGT	Phocaeicola	1.77106
ERR260166	NGT	Erysipelatoclostridium	0.50188
ERR260166	NGT	Agathobacter	3.2262
ERR260166	NGT	Anaerostipes	0.611023
ERR260166	NGT	Blautia_A	0.827618
ERR260166	NGT	Coprococcus	0.868824
ERR260166	NGT	Fusicatenibacter	1.12129
ERR260166	NGT	CAG-177	2.10623
ERR260166	NGT	Ruminococcus_E	0.566231
ERR260166	NGT	Ruminococcus_H	0.531412
ERR260166	NGT	CAG-103	0.624366
ERR260166	NGT	CAG-170	2.34917
ERR260166	NGT	CAG-83	1.73572
ERR260166	NGT	F23-B02	0.816746
ERR260166	NGT	Gemmiger	0.881782
ERR260166	NGT	CAG-269	0.658627
ERR260166	NGT	CAG-273	1.34822
ERR260166	NGT	CAG-354	0.797997
ERR260166	NGT	SFEL01	0.644585
ERR260166	NGT	UBA11524	7.86348
ERR260166	NGT	Phascolarctobacterium	1.17479
ERR260166	NGT	Akkermansia	3.18936
ERR260167	T2D	Bifidobacterium	0.607369
ERR260167	T2D	Bacteroides	16.9481
ERR260167	T2D	Parabacteroides	1.49316
ERR260167	T2D	Erysipelatoclostridium	0.595718
ERR260167	T2D	Acetatifactor	1.4514
ERR260167	T2D	Agathobacter	10.243
ERR260167	T2D	Anaerostipes	1.1314
ERR260167	T2D	Blautia_A	8.31541
ERR260167	T2D	Dorea	0.612779
ERR260167	T2D	Eubacterium_F	0.772238
ERR260167	T2D	Mediterraneibacter	2.02181
ERR260167	T2D	Roseburia	0.824384
ERR260167	T2D	Ruminococcus_A	1.08067
ERR260167	T2D	Ruminococcus_H	0.716705
ERR260167	T2D	UBA1691	1.34189
ERR260167	T2D	CAG-83	1.39073
ERR260167	T2D	ER4	0.834655
ERR260167	T2D	Faecalibacterium	4.41988
ERR260167	T2D	Ruminiclostridium_E	0.736893
ERR260167	T2D	Dialister	2.63402
ERR260167	T2D	Akkermansia	2.70467
ERR260168	IGT	Bifidobacterium	5.8525
ERR260168	IGT	CAG-1427	0.585473
ERR260168	IGT	Bacteroides	3.59674
ERR260168	IGT	Phocaeicola	0.469064
ERR260168	IGT	Erysipelatoclostridium	0.754327
ERR260168	IGT	Holdemanella	2.65591
ERR260168	IGT	Agathobacter	15.6575
ERR260168	IGT	Anaerostipes	1.13514
ERR260168	IGT	Bariatricus	0.596828
ERR260168	IGT	Blautia_A	8.86764
ERR260168	IGT	Dorea	2.03666
ERR260168	IGT	Fusicatenibacter	2.16195
ERR260168	IGT	Mediterraneibacter	1.24775
ERR260168	IGT	Ruminococcus_A	0.866294
ERR260168	IGT	UMGS1375	0.995439
ERR260168	IGT	Ruminococcus_E	5.55268
ERR260168	IGT	UBA1691	1.67964
ERR260168	IGT	CAG-83	0.682663
ERR260168	IGT	Faecalibacterium	1.68054
ERR260168	IGT	Gemmiger	0.72825
ERR260168	IGT	Ruminococcus_C	3.18349
ERR260168	IGT	Dialister	0.807959
ERR260169	IGT	Bacteroides	9.66571
ERR260169	IGT	Parabacteroides	2.67078
ERR260169	IGT	RC9	1.60156
ERR260169	IGT	Holdemanella	1.68233
ERR260169	IGT	Agathobacter	4.41699
ERR260169	IGT	Blautia_A	2.14053
ERR260169	IGT	Butyrivibrio_A	7.50972
ERR260169	IGT	Coprococcus	6.10677
ERR260169	IGT	Lachnospira	2.39737
ERR260169	IGT	Roseburia	2.94189
ERR260169	IGT	GCA-900066995	7.67689
ERR260169	IGT	ER4	1.46329
ERR260169	IGT	Gemmiger	1.85611
ERR260169	IGT	Ruminiclostridium_E	7.85759
ERR260169	IGT	UBA1394	1.42324
ERR260170	T2D	Bifidobacterium	1.99325
ERR260170	T2D	Collinsella	1.97689
ERR260170	T2D	Bacteroides	6.63813
ERR260170	T2D	Phocaeicola	6.59554
ERR260170	T2D	Alistipes	13.3356
ERR260170	T2D	Parabacteroides	1.44634
ERR260170	T2D	Erysipelatoclostridium	0.874313
ERR260170	T2D	Agathobacter	0.734942
ERR260170	T2D	Anaerostipes	3.24235
ERR260170	T2D	Blautia_A	3.57085
ERR260170	T2D	Fusicatenibacter	1.37576
ERR260170	T2D	Mediterraneibacter	1.60796
ERR260170	T2D	Eubacterium_R	3.54566
ERR260170	T2D	CAG-103	1.65791
ERR260170	T2D	CAG-110	3.11583
ERR260170	T2D	CAG-83	4.75752
ERR260170	T2D	Faecalibacterium	1.50075
ERR260170	T2D	Gemmiger	7.89396
ERR260170	T2D	Dialister	1.39049
ERR260171	T2D	Collinsella	0.703752
ERR260171	T2D	CAG-1427	0.586032
ERR260171	T2D	Bacteroides	4.96604
ERR260171	T2D	Phocaeicola	1.43776
ERR260171	T2D	Prevotella	4.65824
ERR260171	T2D	Alistipes	1.17876
ERR260171	T2D	Parabacteroides	0.40859
ERR260171	T2D	RC9	0.637085
ERR260171	T2D	Erysipelatoclostridium	0.575755
ERR260171	T2D	Streptococcus	0.686264
ERR260171	T2D	Acetatifactor	2.03315
ERR260171	T2D	Agathobacter	1.35556
ERR260171	T2D	Anaerostipes	0.74243
ERR260171	T2D	Blautia_A	5.5525
ERR260171	T2D	Coprococcus	0.471761
ERR260171	T2D	Eubacterium_F	0.381153
ERR260171	T2D	Fusicatenibacter	1.97057
ERR260171	T2D	Roseburia	0.752173
ERR260171	T2D	UBA11774	1.25378
ERR260171	T2D	CAG-41	0.43996
ERR260171	T2D	CAG-180	1.75973
ERR260171	T2D	CAG-217	0.42629
ERR260171	T2D	Ruminococcus_E	1.47079
ERR260171	T2D	CAG-103	1.14759
ERR260171	T2D	CAG-110	0.679563
ERR260171	T2D	CAG-170	0.435609
ERR260171	T2D	CAG-83	3.24863
ERR260171	T2D	ER4	0.526677
ERR260171	T2D	Faecalibacterium	2.33933
ERR260171	T2D	Gemmiger	12.2289
ERR260171	T2D	Ruminococcus_C	1.67321
ERR260171	T2D	Ruminococcus_D	1.96163
ERR260171	T2D	PeH17	0.465903
ERR260171	T2D	Phascolarctobacterium	1.05163
ERR260171	T2D	Akkermansia	0.470123
ERR260172	IGT	Bifidobacterium	1.84135
ERR260172	IGT	Collinsella	2.12224
ERR260172	IGT	CAG-1427	0.700027
ERR260172	IGT	Bacteroides	2.3983
ERR260172	IGT	Phocaeicola	1.66591
ERR260172	IGT	Alistipes	0.377736
ERR260172	IGT	Catenibacterium	1.29951
ERR260172	IGT	Streptococcus	0.980282
ERR260172	IGT	Agathobacter	8.60347
ERR260172	IGT	Anaerobutyricum	0.799517
ERR260172	IGT	Anaerostipes	0.798077
ERR260172	IGT	Blautia_A	3.38313
ERR260172	IGT	Coprococcus	0.900846
ERR260172	IGT	Dorea	1.53535
ERR260172	IGT	Fusicatenibacter	1.45745
ERR260172	IGT	Lachnospira	1.08301
ERR260172	IGT	Mediterraneibacter	0.737611
ERR260172	IGT	Roseburia	3.82632
ERR260172	IGT	Ruminococcus_A	0.758619
ERR260172	IGT	UMGS1375	0.885126
ERR260172	IGT	Eubacterium_R	0.667147
ERR260172	IGT	Ruminococcus_E	3.73323
ERR260172	IGT	ER4	0.598536
ERR260172	IGT	Faecalibacterium	15.0648
ERR260172	IGT	Gemmiger	1.74004
ERR260172	IGT	Dialister	1.43506
ERR260173	T2D	Methanobrevibacter_A	2.38659
ERR260173	T2D	Bifidobacterium	8.17755
ERR260173	T2D	Collinsella	2.57624
ERR260173	T2D	CAG-1427	0.657363
ERR260173	T2D	Phocaeicola	1.11404
ERR260173	T2D	Alistipes	0.257091
ERR260173	T2D	RC9	0.338363
ERR260173	T2D	Streptococcus	0.489226
ERR260173	T2D	Agathobacter	1.9209
ERR260173	T2D	Anaerobutyricum	1.14024
ERR260173	T2D	Anaerostipes	1.79702
ERR260173	T2D	Blautia_A	1.18542
ERR260173	T2D	Coprococcus	0.956085
ERR260173	T2D	Dorea	1.1474
ERR260173	T2D	Fusicatenibacter	0.941997
ERR260173	T2D	Mediterraneibacter	0.385643
ERR260173	T2D	UBA11774	0.477346
ERR260173	T2D	CAG-177	0.774282
ERR260173	T2D	CAG-180	5.56021
ERR260173	T2D	GCA-900066995	0.807755
ERR260173	T2D	Ruminococcus_E	3.79217
ERR260173	T2D	Ruminococcus_H	0.722833
ERR260173	T2D	CAG-103	1.60966
ERR260173	T2D	CAG-170	1.60894
ERR260173	T2D	CAG-83	1.57839
ERR260173	T2D	ER4	1.26481
ERR260173	T2D	Faecalibacterium	5.73809
ERR260173	T2D	Gemmiger	1.26764
ERR260173	T2D	Ruminococcus_D	0.354462
ERR260173	T2D	CAG-269	2.83984
ERR260173	T2D	CAG-273	1.69541
ERR260173	T2D	CAG-354	0.626926
ERR260173	T2D	PeH17	4.44599
ERR260173	T2D	SFEL01	0.639645
ERR260173	T2D	Dialister	0.515252
ERR260173	T2D	Akkermansia	0.420792
ERR260174	T2D	Methanobrevibacter_A	0.49387
ERR260174	T2D	Bacteroides	1.33283
ERR260174	T2D	Phocaeicola	3.92342
ERR260174	T2D	Alistipes	1.17122
ERR260174	T2D	RC9	1.35266
ERR260174	T2D	Holdemanella	1.47908
ERR260174	T2D	Acetatifactor	4.23549
ERR260174	T2D	Agathobacter	1.25564
ERR260174	T2D	Butyrivibrio_A	6.12265
ERR260174	T2D	CAG-127	3.12006
ERR260174	T2D	Coprococcus	2.93207
ERR260174	T2D	Eubacterium_F	0.772171
ERR260174	T2D	Lachnospira	0.485589
ERR260174	T2D	UMGS1375	0.840833
ERR260174	T2D	CAG-41	0.576109
ERR260174	T2D	Eubacterium_R	1.25962
ERR260174	T2D	Ruminococcus_E	2.06861
ERR260174	T2D	CAG-110	1.92677
ERR260174	T2D	CAG-83	2.90735
ERR260174	T2D	Faecalibacterium	3.99838
ERR260174	T2D	Gemmiger	0.847471
ERR260174	T2D	Ruminococcus_C	0.535313
ERR260174	T2D	Ruminococcus_D	6.45806
ERR260174	T2D	SFEL01	0.813234
ERR260174	T2D	UBA11524	2.89008
ERR260174	T2D	Dialister	1.09822
ERR260174	T2D	Akkermansia	0.992817
ERR260175	NGT	Bifidobacterium	5.77263
ERR260175	NGT	CAG-1427	1.14242
ERR260175	NGT	Bacteroides	0.687357
ERR260175	NGT	Alistipes	0.989632
ERR260175	NGT	Agathobacter	10.0389
ERR260175	NGT	Blautia_A	2.4069
ERR260175	NGT	Dorea	1.26083
ERR260175	NGT	CAG-217	3.21955
ERR260175	NGT	Ruminococcus_E	7.99634
ERR260175	NGT	Ruminococcus_H	1.14941
ERR260175	NGT	CAG-103	1.02699
ERR260175	NGT	CAG-83	1.05614
ERR260175	NGT	ER4	1.20918
ERR260175	NGT	Faecalibacterium	2.2879
ERR260175	NGT	Gemmiger	3.36092
ERR260175	NGT	CAG-269	2.41655
ERR260175	NGT	CAG-273	6.30919
ERR260175	NGT	Akkermansia	1.09926
ERR260176	NGT	Bifidobacterium	0.790293
ERR260176	NGT	Collinsella	2.18069
ERR260176	NGT	Prevotella	7.73716
ERR260176	NGT	RC9	0.815026
ERR260176	NGT	Agathobacter	2.40264
ERR260176	NGT	Blautia_A	0.973251
ERR260176	NGT	Coprococcus	1.02057
ERR260176	NGT	CAG-217	1.46758
ERR260176	NGT	CAG-103	1.37045
ERR260176	NGT	CAG-83	0.707423
ERR260176	NGT	Faecalibacterium	2.97477
ERR260177	NGT	Bifidobacterium	1.98007
ERR260177	NGT	Phocaeicola	0.527021
ERR260177	NGT	Erysipelatoclostridium	1.05561
ERR260177	NGT	Streptococcus	2.6135
ERR260177	NGT	Agathobacter	7.98911
ERR260177	NGT	Anaerobutyricum	0.984255
ERR260177	NGT	Anaerostipes	2.39728
ERR260177	NGT	Bariatricus	1.20482
ERR260177	NGT	Blautia_A	4.97233
ERR260177	NGT	Dorea	1.39029
ERR260177	NGT	Fusicatenibacter	1.33364
ERR260177	NGT	KLE1615	0.85927
ERR260177	NGT	Mediterraneibacter	1.62503
ERR260177	NGT	Roseburia	2.33072
ERR260177	NGT	Ruminococcus_A	1.29218
ERR260177	NGT	UMGS1375	2.19748
ERR260177	NGT	CAG-180	6.68435
ERR260177	NGT	Ruminococcus_E	3.9493
ERR260177	NGT	CAG-103	0.627703
ERR260177	NGT	Faecalibacterium	8.44257
ERR260177	NGT	Gemmiger	5.31953
ERR260177	NGT	Ruminococcus_D	1.64385
ERR260177	NGT	Dialister	2.25986
ERR260178	IGT	Bifidobacterium	0.937762
ERR260178	IGT	Bacteroides	3.87087
ERR260178	IGT	Phocaeicola	2.25245
ERR260178	IGT	Barnesiella	0.607479
ERR260178	IGT	Alistipes	0.541784
ERR260178	IGT	RC9	2.00085
ERR260178	IGT	Acetatifactor	2.19499
ERR260178	IGT	Agathobacter	0.697111
ERR260178	IGT	CAG-127	1.25111
ERR260178	IGT	CAG-45	1.10806
ERR260178	IGT	Coprococcus	0.926524
ERR260178	IGT	Eubacterium_F	0.584165
ERR260178	IGT	Fusicatenibacter	1.67379
ERR260178	IGT	Lachnospira	3.07804
ERR260178	IGT	Mediterraneibacter	0.829009
ERR260178	IGT	Roseburia	2.37772
ERR260178	IGT	UMGS1375	0.928679
ERR260178	IGT	CAG-180	3.73368
ERR260178	IGT	Ruminococcus_E	2.34308
ERR260178	IGT	CAG-110	1.06757
ERR260178	IGT	CAG-83	3.15307
ERR260178	IGT	ER4	1.66648
ERR260178	IGT	Faecalibacterium	11.6999
ERR260178	IGT	Gemmiger	3.09648
ERR260178	IGT	Ruminococcus_C	1.01149
ERR260178	IGT	Ruminococcus_D	2.6974
ERR260178	IGT	UBA11524	2.27263
ERR260178	IGT	Dialister	2.1142
ERR260178	IGT	Akkermansia	0.675343
ERR260179	T2D	Bifidobacterium	1.60523
ERR260179	T2D	Collinsella	1.86233
ERR260179	T2D	Bacteroides	1.62406
ERR260179	T2D	Phocaeicola	1.51938
ERR260179	T2D	Alistipes	0.798893
ERR260179	T2D	Erysipelatoclostridium	0.515947
ERR260179	T2D	Agathobacter	7.24993
ERR260179	T2D	Anaerostipes	1.22208
ERR260179	T2D	Blautia_A	2.62184
ERR260179	T2D	CAG-127	0.81537
ERR260179	T2D	Coprococcus	2.28233
ERR260179	T2D	Dorea	1.08586
ERR260179	T2D	Fusicatenibacter	0.652324
ERR260179	T2D	Roseburia	0.802914
ERR260179	T2D	CAG-217	1.96595
ERR260179	T2D	Ruminococcus_E	12.2129
ERR260179	T2D	CAG-83	0.972609
ERR260179	T2D	Faecalibacterium	9.86656
ERR260179	T2D	Gemmiger	2.1328
ERR260179	T2D	Ruminococcus_D	1.04846
ERR260179	T2D	UBA11524	7.97151
ERR260179	T2D	Dialister	1.26168
ERR260179	T2D	Akkermansia	0.745579
ERR260180	NGT	Bifidobacterium	0.949957
ERR260180	NGT	Collinsella	1.41809
ERR260180	NGT	Catenibacterium	3.53545
ERR260180	NGT	Agathobacter	0.936008
ERR260180	NGT	Anaerobutyricum	1.16194
ERR260180	NGT	Anaerostipes	0.687835
ERR260180	NGT	Blautia_A	4.07053
ERR260180	NGT	Coprococcus	1.9553
ERR260180	NGT	Dorea	3.04471
ERR260180	NGT	Fusicatenibacter	1.654
ERR260180	NGT	Ruminococcus_A	1.3455
ERR260180	NGT	UBA11774	0.893127
ERR260180	NGT	CAG-177	1.22021
ERR260180	NGT	Eubacterium_R	4.43614
ERR260180	NGT	Ruminococcus_E	3.96154
ERR260180	NGT	Ruminococcus_H	1.29119
ERR260180	NGT	CAG-110	0.558759
ERR260180	NGT	ER4	0.576059
ERR260180	NGT	F23-B02	2.37487
ERR260180	NGT	Faecalibacterium	2.58857
ERR260180	NGT	Gemmiger	1.85259
ERR260180	NGT	CAG-273	3.77038
ERR260180	NGT	Dialister	3.44292
ERR260181	IGT	Collinsella	1.05153
ERR260181	IGT	CAG-1427	0.876315
ERR260181	IGT	Bacteroides	4.68336
ERR260181	IGT	Phocaeicola	12.3794
ERR260181	IGT	Alistipes	1.25553
ERR260181	IGT	Erysipelatoclostridium	0.815387
ERR260181	IGT	Streptococcus	0.531068
ERR260181	IGT	Acetatifactor	0.826159
ERR260181	IGT	Anaerobutyricum	1.02423
ERR260181	IGT	Anaerostipes	2.22736
ERR260181	IGT	Blautia_A	4.81061
ERR260181	IGT	CAG-45	2.49924
ERR260181	IGT	Dorea	1.61194
ERR260181	IGT	Fusicatenibacter	1.08236
ERR260181	IGT	Mediterraneibacter	1.52893
ERR260181	IGT	Roseburia	7.06451
ERR260181	IGT	UMGS1375	0.629915
ERR260181	IGT	GCA-900066995	1.38782
ERR260181	IGT	UBA1691	0.914406
ERR260181	IGT	ER4	0.595725
ERR260181	IGT	Faecalibacterium	8.49897
ERR260181	IGT	Gemmiger	2.81378
ERR260181	IGT	Ruminiclostridium_E	1.99033
ERR260181	IGT	UBA1394	0.681724
ERR260181	IGT	Dialister	2.68392
ERR260182	T2D	Collinsella	2.04522
ERR260182	T2D	Bacteroides	3.23764
ERR260182	T2D	Prevotella	8.18632
ERR260182	T2D	Barnesiella	0.78451
ERR260182	T2D	Alistipes	2.44214
ERR260182	T2D	Catenibacterium	0.951302
ERR260182	T2D	Holdemanella	1.10499
ERR260182	T2D	Streptococcus	0.596915
ERR260182	T2D	Acetatifactor	0.8549
ERR260182	T2D	Anaerobutyricum	1.05736
ERR260182	T2D	Blautia_A	4.21956
ERR260182	T2D	CAG-45	3.50404
ERR260182	T2D	Dorea	1.19714
ERR260182	T2D	Fusicatenibacter	0.522054
ERR260182	T2D	Lachnospira	2.0194
ERR260182	T2D	Roseburia	0.954693
ERR260182	T2D	UMGS1375	1.78704
ERR260182	T2D	CAG-177	4.21558
ERR260182	T2D	CAG-110	0.521324
ERR260182	T2D	CAG-83	1.22192
ERR260182	T2D	ER4	1.3674
ERR260182	T2D	Faecalibacterium	3.45322
ERR260182	T2D	Gemmiger	3.43724
ERR260182	T2D	Ruminococcus_D	2.40527
ERR260182	T2D	UBA1394	0.751476
ERR260182	T2D	Dialister	3.0165
ERR260183	IGT	Methanobrevibacter_A	2.29253
ERR260183	IGT	Bifidobacterium	0.810338
ERR260183	IGT	Collinsella	1.37668
ERR260183	IGT	CAG-1427	1.15838
ERR260183	IGT	Bacteroides	0.532003
ERR260183	IGT	Holdemanella	2.36844
ERR260183	IGT	Agathobacter	4.97786
ERR260183	IGT	Anaerobutyricum	0.813418
ERR260183	IGT	Blautia_A	3.98202
ERR260183	IGT	Coprococcus	0.861456
ERR260183	IGT	Eubacterium_F	0.445613
ERR260183	IGT	Fusicatenibacter	0.840527
ERR260183	IGT	Mediterraneibacter	1.01594
ERR260183	IGT	CAG-177	0.634509
ERR260183	IGT	CAG-180	1.63629
ERR260183	IGT	Eubacterium_R	0.706808
ERR260183	IGT	GCA-900066995	1.91896
ERR260183	IGT	Ruminococcus_E	0.958255
ERR260183	IGT	CAG-170	0.623903
ERR260183	IGT	CAG-83	2.02326
ERR260183	IGT	ER4	0.514024
ERR260183	IGT	Faecalibacterium	1.45152
ERR260183	IGT	Gemmiger	4.51197
ERR260183	IGT	UBA1394	0.897478
ERR260183	IGT	CAG-269	0.503742
ERR260183	IGT	CAG-273	2.36599
ERR260183	IGT	CAG-354	1.77873
ERR260183	IGT	PeH17	1.068
ERR260183	IGT	SFEL01	1.31409
ERR260183	IGT	UBA11524	0.45007
ERR260184	IGT	Methanobrevibacter_A	1.53399
ERR260184	IGT	CAG-1427	0.554279
ERR260184	IGT	Bacteroides	0.74977
ERR260184	IGT	Phocaeicola	0.623478
ERR260184	IGT	Barnesiella	0.775412
ERR260184	IGT	Alistipes	2.63462
ERR260184	IGT	Erysipelatoclostridium	0.608307
ERR260184	IGT	Acetatifactor	0.474659
ERR260184	IGT	Agathobacter	1.06063
ERR260184	IGT	Anaerobutyricum	0.785462
ERR260184	IGT	Anaerostipes	0.571373
ERR260184	IGT	Blautia_A	0.729833
ERR260184	IGT	Coprococcus	1.48966
ERR260184	IGT	Lachnospira	1.20589
ERR260184	IGT	Mediterraneibacter	1.51598
ERR260184	IGT	Eubacterium_R	1.45641
ERR260184	IGT	Ruminococcus_E	2.07109
ERR260184	IGT	CAG-170	1.24969
ERR260184	IGT	CAG-83	5.211
ERR260184	IGT	ER4	0.701236
ERR260184	IGT	F23-B02	0.495928
ERR260184	IGT	Faecalibacterium	1.00397
ERR260184	IGT	Gemmiger	1.91417
ERR260184	IGT	CAG-269	1.75231
ERR260184	IGT	CAG-273	0.910696
ERR260184	IGT	PeH17	3.17688
ERR260184	IGT	SFEL01	0.924567
ERR260184	IGT	Phascolarctobacterium	0.846216
ERR260184	IGT	Akkermansia	3.02809
ERR260185	IGT	Bifidobacterium	1.85589
ERR260185	IGT	Collinsella	3.25941
ERR260185	IGT	CAG-1427	0.59545
ERR260185	IGT	Bacteroides	0.799972
ERR260185	IGT	Phocaeicola	1.47542
ERR260185	IGT	Prevotella	0.717779
ERR260185	IGT	Alistipes	1.22267
ERR260185	IGT	Erysipelatoclostridium	1.00861
ERR260185	IGT	Holdemanella	6.2237
ERR260185	IGT	Agathobacter	2.39545
ERR260185	IGT	Anaerostipes	2.42041
ERR260185	IGT	Bariatricus	1.39356
ERR260185	IGT	Blautia_A	6.65766
ERR260185	IGT	CAG-127	0.510156
ERR260185	IGT	Dorea	1.8611
ERR260185	IGT	Fusicatenibacter	1.15406
ERR260185	IGT	Mediterraneibacter	5.12726
ERR260185	IGT	Ruminococcus_A	0.525182
ERR260185	IGT	UMGS1375	0.584281
ERR260185	IGT	CAG-217	2.25247
ERR260185	IGT	Ruminococcus_E	1.72728
ERR260185	IGT	CAG-103	1.7372
ERR260185	IGT	CAG-110	0.477179
ERR260185	IGT	Faecalibacterium	3.24679
ERR260185	IGT	Gemmiger	0.791999
ERR260185	IGT	Ruminococcus_C	1.30218
ERR260185	IGT	Ruminococcus_D	1.15837
ERR260185	IGT	Akkermansia	1.87526
ERR260186	IGT	Methanobrevibacter_A	1.15407
ERR260186	IGT	Collinsella	0.831195
ERR260186	IGT	CAG-1427	0.474453
ERR260186	IGT	Bacteroides	0.756585
ERR260186	IGT	Phocaeicola	3.15193
ERR260186	IGT	Prevotella	0.49022
ERR260186	IGT	Alistipes	3.97222
ERR260186	IGT	Streptococcus	0.562952
ERR260186	IGT	Acetatifactor	2.70929
ERR260186	IGT	Agathobacter	0.630477
ERR260186	IGT	Anaerostipes	0.51896
ERR260186	IGT	Bariatricus	0.796072
ERR260186	IGT	Blautia_A	2.17099
ERR260186	IGT	CAG-45	1.85219
ERR260186	IGT	Coprococcus	1.78794
ERR260186	IGT	Dorea	1.23939
ERR260186	IGT	Eubacterium_F	0.550987
ERR260186	IGT	Fusicatenibacter	2.05056
ERR260186	IGT	KLE1615	0.551052
ERR260186	IGT	Lachnospira	0.890634
ERR260186	IGT	Eubacterium_R	1.8172
ERR260186	IGT	Ruminococcus_E	4.26501
ERR260186	IGT	Ruminococcus_H	0.884027
ERR260186	IGT	CAG-103	0.979553
ERR260186	IGT	CAG-170	1.16005
ERR260186	IGT	CAG-83	0.740198
ERR260186	IGT	ER4	0.8995
ERR260186	IGT	F23-B02	0.512196
ERR260186	IGT	Faecalibacterium	3.6907
ERR260186	IGT	Gemmiger	2.89482
ERR260186	IGT	Akkermansia	1.68646
ERR260187	IGT	Bifidobacterium	1.20911
ERR260187	IGT	Agathobacter	12.2261
ERR260187	IGT	Anaerobutyricum	2.76712
ERR260187	IGT	Anaerostipes	7.30472
ERR260187	IGT	Blautia_A	5.91692
ERR260187	IGT	CAG-45	2.85908
ERR260187	IGT	Dorea	2.48802
ERR260187	IGT	Fusicatenibacter	1.40331
ERR260187	IGT	Mediterraneibacter	1.53563
ERR260187	IGT	Roseburia	1.60733
ERR260187	IGT	UMGS1375	1.17941
ERR260187	IGT	Ruminococcus_E	5.15702
ERR260187	IGT	Faecalibacterium	2.49559
ERR260188	IGT	Bifidobacterium	0.621927
ERR260188	IGT	Bacteroides	0.888482
ERR260188	IGT	Phocaeicola	0.968997
ERR260188	IGT	Prevotella	14.8109
ERR260188	IGT	Streptococcus	1.25133
ERR260188	IGT	Acetatifactor	4.05796
ERR260188	IGT	Agathobacter	12.6357
ERR260188	IGT	Coprococcus	3.18428
ERR260188	IGT	Fusicatenibacter	0.917632
ERR260188	IGT	Roseburia	1.58098
ERR260188	IGT	CAG-180	2.08587
ERR260188	IGT	Ruminococcus_E	4.07693
ERR260188	IGT	CAG-83	0.637485
ERR260188	IGT	CAG-269	0.689451
ERR260188	IGT	UBA11524	1.2404
ERR260188	IGT	Dialister	2.18855
ERR260188	IGT	Akkermansia	0.825788
ERR260189	IGT	Methanobrevibacter_A	1.64144
ERR260189	IGT	Bifidobacterium	1.76394
ERR260189	IGT	Collinsella	1.3904
ERR260189	IGT	Bacteroides	1.58695
ERR260189	IGT	Alistipes	2.84362
ERR260189	IGT	Erysipelatoclostridium	0.551073
ERR260189	IGT	Acetatifactor	0.599312
ERR260189	IGT	Agathobacter	4.57449
ERR260189	IGT	Anaerobutyricum	1.0248
ERR260189	IGT	Anaerostipes	1.02849
ERR260189	IGT	Bariatricus	0.927459
ERR260189	IGT	Blautia_A	6.00143
ERR260189	IGT	Dorea	0.95469
ERR260189	IGT	Fusicatenibacter	0.642238
ERR260189	IGT	KLE1615	0.674089
ERR260189	IGT	Lachnospira	0.48857
ERR260189	IGT	CAG-177	2.82164
ERR260189	IGT	Eubacterium_R	2.56945
ERR260189	IGT	Ruminococcus_E	4.74452
ERR260189	IGT	CAG-170	0.568263
ERR260189	IGT	CAG-83	1.87612
ERR260189	IGT	ER4	0.923437
ERR260189	IGT	Faecalibacterium	0.716711
ERR260189	IGT	Gemmiger	6.66547
ERR260189	IGT	Ruminococcus_D	0.804487
ERR260189	IGT	CAG-273	0.620415
ERR260189	IGT	PeH17	0.523382
ERR260189	IGT	UBA11524	5.20959
ERR260189	IGT	Dialister	3.28353
ERR260189	IGT	Akkermansia	1.13204
ERR260190	IGT	Collinsella	1.95218
ERR260190	IGT	Bacteroides	1.72005
ERR260190	IGT	Phocaeicola	0.882243
ERR260190	IGT	Barnesiella	0.610656
ERR260190	IGT	Alistipes	0.912168
ERR260190	IGT	Erysipelatoclostridium	1.00184
ERR260190	IGT	Holdemanella	2.88499
ERR260190	IGT	Acetatifactor	0.578019
ERR260190	IGT	Anaerobutyricum	1.53004
ERR260190	IGT	Anaerostipes	1.29589
ERR260190	IGT	Blautia_A	2.78053
ERR260190	IGT	Dorea	1.07452
ERR260190	IGT	Eubacterium_F	0.763499
ERR260190	IGT	Fusicatenibacter	1.23633
ERR260190	IGT	KLE1615	1.01634
ERR260190	IGT	Lachnospira	0.757991
ERR260190	IGT	Mediterraneibacter	1.75612
ERR260190	IGT	UMGS1375	0.668837
ERR260190	IGT	CAG-41	0.563225
ERR260190	IGT	CAG-217	5.57583
ERR260190	IGT	GCA-900066995	6.57811
ERR260190	IGT	CAG-83	2.91259
ERR260190	IGT	ER4	0.595126
ERR260190	IGT	Faecalibacterium	0.71817
ERR260190	IGT	Gemmiger	1.65085
ERR260190	IGT	Ruminococcus_D	5.05825
ERR260190	IGT	UBA1394	0.840048
ERR260190	IGT	CAG-273	2.156
ERR260190	IGT	PeH17	0.625588
ERR260190	IGT	SFEL01	1.53252
ERR260190	IGT	Escherichia	1.03947
ERR260190	IGT	Akkermansia	0.549045
ERR260191	T2D	Bifidobacterium	5.12424
ERR260191	T2D	Collinsella	3.24205
ERR260191	T2D	CAG-1427	0.736224
ERR260191	T2D	Bacteroides	0.628971
ERR260191	T2D	Phocaeicola	0.432571
ERR260191	T2D	Prevotella	0.922688
ERR260191	T2D	Agathobacter	16.037
ERR260191	T2D	Anaerobutyricum	1.03563
ERR260191	T2D	Anaerostipes	2.49449
ERR260191	T2D	Bariatricus	1.37766
ERR260191	T2D	Blautia_A	4.47994
ERR260191	T2D	CAG-45	1.22804
ERR260191	T2D	Dorea	1.16962
ERR260191	T2D	Fusicatenibacter	1.08783
ERR260191	T2D	Mediterraneibacter	0.585963
ERR260191	T2D	Ruminococcus_A	0.601031
ERR260191	T2D	UMGS1375	2.23525
ERR260191	T2D	CAG-177	3.92151
ERR260191	T2D	Eubacterium_R	0.998584
ERR260191	T2D	CAG-103	1.22437
ERR260191	T2D	CAG-110	0.64614
ERR260191	T2D	CAG-170	0.401019
ERR260191	T2D	CAG-83	6.15002
ERR260191	T2D	ER4	3.38435
ERR260191	T2D	Faecalibacterium	3.04339
ERR260191	T2D	Gemmiger	2.75721
ERR260191	T2D	Ruminococcus_C	1.33835
ERR260191	T2D	Dialister	4.4157
ERR260192	IGT	Bifidobacterium	4.49049
ERR260192	IGT	Collinsella	1.98682
ERR260192	IGT	Prevotella	0.717864
ERR260192	IGT	Catenibacterium	0.599202
ERR260192	IGT	Holdemanella	5.17515
ERR260192	IGT	Agathobacter	2.36783
ERR260192	IGT	Anaerobutyricum	1.15129
ERR260192	IGT	Anaerostipes	0.583723
ERR260192	IGT	Bariatricus	1.38552
ERR260192	IGT	Blautia_A	3.67233
ERR260192	IGT	Coprococcus	5.83038
ERR260192	IGT	Dorea	1.37887
ERR260192	IGT	Fusicatenibacter	1.15284
ERR260192	IGT	Roseburia	0.606241
ERR260192	IGT	UMGS1375	1.64622
ERR260192	IGT	Eubacterium_R	2.57621
ERR260192	IGT	Ruminococcus_E	7.75032
ERR260192	IGT	Ruminococcus_H	0.572454
ERR260192	IGT	CAG-103	0.746541
ERR260192	IGT	Faecalibacterium	4.85614
ERR260192	IGT	Gemmiger	2.06993
ERR260192	IGT	Ruminococcus_C	0.883628
ERR260192	IGT	Ruminococcus_D	0.724627
ERR260192	IGT	UBA11524	0.599801
ERR260192	IGT	Dialister	3.04655
ERR260193	T2D	Methanobrevibacter_A	1.00324
ERR260193	T2D	Bifidobacterium	2.14918
ERR260193	T2D	Phocaeicola	1.17587
ERR260193	T2D	Prevotella	6.36996
ERR260193	T2D	Barnesiella	0.805871
ERR260193	T2D	Alistipes	0.858923
ERR260193	T2D	Acetatifactor	2.62131
ERR260193	T2D	Agathobacter	3.25388
ERR260193	T2D	Anaerobutyricum	1.41527
ERR260193	T2D	Anaerostipes	1.98064
ERR260193	T2D	Blautia_A	1.59813
ERR260193	T2D	Fusicatenibacter	0.908912
ERR260193	T2D	Lachnospira	1.14811
ERR260193	T2D	Roseburia	0.980266
ERR260193	T2D	CAG-177	1.91938
ERR260193	T2D	CAG-180	2.84761
ERR260193	T2D	Ruminococcus_E	2.71743
ERR260193	T2D	CAG-170	0.927382
ERR260193	T2D	CAG-83	2.20522
ERR260193	T2D	Faecalibacterium	1.47897
ERR260193	T2D	Gemmiger	3.70211
ERR260193	T2D	Ruminiclostridium_E	1.74128
ERR260193	T2D	CAG-273	2.76747
ERR260193	T2D	CAG-354	0.780254
ERR260193	T2D	PeH17	2.1307
ERR260193	T2D	SFEL01	1.0471
ERR260193	T2D	UBA11524	1.20917
ERR260193	T2D	Phascolarctobacterium	1.00925
ERR260193	T2D	Akkermansia	4.00595
ERR260194	IGT	Methanobrevibacter_A	0.705855
ERR260194	IGT	Bifidobacterium	3.85495
ERR260194	IGT	CAG-1427	1.01078
ERR260194	IGT	Bacteroides	0.519835
ERR260194	IGT	Phocaeicola	0.512907
ERR260194	IGT	Prevotella	0.637287
ERR260194	IGT	Alistipes	1.02563
ERR260194	IGT	Catenibacterium	1.1084
ERR260194	IGT	Holdemanella	1.21653
ERR260194	IGT	Agathobacter	6.42829
ERR260194	IGT	Anaerobutyricum	1.97819
ERR260194	IGT	Anaerostipes	0.864194
ERR260194	IGT	Blautia_A	7.02888
ERR260194	IGT	Dorea	3.50351
ERR260194	IGT	Fusicatenibacter	2.09623
ERR260194	IGT	Mediterraneibacter	1.80246
ERR260194	IGT	UMGS1375	0.947757
ERR260194	IGT	CAG-180	5.15073
ERR260194	IGT	Ruminococcus_E	5.33816
ERR260194	IGT	CAG-103	1.29344
ERR260194	IGT	Faecalibacterium	3.62188
ERR260194	IGT	Gemmiger	2.63624
ERR260194	IGT	Ruminococcus_D	2.82299
ERR260194	IGT	Dialister	2.32771
ERR260194	IGT	Escherichia	0.600621
ERR260195	IGT	Methanobrevibacter_A	3.51249
ERR260195	IGT	Bacteroides	1.20506
ERR260195	IGT	Erysipelatoclostridium	1.43769
ERR260195	IGT	Agathobacter	1.73577
ERR260195	IGT	Anaerostipes	1.10849
ERR260195	IGT	Blautia_A	2.74069
ERR260195	IGT	Dorea	1.85687
ERR260195	IGT	Eubacterium_F	1.00532
ERR260195	IGT	Lachnospira	0.898015
ERR260195	IGT	CAG-217	1.24391
ERR260195	IGT	Ruminococcus_E	4.59562
ERR260195	IGT	Faecalibacterium	5.68717
ERR260195	IGT	Gemmiger	2.83
ERR260196	IGT	Bifidobacterium	0.734332
ERR260196	IGT	Collinsella	1.04325
ERR260196	IGT	Bacteroides	6.6255
ERR260196	IGT	Phocaeicola	5.66843
ERR260196	IGT	Alistipes	2.41802
ERR260196	IGT	Holdemanella	4.05914
ERR260196	IGT	Acetatifactor	1.11814
ERR260196	IGT	Agathobacter	2.19124
ERR260196	IGT	Anaerobutyricum	1.03209
ERR260196	IGT	Anaerostipes	1.48468
ERR260196	IGT	Coprococcus	1.16527
ERR260196	IGT	Fusicatenibacter	1.59979
ERR260196	IGT	Lachnospira	1.07259
ERR260196	IGT	Roseburia	0.859629
ERR260196	IGT	CAG-41	0.532345
ERR260196	IGT	CAG-180	3.54582
ERR260196	IGT	GCA-900066995	1.10385
ERR260196	IGT	Ruminococcus_H	1.73692
ERR260196	IGT	CAG-103	1.72154
ERR260196	IGT	ER4	1.33906
ERR260196	IGT	Faecalibacterium	3.34741
ERR260196	IGT	Ruminococcus_C	2.76865
ERR260196	IGT	Phascolarctobacterium	2.05498
ERR260196	IGT	Akkermansia	0.834989
ERR260197	T2D	Bifidobacterium	5.19169
ERR260197	T2D	Collinsella	0.743046
ERR260197	T2D	CAG-1427	0.826934
ERR260197	T2D	Bacteroides	1.10398
ERR260197	T2D	Phocaeicola	2.30887
ERR260197	T2D	Alistipes	2.81996
ERR260197	T2D	RC9	0.570765
ERR260197	T2D	Holdemanella	2.83169
ERR260197	T2D	Agathobacter	3.21636
ERR260197	T2D	Bariatricus	0.832655
ERR260197	T2D	Blautia_A	1.87496
ERR260197	T2D	CAG-45	1.28083
ERR260197	T2D	Coprococcus	2.97775
ERR260197	T2D	Dorea	1.24425
ERR260197	T2D	Eubacterium_F	0.531165
ERR260197	T2D	Fusicatenibacter	1.00169
ERR260197	T2D	UBA11774	0.66502
ERR260197	T2D	UMGS1375	1.48598
ERR260197	T2D	Eubacterium_R	1.15584
ERR260197	T2D	Ruminococcus_E	3.26812
ERR260197	T2D	CAG-103	1.99246
ERR260197	T2D	CAG-170	0.455835
ERR260197	T2D	CAG-83	1.78821
ERR260197	T2D	ER4	0.758449
ERR260197	T2D	Faecalibacterium	11.4672
ERR260197	T2D	Gemmiger	4.12055
ERR260197	T2D	Ruminiclostridium_E	0.750838
ERR260197	T2D	Ruminococcus_C	1.292
ERR260197	T2D	Ruminococcus_D	1.01259
ERR260197	T2D	CAG-273	1.26645
ERR260197	T2D	UBA11524	1.32173
ERR260198	IGT	Bifidobacterium	0.859149
ERR260198	IGT	Bacteroides	3.75157
ERR260198	IGT	Alistipes	0.44755
ERR260198	IGT	Erysipelatoclostridium	0.878968
ERR260198	IGT	Streptococcus	1.25923
ERR260198	IGT	Agathobacter	4.32857
ERR260198	IGT	Anaerostipes	4.0622
ERR260198	IGT	Bariatricus	0.7262
ERR260198	IGT	Blautia_A	4.45381
ERR260198	IGT	CAG-127	0.91504
ERR260198	IGT	Dorea	1.15496
ERR260198	IGT	Fusicatenibacter	3.12748
ERR260198	IGT	KLE1615	0.603912
ERR260198	IGT	CAG-217	2.03246
ERR260198	IGT	Ruminococcus_E	3.96015
ERR260198	IGT	Faecalibacterium	7.79154
ERR260198	IGT	Gemmiger	6.79588
ERR260198	IGT	Ruminococcus_C	0.564314
ERR260198	IGT	Ruminococcus_D	3.236
ERR260198	IGT	CAG-354	3.27075
ERR260198	IGT	Dialister	1.90134
ERR260198	IGT	Akkermansia	0.998413
ERR260199	IGT	Methanobrevibacter_A	0.925494
ERR260199	IGT	Bifidobacterium	6.09542
ERR260199	IGT	Collinsella	3.52264
ERR260199	IGT	CAG-1427	0.894741
ERR260199	IGT	Bacteroides	1.95911
ERR260199	IGT	Phocaeicola	1.47439
ERR260199	IGT	Prevotella	4.19487
ERR260199	IGT	Alistipes	11.7162
ERR260199	IGT	Agathobacter	0.731517
ERR260199	IGT	Coprococcus	3.13745
ERR260199	IGT	Eubacterium_F	0.782522
ERR260199	IGT	Fusicatenibacter	0.862416
ERR260199	IGT	CAG-177	1.18727
ERR260199	IGT	CAG-217	1.04792
ERR260199	IGT	Ruminococcus_E	4.68131
ERR260199	IGT	CAG-83	1.69083
ERR260199	IGT	Faecalibacterium	3.46605
ERR260199	IGT	Gemmiger	3.36075
ERR260199	IGT	Ruminiclostridium_E	4.92221
ERR260199	IGT	CAG-354	1.24063
ERR260199	IGT	Akkermansia	1.33217
ERR260200	NGT	Methanobrevibacter_A	0.814166
ERR260200	NGT	Collinsella	1.16864
ERR260200	NGT	CAG-1427	0.769625
ERR260200	NGT	Bacteroides	0.996684
ERR260200	NGT	Alistipes	1.07738
ERR260200	NGT	Erysipelatoclostridium	0.84182
ERR260200	NGT	Streptococcus	0.756307
ERR260200	NGT	Agathobacter	4.56701
ERR260200	NGT	Anaerobutyricum	1.28975
ERR260200	NGT	Anaerostipes	3.91289
ERR260200	NGT	Blautia_A	4.01587
ERR260200	NGT	Butyrivibrio_A	3.04296
ERR260200	NGT	Coprococcus	4.85502
ERR260200	NGT	Fusicatenibacter	0.672491
ERR260200	NGT	Lachnospira	0.628956
ERR260200	NGT	UBA11774	0.544697
ERR260200	NGT	CAG-41	0.705688
ERR260200	NGT	CAG-217	3.22755
ERR260200	NGT	Ruminococcus_E	0.90205
ERR260200	NGT	Ruminococcus_H	1.4525
ERR260200	NGT	CAG-103	0.771344
ERR260200	NGT	Faecalibacterium	2.98685
ERR260200	NGT	Gemmiger	5.86386
ERR260200	NGT	Ruminococcus_C	0.573995
ERR260200	NGT	CAG-273	5.96996
ERR260200	NGT	CAG-354	0.97121
ERR260200	NGT	UBA11524	3.15115
ERR260200	NGT	Dialister	2.18722
ERR260200	NGT	Akkermansia	1.09635
ERR260201	IGT	Bacteroides	1.90098
ERR260201	IGT	Phocaeicola	0.696349
ERR260201	IGT	Holdemanella	4.2472
ERR260201	IGT	Agathobacter	8.64035
ERR260201	IGT	Anaerobutyricum	2.35733
ERR260201	IGT	Anaerostipes	2.70055
ERR260201	IGT	Bariatricus	0.787952
ERR260201	IGT	Blautia_A	16.612
ERR260201	IGT	Dorea	1.84152
ERR260201	IGT	Fusicatenibacter	1.45163
ERR260201	IGT	KLE1615	0.990934
ERR260201	IGT	Mediterraneibacter	3.96492
ERR260201	IGT	Roseburia	0.571431
ERR260201	IGT	Ruminococcus_E	10.3126
ERR260201	IGT	UBA1691	2.30191
ERR260201	IGT	Akkermansia	14.0356
ERR260202	T2D	Bifidobacterium	1.9474
ERR260202	T2D	Collinsella	1.52288
ERR260202	T2D	Bacteroides	1.18002
ERR260202	T2D	Phocaeicola	2.1632
ERR260202	T2D	Prevotella	2.39004
ERR260202	T2D	Alistipes	0.6248
ERR260202	T2D	Acetatifactor	0.614182
ERR260202	T2D	Agathobacter	10.6216
ERR260202	T2D	Anaerobutyricum	1.60932
ERR260202	T2D	Anaerostipes	0.989587
ERR260202	T2D	Blautia_A	5.5324
ERR260202	T2D	CAG-45	1.9121
ERR260202	T2D	Dorea	1.23196
ERR260202	T2D	Ruminococcus_A	0.889204
ERR260202	T2D	CAG-177	5.09333
ERR260202	T2D	Ruminococcus_E	3.87632
ERR260202	T2D	CAG-103	0.979511
ERR260202	T2D	CAG-170	0.774661
ERR260202	T2D	CAG-83	0.789211
ERR260202	T2D	ER4	0.952477
ERR260202	T2D	Faecalibacterium	3.4605
ERR260202	T2D	Gemmiger	4.80581
ERR260202	T2D	UBA1394	0.63019
ERR260202	T2D	PeH17	1.34131
ERR260202	T2D	Dialister	4.03109
ERR260202	T2D	Akkermansia	0.624585
ERR260203	IGT	Bacteroides	1.51822
ERR260203	IGT	Phocaeicola	2.54198
ERR260203	IGT	Acetatifactor	1.2526
ERR260203	IGT	Agathobacter	1.69041
ERR260203	IGT	Blautia_A	2.13591
ERR260203	IGT	Butyrivibrio_A	3.19546
ERR260203	IGT	Coprococcus	5.27065
ERR260203	IGT	Lachnospira	3.14532
ERR260203	IGT	UBA11774	1.17841
ERR260203	IGT	CAG-177	1.71969
ERR260203	IGT	Ruminococcus_E	4.63075
ERR260203	IGT	CAG-103	1.20349
ERR260203	IGT	CAG-83	2.11191
ERR260203	IGT	Faecalibacterium	2.74347
ERR260203	IGT	Ruminococcus_D	3.26913
ERR260203	IGT	UBA11524	4.35461
ERR260203	IGT	Dialister	1.08997
ERR260203	IGT	Escherichia	5.09939
ERR260203	IGT	Akkermansia	3.43667
ERR260204	T2D	Methanobrevibacter_A	1.22991
ERR260204	T2D	Bifidobacterium	3.47955
ERR260204	T2D	Bacteroides	2.76015
ERR260204	T2D	Phocaeicola	3.3509
ERR260204	T2D	Holdemanella	2.9732
ERR260204	T2D	Anaerobutyricum	2.65784
ERR260204	T2D	Anaerostipes	1.16818
ERR260204	T2D	Blautia_A	3.3983
ERR260204	T2D	Dorea	1.56356
ERR260204	T2D	Mediterraneibacter	2.82095
ERR260204	T2D	CAG-180	6.33894
ERR260204	T2D	CAG-217	1.01595
ERR260204	T2D	Ruminococcus_E	5.62283
ERR260204	T2D	CAG-103	2.64983
ERR260204	T2D	Gemmiger	2.16215
ERR260204	T2D	UBA1394	2.98466
ERR260204	T2D	PeH17	6.51041
ERR260204	T2D	Akkermansia	1.4208
ERR260205	T2D	Bifidobacterium	0.892293
ERR260205	T2D	Collinsella	1.09221
ERR260205	T2D	Bacteroides	0.794552
ERR260205	T2D	Prevotella	4.13731
ERR260205	T2D	Alistipes	0.753726
ERR260205	T2D	Agathobacter	1.33216
ERR260205	T2D	Anaerostipes	0.934197
ERR260205	T2D	Blautia_A	2.93603
ERR260205	T2D	CAG-127	0.776209
ERR260205	T2D	CAG-45	1.07884
ERR260205	T2D	Coprococcus	4.20533
ERR260205	T2D	Roseburia	0.917142
ERR260205	T2D	CAG-177	2.07382
ERR260205	T2D	Eubacterium_R	1.57906
ERR260205	T2D	Ruminococcus_E	1.71421
ERR260205	T2D	CAG-83	0.924612
ERR260205	T2D	F23-B02	2.02451
ERR260205	T2D	Faecalibacterium	2.35892
ERR260205	T2D	Gemmiger	1.42683
ERR260205	T2D	Ruminococcus_D	1.48708
ERR260205	T2D	CAG-273	2.1742
ERR260205	T2D	PeH17	1.7149
ERR260205	T2D	SFEL01	1.37113
ERR260205	T2D	Phascolarctobacterium	1.40408
ERR260205	T2D	Dialister	1.31473
ERR260206	NGT	Phocaeicola	1.48213
ERR260206	NGT	Prevotella	10.7534
ERR260206	NGT	Blautia_A	1.35344
ERR260206	NGT	CAG-127	2.14597
ERR260206	NGT	Fusicatenibacter	2.04445
ERR260206	NGT	Ruminococcus_E	1.59272
ERR260206	NGT	Ruminococcus_H	1.284
ERR260206	NGT	CAG-103	1.31933
ERR260206	NGT	CAG-110	3.14186
ERR260206	NGT	F23-B02	7.11909
ERR260206	NGT	Faecalibacterium	3.59425
ERR260206	NGT	UBA11524	1.31149
ERR260207	IGT	Bifidobacterium	1.23206
ERR260207	IGT	Collinsella	1.80296
ERR260207	IGT	Agathobacter	9.86372
ERR260207	IGT	Anaerobutyricum	1.18585
ERR260207	IGT	Bariatricus	3.06889
ERR260207	IGT	Blautia_A	4.294
ERR260207	IGT	Dorea	1.25231
ERR260207	IGT	Fusicatenibacter	2.26143
ERR260207	IGT	Roseburia	1.13075
ERR260207	IGT	UMGS1375	1.7026
ERR260207	IGT	Eubacterium_R	1.08637
ERR260207	IGT	Ruminococcus_E	4.65034
ERR260207	IGT	CAG-83	1.05866
ERR260207	IGT	ER4	1.39458
ERR260207	IGT	Faecalibacterium	9.01588
ERR260207	IGT	Gemmiger	9.79115
ERR260207	IGT	Ruminococcus_D	1.61761
ERR260207	IGT	Dialister	3.17477
ERR260208	T2D	Bacteroides	3.92982
ERR260208	T2D	Phocaeicola	2.88074
ERR260208	T2D	Alistipes	0.748184
ERR260208	T2D	Erysipelatoclostridium	0.990416
ERR260208	T2D	Acetatifactor	4.256
ERR260208	T2D	Agathobacter	1.13257
ERR260208	T2D	Anaerobutyricum	0.969346
ERR260208	T2D	Anaerostipes	1.0986
ERR260208	T2D	Blautia_A	3.17398
ERR260208	T2D	CAG-45	3.3659
ERR260208	T2D	Coprococcus	3.41546
ERR260208	T2D	Lachnospira	1.93129
ERR260208	T2D	Roseburia	1.70342
ERR260208	T2D	UBA11774	1.64202
ERR260208	T2D	CAG-41	0.726039
ERR260208	T2D	CAG-177	0.815426
ERR260208	T2D	Ruminococcus_E	1.37783
ERR260208	T2D	UBA1691	1.05127
ERR260208	T2D	CAG-103	1.67957
ERR260208	T2D	CAG-83	1.09439
ERR260208	T2D	ER4	1.17802
ERR260208	T2D	Faecalibacterium	4.95373
ERR260208	T2D	Gemmiger	3.93351
ERR260208	T2D	Ruminococcus_C	0.891056
ERR260208	T2D	CAG-269	3.6972
ERR260208	T2D	CAG-354	1.63148
ERR260208	T2D	UBA11524	3.54649
ERR260208	T2D	Phascolarctobacterium	1.22269
ERR260209	IGT	Methanobrevibacter_A	1.78982
ERR260209	IGT	Alistipes	0.948617
ERR260209	IGT	Catenibacterium	3.30297
ERR260209	IGT	Blautia_A	1.10216
ERR260209	IGT	Coprococcus	1.62358
ERR260209	IGT	Dorea	1.96882
ERR260209	IGT	Roseburia	1.76475
ERR260209	IGT	CAG-177	1.18522
ERR260209	IGT	Eubacterium_R	2.56011
ERR260209	IGT	Ruminococcus_E	9.02855
ERR260209	IGT	Ruminococcus_H	1.03977
ERR260209	IGT	CAG-170	0.985438
ERR260209	IGT	Gemmiger	4.28863
ERR260209	IGT	Ruminiclostridium_E	0.854453
ERR260209	IGT	CAG-354	0.932686
ERR260209	IGT	UBA11524	0.96552
ERR260210	IGT	Methanobrevibacter_A	0.608721
ERR260210	IGT	Bifidobacterium	5.39942
ERR260210	IGT	Collinsella	1.45892
ERR260210	IGT	Bacteroides	1.45872
ERR260210	IGT	Phocaeicola	1.89394
ERR260210	IGT	Alistipes	1.84705
ERR260210	IGT	Agathobacter	8.1991
ERR260210	IGT	Anaerostipes	0.774113
ERR260210	IGT	Coprococcus	3.34024
ERR260210	IGT	Fusicatenibacter	1.2717
ERR260210	IGT	CAG-217	1.43678
ERR260210	IGT	Ruminococcus_E	6.64309
ERR260210	IGT	Ruminococcus_H	1.39627
ERR260210	IGT	CAG-103	4.07477
ERR260210	IGT	CAG-170	0.819456
ERR260210	IGT	CAG-83	1.82388
ERR260210	IGT	ER4	0.714401
ERR260210	IGT	Gemmiger	6.50219
ERR260210	IGT	Ruminococcus_C	1.005
ERR260210	IGT	Ruminococcus_D	0.888183
ERR260210	IGT	UBA11524	3.57673
ERR260210	IGT	Dialister	1.25697
ERR260211	IGT	Bifidobacterium	4.97244
ERR260211	IGT	Bacteroides	0.691671
ERR260211	IGT	Streptococcus	0.745036
ERR260211	IGT	Agathobacter	8.57333
ERR260211	IGT	Anaerobutyricum	1.04367
ERR260211	IGT	Anaerostipes	0.852542
ERR260211	IGT	Blautia_A	3.15555
ERR260211	IGT	Coprococcus	2.11222
ERR260211	IGT	Dorea	2.04705
ERR260211	IGT	Fusicatenibacter	2.05041
ERR260211	IGT	KLE1615	0.796819
ERR260211	IGT	Mediterraneibacter	1.48044
ERR260211	IGT	CAG-180	8.83339
ERR260211	IGT	Ruminococcus_E	7.74895
ERR260211	IGT	CAG-83	2.36326
ERR260211	IGT	ER4	2.12142
ERR260211	IGT	Faecalibacterium	4.331
ERR260211	IGT	Gemmiger	4.53548
ERR260211	IGT	Ruminococcus_C	1.36628
ERR260211	IGT	Ruminococcus_D	3.88423
ERR260211	IGT	Dialister	1.93504
ERR260214	T2D	Bifidobacterium	1.58547
ERR260214	T2D	Streptococcus	10.759
ERR260214	T2D	Agathobacter	2.96302
ERR260214	T2D	Anaerostipes	19.4717
ERR260214	T2D	Blautia_A	17.8155
ERR260214	T2D	Dorea	0.922944
ERR260214	T2D	Mediterraneibacter	2.35781
ERR260214	T2D	Akkermansia	9.56623
ERR260215	IGT	Collinsella	1.88535
ERR260215	IGT	Agathobacter	18.7159
ERR260215	IGT	Blautia_A	9.30775
ERR260215	IGT	Fusicatenibacter	2.2019
ERR260215	IGT	CAG-180	7.34033
ERR260215	IGT	GCA-900066995	2.18973
ERR260215	IGT	Faecalibacterium	2.25503
ERR260215	IGT	UBA1394	2.1278
ERR260217	T2D	Bifidobacterium	1.51913
ERR260217	T2D	Bacteroides	1.63985
ERR260217	T2D	Phocaeicola	1.74729
ERR260217	T2D	Agathobacter	18.7952
ERR260217	T2D	Anaerostipes	2.31282
ERR260217	T2D	CAG-127	3.60814
ERR260217	T2D	UBA11774	1.33171
ERR260217	T2D	CAG-180	2.63966
ERR260217	T2D	Ruminococcus_E	3.66137
ERR260217	T2D	F23-B02	3.10953
ERR260217	T2D	Faecalibacterium	2.1852
ERR260217	T2D	Ruminococcus_D	2.59854
ERR260217	T2D	CAG-273	1.3934
ERR260217	T2D	Dialister	1.54748
ERR260218	NGT	Phocaeicola	3.39809
ERR260218	NGT	RC9	4.96606
ERR260218	NGT	Butyrivibrio_A	5.54468
ERR260218	NGT	CAG-45	2.94874
ERR260218	NGT	Fusicatenibacter	2.21951
ERR260218	NGT	CAG-269	2.89269
ERR260220	T2D	Erysipelatoclostridium	1.76319
ERR260220	T2D	Anaerobutyricum	4.00298
ERR260220	T2D	Anaerostipes	0.94778
ERR260220	T2D	Blautia_A	4.8197
ERR260220	T2D	Dorea	1.95012
ERR260220	T2D	Ruminococcus_E	9.79553
ERR260220	T2D	Ruminococcus_H	4.82008
ERR260220	T2D	UBA1691	1.0666
ERR260220	T2D	CAG-110	1.64045
ERR260220	T2D	CAG-83	2.36955
ERR260220	T2D	ER4	5.36464
ERR260220	T2D	Gemmiger	4.2408
ERR260220	T2D	Ruminococcus_D	1.45649
ERR260220	T2D	Akkermansia	3.03305
ERR260221	T2D	Methanobrevibacter_A	2.73054
ERR260221	T2D	Bacteroides	1.7612
ERR260221	T2D	Phocaeicola	3.14157
ERR260221	T2D	Prevotella	3.09693
ERR260221	T2D	Barnesiella	2.76213
ERR260221	T2D	Lachnospira	1.7915
ERR260221	T2D	CAG-217	1.91821
ERR260221	T2D	CAG-83	3.86207
ERR260221	T2D	SFEL01	1.57741
ERR260221	T2D	Dialister	1.75352
ERR260221	T2D	Akkermansia	1.69865
ERR260222	T2D	Bacteroides	17.2561
ERR260222	T2D	Phocaeicola	8.45338
ERR260222	T2D	Alistipes	5.33498
ERR260222	T2D	Parabacteroides	3.17293
ERR260222	T2D	Agathobacter	3.31446
ERR260222	T2D	Anaerobutyricum	3.56247
ERR260222	T2D	Anaerostipes	3.38301
ERR260222	T2D	Blautia_A	9.63846
ERR260222	T2D	Faecalibacterium	2.91203
ERR260224	T2D	Methanobrevibacter_A	1.04634
ERR260224	T2D	Bacteroides	1.05259
ERR260224	T2D	Phocaeicola	2.92386
ERR260224	T2D	Agathobacter	1.57976
ERR260224	T2D	Blautia_A	3.58363
ERR260224	T2D	Butyrivibrio_A	1.25004
ERR260224	T2D	CAG-127	5.3836
ERR260224	T2D	Fusicatenibacter	1.33263
ERR260224	T2D	KLE1615	1.11255
ERR260224	T2D	Lachnospira	4.12471
ERR260224	T2D	Mediterraneibacter	1.17054
ERR260224	T2D	Roseburia	1.51522
ERR260224	T2D	UBA11774	1.40487
ERR260224	T2D	Eubacterium_R	1.02867
ERR260224	T2D	Ruminococcus_E	2.06952
ERR260224	T2D	F23-B02	1.88977
ERR260224	T2D	Faecalibacterium	1.38294
ERR260224	T2D	Gemmiger	2.59356
ERR260224	T2D	Ruminiclostridium_E	2.06186
ERR260224	T2D	UBA11524	1.41766
ERR260224	T2D	Akkermansia	1.94818
ERR260225	NGT	Methanobrevibacter_A	1.21438
ERR260225	NGT	Bifidobacterium	2.07247
ERR260225	NGT	Bacteroides	1.83984
ERR260225	NGT	Agathobacter	4.81501
ERR260225	NGT	Coprococcus	3.81155
ERR260225	NGT	Fusicatenibacter	1.73398
ERR260225	NGT	GCA-900066995	2.09792
ERR260225	NGT	Ruminococcus_E	6.48592
ERR260225	NGT	CAG-83	2.05155
ERR260225	NGT	Faecalibacterium	3.08784
ERR260225	NGT	Gemmiger	4.95573
ERR260225	NGT	Ruminococcus_D	2.89273
ERR260225	NGT	SFEL01	1.66095
ERR260225	NGT	UBA11524	2.94179
ERR260226	NGT	Methanobrevibacter_A	2.88261
ERR260226	NGT	CAG-1427	2.05093
ERR260226	NGT	Prevotella	0.863547
ERR260226	NGT	RC9	0.979576
ERR260226	NGT	Catenibacterium	0.962711
ERR260226	NGT	Holdemanella	1.2996
ERR260226	NGT	Streptococcus	0.784234
ERR260226	NGT	Butyrivibrio_A	6.04563
ERR260226	NGT	Coprococcus	3.13392
ERR260226	NGT	Dorea	1.10722
ERR260226	NGT	Mediterraneibacter	1.62567
ERR260226	NGT	CAG-177	2.17948
ERR260226	NGT	CAG-180	1.01929
ERR260226	NGT	CAG-217	1.39529
ERR260226	NGT	Ruminococcus_E	3.1763
ERR260226	NGT	CAG-170	2.22884
ERR260226	NGT	CAG-83	1.71143
ERR260226	NGT	Faecalibacterium	1.4851
ERR260226	NGT	Gemmiger	1.07584
ERR260226	NGT	Ruminiclostridium_E	1.41704
ERR260226	NGT	CAG-273	5.43702
ERR260226	NGT	CAG-354	1.62947
ERR260226	NGT	PeH17	1.38059
ERR260226	NGT	SFEL01	1.16354
ERR260226	NGT	Phascolarctobacterium	1.39104
ERR260227	IGT	Erysipelatoclostridium	1.6314
ERR260227	IGT	Agathobacter	7.10596
ERR260227	IGT	Blautia_A	10.0119
ERR260227	IGT	CAG-127	2.18135
ERR260227	IGT	Dorea	4.14734
ERR260227	IGT	Mediterraneibacter	1.29825
ERR260227	IGT	Roseburia	2.83776
ERR260227	IGT	Ruminococcus_A	1.68062
ERR260227	IGT	CAG-217	3.07494
ERR260227	IGT	Ruminococcus_H	1.48998
ERR260227	IGT	Faecalibacterium	2.06243
ERR260227	IGT	Ruminococcus_C	2.22982
ERR260227	IGT	Phascolarctobacterium	2.0986
ERR260227	IGT	Escherichia	15.1691
ERR260227	IGT	Akkermansia	1.99252
ERR260228	T2D	Methanobrevibacter_A	1.63952
ERR260228	T2D	Bifidobacterium	4.07916
ERR260228	T2D	Collinsella	3.22115
ERR260228	T2D	Bacteroides	0.685255
ERR260228	T2D	Phocaeicola	0.58116
ERR260228	T2D	Prevotella	1.03472
ERR260228	T2D	Erysipelatoclostridium	0.921441
ERR260228	T2D	Anaerobutyricum	1.57642
ERR260228	T2D	Anaerostipes	0.699913
ERR260228	T2D	Blautia_A	1.37998
ERR260228	T2D	CAG-127	0.901956
ERR260228	T2D	Coprococcus	1.44357
ERR260228	T2D	Fusicatenibacter	4.37658
ERR260228	T2D	UBA11774	0.642822
ERR260228	T2D	CAG-217	1.40269
ERR260228	T2D	Eubacterium_R	2.54152
ERR260228	T2D	GCA-900066995	0.909363
ERR260228	T2D	Ruminococcus_H	0.64259
ERR260228	T2D	CAG-103	2.49342
ERR260228	T2D	CAG-170	0.785873
ERR260228	T2D	CAG-83	1.03974
ERR260228	T2D	Faecalibacterium	1.46943
ERR260228	T2D	Gemmiger	0.974288
ERR260228	T2D	Ruminococcus_D	0.921326
ERR260228	T2D	CAG-269	1.73164
ERR260228	T2D	CAG-273	3.42042
ERR260228	T2D	PeH17	1.70657
ERR260228	T2D	UBA11524	1.83656
ERR260228	T2D	Phascolarctobacterium	0.573643
ERR260228	T2D	Dialister	2.01896
ERR260228	T2D	Escherichia	2.83306
ERR260229	T2D	Bacteroides	29.6187
ERR260229	T2D	Alistipes	1.85721
ERR260229	T2D	Holdemanella	4.59151
ERR260229	T2D	Agathobacter	2.86434
ERR260229	T2D	Anaerostipes	2.11745
ERR260229	T2D	Blautia_A	10.0874
ERR260229	T2D	Mediterraneibacter	1.2541
ERR260229	T2D	Eubacterium_R	1.58916
ERR260229	T2D	Ruminococcus_E	3.13695
ERR260229	T2D	Dialister	2.31118
ERR260229	T2D	Escherichia	1.91346
ERR260229	T2D	Akkermansia	5.41968
ERR260230	NGT	Methanobrevibacter_A	2.24105
ERR260230	NGT	Bacteroides	3.52021
ERR260230	NGT	Phocaeicola	3.90964
ERR260230	NGT	Barnesiella	2.26054
ERR260230	NGT	Agathobacter	3.76652
ERR260230	NGT	Blautia_A	1.73326
ERR260230	NGT	Butyrivibrio_A	4.2665
ERR260230	NGT	Coprococcus	3.03935
ERR260230	NGT	Fusicatenibacter	1.85776
ERR260230	NGT	Lachnospira	2.27388
ERR260230	NGT	Eubacterium_R	2.53356
ERR260230	NGT	Ruminococcus_E	4.64484
ERR260230	NGT	Ruminococcus_D	2.01308
ERR260230	NGT	PeH17	2.05501
ERR260230	NGT	UBA11524	3.43398
ERR260230	NGT	Escherichia	4.06525
ERR260231	T2D	Bacteroides	1.52816
ERR260231	T2D	Phocaeicola	3.6845
ERR260231	T2D	Agathobacter	2.27625
ERR260231	T2D	Anaerobutyricum	2.00747
ERR260231	T2D	Anaerostipes	1.91576
ERR260231	T2D	Blautia_A	1.63732
ERR260231	T2D	Coprococcus	7.81912
ERR260231	T2D	Fusicatenibacter	3.23316
ERR260231	T2D	GCA-900066995	4.45743
ERR260231	T2D	Faecalibacterium	2.31362
ERR260231	T2D	Gemmiger	2.25715
ERR260231	T2D	Ruminococcus_C	2.03228
ERR260231	T2D	Ruminococcus_D	4.0452
ERR260231	T2D	CAG-269	2.36358
ERR260231	T2D	CAG-354	3.05879
ERR260231	T2D	UBA11524	3.34423
ERR260231	T2D	Phascolarctobacterium	1.4229
ERR260231	T2D	Akkermansia	2.32191
ERR260232	T2D	Phocaeicola	1.38485
ERR260232	T2D	Prevotella	8.92434
ERR260232	T2D	Agathobacter	4.32717
ERR260232	T2D	Anaerobutyricum	1.4449
ERR260232	T2D	Blautia_A	1.83411
ERR260232	T2D	Butyrivibrio_A	6.16307
ERR260232	T2D	Coprococcus	4.00734
ERR260232	T2D	UBA11774	1.28409
ERR260232	T2D	CAG-217	1.67948
ERR260232	T2D	GCA-900066995	1.35699
ERR260232	T2D	Ruminococcus_E	4.0505
ERR260232	T2D	Ruminococcus_H	1.42763
ERR260232	T2D	Faecalibacterium	4.19023
ERR260232	T2D	Ruminococcus_D	2.16346
ERR260232	T2D	CAG-269	1.72968
ERR260233	IGT	Alistipes	3.10591
ERR260233	IGT	Agathobacter	6.07622
ERR260233	IGT	Anaerostipes	5.00249
ERR260233	IGT	Coprococcus	1.19257
ERR260233	IGT	Eubacterium_F	1.97358
ERR260233	IGT	Ruminococcus_E	4.18
ERR260233	IGT	Faecalibacterium	5.22401
ERR260233	IGT	Gemmiger	8.80141
ERR260233	IGT	Ruminococcus_D	4.98444
ERR260233	IGT	CAG-354	1.14779
ERR260233	IGT	Akkermansia	1.21308
ERR260234	T2D	Methanobrevibacter_A	5.56487
ERR260234	T2D	CAG-1427	1.87375
ERR260234	T2D	Anaerobutyricum	2.72573
ERR260234	T2D	Anaerostipes	3.88545
ERR260234	T2D	Blautia_A	2.30387
ERR260234	T2D	Dorea	1.10083
ERR260234	T2D	CAG-177	7.74365
ERR260234	T2D	Ruminococcus_H	1.33757
ERR260234	T2D	CAG-83	2.89702
ERR260234	T2D	F23-B02	2.20484
ERR260234	T2D	Gemmiger	4.36482
ERR260234	T2D	CAG-354	1.91293
ERR260234	T2D	SFEL01	1.20915
ERR260234	T2D	UBA11524	1.85855
ERR260234	T2D	Escherichia	9.95516
ERR260235	T2D	Bifidobacterium	4.28866
ERR260235	T2D	Bacteroides	4.25568
ERR260235	T2D	Erysipelatoclostridium	1.57643
ERR260235	T2D	Holdemanella	2.69747
ERR260235	T2D	Streptococcus	1.61732
ERR260235	T2D	Anaerobutyricum	2.05793
ERR260235	T2D	Anaerostipes	1.90401
ERR260235	T2D	Blautia_A	14.2607
ERR260235	T2D	Mediterraneibacter	2.35183
ERR260235	T2D	Faecalibacterium	3.11171
ERR260235	T2D	Gemmiger	10.0159
ERR260235	T2D	Ruminococcus_D	4.69585
ERR260235	T2D	Dialister	3.36306
ERR260235	T2D	Akkermansia	2.51189
ERR260236	T2D	Methanobrevibacter_A	1.91265
ERR260236	T2D	Collinsella	1.8438
ERR260236	T2D	Prevotella	9.51028
ERR260236	T2D	Catenibacterium	1.93319
ERR260236	T2D	Holdemanella	1.59909
ERR260236	T2D	Agathobacter	1.24472
ERR260236	T2D	CAG-180	7.66734
ERR260236	T2D	Ruminococcus_H	1.88156
ERR260236	T2D	Dialister	13.5397
ERR260237	T2D	Bifidobacterium	3.04214
ERR260237	T2D	Bacteroides	2.15454
ERR260237	T2D	Phocaeicola	1.17825
ERR260237	T2D	Alistipes	1.63506
ERR260237	T2D	Catenibacterium	1.34654
ERR260237	T2D	Agathobacter	14.0898
ERR260237	T2D	Anaerobutyricum	1.03352
ERR260237	T2D	Blautia_A	5.15577
ERR260237	T2D	Coprococcus	1.69623
ERR260237	T2D	CAG-180	2.69512
ERR260237	T2D	Ruminococcus_E	5.24482
ERR260237	T2D	Faecalibacterium	6.34145
ERR260237	T2D	Gemmiger	4.45883
ERR260237	T2D	Ruminococcus_D	5.73574
ERR260237	T2D	Dialister	1.66464
ERR260237	T2D	Akkermansia	2.94561
ERR260238	T2D	Bifidobacterium	1.03987
ERR260238	T2D	Collinsella	1.65653
[truncated: 618 more rows]

## Sheet: MetaBAT2
Supplementary Table S12. Analysis of relative abundance in IGT, IGT and T2D samples. (MetaBAT2)
Sample	Classification	GTDB Genus	Abundance % (excluding unclustered data)
ERR260132	IGT	Bifidobacterium	3.83858
ERR260132	IGT	Phocaeicola	2.71477
ERR260132	IGT	Alistipes	1.21003
ERR260132	IGT	Agathobacter	27.16
ERR260132	IGT	Fusicatenibacter	1.3601
ERR260132	IGT	Eubacterium_R	2.89421
ERR260132	IGT	Gemmiger	1.22759
ERR260132	IGT	Dialister	1.12326
ERR260133	NGT	Bacteroides	4.89827
ERR260133	NGT	Phocaeicola	5.05977
ERR260133	NGT	Acetatifactor	1.79081
ERR260133	NGT	Agathobacter	10.38
ERR260133	NGT	Coprococcus	3.88767
ERR260133	NGT	Eubacterium_F	1.92297
ERR260133	NGT	Fusicatenibacter	1.34141
ERR260133	NGT	KLE1615	1.16982
ERR260133	NGT	Lachnospira	1.4757
ERR260133	NGT	UBA11774	1.62562
ERR260133	NGT	CAG-41	1.4237
ERR260133	NGT	CAG-217	1.31959
ERR260133	NGT	Ruminococcus_E	3.59839
ERR260133	NGT	Ruminiclostridium_E	2.34471
ERR260133	NGT	CAG-273	1.62916
ERR260133	NGT	Dialister	1.55738
ERR260134	IGT	Bifidobacterium	0.395349
ERR260134	IGT	Bacteroides	0.983911
ERR260134	IGT	Alistipes	0.0610097
ERR260134	IGT	Erysipelatoclostridium	0.475137
ERR260134	IGT	Anaerostipes	0.130328
ERR260134	IGT	Blautia_A	0.106169
ERR260134	IGT	Dorea	0.857671
ERR260134	IGT	Fusicatenibacter	0.230482
ERR260134	IGT	CAG-180	0.187196
ERR260134	IGT	Eubacterium_R	0.0771902
ERR260134	IGT	CAG-110	0.136202
ERR260134	IGT	CAG-170	0.330368
ERR260134	IGT	CAG-83	0.199115
ERR260134	IGT	ER4	0.0509968
ERR260134	IGT	Faecalibacterium	0.12712
ERR260134	IGT	Gemmiger	0.0697716
ERR260134	IGT	SFEL01	0.0831328
ERR260134	IGT	Dialister	0.0622987
ERR260135	IGT	CAG-1427	1.07956
ERR260135	IGT	Bacteroides	5.01091
ERR260135	IGT	Phocaeicola	1.24097
ERR260135	IGT	Barnesiella	0.291791
ERR260135	IGT	Alistipes	3.5706
ERR260135	IGT	Parabacteroides	0.226957
ERR260135	IGT	Erysipelatoclostridium	0.35912
ERR260135	IGT	Acetatifactor	0.375151
ERR260135	IGT	Blautia_A	0.478793
ERR260135	IGT	Dorea	0.37834
ERR260135	IGT	Eubacterium_F	0.208423
ERR260135	IGT	KLE1615	0.784992
ERR260135	IGT	Lachnospira	1.70987
ERR260135	IGT	Ruminococcus_A	0.210959
ERR260135	IGT	Eubacterium_R	1.84191
ERR260135	IGT	Ruminococcus_H	0.258466
ERR260135	IGT	CAG-110	1.58793
ERR260135	IGT	CAG-170	1.03367
ERR260135	IGT	ER4	0.587896
ERR260135	IGT	Faecalibacterium	0.498933
ERR260135	IGT	Gemmiger	1.05496
ERR260135	IGT	Ruminococcus_D	1.23417
ERR260135	IGT	Phascolarctobacterium	0.50106
ERR260136	NGT	Bacteroides	0.857942
ERR260136	NGT	Phocaeicola	1.50276
ERR260136	NGT	Prevotella	1.74067
ERR260136	NGT	RC9	0.909348
ERR260136	NGT	Acetatifactor	1.7819
ERR260136	NGT	Agathobacter	4.70644
ERR260136	NGT	Anaerostipes	0.739032
ERR260136	NGT	Blautia_A	2.53264
ERR260136	NGT	CAG-127	1.53944
ERR260136	NGT	CAG-45	1.42912
ERR260136	NGT	Fusicatenibacter	3.02142
ERR260136	NGT	KLE1615	0.816685
ERR260136	NGT	UMGS1375	1.01553
ERR260136	NGT	CAG-217	0.840186
ERR260136	NGT	Ruminococcus_E	7.5946
ERR260136	NGT	Faecalibacterium	0.903566
ERR260136	NGT	Gemmiger	2.46436
ERR260136	NGT	Phascolarctobacterium	0.882322
ERR260137	NGT	Methanobrevibacter_A	1.06192
ERR260137	NGT	RC9	0.884618
ERR260137	NGT	Agathobacter	1.38693
ERR260137	NGT	Mediterraneibacter	2.67449
ERR260137	NGT	Eubacterium_R	1.45838
ERR260137	NGT	Ruminococcus_E	5.04051
ERR260137	NGT	Faecalibacterium	1.19969
ERR260137	NGT	Gemmiger	1.15969
ERR260137	NGT	Ruminiclostridium_E	1.62886
ERR260137	NGT	CAG-273	1.53502
ERR260137	NGT	PeH17	0.860599
ERR260137	NGT	Dialister	1.03053
ERR260138	NGT	Methanobrevibacter_A	1.25079
ERR260138	NGT	Bifidobacterium	1.2283
ERR260138	NGT	Collinsella	0.886257
ERR260138	NGT	Erysipelatoclostridium	1.20869
ERR260138	NGT	Anaerobutyricum	1.5286
ERR260138	NGT	Anaerostipes	2.65502
ERR260138	NGT	Blautia_A	6.41253
ERR260138	NGT	Dorea	2.45452
ERR260138	NGT	Mediterraneibacter	2.25714
ERR260138	NGT	Ruminococcus_A	0.765708
ERR260138	NGT	Ruminococcus_E	3.49995
ERR260138	NGT	Ruminococcus_H	0.48869
ERR260138	NGT	UBA1691	1.17372
ERR260138	NGT	CAG-83	1.06632
ERR260138	NGT	Gemmiger	2.8286
ERR260138	NGT	CAG-273	0.470538
ERR260138	NGT	PeH17	0.921261
ERR260138	NGT	Akkermansia	0.456571
ERR260139	NGT	Bifidobacterium	1.27944
ERR260139	NGT	Collinsella	1.13063
ERR260139	NGT	Agathobacter	7.93437
ERR260139	NGT	Anaerobutyricum	0.862367
ERR260139	NGT	Anaerostipes	2.46334
ERR260139	NGT	Blautia_A	3.74142
ERR260139	NGT	Coprococcus	0.810666
ERR260139	NGT	Dorea	1.45923
ERR260139	NGT	Eubacterium_R	4.06345
ERR260139	NGT	Ruminococcus_E	7.35653
ERR260139	NGT	CAG-110	0.834518
ERR260139	NGT	CAG-83	1.15709
ERR260139	NGT	F23-B02	0.87644
ERR260139	NGT	Gemmiger	1.37613
ERR260140	IGT	CAG-1427	1.0853
ERR260140	IGT	Bacteroides	7.13906
ERR260140	IGT	Phocaeicola	2.96701
ERR260140	IGT	Barnesiella	1.14607
ERR260140	IGT	Erysipelatoclostridium	2.02684
ERR260140	IGT	Agathobacter	2.71724
ERR260140	IGT	Anaerostipes	1.21859
ERR260140	IGT	Blautia_A	8.99671
ERR260140	IGT	CAG-127	1.18662
ERR260140	IGT	Fusicatenibacter	1.81223
ERR260140	IGT	Mediterraneibacter	1.36616
ERR260140	IGT	Dialister	1.88243
ERR260141	NGT	Collinsella	1.55962
ERR260141	NGT	Erysipelatoclostridium	0.977258
ERR260141	NGT	Anaerostipes	1.70779
ERR260141	NGT	Blautia_A	9.41812
ERR260141	NGT	CAG-127	1.45463
ERR260141	NGT	Dorea	3.43103
ERR260141	NGT	Mediterraneibacter	2.74802
ERR260141	NGT	CAG-177	5.1941
ERR260141	NGT	CAG-217	0.953978
ERR260141	NGT	Ruminococcus_E	2.94961
ERR260141	NGT	CAG-170	0.989765
ERR260141	NGT	Gemmiger	3.65564
ERR260141	NGT	UBA1394	1.31725
ERR260141	NGT	CAG-273	2.8316
ERR260141	NGT	CAG-354	2.60164
ERR260141	NGT	Akkermansia	2.87273
ERR260142	NGT	Bifidobacterium	4.27069
ERR260142	NGT	Collinsella	1.12086
ERR260142	NGT	CAG-1427	0.73567
ERR260142	NGT	Alistipes	0.653923
ERR260142	NGT	Streptococcus	2.15045
ERR260142	NGT	Agathobacter	0.891851
ERR260142	NGT	Blautia_A	4.14598
ERR260142	NGT	Coprococcus	2.08459
ERR260142	NGT	CAG-180	2.36575
ERR260142	NGT	Ruminococcus_E	7.15673
ERR260142	NGT	Ruminococcus_H	0.789411
ERR260142	NGT	CAG-83	1.05889
ERR260142	NGT	Faecalibacterium	0.95735
ERR260142	NGT	Gemmiger	3.02349
ERR260142	NGT	Ruminococcus_C	0.832867
ERR260142	NGT	PeH17	0.660986
ERR260143	NGT	Methanobrevibacter_A	3.63797
ERR260143	NGT	CAG-1427	0.787359
ERR260143	NGT	Alistipes	1.07929
ERR260143	NGT	Erysipelatoclostridium	2.18473
ERR260143	NGT	Holdemanella	2.91713
ERR260143	NGT	Anaerostipes	1.41853
ERR260143	NGT	Coprococcus	4.21513
ERR260143	NGT	Dorea	1.07194
ERR260143	NGT	Mediterraneibacter	1.47131
ERR260143	NGT	Ruminococcus_E	8.56726
ERR260143	NGT	F23-B02	2.79416
ERR260143	NGT	Ruminiclostridium_E	0.856777
ERR260143	NGT	CAG-273	2.67451
ERR260143	NGT	PeH17	2.73511
ERR260143	NGT	SFEL01	1.58197
ERR260143	NGT	Phascolarctobacterium	0.656476
ERR260143	NGT	Akkermansia	2.57091
ERR260144	NGT	Holdemanella	1.2945
ERR260144	NGT	Agathobacter	9.33285
ERR260144	NGT	Anaerostipes	1.84602
ERR260144	NGT	Blautia_A	1.67122
ERR260144	NGT	Coprococcus	1.27817
ERR260144	NGT	Fusicatenibacter	1.1392
ERR260144	NGT	KLE1615	1.46199
ERR260144	NGT	Lachnospira	0.909205
ERR260144	NGT	Eubacterium_R	0.977073
ERR260144	NGT	Ruminococcus_E	2.13014
ERR260144	NGT	Gemmiger	1.37158
ERR260144	NGT	UBA11524	1.53815
ERR260145	IGT	Bifidobacterium	3.96044
ERR260145	IGT	Holdemanella	2.79422
ERR260145	IGT	Agathobacter	0.735545
ERR260145	IGT	Anaerobutyricum	2.03858
ERR260145	IGT	Anaerostipes	1.0793
ERR260145	IGT	Blautia_A	2.67106
ERR260145	IGT	Dorea	0.915035
ERR260145	IGT	Mediterraneibacter	1.97359
ERR260145	IGT	Ruminococcus_A	1.90948
ERR260145	IGT	Ruminococcus_H	1.25645
ERR260145	IGT	UBA1691	1.80044
ERR260145	IGT	CAG-103	0.745334
ERR260145	IGT	CAG-83	0.649187
ERR260145	IGT	Gemmiger	7.47775
ERR260145	IGT	Dialister	1.97517
ERR260146	NGT	Bifidobacterium	1.77227
ERR260146	NGT	Bacteroides	1.15028
ERR260146	NGT	Parabacteroides	1.7943
ERR260146	NGT	Erysipelatoclostridium	0.953518
ERR260146	NGT	Agathobacter	3.06758
ERR260146	NGT	Anaerostipes	5.93863
ERR260146	NGT	Dorea	1.37658
ERR260146	NGT	Fusicatenibacter	1.31421
ERR260146	NGT	UMGS1375	1.50173
ERR260146	NGT	Faecalibacterium	2.77138
ERR260146	NGT	Dialister	3.07009
ERR260147	NGT	Methanobrevibacter_A	2.49412
ERR260147	NGT	CAG-1427	1.49761
ERR260147	NGT	Bacteroides	2.5005
ERR260147	NGT	Streptococcus	1.23238
ERR260147	NGT	CAG-177	3.04398
ERR260147	NGT	Ruminococcus_E	1.48349
ERR260147	NGT	CAG-170	0.809278
ERR260147	NGT	CAG-83	2.20048
ERR260147	NGT	F23-B02	1.51452
ERR260147	NGT	Gemmiger	0.988652
ERR260147	NGT	CAG-273	2.81482
ERR260147	NGT	SFEL01	1.25285
ERR260147	NGT	UBA11524	1.05614
ERR260147	NGT	Dialister	2.13554
ERR260147	NGT	Escherichia	8.41156
ERR260147	NGT	Akkermansia	2.71679
ERR260148	NGT	Bifidobacterium	3.98962
ERR260148	NGT	Collinsella	1.28687
ERR260148	NGT	Bacteroides	2.6872
ERR260148	NGT	Phocaeicola	7.69212
ERR260148	NGT	Parabacteroides	1.55144
ERR260148	NGT	Streptococcus	3.52498
ERR260148	NGT	Anaerostipes	2.1667
ERR260148	NGT	Blautia_A	4.10435
ERR260148	NGT	Dorea	1.13609
ERR260148	NGT	Mediterraneibacter	1.81209
ERR260148	NGT	Eubacterium_R	1.58499
ERR260148	NGT	Faecalibacterium	4.74626
ERR260149	IGT	Bacteroides	3.30031
ERR260149	IGT	Phocaeicola	3.4736
ERR260149	IGT	Barnesiella	0.858221
ERR260149	IGT	Alistipes	3.69978
ERR260149	IGT	Streptococcus	2.55149
ERR260149	IGT	Agathobacter	2.89512
ERR260149	IGT	Blautia_A	1.30575
ERR260149	IGT	Coprococcus	15.5589
ERR260149	IGT	Lachnospira	0.866513
ERR260149	IGT	Mediterraneibacter	0.726855
ERR260149	IGT	Eubacterium_R	0.678619
ERR260149	IGT	Ruminococcus_E	3.83185
ERR260149	IGT	CAG-110	0.815502
ERR260149	IGT	CAG-83	1.31745
ERR260149	IGT	ER4	1.32076
ERR260149	IGT	Faecalibacterium	4.0719
ERR260149	IGT	Gemmiger	2.48186
ERR260149	IGT	CAG-269	0.980017
ERR260149	IGT	UBA11524	2.36302
ERR260150	NGT	Bacteroides	0.637568
ERR260150	NGT	Phocaeicola	1.58653
ERR260150	NGT	Alistipes	0.888394
ERR260150	NGT	Erysipelatoclostridium	0.889664
ERR260150	NGT	Agathobacter	1.02524
ERR260150	NGT	Anaerobutyricum	1.17509
ERR260150	NGT	Blautia_A	2.351
ERR260150	NGT	Fusicatenibacter	0.729482
ERR260150	NGT	Mediterraneibacter	1.56273
ERR260150	NGT	CAG-41	0.562316
ERR260150	NGT	Eubacterium_R	1.99994
ERR260150	NGT	CAG-83	0.693655
ERR260150	NGT	ER4	1.01313
ERR260150	NGT	Faecalibacterium	0.714976
ERR260150	NGT	Gemmiger	1.15228
ERR260150	NGT	Ruminococcus_D	0.360738
ERR260151	NGT	Phocaeicola	1.03551
ERR260151	NGT	Prevotella	4.04726
ERR260151	NGT	RC9	7.08135
ERR260151	NGT	Butyrivibrio_A	4.79678
ERR260151	NGT	Lachnospira	0.773704
ERR260151	NGT	CAG-180	1.02726
ERR260151	NGT	Ruminococcus_E	4.23742
ERR260151	NGT	Ruminiclostridium_E	1.22093
ERR260151	NGT	CAG-273	2.08084
ERR260151	NGT	Phascolarctobacterium	1.3279
ERR260152	NGT	Collinsella	1.28312
ERR260152	NGT	Prevotella	1.15803
ERR260152	NGT	Holdemanella	1.70173
ERR260152	NGT	Agathobacter	5.89586
ERR260152	NGT	Blautia_A	1.34176
ERR260152	NGT	CAG-127	1.63741
ERR260152	NGT	Dorea	2.90396
ERR260152	NGT	Eubacterium_R	1.56669
ERR260152	NGT	Faecalibacterium	2.31505
ERR260152	NGT	UBA1394	1.5879
ERR260153	T2D	Collinsella	1.01762
ERR260153	T2D	Holdemanella	1.90921
ERR260153	T2D	Streptococcus	6.10204
ERR260153	T2D	Acetatifactor	1.04871
ERR260153	T2D	Agathobacter	1.26835
ERR260153	T2D	CAG-127	0.941292
ERR260153	T2D	Ruminococcus_A	0.775189
ERR260153	T2D	CAG-177	1.8418
ERR260153	T2D	Ruminococcus_H	1.54021
ERR260153	T2D	CAG-110	0.971867
ERR260153	T2D	CAG-83	1.10416
ERR260153	T2D	Ruminococcus_D	1.63659
ERR260153	T2D	CAG-269	1.18502
ERR260153	T2D	UBA11524	1.20663
ERR260153	T2D	Escherichia	2.17362
ERR260154	IGT	Bifidobacterium	3.67519
ERR260154	IGT	Bacteroides	0.837836
ERR260154	IGT	Phocaeicola	1.5742
ERR260154	IGT	Prevotella	1.02523
ERR260154	IGT	Agathobacter	9.44945
ERR260154	IGT	Anaerostipes	0.953085
ERR260154	IGT	Fusicatenibacter	1.48437
ERR260154	IGT	Eubacterium_R	2.37587
ERR260154	IGT	Ruminococcus_E	2.71707
ERR260154	IGT	Ruminococcus_H	1.24996
ERR260154	IGT	CAG-83	1.00881
ERR260154	IGT	Faecalibacterium	1.70236
ERR260154	IGT	Gemmiger	1.72683
ERR260154	IGT	Ruminococcus_D	2.47571
ERR260154	IGT	Dialister	1.10408
ERR260155	NGT	CAG-1427	0.947802
ERR260155	NGT	Alistipes	0.892585
ERR260155	NGT	Anaerobutyricum	2.37927
ERR260155	NGT	Anaerostipes	1.64812
ERR260155	NGT	CAG-127	4.81837
ERR260155	NGT	Lachnospira	0.902363
ERR260155	NGT	Mediterraneibacter	1.57494
ERR260155	NGT	CAG-217	0.970912
ERR260155	NGT	Faecalibacterium	3.47271
ERR260155	NGT	Gemmiger	1.21546
ERR260155	NGT	Ruminococcus_D	1.11018
ERR260155	NGT	CAG-269	7.60754
ERR260155	NGT	Dialister	4.21442
ERR260155	NGT	Akkermansia	1.08331
ERR260156	NGT	Bifidobacterium	2.62962
ERR260156	NGT	Holdemanella	1.76028
ERR260156	NGT	Streptococcus	1.04793
ERR260156	NGT	Agathobacter	14.4956
ERR260156	NGT	Blautia_A	1.42978
ERR260156	NGT	Coprococcus	1.41836
ERR260156	NGT	CAG-180	3.52194
ERR260156	NGT	Ruminococcus_E	3.69848
ERR260156	NGT	Ruminococcus_H	1.61859
ERR260156	NGT	Faecalibacterium	1.69262
ERR260156	NGT	Gemmiger	1.5437
ERR260156	NGT	Ruminococcus_D	1.69161
ERR260156	NGT	Dialister	2.3778
ERR260157	NGT	Catenibacterium	2.29623
ERR260157	NGT	Agathobacter	7.36165
ERR260157	NGT	Anaerostipes	1.73733
ERR260157	NGT	Blautia_A	3.4557
ERR260157	NGT	Fusicatenibacter	2.44544
ERR260157	NGT	GCA-900066995	1.24068
ERR260157	NGT	Ruminococcus_E	6.6799
ERR260157	NGT	Faecalibacterium	2.56971
ERR260157	NGT	Ruminococcus_D	2.24287
ERR260157	NGT	CAG-269	1.80457
ERR260158	NGT	Methanobrevibacter_A	1.81085
ERR260158	NGT	Bacteroides	2.64432
ERR260158	NGT	CAG-217	1.80379
ERR260158	NGT	CAG-103	1.92689
ERR260158	NGT	Gemmiger	2.83862
ERR260158	NGT	Ruminococcus_D	0.998243
ERR260158	NGT	CAG-273	24.9515
ERR260158	NGT	Dialister	2.26667
ERR260158	NGT	Akkermansia	1.86786
ERR260159	NGT	Bifidobacterium	1.22702
ERR260159	NGT	Bacteroides	4.59789
ERR260159	NGT	Alistipes	2.64888
ERR260159	NGT	Streptococcus	1.25507
ERR260159	NGT	Acetatifactor	2.45663
ERR260159	NGT	Agathobacter	3.25239
ERR260159	NGT	Anaerostipes	1.09417
ERR260159	NGT	Blautia_A	2.35578
ERR260159	NGT	Dorea	1.27652
ERR260159	NGT	Fusicatenibacter	1.32682
ERR260159	NGT	Lachnospira	1.08454
ERR260159	NGT	Roseburia	1.38294
ERR260159	NGT	Eubacterium_R	1.27507
ERR260159	NGT	Ruminococcus_E	2.40259
ERR260159	NGT	CAG-83	1.52934
ERR260159	NGT	ER4	1.59218
ERR260159	NGT	Faecalibacterium	1.31775
ERR260159	NGT	Gemmiger	1.36801
ERR260159	NGT	Ruminococcus_D	2.8379
ERR260159	NGT	UBA11524	2.68608
ERR260159	NGT	Dialister	4.77047
ERR260159	NGT	Akkermansia	0.964594
ERR260160	IGT	Collinsella	2.56287
ERR260160	IGT	Bacteroides	3.44888
ERR260160	IGT	Phocaeicola	6.97811
ERR260160	IGT	Erysipelatoclostridium	1.32234
ERR260160	IGT	Agathobacter	7.67904
ERR260160	IGT	Anaerostipes	1.93099
ERR260160	IGT	Blautia_A	4.06068
ERR260160	IGT	Eubacterium_F	1.67198
ERR260160	IGT	Fusicatenibacter	2.43296
ERR260160	IGT	Mediterraneibacter	1.95546
ERR260160	IGT	Ruminococcus_H	2.26735
ERR260160	IGT	Gemmiger	2.99236
ERR260160	IGT	Ruminococcus_D	11.5407
ERR260160	IGT	Akkermansia	1.25847
ERR260161	T2D	Bifidobacterium	0.583099
ERR260161	T2D	Collinsella	0.301843
ERR260161	T2D	Bacteroides	0.386645
ERR260161	T2D	Erysipelatoclostridium	0.775167
ERR260161	T2D	Streptococcus	0.474156
ERR260161	T2D	Agathobacter	2.28389
ERR260161	T2D	Anaerostipes	2.52009
ERR260161	T2D	Blautia_A	3.10134
ERR260161	T2D	Dorea	0.604867
ERR260161	T2D	Fusicatenibacter	0.689484
ERR260161	T2D	Lachnospira	0.600711
ERR260161	T2D	Roseburia	1.14229
ERR260161	T2D	UBA11774	0.71808
ERR260161	T2D	CAG-41	0.588206
ERR260161	T2D	Eubacterium_R	1.14309
ERR260161	T2D	CAG-83	0.280483
ERR260161	T2D	Gemmiger	1.49931
ERR260161	T2D	Ruminococcus_D	5.22017
ERR260161	T2D	Dialister	0.550727
ERR260162	NGT	Collinsella	0.318597
ERR260162	NGT	CAG-1427	0.209791
ERR260162	NGT	Bacteroides	0.32043
ERR260162	NGT	Prevotella	1.80802
ERR260162	NGT	Alistipes	0.233776
ERR260162	NGT	Streptococcus	0.65033
ERR260162	NGT	Agathobacter	3.14266
ERR260162	NGT	Anaerostipes	0.412238
ERR260162	NGT	Blautia_A	1.02213
ERR260162	NGT	Coprococcus	1.57279
ERR260162	NGT	Eubacterium_F	0.320961
ERR260162	NGT	Fusicatenibacter	0.654923
ERR260162	NGT	KLE1615	0.451887
ERR260162	NGT	Lachnospira	0.616328
ERR260162	NGT	Roseburia	0.609244
ERR260162	NGT	UBA11774	0.436223
ERR260162	NGT	UMGS1375	0.46337
ERR260162	NGT	CAG-41	0.239147
ERR260162	NGT	Eubacterium_R	1.41626
ERR260162	NGT	Ruminococcus_H	0.338862
ERR260162	NGT	CAG-103	0.853107
ERR260162	NGT	CAG-110	0.247136
ERR260162	NGT	CAG-83	0.664508
ERR260162	NGT	ER4	0.271952
ERR260162	NGT	Faecalibacterium	1.28312
ERR260162	NGT	Gemmiger	1.55681
ERR260162	NGT	Ruminiclostridium_E	0.646895
ERR260162	NGT	Ruminococcus_C	0.933072
ERR260162	NGT	CAG-273	0.587682
ERR260162	NGT	UBA11524	0.308857
ERR260163	NGT	Collinsella	1.50188
ERR260163	NGT	Bacteroides	1.23553
ERR260163	NGT	Phocaeicola	0.622067
ERR260163	NGT	Alistipes	1.52214
ERR260163	NGT	Holdemanella	0.871051
ERR260163	NGT	Anaerostipes	1.64984
ERR260163	NGT	Blautia_A	1.30597
ERR260163	NGT	Mediterraneibacter	0.550667
ERR260163	NGT	CAG-217	1.50432
ERR260163	NGT	CAG-110	0.733962
ERR260163	NGT	CAG-83	5.17108
ERR260163	NGT	Faecalibacterium	1.64965
ERR260163	NGT	Gemmiger	3.45566
ERR260163	NGT	Ruminiclostridium_E	0.508943
ERR260163	NGT	CAG-273	4.63964
ERR260163	NGT	PeH17	1.23916
ERR260163	NGT	Akkermansia	1.55362
ERR260164	IGT	Bacteroides	1.11795
ERR260164	IGT	Phocaeicola	2.10544
ERR260164	IGT	Alistipes	2.05689
ERR260164	IGT	Agathobacter	9.23164
ERR260164	IGT	Anaerostipes	0.491186
ERR260164	IGT	Blautia_A	0.905853
ERR260164	IGT	CAG-127	0.561406
ERR260164	IGT	Coprococcus	1.74265
ERR260164	IGT	KLE1615	0.669795
ERR260164	IGT	Lachnospira	1.20218
ERR260164	IGT	Mediterraneibacter	0.442446
ERR260164	IGT	Ruminococcus_A	0.665876
ERR260164	IGT	Eubacterium_R	0.743406
ERR260164	IGT	Faecalibacterium	7.01494
ERR260164	IGT	UBA11524	1.72341
ERR260164	IGT	Dialister	1.40206
ERR260165	IGT	CAG-1427	0.292131
ERR260165	IGT	Bacteroides	1.40912
ERR260165	IGT	Erysipelatoclostridium	0.196393
ERR260165	IGT	Acetatifactor	0.781395
ERR260165	IGT	Agathobacter	1.14642
ERR260165	IGT	Anaerobutyricum	1.11366
ERR260165	IGT	Blautia_A	1.47928
ERR260165	IGT	CAG-127	1.45644
ERR260165	IGT	Coprococcus	1.44626
ERR260165	IGT	Eubacterium_F	0.32374
ERR260165	IGT	Fusicatenibacter	0.394386
ERR260165	IGT	KLE1615	0.554091
ERR260165	IGT	Lachnospira	0.656823
ERR260165	IGT	Mediterraneibacter	0.731207
ERR260165	IGT	UMGS1375	0.326234
ERR260165	IGT	CAG-177	1.73065
ERR260165	IGT	ER4	0.232377
ERR260165	IGT	Faecalibacterium	1.55043
ERR260165	IGT	Gemmiger	3.59438
ERR260165	IGT	Akkermansia	0.379654
ERR260166	NGT	Methanobrevibacter_A	1.69117
ERR260166	NGT	Collinsella	0.660306
ERR260166	NGT	Bacteroides	1.0137
ERR260166	NGT	Phocaeicola	1.2544
ERR260166	NGT	Erysipelatoclostridium	0.415702
ERR260166	NGT	Agathobacter	2.55043
ERR260166	NGT	Anaerostipes	0.450567
ERR260166	NGT	Coprococcus	0.658955
ERR260166	NGT	Mediterraneibacter	0.459363
ERR260166	NGT	CAG-177	1.59781
ERR260166	NGT	Ruminococcus_E	0.425247
ERR260166	NGT	CAG-103	0.474994
ERR260166	NGT	CAG-170	1.76802
ERR260166	NGT	F23-B02	0.619273
ERR260166	NGT	Gemmiger	0.664683
ERR260166	NGT	CAG-273	0.997538
ERR260166	NGT	SFEL01	0.488711
ERR260166	NGT	UBA11524	6.26937
ERR260166	NGT	Phascolarctobacterium	0.890851
ERR260166	NGT	Akkermansia	2.41917
ERR260167	T2D	Bifidobacterium	0.392941
ERR260167	T2D	Bacteroides	8.32041
ERR260167	T2D	Phocaeicola	3.0527
ERR260167	T2D	Parabacteroides	0.939939
ERR260167	T2D	Acetatifactor	0.916402
ERR260167	T2D	Agathobacter	6.41203
ERR260167	T2D	Anaerobutyricum	0.370058
ERR260167	T2D	Anaerostipes	0.655974
ERR260167	T2D	Blautia_A	0.571163
ERR260167	T2D	Dorea	0.384765
ERR260167	T2D	Mediterraneibacter	1.27704
ERR260167	T2D	Roseburia	0.518694
ERR260167	T2D	Ruminococcus_H	0.448652
ERR260167	T2D	UBA1691	0.846839
ERR260167	T2D	CAG-83	0.870734
ERR260167	T2D	ER4	0.523378
ERR260167	T2D	Faecalibacterium	2.7768
ERR260167	T2D	Ruminiclostridium_E	0.464647
ERR260167	T2D	Akkermansia	1.7049
ERR260168	IGT	Bifidobacterium	0.409609
ERR260168	IGT	CAG-1427	0.300372
ERR260168	IGT	Bacteroides	1.8581
ERR260168	IGT	Phocaeicola	0.238312
ERR260168	IGT	Erysipelatoclostridium	0.389479
ERR260168	IGT	Holdemanella	1.44036
ERR260168	IGT	Streptococcus	0.266227
ERR260168	IGT	Agathobacter	8.10866
ERR260168	IGT	Anaerostipes	0.56599
ERR260168	IGT	Blautia_A	1.80389
ERR260168	IGT	Dorea	1.08291
ERR260168	IGT	Mediterraneibacter	0.326597
ERR260168	IGT	Ruminococcus_A	0.449799
ERR260168	IGT	UMGS1375	0.560166
ERR260168	IGT	Ruminococcus_E	2.6223
ERR260168	IGT	UBA1691	0.86655
ERR260168	IGT	CAG-83	0.331182
ERR260168	IGT	Faecalibacterium	1.15199
ERR260168	IGT	Gemmiger	0.377573
ERR260168	IGT	Ruminococcus_C	1.75211
ERR260168	IGT	Dialister	0.414852
ERR260169	IGT	Bacteroides	5.9229
ERR260169	IGT	Parabacteroides	2.01995
ERR260169	IGT	RC9	1.19869
ERR260169	IGT	Holdemanella	1.22378
ERR260169	IGT	Agathobacter	3.33222
ERR260169	IGT	Butyrivibrio_A	5.62881
ERR260169	IGT	Coprococcus	4.61755
ERR260169	IGT	Fusicatenibacter	1.14051
ERR260169	IGT	Lachnospira	1.79205
ERR260169	IGT	Roseburia	2.16856
ERR260169	IGT	GCA-900066995	6.10788
ERR260169	IGT	ER4	1.07845
ERR260169	IGT	Gemmiger	1.38741
ERR260169	IGT	Ruminiclostridium_E	5.91145
ERR260169	IGT	UBA1394	1.04725
ERR260170	T2D	Bifidobacterium	1.30494
ERR260170	T2D	Collinsella	1.46176
ERR260170	T2D	Bacteroides	4.93002
ERR260170	T2D	Phocaeicola	4.92618
ERR260170	T2D	Alistipes	9.91987
ERR260170	T2D	Parabacteroides	1.07834
ERR260170	T2D	Erysipelatoclostridium	0.656738
ERR260170	T2D	Agathobacter	0.542735
ERR260170	T2D	Anaerostipes	2.5805
ERR260170	T2D	Blautia_A	2.65058
ERR260170	T2D	Fusicatenibacter	0.927632
ERR260170	T2D	Mediterraneibacter	1.24639
ERR260170	T2D	Eubacterium_R	2.64074
ERR260170	T2D	CAG-103	1.24384
ERR260170	T2D	CAG-110	2.31065
ERR260170	T2D	CAG-83	3.52358
ERR260170	T2D	Faecalibacterium	1.1151
ERR260170	T2D	Gemmiger	5.8995
ERR260171	T2D	Collinsella	0.444332
ERR260171	T2D	CAG-1427	0.368526
ERR260171	T2D	Bacteroides	3.12574
ERR260171	T2D	Phocaeicola	0.915858
ERR260171	T2D	Prevotella	2.89082
ERR260171	T2D	Alistipes	0.744691
ERR260171	T2D	RC9	0.410677
ERR260171	T2D	Erysipelatoclostridium	0.343549
ERR260171	T2D	Streptococcus	0.431906
ERR260171	T2D	Acetatifactor	1.28999
ERR260171	T2D	Agathobacter	0.853966
ERR260171	T2D	Anaerostipes	0.469112
ERR260171	T2D	Blautia_A	2.77613
ERR260171	T2D	Coprococcus	0.299612
ERR260171	T2D	Eubacterium_F	0.238835
ERR260171	T2D	Fusicatenibacter	1.11391
ERR260171	T2D	Roseburia	0.473563
ERR260171	T2D	UBA11774	0.640806
ERR260171	T2D	CAG-41	0.280984
ERR260171	T2D	CAG-180	1.14942
ERR260171	T2D	CAG-217	0.269555
ERR260171	T2D	Ruminococcus_E	0.934891
ERR260171	T2D	CAG-103	0.722832
ERR260171	T2D	CAG-110	0.426394
ERR260171	T2D	CAG-170	0.282308
ERR260171	T2D	ER4	0.32967
ERR260171	T2D	Faecalibacterium	1.45517
ERR260171	T2D	Gemmiger	7.70022
ERR260171	T2D	Ruminococcus_D	1.25915
ERR260171	T2D	PeH17	0.292908
ERR260171	T2D	Akkermansia	0.2965
ERR260172	IGT	Bifidobacterium	1.31648
ERR260172	IGT	Collinsella	1.57802
ERR260172	IGT	CAG-1427	0.54217
ERR260172	IGT	Bacteroides	1.8094
ERR260172	IGT	Phocaeicola	1.23273
ERR260172	IGT	Catenibacterium	0.733378
ERR260172	IGT	Agathobacter	6.44797
ERR260172	IGT	Anaerobutyricum	0.590677
ERR260172	IGT	Anaerostipes	0.536141
ERR260172	IGT	Blautia_A	1.68072
ERR260172	IGT	Coprococcus	0.67543
ERR260172	IGT	Dorea	1.10963
ERR260172	IGT	Lachnospira	0.812771
ERR260172	IGT	Roseburia	2.15137
ERR260172	IGT	Ruminococcus_A	0.576027
ERR260172	IGT	UMGS1375	0.704647
ERR260172	IGT	Eubacterium_R	0.500862
ERR260172	IGT	Ruminococcus_E	2.88483
ERR260172	IGT	ER4	0.449413
ERR260172	IGT	Faecalibacterium	10.1169
ERR260172	IGT	Gemmiger	1.32632
ERR260172	IGT	Dialister	1.07917
ERR260173	T2D	Methanobrevibacter_A	1.43759
ERR260173	T2D	Bifidobacterium	0.419476
ERR260173	T2D	Collinsella	0.233644
ERR260173	T2D	CAG-1427	0.408381
ERR260173	T2D	Phocaeicola	0.672615
ERR260173	T2D	RC9	0.204086
ERR260173	T2D	Streptococcus	0.296765
ERR260173	T2D	Agathobacter	1.15078
ERR260173	T2D	Anaerobutyricum	0.6993
ERR260173	T2D	Coprococcus	0.5754
ERR260173	T2D	Dorea	0.679953
ERR260173	T2D	Fusicatenibacter	0.634033
ERR260173	T2D	UBA11774	0.288745
ERR260173	T2D	CAG-177	0.46625
ERR260173	T2D	CAG-180	3.37092
ERR260173	T2D	GCA-900066995	0.489769
ERR260173	T2D	Ruminococcus_H	0.366938
ERR260173	T2D	CAG-103	0.947937
ERR260173	T2D	CAG-170	0.97182
ERR260173	T2D	CAG-83	0.948868
ERR260173	T2D	ER4	0.759225
ERR260173	T2D	Faecalibacterium	2.97283
ERR260173	T2D	Gemmiger	0.750694
ERR260173	T2D	Ruminococcus_D	0.217164
ERR260173	T2D	CAG-269	1.71007
ERR260173	T2D	CAG-273	1.01946
ERR260173	T2D	CAG-354	0.379487
ERR260173	T2D	PeH17	2.67425
ERR260173	T2D	SFEL01	0.379344
ERR260173	T2D	Dialister	0.325197
ERR260173	T2D	Akkermansia	0.253691
ERR260174	T2D	Methanobrevibacter_A	0.378939
ERR260174	T2D	Phocaeicola	1.39067
ERR260174	T2D	RC9	1.01121
ERR260174	T2D	Holdemanella	1.12977
ERR260174	T2D	Acetatifactor	3.2482
ERR260174	T2D	Agathobacter	0.944734
ERR260174	T2D	Butyrivibrio_A	4.68179
ERR260174	T2D	CAG-127	2.2319
ERR260174	T2D	Coprococcus	2.24153
ERR260174	T2D	Eubacterium_F	0.587205
ERR260174	T2D	Lachnospira	0.360797
ERR260174	T2D	UMGS1375	0.63715
ERR260174	T2D	CAG-41	0.438914
ERR260174	T2D	Eubacterium_R	1.01436
ERR260174	T2D	Ruminococcus_E	1.74098
ERR260174	T2D	CAG-110	1.45868
ERR260174	T2D	CAG-83	2.19903
ERR260174	T2D	Faecalibacterium	3.06718
ERR260174	T2D	Gemmiger	0.649947
ERR260174	T2D	Ruminococcus_C	0.414683
ERR260174	T2D	Ruminococcus_D	4.5984
ERR260174	T2D	SFEL01	0.62291
ERR260174	T2D	UBA11524	2.21567
ERR260174	T2D	Dialister	0.845472
ERR260174	T2D	Akkermansia	0.761683
ERR260175	NGT	Bifidobacterium	4.14705
ERR260175	NGT	CAG-1427	0.86556
ERR260175	NGT	Bacteroides	0.481436
ERR260175	NGT	Alistipes	0.71856
ERR260175	NGT	Agathobacter	7.27837
ERR260175	NGT	CAG-127	0.42915
ERR260175	NGT	Ruminococcus_E	6.0078
ERR260175	NGT	Ruminococcus_H	0.830824
ERR260175	NGT	CAG-103	0.737496
ERR260175	NGT	CAG-83	0.756057
ERR260175	NGT	Faecalibacterium	1.61263
ERR260175	NGT	Gemmiger	2.42558
ERR260175	NGT	CAG-269	1.15594
ERR260175	NGT	CAG-273	4.53973
ERR260175	NGT	Akkermansia	0.793875
ERR260176	NGT	Bifidobacterium	0.483161
ERR260176	NGT	Collinsella	0.419682
ERR260176	NGT	Prevotella	7.06208
ERR260176	NGT	RC9	0.491626
ERR260176	NGT	Agathobacter	1.45034
ERR260176	NGT	Coprococcus	0.610053
ERR260176	NGT	CAG-103	0.824503
ERR260176	NGT	CAG-83	0.428979
ERR260177	NGT	Bifidobacterium	1.2427
ERR260177	NGT	Phocaeicola	0.327518
ERR260177	NGT	Erysipelatoclostridium	0.701194
ERR260177	NGT	Streptococcus	1.64101
ERR260177	NGT	Agathobacter	5.014
ERR260177	NGT	Anaerobutyricum	0.643966
ERR260177	NGT	Blautia_A	1.30789
ERR260177	NGT	Fusicatenibacter	0.833166
ERR260177	NGT	KLE1615	0.542826
ERR260177	NGT	Roseburia	1.46165
ERR260177	NGT	CAG-180	4.34276
ERR260177	NGT	Ruminococcus_E	2.26662
ERR260177	NGT	CAG-103	0.397966
ERR260177	NGT	Faecalibacterium	2.0867
ERR260177	NGT	Gemmiger	3.3453
ERR260177	NGT	Ruminococcus_D	1.01321
ERR260178	IGT	Bifidobacterium	0.604009
ERR260178	IGT	Bacteroides	2.4948
ERR260178	IGT	Phocaeicola	1.66975
ERR260178	IGT	Barnesiella	0.448341
ERR260178	IGT	Alistipes	0.399501
ERR260178	IGT	RC9	1.48489
ERR260178	IGT	Acetatifactor	1.62885
ERR260178	IGT	Agathobacter	0.514288
ERR260178	IGT	CAG-127	0.925091
ERR260178	IGT	CAG-45	0.836378
ERR260178	IGT	Coprococcus	0.68556
ERR260178	IGT	Eubacterium_F	0.42911
ERR260178	IGT	Fusicatenibacter	1.02517
ERR260178	IGT	Lachnospira	2.27822
ERR260178	IGT	Roseburia	0.957673
ERR260178	IGT	UMGS1375	0.699315
ERR260178	IGT	CAG-180	2.90134
ERR260178	IGT	CAG-110	0.792122
ERR260178	IGT	CAG-83	1.93807
ERR260178	IGT	ER4	1.23088
ERR260178	IGT	Faecalibacterium	7.23974
ERR260178	IGT	Gemmiger	2.31017
ERR260178	IGT	Ruminococcus_C	0.667063
ERR260178	IGT	Ruminococcus_D	2.03624
ERR260178	IGT	UBA11524	1.69728
ERR260178	IGT	Akkermansia	0.502315
ERR260179	T2D	Bifidobacterium	1.06014
ERR260179	T2D	Collinsella	1.32263
ERR260179	T2D	Bacteroides	1.13887
ERR260179	T2D	Phocaeicola	1.09048
ERR260179	T2D	Alistipes	0.565002
ERR260179	T2D	Erysipelatoclostridium	0.379438
ERR260179	T2D	Agathobacter	5.16244
ERR260179	T2D	Anaerobutyricum	0.332051
ERR260179	T2D	Anaerostipes	0.89154
ERR260179	T2D	Blautia_A	1.78082
ERR260179	T2D	CAG-127	0.559373
ERR260179	T2D	Coprococcus	1.61836
ERR260179	T2D	Dorea	0.76103
ERR260179	T2D	Fusicatenibacter	0.460105
ERR260179	T2D	Roseburia	0.537573
ERR260179	T2D	CAG-217	1.39846
ERR260179	T2D	Ruminococcus_E	8.28351
ERR260179	T2D	Ruminococcus_H	0.387738
ERR260179	T2D	CAG-83	0.689962
ERR260179	T2D	Faecalibacterium	6.9704
ERR260179	T2D	Gemmiger	1.51206
ERR260179	T2D	Ruminococcus_D	0.725773
ERR260179	T2D	UBA11524	5.64865
ERR260179	T2D	Akkermansia	0.528256
ERR260180	NGT	Bifidobacterium	0.603334
ERR260180	NGT	Collinsella	0.899933
ERR260180	NGT	Catenibacterium	1.91829
ERR260180	NGT	Agathobacter	0.590744
ERR260180	NGT	Anaerobutyricum	0.726595
ERR260180	NGT	Anaerostipes	0.429859
ERR260180	NGT	Blautia_A	3.48862
ERR260180	NGT	Coprococcus	1.23953
ERR260180	NGT	Dorea	1.94879
ERR260180	NGT	Fusicatenibacter	0.935303
ERR260180	NGT	UBA11774	0.562305
ERR260180	NGT	CAG-177	0.780053
ERR260180	NGT	Eubacterium_R	2.81476
ERR260180	NGT	Ruminococcus_H	0.838614
ERR260180	NGT	CAG-110	0.346661
ERR260180	NGT	F23-B02	1.48286
ERR260180	NGT	Faecalibacterium	0.955359
ERR260180	NGT	Gemmiger	1.17135
ERR260180	NGT	CAG-273	1.36932
ERR260180	NGT	Dialister	2.06255
ERR260181	IGT	Collinsella	0.614292
ERR260181	IGT	CAG-1427	0.576964
ERR260181	IGT	Bacteroides	3.38398
ERR260181	IGT	Phocaeicola	8.66686
ERR260181	IGT	Alistipes	0.910254
ERR260181	IGT	Erysipelatoclostridium	0.582071
ERR260181	IGT	Streptococcus	0.384515
ERR260181	IGT	Acetatifactor	0.59866
ERR260181	IGT	Anaerobutyricum	0.727058
ERR260181	IGT	Blautia_A	2.329
ERR260181	IGT	CAG-45	1.79107
ERR260181	IGT	Fusicatenibacter	0.730269
ERR260181	IGT	Roseburia	4.26649
ERR260181	IGT	UMGS1375	0.42307
ERR260181	IGT	GCA-900066995	1.00393
ERR260181	IGT	UBA1691	0.662725
ERR260181	IGT	ER4	0.431871
ERR260181	IGT	Faecalibacterium	6.15345
ERR260181	IGT	Gemmiger	2.034
ERR260181	IGT	Ruminiclostridium_E	1.44144
ERR260181	IGT	UBA1394	0.494527
ERR260181	IGT	Dialister	1.84287
ERR260182	T2D	Collinsella	1.28803
ERR260182	T2D	Phocaeicola	1.37258
ERR260182	T2D	Prevotella	5.56246
ERR260182	T2D	Barnesiella	0.51929
ERR260182	T2D	Alistipes	1.65106
ERR260182	T2D	Catenibacterium	0.573556
ERR260182	T2D	Holdemanella	0.728805
ERR260182	T2D	Streptococcus	0.395336
ERR260182	T2D	Blautia_A	2.02897
ERR260182	T2D	CAG-45	2.31509
ERR260182	T2D	Fusicatenibacter	0.345909
ERR260182	T2D	Lachnospira	1.33661
ERR260182	T2D	Roseburia	0.631205
ERR260182	T2D	UMGS1375	1.05692
ERR260182	T2D	CAG-177	2.78835
ERR260182	T2D	CAG-110	0.343457
ERR260182	T2D	CAG-83	0.787365
ERR260182	T2D	ER4	0.899082
ERR260182	T2D	Faecalibacterium	2.27164
ERR260182	T2D	Gemmiger	2.22035
ERR260182	T2D	Ruminococcus_D	1.45957
ERR260182	T2D	UBA1394	0.500815
ERR260182	T2D	Dialister	1.94603
ERR260183	IGT	Methanobrevibacter_A	1.46669
ERR260183	IGT	Bifidobacterium	0.520704
ERR260183	IGT	CAG-1427	0.7548
ERR260183	IGT	Bacteroides	0.340686
ERR260183	IGT	Holdemanella	1.53225
ERR260183	IGT	Agathobacter	3.23176
ERR260183	IGT	Anaerobutyricum	0.540102
ERR260183	IGT	Blautia_A	2.55476
ERR260183	IGT	Coprococcus	0.559742
ERR260183	IGT	Eubacterium_F	0.269919
ERR260183	IGT	Fusicatenibacter	0.49681
ERR260183	IGT	Mediterraneibacter	0.665675
ERR260183	IGT	CAG-177	0.411687
ERR260183	IGT	CAG-180	1.08311
ERR260183	IGT	Eubacterium_R	0.455526
ERR260183	IGT	GCA-900066995	1.37932
ERR260183	IGT	CAG-170	0.399211
ERR260183	IGT	CAG-83	1.29934
ERR260183	IGT	ER4	0.338051
ERR260183	IGT	Gemmiger	2.936
ERR260183	IGT	UBA1394	0.573622
ERR260183	IGT	CAG-273	1.55812
ERR260183	IGT	PeH17	0.695338
ERR260183	IGT	SFEL01	0.816864
ERR260183	IGT	UBA11524	0.28976
ERR260184	IGT	Methanobrevibacter_A	1.33754
ERR260184	IGT	CAG-1427	0.486197
ERR260184	IGT	Phocaeicola	0.546743
ERR260184	IGT	Barnesiella	0.676166
ERR260184	IGT	Alistipes	1.65166
ERR260184	IGT	Erysipelatoclostridium	0.522882
ERR260184	IGT	Acetatifactor	0.40548
ERR260184	IGT	Agathobacter	0.922957
ERR260184	IGT	Anaerobutyricum	0.748641
ERR260184	IGT	Anaerostipes	0.577746
ERR260184	IGT	Coprococcus	1.29826
ERR260184	IGT	Lachnospira	1.05238
ERR260184	IGT	Mediterraneibacter	1.38442
ERR260184	IGT	Eubacterium_R	1.27093
ERR260184	IGT	CAG-110	0.638221
ERR260184	IGT	CAG-170	1.08439
ERR260184	IGT	CAG-83	4.49722
ERR260184	IGT	ER4	0.610913
ERR260184	IGT	F23-B02	0.433719
ERR260184	IGT	Faecalibacterium	0.86867
ERR260184	IGT	Gemmiger	1.6706
ERR260184	IGT	PeH17	2.77182
ERR260184	IGT	SFEL01	0.805837
ERR260184	IGT	Phascolarctobacterium	0.738361
ERR260184	IGT	Akkermansia	2.64479
ERR260185	IGT	CAG-1427	0.327896
ERR260185	IGT	Bacteroides	0.454738
ERR260185	IGT	Phocaeicola	0.42086
ERR260185	IGT	Prevotella	0.407955
ERR260185	IGT	Alistipes	0.694857
ERR260185	IGT	Erysipelatoclostridium	0.572495
ERR260185	IGT	Agathobacter	1.35286
ERR260185	IGT	Anaerobutyricum	0.748966
ERR260185	IGT	Anaerostipes	1.29747
ERR260185	IGT	Blautia_A	1.33832
ERR260185	IGT	CAG-127	0.289904
ERR260185	IGT	Fusicatenibacter	0.563928
ERR260185	IGT	Mediterraneibacter	2.55807
ERR260185	IGT	UMGS1375	0.327313
ERR260185	IGT	CAG-217	1.27908
ERR260185	IGT	CAG-103	0.987419
ERR260185	IGT	CAG-110	0.2702
ERR260185	IGT	ER4	0.327216
ERR260185	IGT	Faecalibacterium	1.84426
ERR260185	IGT	Gemmiger	0.439243
ERR260185	IGT	Ruminococcus_C	0.758565
ERR260185	IGT	Ruminococcus_D	0.657174
ERR260185	IGT	Akkermansia	1.06553
ERR260186	IGT	Methanobrevibacter_A	0.799506
ERR260186	IGT	Collinsella	0.555652
ERR260186	IGT	CAG-1427	0.320792
ERR260186	IGT	Phocaeicola	1.23726
ERR260186	IGT	Alistipes	2.6486
ERR260186	IGT	Streptococcus	0.376366
ERR260186	IGT	Acetatifactor	1.79458
ERR260186	IGT	Anaerostipes	0.344997
ERR260186	IGT	CAG-45	1.23402
ERR260186	IGT	Coprococcus	1.20666
ERR260186	IGT	Fusicatenibacter	1.15391
ERR260186	IGT	KLE1615	0.369861
ERR260186	IGT	Lachnospira	0.597277
ERR260186	IGT	Eubacterium_R	1.18852
ERR260186	IGT	Ruminococcus_H	0.571011
ERR260186	IGT	CAG-103	0.655291
ERR260186	IGT	CAG-170	0.770798
ERR260186	IGT	CAG-83	0.486805
ERR260186	IGT	ER4	0.616736
ERR260186	IGT	F23-B02	0.340762
ERR260186	IGT	Faecalibacterium	2.47481
ERR260186	IGT	Gemmiger	1.80124
ERR260186	IGT	Akkermansia	1.12962
ERR260187	IGT	Agathobacter	7.65476
ERR260187	IGT	Anaerostipes	4.3172
ERR260187	IGT	Blautia_A	5.31223
ERR260187	IGT	CAG-45	1.90949
ERR260187	IGT	Dorea	1.69793
ERR260187	IGT	Fusicatenibacter	0.930707
ERR260187	IGT	Mediterraneibacter	0.984352
ERR260187	IGT	Roseburia	1.03699
ERR260187	IGT	Faecalibacterium	1.53548
ERR260188	IGT	Bifidobacterium	0.350783
ERR260188	IGT	Bacteroides	0.505928
ERR260188	IGT	Prevotella	0.305455
ERR260188	IGT	Streptococcus	0.706094
ERR260188	IGT	Acetatifactor	2.24006
ERR260188	IGT	Agathobacter	7.1445
ERR260188	IGT	CAG-127	0.302659
ERR260188	IGT	Coprococcus	1.73803
ERR260188	IGT	Fusicatenibacter	0.517361
ERR260188	IGT	Roseburia	0.896702
ERR260188	IGT	CAG-180	1.17588
ERR260188	IGT	Ruminococcus_E	2.17573
ERR260188	IGT	UBA11524	0.694368
ERR260188	IGT	Dialister	1.2369
ERR260188	IGT	Akkermansia	0.465855
ERR260189	IGT	Methanobrevibacter_A	0.955813
ERR260189	IGT	Collinsella	0.879231
ERR260189	IGT	Bacteroides	1.29988
ERR260189	IGT	Alistipes	1.74915
ERR260189	IGT	Erysipelatoclostridium	0.335606
ERR260189	IGT	Acetatifactor	0.367124
ERR260189	IGT	Agathobacter	2.78723
ERR260189	IGT	Anaerobutyricum	0.58589
ERR260189	IGT	Anaerostipes	0.623604
ERR260189	IGT	Fusicatenibacter	0.387362
ERR260189	IGT	KLE1615	0.412222
ERR260189	IGT	CAG-177	1.71876
ERR260189	IGT	Ruminococcus_E	2.69007
ERR260189	IGT	CAG-83	1.09087
ERR260189	IGT	ER4	0.553928
ERR260189	IGT	Gemmiger	3.95952
ERR260189	IGT	Ruminococcus_D	0.492876
ERR260189	IGT	PeH17	0.319505
ERR260189	IGT	UBA11524	3.19805
ERR260189	IGT	Akkermansia	0.691549
ERR260190	IGT	Collinsella	1.2578
ERR260190	IGT	Bacteroides	1.10887
ERR260190	IGT	Phocaeicola	0.582704
ERR260190	IGT	Barnesiella	0.391184
ERR260190	IGT	Alistipes	0.581319
ERR260190	IGT	Erysipelatoclostridium	0.645783
ERR260190	IGT	Holdemanella	1.70879
ERR260190	IGT	Acetatifactor	0.371122
ERR260190	IGT	Anaerobutyricum	0.994703
ERR260190	IGT	Anaerostipes	0.832174
ERR260190	IGT	Blautia_A	0.986837
ERR260190	IGT	Eubacterium_F	0.483714
ERR260190	IGT	Fusicatenibacter	0.862271
ERR260190	IGT	KLE1615	0.65504
ERR260190	IGT	Lachnospira	0.485743
ERR260190	IGT	Mediterraneibacter	0.360695
ERR260190	IGT	UMGS1375	0.454086
ERR260190	IGT	CAG-41	0.354983
ERR260190	IGT	CAG-217	3.77836
ERR260190	IGT	GCA-900066995	4.44672
ERR260190	IGT	CAG-83	1.83248
ERR260190	IGT	Faecalibacterium	0.85354
ERR260190	IGT	Gemmiger	0.973149
ERR260190	IGT	Ruminococcus_D	3.13506
ERR260190	IGT	UBA1394	0.544183
ERR260190	IGT	CAG-273	1.37625
ERR260190	IGT	PeH17	0.401456
ERR260190	IGT	SFEL01	0.693303
ERR260190	IGT	Akkermansia	0.351407
ERR260191	T2D	Collinsella	1.64616
ERR260191	T2D	CAG-1427	0.365162
ERR260191	T2D	Bacteroides	0.304318
ERR260191	T2D	Phocaeicola	0.214465
ERR260191	T2D	Prevotella	0.442739
ERR260191	T2D	Anaerobutyricum	0.545701
ERR260191	T2D	Anaerostipes	1.0583
ERR260191	T2D	Blautia_A	1.0575
ERR260191	T2D	CAG-45	0.585325
ERR260191	T2D	Fusicatenibacter	0.49412
ERR260191	T2D	Ruminococcus_A	0.284338
ERR260191	T2D	UMGS1375	0.943607
ERR260191	T2D	CAG-177	1.91382
ERR260191	T2D	Eubacterium_R	0.48533
ERR260191	T2D	CAG-103	0.590643
ERR260191	T2D	CAG-110	0.31204
ERR260191	T2D	CAG-83	2.93039
ERR260191	T2D	ER4	1.31288
ERR260191	T2D	Faecalibacterium	1.47893
ERR260191	T2D	Gemmiger	1.2998
ERR260191	T2D	Ruminococcus_C	0.721576
ERR260191	T2D	Dialister	2.01107
ERR260192	IGT	Bifidobacterium	0.854202
ERR260192	IGT	Collinsella	1.20674
ERR260192	IGT	Prevotella	0.379173
ERR260192	IGT	Catenibacterium	0.334274
ERR260192	IGT	Holdemanella	3.19702
ERR260192	IGT	Agathobacter	1.32757
ERR260192	IGT	Anaerobutyricum	0.646283
ERR260192	IGT	Anaerostipes	0.327865
ERR260192	IGT	Coprococcus	2.96908
ERR260192	IGT	Fusicatenibacter	0.651667
ERR260192	IGT	Roseburia	0.341356
ERR260192	IGT	UMGS1375	0.820103
ERR260192	IGT	Eubacterium_R	1.44858
ERR260192	IGT	Ruminococcus_H	0.320995
ERR260192	IGT	CAG-103	0.420109
ERR260192	IGT	Faecalibacterium	0.554616
ERR260192	IGT	Gemmiger	1.1731
ERR260192	IGT	Ruminococcus_C	0.495383
ERR260192	IGT	Ruminococcus_D	0.407563
ERR260192	IGT	UBA11524	0.335948
ERR260192	IGT	Dialister	1.72203
ERR260193	T2D	Methanobrevibacter_A	0.624899
ERR260193	T2D	Bifidobacterium	1.24364
ERR260193	T2D	Prevotella	3.82596
ERR260193	T2D	Barnesiella	0.467832
ERR260193	T2D	Alistipes	0.496521
ERR260193	T2D	Acetatifactor	1.60702
ERR260193	T2D	Agathobacter	2.00289
ERR260193	T2D	Anaerostipes	1.35298
ERR260193	T2D	Blautia_A	1.24409
ERR260193	T2D	Lachnospira	0.700699
ERR260193	T2D	Mediterraneibacter	0.620621
ERR260193	T2D	CAG-177	1.17964
ERR260193	T2D	CAG-180	1.77326
ERR260193	T2D	Ruminococcus_E	1.73074
ERR260193	T2D	CAG-170	0.56961
ERR260193	T2D	CAG-83	1.39967
ERR260193	T2D	Faecalibacterium	0.91016
ERR260193	T2D	Gemmiger	2.25378
ERR260193	T2D	Ruminiclostridium_E	1.07061
ERR260193	T2D	CAG-273	1.68839
ERR260193	T2D	PeH17	1.31003
ERR260193	T2D	SFEL01	0.638952
ERR260193	T2D	UBA11524	0.729063
ERR260193	T2D	Phascolarctobacterium	0.591013
ERR260193	T2D	Akkermansia	2.45878
ERR260194	IGT	Methanobrevibacter_A	0.395406
ERR260194	IGT	Bifidobacterium	2.03216
ERR260194	IGT	CAG-1427	0.587872
ERR260194	IGT	Bacteroides	0.29136
ERR260194	IGT	Prevotella	0.358641
ERR260194	IGT	Alistipes	0.575435
ERR260194	IGT	Catenibacterium	0.621065
ERR260194	IGT	Holdemanella	0.580682
ERR260194	IGT	Agathobacter	3.61419
ERR260194	IGT	Anaerobutyricum	1.06014
ERR260194	IGT	Dorea	1.76245
ERR260194	IGT	Mediterraneibacter	1.67366
ERR260194	IGT	UMGS1375	0.482362
ERR260194	IGT	CAG-180	2.97318
ERR260194	IGT	CAG-103	0.737318
ERR260194	IGT	Faecalibacterium	1.95941
ERR260194	IGT	Gemmiger	1.48512
ERR260194	IGT	Ruminococcus_D	1.59141
ERR260194	IGT	Dialister	1.33355
ERR260194	IGT	Escherichia	0.33805
ERR260195	IGT	Methanobrevibacter_A	2.38586
ERR260195	IGT	Bacteroides	0.800321
ERR260195	IGT	Agathobacter	1.14936
ERR260195	IGT	Anaerostipes	0.762205
ERR260195	IGT	Eubacterium_F	0.663966
ERR260195	IGT	Lachnospira	0.59919
ERR260195	IGT	CAG-217	0.813572
ERR260195	IGT	Faecalibacterium	3.66619
ERR260195	IGT	Gemmiger	1.90219
ERR260196	IGT	Bifidobacterium	0.496438
ERR260196	IGT	Collinsella	0.711117
ERR260196	IGT	CAG-1427	0.389584
ERR260196	IGT	Bacteroides	4.42462
ERR260196	IGT	Phocaeicola	1.71842
ERR260196	IGT	Alistipes	1.61812
ERR260196	IGT	Holdemanella	2.81604
ERR260196	IGT	Acetatifactor	0.746822
ERR260196	IGT	Agathobacter	1.49853
ERR260196	IGT	Anaerobutyricum	0.633034
ERR260196	IGT	Anaerostipes	0.926834
ERR260196	IGT	Blautia_A	1.31447
ERR260196	IGT	Coprococcus	0.785154
ERR260196	IGT	Fusicatenibacter	0.931611
ERR260196	IGT	Lachnospira	0.721957
ERR260196	IGT	Roseburia	0.576404
ERR260196	IGT	CAG-41	0.358889
ERR260196	IGT	CAG-180	2.4351
ERR260196	IGT	GCA-900066995	0.741992
ERR260196	IGT	Ruminococcus_H	1.03155
ERR260196	IGT	CAG-103	1.15129
ERR260196	IGT	ER4	0.908402
ERR260196	IGT	Faecalibacterium	2.25163
ERR260196	IGT	Ruminococcus_C	1.90609
ERR260196	IGT	Phascolarctobacterium	1.34694
ERR260196	IGT	Akkermansia	0.563907
ERR260197	T2D	Bifidobacterium	0.605173
ERR260197	T2D	Collinsella	0.525299
ERR260197	T2D	CAG-1427	0.592802
ERR260197	T2D	Bacteroides	0.773809
ERR260197	T2D	Phocaeicola	1.25944
ERR260197	T2D	Alistipes	1.96208
ERR260197	T2D	RC9	0.405608
ERR260197	T2D	Holdemanella	1.87578
ERR260197	T2D	Agathobacter	2.2658
ERR260197	T2D	Blautia_A	0.425185
ERR260197	T2D	CAG-45	0.890002
ERR260197	T2D	Coprococcus	2.08502
ERR260197	T2D	Dorea	0.875543
ERR260197	T2D	Eubacterium_F	0.372571
ERR260197	T2D	Fusicatenibacter	0.707768
ERR260197	T2D	UBA11774	0.464303
ERR260197	T2D	UMGS1375	1.00003
ERR260197	T2D	Eubacterium_R	0.753908
ERR260197	T2D	Ruminococcus_E	2.31953
ERR260197	T2D	CAG-103	1.40025
ERR260197	T2D	CAG-83	1.23539
ERR260197	T2D	ER4	0.528487
ERR260197	T2D	Faecalibacterium	4.37098
ERR260197	T2D	Gemmiger	2.83216
ERR260197	T2D	Ruminiclostridium_E	0.528189
ERR260197	T2D	Ruminococcus_C	0.938394
ERR260197	T2D	Ruminococcus_D	0.709821
ERR260197	T2D	CAG-273	0.886824
ERR260197	T2D	UBA11524	0.928798
ERR260198	IGT	Bifidobacterium	0.563483
ERR260198	IGT	Bacteroides	2.19582
ERR260198	IGT	Alistipes	0.318109
ERR260198	IGT	Erysipelatoclostridium	0.615991
ERR260198	IGT	Streptococcus	0.889696
ERR260198	IGT	Agathobacter	3.06582
ERR260198	IGT	Anaerobutyricum	0.836382
ERR260198	IGT	Anaerostipes	2.64174
ERR260198	IGT	Blautia_A	3.58501
ERR260198	IGT	CAG-127	0.642998
ERR260198	IGT	Fusicatenibacter	2.02542
ERR260198	IGT	KLE1615	0.422144
ERR260198	IGT	CAG-217	1.4165
ERR260198	IGT	Ruminococcus_E	2.71576
ERR260198	IGT	Faecalibacterium	5.57857
ERR260198	IGT	Gemmiger	4.75856
ERR260198	IGT	Ruminococcus_D	2.28176
ERR260198	IGT	Dialister	1.32277
ERR260198	IGT	Akkermansia	0.706032
ERR260199	IGT	Methanobrevibacter_A	0.641405
ERR260199	IGT	Bifidobacterium	3.58302
ERR260199	IGT	Collinsella	2.23388
ERR260199	IGT	CAG-1427	0.617896
ERR260199	IGT	Bacteroides	1.34291
ERR260199	IGT	Alistipes	8.14791
ERR260199	IGT	Agathobacter	0.507075
ERR260199	IGT	Coprococcus	2.17491
ERR260199	IGT	Eubacterium_F	0.528495
ERR260199	IGT	Fusicatenibacter	0.597791
ERR260199	IGT	CAG-177	0.823578
ERR260199	IGT	CAG-217	0.727651
ERR260199	IGT	CAG-83	1.17307
ERR260199	IGT	Gemmiger	2.32242
ERR260199	IGT	Ruminiclostridium_E	3.42733
ERR260199	IGT	CAG-354	0.856709
ERR260199	IGT	Akkermansia	0.924401
ERR260200	NGT	Methanobrevibacter_A	0.567634
ERR260200	NGT	Collinsella	0.785683
ERR260200	NGT	CAG-1427	0.517259
ERR260200	NGT	Bacteroides	0.655811
ERR260200	NGT	Alistipes	0.715956
ERR260200	NGT	Erysipelatoclostridium	0.573361
ERR260200	NGT	Streptococcus	0.505561
ERR260200	NGT	Agathobacter	3.05802
ERR260200	NGT	Anaerobutyricum	0.89304
ERR260200	NGT	Anaerostipes	2.30897
ERR260200	NGT	Blautia_A	1.42394
ERR260200	NGT	Butyrivibrio_A	2.03449
ERR260200	NGT	Coprococcus	3.01302
ERR260200	NGT	Fusicatenibacter	0.43956
ERR260200	NGT	Lachnospira	0.432042
ERR260200	NGT	UBA11774	0.358247
ERR260200	NGT	CAG-41	0.470827
ERR260200	NGT	CAG-217	2.10504
ERR260200	NGT	Ruminococcus_E	0.607473
ERR260200	NGT	Ruminococcus_H	0.840297
ERR260200	NGT	CAG-103	0.515927
ERR260200	NGT	Faecalibacterium	2.01123
ERR260200	NGT	CAG-273	3.98617
ERR260200	NGT	CAG-354	0.654927
ERR260200	NGT	UBA11524	2.10705
ERR260200	NGT	Akkermansia	0.733059
ERR260201	IGT	Bacteroides	0.987142
ERR260201	IGT	Holdemanella	2.18598
ERR260201	IGT	Agathobacter	4.40927
ERR260201	IGT	Anaerobutyricum	1.31006
ERR260201	IGT	Anaerostipes	2.70344
ERR260201	IGT	Blautia_A	8.44086
ERR260201	IGT	Dorea	0.540913
ERR260201	IGT	Fusicatenibacter	0.626847
ERR260201	IGT	KLE1615	0.504135
ERR260201	IGT	Mediterraneibacter	2.02647
ERR260201	IGT	UBA1691	1.17649
ERR260201	IGT	Akkermansia	7.16258
ERR260202	T2D	Bifidobacterium	1.2391
ERR260202	T2D	Collinsella	1.03877
ERR260202	T2D	Bacteroides	0.806441
ERR260202	T2D	Phocaeicola	1.47785
ERR260202	T2D	Prevotella	1.6117
ERR260202	T2D	Alistipes	0.426281
ERR260202	T2D	Agathobacter	6.80331
ERR260202	T2D	Anaerobutyricum	1.06523
ERR260202	T2D	Anaerostipes	0.688164
ERR260202	T2D	Blautia_A	3.75571
ERR260202	T2D	CAG-45	1.31994
ERR260202	T2D	Dorea	0.841078
ERR260202	T2D	Ruminococcus_A	0.601002
ERR260202	T2D	CAG-177	3.5386
ERR260202	T2D	CAG-103	0.684738
ERR260202	T2D	CAG-83	0.519028
ERR260202	T2D	ER4	0.655489
ERR260202	T2D	Faecalibacterium	2.37253
ERR260202	T2D	Gemmiger	3.26535
ERR260202	T2D	UBA1394	0.428511
ERR260202	T2D	PeH17	0.916644
ERR260202	T2D	Dialister	2.75519
ERR260202	T2D	Akkermansia	0.426613
ERR260203	IGT	Bacteroides	1.2116
ERR260203	IGT	Phocaeicola	1.97392
ERR260203	IGT	Acetatifactor	1.01499
ERR260203	IGT	Agathobacter	1.38372
ERR260203	IGT	Blautia_A	1.74531
ERR260203	IGT	Butyrivibrio_A	2.57512
ERR260203	IGT	Coprococcus	4.24903
ERR260203	IGT	Lachnospira	2.54008
ERR260203	IGT	CAG-177	1.39358
ERR260203	IGT	Ruminococcus_E	4.16787
ERR260203	IGT	CAG-103	0.974764
ERR260203	IGT	CAG-83	1.69871
ERR260203	IGT	Faecalibacterium	2.22072
ERR260203	IGT	Ruminococcus_D	2.62961
ERR260203	IGT	UBA11524	3.52244
ERR260203	IGT	Escherichia	4.11881
ERR260203	IGT	Akkermansia	2.80462
ERR260204	T2D	Methanobrevibacter_A	0.98437
ERR260204	T2D	Phocaeicola	2.71074
ERR260204	T2D	Holdemanella	2.40074
ERR260204	T2D	Anaerobutyricum	2.00261
ERR260204	T2D	Anaerostipes	0.952173
ERR260204	T2D	Blautia_A	2.58852
ERR260204	T2D	Dorea	1.23707
ERR260204	T2D	Mediterraneibacter	2.25875
ERR260204	T2D	CAG-180	5.07487
ERR260204	T2D	CAG-217	0.794661
ERR260204	T2D	Ruminococcus_E	4.38536
ERR260204	T2D	CAG-103	2.11154
ERR260204	T2D	CAG-83	1.29916
ERR260204	T2D	Gemmiger	1.7494
ERR260204	T2D	UBA1394	2.37955
ERR260204	T2D	PeH17	5.19311
ERR260204	T2D	Akkermansia	1.12367
ERR260205	T2D	Bifidobacterium	0.781735
ERR260205	T2D	Collinsella	0.938064
ERR260205	T2D	Bacteroides	0.719475
ERR260205	T2D	Prevotella	3.53965
ERR260205	T2D	Alistipes	0.659181
ERR260205	T2D	Agathobacter	1.16012
ERR260205	T2D	Anaerostipes	0.800327
ERR260205	T2D	Blautia_A	2.49526
ERR260205	T2D	Butyrivibrio_A	0.613931
ERR260205	T2D	CAG-127	0.674668
ERR260205	T2D	Coprococcus	3.61812
ERR260205	T2D	Roseburia	0.787534
ERR260205	T2D	CAG-177	1.84426
ERR260205	T2D	Eubacterium_R	1.35831
ERR260205	T2D	Ruminococcus_E	1.48942
ERR260205	T2D	CAG-83	0.804944
ERR260205	T2D	F23-B02	1.629
ERR260205	T2D	Faecalibacterium	2.0192
ERR260205	T2D	Gemmiger	1.21874
ERR260205	T2D	Ruminococcus_D	1.28698
ERR260205	T2D	CAG-273	1.86576
ERR260205	T2D	PeH17	1.468
ERR260205	T2D	SFEL01	1.13975
ERR260205	T2D	UBA11524	0.646129
ERR260205	T2D	Phascolarctobacterium	1.14839
ERR260206	NGT	Prevotella	5.61758
ERR260206	NGT	CAG-127	1.26354
ERR260206	NGT	Fusicatenibacter	1.20249
ERR260206	NGT	Ruminococcus_E	0.937803
ERR260206	NGT	Ruminococcus_H	0.758394
ERR260206	NGT	CAG-103	0.762038
ERR260206	NGT	CAG-110	1.91853
ERR260206	NGT	F23-B02	4.15466
ERR260206	NGT	Faecalibacterium	2.09666
ERR260206	NGT	UBA11524	0.773074
ERR260207	IGT	Bifidobacterium	0.772511
ERR260207	IGT	Erysipelatoclostridium	0.499558
ERR260207	IGT	Agathobacter	6.52902
ERR260207	IGT	Anaerobutyricum	0.764139
ERR260207	IGT	Blautia_A	1.67166
ERR260207	IGT	Dorea	0.805239
ERR260207	IGT	Fusicatenibacter	1.25752
ERR260207	IGT	Roseburia	0.714032
ERR260207	IGT	UMGS1375	1.31056
ERR260207	IGT	Eubacterium_R	0.705796
ERR260207	IGT	CAG-83	0.685733
ERR260207	IGT	ER4	0.904635
ERR260207	IGT	Faecalibacterium	3.82726
ERR260207	IGT	Gemmiger	6.10574
ERR260207	IGT	Ruminococcus_D	1.04565
ERR260207	IGT	Dialister	2.0752
ERR260208	T2D	Bacteroides	2.68236
ERR260208	T2D	Phocaeicola	2.29583
ERR260208	T2D	Alistipes	0.628301
ERR260208	T2D	Erysipelatoclostridium	0.76825
ERR260208	T2D	Acetatifactor	3.41082
ERR260208	T2D	Agathobacter	0.934717
ERR260208	T2D	Anaerostipes	0.884966
ERR260208	T2D	Blautia_A	2.19946
ERR260208	T2D	CAG-45	2.79462
ERR260208	T2D	Coprococcus	2.76849
ERR260208	T2D	Lachnospira	2.16816
ERR260208	T2D	CAG-41	0.58097
ERR260208	T2D	CAG-177	0.650024
ERR260208	T2D	Ruminococcus_E	1.08134
ERR260208	T2D	UBA1691	0.853999
ERR260208	T2D	CAG-103	1.34819
ERR260208	T2D	CAG-110	0.643758
ERR260208	T2D	CAG-83	0.871516
ERR260208	T2D	ER4	0.930969
ERR260208	T2D	Faecalibacterium	3.33202
ERR260208	T2D	Gemmiger	3.14429
ERR260208	T2D	Ruminococcus_C	0.754408
ERR260208	T2D	CAG-269	2.99544
ERR260208	T2D	CAG-354	1.32212
ERR260208	T2D	UBA11524	2.8675
ERR260208	T2D	Phascolarctobacterium	0.995917
ERR260209	IGT	Methanobrevibacter_A	1.43443
ERR260209	IGT	Alistipes	0.74674
ERR260209	IGT	Catenibacterium	2.6962
ERR260209	IGT	Coprococcus	1.30314
ERR260209	IGT	Dorea	1.60877
ERR260209	IGT	Lachnospira	0.586745
ERR260209	IGT	CAG-177	0.957136
ERR260209	IGT	Eubacterium_R	2.05397
ERR260209	IGT	Ruminococcus_E	7.33439
ERR260209	IGT	Ruminococcus_H	0.838299
ERR260209	IGT	Faecalibacterium	0.864474
ERR260209	IGT	Gemmiger	3.48791
ERR260209	IGT	Ruminiclostridium_E	0.689584
ERR260209	IGT	CAG-354	0.788832
ERR260209	IGT	UBA11524	0.780015
ERR260210	IGT	Methanobrevibacter_A	0.40987
ERR260210	IGT	Bifidobacterium	0.53378
ERR260210	IGT	Collinsella	1.02004
ERR260210	IGT	Bacteroides	0.992884
ERR260210	IGT	Phocaeicola	1.27488
ERR260210	IGT	Alistipes	1.25592
ERR260210	IGT	Agathobacter	5.84901
ERR260210	IGT	Coprococcus	2.32094
ERR260210	IGT	Fusicatenibacter	0.868952
ERR260210	IGT	CAG-217	0.961867
ERR260210	IGT	Ruminococcus_E	4.65551
ERR260210	IGT	Ruminococcus_H	0.958669
ERR260210	IGT	CAG-103	2.8012
ERR260210	IGT	CAG-83	1.22668
ERR260210	IGT	ER4	0.491331
ERR260210	IGT	Gemmiger	4.46532
ERR260210	IGT	Ruminococcus_C	0.684334
ERR260210	IGT	Ruminococcus_D	0.609484
ERR260210	IGT	UBA11524	2.47756
ERR260211	IGT	Bifidobacterium	0.713166
ERR260211	IGT	Streptococcus	0.415229
ERR260211	IGT	Anaerostipes	0.499958
ERR260211	IGT	Blautia_A	0.641255
ERR260211	IGT	Coprococcus	1.21868
ERR260211	IGT	Fusicatenibacter	1.20223
ERR260211	IGT	KLE1615	0.464173
ERR260211	IGT	Mediterraneibacter	0.756504
ERR260211	IGT	CAG-180	5.36454
ERR260211	IGT	CAG-83	1.40133
ERR260211	IGT	ER4	1.25345
ERR260211	IGT	Faecalibacterium	2.5542
ERR260211	IGT	Gemmiger	2.67366
ERR260211	IGT	Ruminococcus_D	2.29954
ERR260214	T2D	Bifidobacterium	0.985019
ERR260214	T2D	Streptococcus	6.15102
ERR260214	T2D	Agathobacter	1.76095
ERR260214	T2D	Anaerostipes	10.1821
ERR260214	T2D	Blautia_A	9.88213
ERR260214	T2D	Dorea	0.526539
ERR260214	T2D	Mediterraneibacter	1.31546
ERR260214	T2D	Akkermansia	5.69178
ERR260215	IGT	Collinsella	1.32979
ERR260215	IGT	Agathobacter	13.3487
ERR260215	IGT	Anaerostipes	1.39072
ERR260215	IGT	Blautia_A	5.16098
ERR260215	IGT	Fusicatenibacter	1.52662
ERR260215	IGT	CAG-180	5.30048
ERR260215	IGT	GCA-900066995	1.54752
ERR260215	IGT	Faecalibacterium	1.59519
ERR260215	IGT	UBA1394	1.51052
ERR260217	T2D	Bifidobacterium	1.13129
ERR260217	T2D	Agathobacter	13.962
ERR260217	T2D	Anaerostipes	1.75192
ERR260217	T2D	CAG-127	2.674
ERR260217	T2D	CAG-180	1.96844
ERR260217	T2D	Ruminococcus_E	2.63474
ERR260217	T2D	F23-B02	2.30241
ERR260217	T2D	Faecalibacterium	1.53471
ERR260217	T2D	Ruminococcus_D	1.9141
ERR260218	NGT	Phocaeicola	2.37702
ERR260218	NGT	RC9	3.51774
ERR260218	NGT	Blautia_A	1.60455
ERR260218	NGT	Butyrivibrio_A	3.9466
ERR260218	NGT	CAG-45	2.09414
ERR260218	NGT	Fusicatenibacter	1.57871
ERR260218	NGT	CAG-269	2.12547
ERR260220	T2D	Erysipelatoclostridium	1.16234
ERR260220	T2D	Anaerobutyricum	2.4475
ERR260220	T2D	Anaerostipes	0.627855
ERR260220	T2D	Blautia_A	3.85274
ERR260220	T2D	Dorea	1.28289
ERR260220	T2D	Ruminococcus_E	6.69536
ERR260220	T2D	Ruminococcus_H	2.82782
ERR260220	T2D	UBA1691	0.714817
ERR260220	T2D	CAG-110	1.073
ERR260220	T2D	CAG-83	1.6
ERR260220	T2D	ER4	3.5432
ERR260220	T2D	Gemmiger	2.89205
ERR260220	T2D	Ruminococcus_D	0.973522
ERR260220	T2D	Akkermansia	2.03931
ERR260221	T2D	Methanobrevibacter_A	2.15306
ERR260221	T2D	Bacteroides	1.39294
ERR260221	T2D	Phocaeicola	2.45613
ERR260221	T2D	Prevotella	2.42796
ERR260221	T2D	Barnesiella	2.16955
ERR260221	T2D	Lachnospira	1.40802
ERR260221	T2D	CAG-217	1.49671
ERR260221	T2D	CAG-83	2.93849
ERR260221	T2D	Dialister	1.3364
ERR260221	T2D	Akkermansia	1.39205
ERR260224	T2D	Methanobrevibacter_A	1.0441
ERR260224	T2D	Bacteroides	1.0119
ERR260224	T2D	Phocaeicola	2.80272
ERR260224	T2D	Blautia_A	2.5616
ERR260224	T2D	Butyrivibrio_A	1.18311
ERR260224	T2D	CAG-127	5.14125
ERR260224	T2D	Fusicatenibacter	1.27538
ERR260224	T2D	KLE1615	1.11639
ERR260224	T2D	Lachnospira	3.97615
ERR260224	T2D	Mediterraneibacter	1.18538
ERR260224	T2D	Eubacterium_R	0.983805
ERR260224	T2D	Ruminococcus_E	2.91148
ERR260224	T2D	F23-B02	1.80871
ERR260224	T2D	Gemmiger	1.61716
ERR260224	T2D	Ruminiclostridium_E	1.97597
ERR260224	T2D	UBA11524	1.327
ERR260224	T2D	Akkermansia	1.85507
ERR260225	NGT	Methanobrevibacter_A	0.734229
ERR260225	NGT	Bifidobacterium	1.21869
ERR260225	NGT	Bacteroides	1.08029
ERR260225	NGT	Agathobacter	2.8688
ERR260225	NGT	Coprococcus	2.27794
ERR260225	NGT	Fusicatenibacter	1.02087
ERR260225	NGT	GCA-900066995	1.23886
ERR260225	NGT	Ruminococcus_E	4.17431
ERR260225	NGT	CAG-83	1.18951
ERR260225	NGT	Faecalibacterium	1.87495
ERR260225	NGT	Gemmiger	3.00231
ERR260225	NGT	Ruminococcus_D	1.73035
ERR260225	NGT	SFEL01	0.993123
ERR260225	NGT	UBA11524	1.78264
ERR260226	NGT	Methanobrevibacter_A	2.2398
ERR260226	NGT	CAG-1427	1.5935
ERR260226	NGT	RC9	0.758743
ERR260226	NGT	Catenibacterium	0.747589
ERR260226	NGT	Holdemanella	0.910808
ERR260226	NGT	Streptococcus	0.608473
ERR260226	NGT	Butyrivibrio_A	4.66221
ERR260226	NGT	Coprococcus	2.44173
ERR260226	NGT	Mediterraneibacter	1.62167
ERR260226	NGT	CAG-177	1.66581
ERR260226	NGT	CAG-180	0.788667
ERR260226	NGT	CAG-217	1.05015
ERR260226	NGT	Ruminococcus_E	2.5131
ERR260226	NGT	CAG-170	1.64063
ERR260226	NGT	CAG-83	1.25647
ERR260226	NGT	Faecalibacterium	1.14256
ERR260226	NGT	Gemmiger	0.814964
ERR260226	NGT	Ruminiclostridium_E	1.08798
ERR260226	NGT	CAG-273	4.22018
ERR260226	NGT	CAG-354	1.26427
ERR260226	NGT	PeH17	1.07194
ERR260226	NGT	SFEL01	0.886564
ERR260226	NGT	Phascolarctobacterium	1.08849
ERR260227	IGT	Erysipelatoclostridium	1.17049
ERR260227	IGT	Agathobacter	5.12333
ERR260227	IGT	Blautia_A	5.74914
ERR260227	IGT	CAG-127	1.56736
ERR260227	IGT	Dorea	1.95836
ERR260227	IGT	Mediterraneibacter	0.913393
ERR260227	IGT	Roseburia	2.04244
ERR260227	IGT	CAG-217	2.20668
ERR260227	IGT	Ruminococcus_H	1.06996
ERR260227	IGT	Ruminococcus_C	1.56201
ERR260227	IGT	Phascolarctobacterium	1.57614
ERR260227	IGT	Escherichia	10.6771
ERR260227	IGT	Akkermansia	1.4115
ERR260228	T2D	Methanobrevibacter_A	1.14182
ERR260228	T2D	Bifidobacterium	2.06885
ERR260228	T2D	Collinsella	2.18313
ERR260228	T2D	Bacteroides	0.462507
ERR260228	T2D	Prevotella	0.724172
ERR260228	T2D	Erysipelatoclostridium	0.630622
ERR260228	T2D	Anaerostipes	0.482967
ERR260228	T2D	Blautia_A	0.948868
ERR260228	T2D	CAG-127	0.625089
ERR260228	T2D	Coprococcus	0.997052
ERR260228	T2D	UBA11774	0.447751
ERR260228	T2D	CAG-217	0.968941
ERR260228	T2D	GCA-900066995	0.621951
ERR260228	T2D	Ruminococcus_H	0.441611
ERR260228	T2D	CAG-103	1.72032
ERR260228	T2D	CAG-170	0.540588
ERR260228	T2D	CAG-83	0.718755
ERR260228	T2D	ER4	0.62376
ERR260228	T2D	Faecalibacterium	1.01387
ERR260228	T2D	Gemmiger	0.671045
ERR260228	T2D	Ruminococcus_D	0.634278
ERR260228	T2D	CAG-273	2.3554
ERR260228	T2D	PeH17	1.17805
ERR260228	T2D	UBA11524	1.26882
ERR260228	T2D	Phascolarctobacterium	0.397393
ERR260228	T2D	Dialister	1.25939
ERR260228	T2D	Escherichia	2.01568
ERR260229	T2D	Bacteroides	15.3223
ERR260229	T2D	Alistipes	1.45739
ERR260229	T2D	Holdemanella	3.51792
ERR260229	T2D	Agathobacter	2.30546
ERR260229	T2D	Anaerostipes	1.60716
ERR260229	T2D	Blautia_A	8.87631
ERR260229	T2D	Mediterraneibacter	1.01235
ERR260229	T2D	Eubacterium_R	1.28172
ERR260229	T2D	Ruminococcus_E	2.59075
ERR260229	T2D	Dialister	1.86397
ERR260229	T2D	Escherichia	1.54279
ERR260229	T2D	Akkermansia	4.36541
ERR260230	NGT	Methanobrevibacter_A	1.36115
ERR260230	NGT	Bacteroides	2.13406
ERR260230	NGT	Barnesiella	1.35947
ERR260230	NGT	Agathobacter	2.26257
ERR260230	NGT	Butyrivibrio_A	2.62102
ERR260230	NGT	Coprococcus	1.80519
ERR260230	NGT	Fusicatenibacter	1.10817
ERR260230	NGT	Lachnospira	1.37581
ERR260230	NGT	Eubacterium_R	1.5278
ERR260230	NGT	Ruminococcus_E	2.92873
ERR260230	NGT	Ruminococcus_D	1.18852
ERR260230	NGT	PeH17	1.24024
ERR260230	NGT	UBA11524	2.04042
ERR260230	NGT	Escherichia	2.4518
ERR260231	T2D	Agathobacter	1.43308
ERR260231	T2D	Anaerostipes	1.20062
ERR260231	T2D	Coprococcus	5.07679
ERR260231	T2D	Fusicatenibacter	1.75168
ERR260231	T2D	GCA-900066995	2.78083
ERR260231	T2D	Faecalibacterium	1.39401
ERR260231	T2D	Gemmiger	1.43028
ERR260231	T2D	Ruminococcus_C	1.53394
ERR260231	T2D	Ruminococcus_D	2.53453
ERR260231	T2D	UBA11524	2.04936
ERR260231	T2D	Phascolarctobacterium	0.912487
ERR260231	T2D	Akkermansia	1.44988
ERR260232	T2D	Phocaeicola	1.21495
ERR260232	T2D	Prevotella	7.97616
ERR260232	T2D	Agathobacter	3.87434
ERR260232	T2D	Butyrivibrio_A	5.57626
ERR260232	T2D	Coprococcus	3.61158
ERR260232	T2D	CAG-217	1.51736
ERR260232	T2D	GCA-900066995	1.22318
ERR260232	T2D	Ruminococcus_E	3.67381
ERR260232	T2D	Ruminococcus_H	1.29017
ERR260232	T2D	Faecalibacterium	2.28559
ERR260232	T2D	Ruminococcus_D	1.95945
ERR260233	IGT	Alistipes	2.06929
ERR260233	IGT	Agathobacter	4.15381
ERR260233	IGT	Anaerostipes	2.94957
ERR260233	IGT	Eubacterium_F	1.35169
ERR260233	IGT	Ruminococcus_E	2.87865
ERR260233	IGT	Faecalibacterium	3.56538
ERR260233	IGT	Gemmiger	5.90915
ERR260233	IGT	Ruminococcus_D	3.43826
ERR260233	IGT	CAG-354	0.792677
ERR260233	IGT	Akkermansia	0.815599
ERR260234	T2D	Methanobrevibacter_A	4.17222
ERR260234	T2D	CAG-1427	1.4069
ERR260234	T2D	Anaerobutyricum	1.99152
ERR260234	T2D	Anaerostipes	2.493
ERR260234	T2D	Blautia_A	1.74835
ERR260234	T2D	CAG-177	5.91015
ERR260234	T2D	Ruminococcus_H	1.00773
ERR260234	T2D	CAG-83	2.02371
ERR260234	T2D	F23-B02	1.665
ERR260234	T2D	Gemmiger	3.15264
ERR260234	T2D	CAG-354	1.459
ERR260234	T2D	SFEL01	0.903278
ERR260234	T2D	UBA11524	1.34492
ERR260234	T2D	Escherichia	7.56965
ERR260235	T2D	Bifidobacterium	2.34304
ERR260235	T2D	Bacteroides	2.56843
ERR260235	T2D	Erysipelatoclostridium	0.930873
ERR260235	T2D	Holdemanella	1.6072
ERR260235	T2D	Streptococcus	0.994599
ERR260235	T2D	Anaerostipes	1.12189
ERR260235	T2D	Blautia_A	8.38732
ERR260235	T2D	Mediterraneibacter	1.38116
ERR260235	T2D	Faecalibacterium	1.80422
ERR260235	T2D	Gemmiger	5.89502
ERR260235	T2D	Ruminococcus_D	2.80017
ERR260235	T2D	Dialister	1.96802
ERR260235	T2D	Akkermansia	1.49052
ERR260236	T2D	Methanobrevibacter_A	0.8044
ERR260236	T2D	Collinsella	0.757242
ERR260236	T2D	Prevotella	3.86261
ERR260236	T2D	Catenibacterium	0.80393
ERR260236	T2D	Holdemanella	0.701348
ERR260236	T2D	Agathobacter	0.520097
ERR260236	T2D	CAG-180	3.23641
ERR260236	T2D	Ruminococcus_H	0.781472
ERR260237	T2D	Bifidobacterium	2.20142
ERR260237	T2D	Collinsella	0.789118
ERR260237	T2D	Bacteroides	1.63965
ERR260237	T2D	Alistipes	1.18086
ERR260237	T2D	Catenibacterium	0.995514
ERR260237	T2D	Agathobacter	10.3741
ERR260237	T2D	Blautia_A	4.07069
ERR260237	T2D	Coprococcus	1.2414
ERR260237	T2D	CAG-180	2.04011
ERR260237	T2D	Faecalibacterium	4.26793
ERR260237	T2D	Gemmiger	3.24906
ERR260237	T2D	Ruminococcus_D	4.23149
ERR260237	T2D	Akkermansia	2.16179
ERR260238	T2D	Collinsella	1.09646
ERR260238	T2D	Phocaeicola	2.70156
ERR260238	T2D	Agathobacter	13.2685
ERR260238	T2D	Blautia_A	2.06798
ERR260238	T2D	Dorea	1.44243
ERR260238	T2D	Fusicatenibacter	1.30407
ERR260238	T2D	Mediterraneibacter	0.772427
ERR260238	T2D	Roseburia	1.87372
ERR260238	T2D	CAG-180	0.798002
ERR260238	T2D	Eubacterium_R	1.32972
ERR260238	T2D	Ruminococcus_E	3.92753
ERR260238	T2D	Faecalibacterium	1.83973
ERR260238	T2D	Escherichia	8.08091
ERR260239	NGT	Collinsella	1.01196
ERR260239	NGT	Bacteroides	3.59143
ERR260239	NGT	Prevotella	2.46559
ERR260239	NGT	Catenibacterium	1.03508
ERR260239	NGT	Holdemanella	2.04988
ERR260239	NGT	Streptococcus	1.91322
ERR260239	NGT	Agathobacter	4.13405
ERR260239	NGT	Anaerobutyricum	0.945159
ERR260239	NGT	Dorea	1.83011
ERR260239	NGT	Fusicatenibacter	1.14388
ERR260239	NGT	Lachnospira	1.87244
ERR260239	NGT	CAG-177	3.8051
ERR260239	NGT	Ruminococcus_E	0.709972
ERR260239	NGT	CAG-103	1.05473
ERR260239	NGT	Faecalibacterium	3.08758
ERR260239	NGT	Gemmiger	6.62697
ERR260239	NGT	Ruminococcus_C	1.091
ERR260239	NGT	Ruminococcus_D	2.65334
ERR260239	NGT	Escherichia	1.46365
ERR260239	NGT	Akkermansia	0.977402
ERR260240	T2D	Bacteroides	1.60701
ERR260240	T2D	Agathobacter	5.1208
ERR260240	T2D	Anaerobutyricum	1.37569
ERR260240	T2D	Anaerostipes	2.34605
ERR260240	T2D	Blautia_A	6.46264
ERR260240	T2D	Fusicatenibacter	0.853789
ERR260240	T2D	Mediterraneibacter	2.27448
ERR260240	T2D	CAG-217	0.715597
ERR260240	T2D	Ruminococcus_E	2.42352
ERR260240	T2D	Faecalibacterium	1.57945
ERR260240	T2D	Gemmiger	3.68734
ERR260240	T2D	Dialister	1.48293
ERR260241	T2D	Methanobrevibacter_A	4.0019
ERR260241	T2D	Erysipelatoclostridium	1.82032
ERR260241	T2D	Anaerostipes	3.21633
ERR260241	T2D	Blautia_A	1.30723
ERR260241	T2D	UBA1691	0.831269
ERR260241	T2D	CAG-83	2.80941
ERR260241	T2D	Gemmiger	1.03124
ERR260241	T2D	PeH17	2.0789
ERR260241	T2D	SFEL01	0.597298
ERR260241	T2D	Akkermansia	2.18839
ERR260242	T2D	Methanobrevibacter_A	1.23475
ERR260242	T2D	Bacteroides	2.1318
ERR260242	T2D	Phocaeicola	1.17148
ERR260242	T2D	Alistipes	1.15828
ERR260242	T2D	Catenibacterium	1.04821
ERR260242	T2D	Agathobacter	4.42109
ERR260242	T2D	Fusicatenibacter	1.44587
ERR260242	T2D	CAG-180	3.38327
ERR260242	T2D	CAG-170	1.54062
ERR260242	T2D	Faecalibacterium	1.30487
ERR260242	T2D	Gemmiger	5.96195
ERR260242	T2D	CAG-269	3.49702
ERR260242	T2D	Dialister	1.84757
ERR260242	T2D	Akkermansia	1.53119
ERR260243	T2D	Collinsella	0.843058
ERR260243	T2D	Bacteroides	0.776631
ERR260243	T2D	Agathobacter	8.10044
ERR260243	T2D	Anaerostipes	0.716459
ERR260243	T2D	Coprococcus	2.86579
ERR260243	T2D	Eubacterium_F	0.98342
ERR260243	T2D	Fusicatenibacter	1.35864
ERR260243	T2D	Roseburia	4.3007
ERR260243	T2D	Eubacterium_R	0.795952
ERR260243	T2D	Ruminococcus_E	2.99302
ERR260243	T2D	CAG-103	1.14021
ERR260243	T2D	Faecalibacterium	4.73508
ERR260243	T2D	Gemmiger	1.46742
ERR260243	T2D	Ruminococcus_D	2.157
ERR260244	IGT	Alistipes	0.957431
ERR260244	IGT	Erysipelatoclostridium	1.53658
ERR260244	IGT	Agathobacter	4.77601
ERR260244	IGT	Anaerobutyricum	1.57746
ERR260244	IGT	Blautia_A	6.66801
ERR260244	IGT	Dorea	1.31986
ERR260244	IGT	Ruminococcus_E	3.71247
ERR260244	IGT	Ruminococcus_H	1.33396
ERR260244	IGT	UBA1691	1.67735
ERR260244	IGT	CAG-103	1.37772
ERR260244	IGT	CAG-83	1.19024
ERR260244	IGT	Faecalibacterium	1.11646
ERR260244	IGT	Gemmiger	2.37208
ERR260244	IGT	UBA1394	0.84639
ERR260244	IGT	Akkermansia	4.08325
ERR260245	IGT	Methanobrevibacter_A	0.932622
ERR260245	IGT	Prevotella	2.62328
ERR260245	IGT	RC9	2.30185
ERR260245	IGT	Agathobacter	1.13153
ERR260245	IGT	Fusicatenibacter	1.04261
ERR260245	IGT	KLE1615	1.4472
ERR260245	IGT	Eubacterium_R	1.73861
ERR260245	IGT	Ruminococcus_E	0.871703
ERR260245	IGT	Faecalibacterium	1.45648
ERR260245	IGT	Gemmiger	1.73363
ERR260245	IGT	SFEL01	0.895277
ERR260246	IGT	Bacteroides	2.97911
ERR260246	IGT	Phocaeicola	1.57771
ERR260246	IGT	Alistipes	3.53574
ERR260246	IGT	Agathobacter	4.38293
ERR260246	IGT	Anaerobutyricum	1.49138
ERR260246	IGT	Anaerostipes	3.4023
ERR260246	IGT	Blautia_A	4.50495
ERR260246	IGT	CAG-45	3.57855
ERR260246	IGT	Fusicatenibacter	1.43026
ERR260246	IGT	Mediterraneibacter	0.921982
ERR260246	IGT	Roseburia	0.840171
ERR260246	IGT	Ruminococcus_H	0.835578
ERR260246	IGT	UBA1691	1.2091
ERR260246	IGT	Akkermansia	2.67304
ERR260247	T2D	Collinsella	0.915394
ERR260247	T2D	CAG-1427	0.63262
ERR260247	T2D	Bacteroides	2.4454
ERR260247	T2D	Alistipes	1.00972
ERR260247	T2D	Agathobacter	3.91598
ERR260247	T2D	Blautia_A	6.28997
ERR260247	T2D	Fusicatenibacter	0.832475
ERR260247	T2D	Mediterraneibacter	1.89339
ERR260247	T2D	UBA1691	0.855808
ERR260247	T2D	Ruminococcus_D	0.935362
ERR260247	T2D	Dialister	0.852457
ERR260247	T2D	Akkermansia	0.741938
ERR260248	IGT	CAG-1427	0.862078
ERR260248	IGT	Bacteroides	2.60394
ERR260248	IGT	Phocaeicola	0.993159
ERR260248	IGT	Agathobacter	1.49819
ERR260248	IGT	Coprococcus	3.34239
ERR260248	IGT	KLE1615	1.1436
ERR260248	IGT	Lachnospira	1.63438
ERR260248	IGT	Roseburia	1.18936
ERR260248	IGT	UBA11774	1.15757
ERR260248	IGT	CAG-177	2.40399
ERR260248	IGT	Eubacterium_R	1.42014
ERR260248	IGT	CAG-103	1.13323
ERR260248	IGT	CAG-170	1.9424
ERR260248	IGT	CAG-83	3.37136
ERR260248	IGT	Ruminococcus_D	2.61403
ERR260248	IGT	CAG-273	11.3077
ERR260248	IGT	UBA11524	1.60228
ERR260249	T2D	Collinsella	1.52625
ERR260249	T2D	Bacteroides	1.51536
ERR260249	T2D	Blautia_A	2.88874
ERR260249	T2D	Coprococcus	11.1861
ERR260249	T2D	Fusicatenibacter	1.99064
ERR260249	T2D	CAG-217	2.37401
ERR260249	T2D	ER4	1.48393
ERR260249	T2D	Faecalibacterium	2.68949
ERR260249	T2D	Ruminococcus_C	2.11287
ERR260249	T2D	Ruminococcus_D	0.997704
ERR260249	T2D	Dialister	3.23903
ERR260250	T2D	Bacteroides	1.68514
ERR260250	T2D	Phocaeicola	2.93342
ERR260250	T2D	Alistipes	4.71918
ERR260250	T2D	Holdemanella	0.764812
ERR260250	T2D	Blautia_A	1.68316
ERR260250	T2D	CAG-127	0.634719
ERR260250	T2D	Coprococcus	1.36964
ERR260250	T2D	Dorea	0.825621
ERR260250	T2D	UBA11774	0.647185
ERR260250	T2D	CAG-217	0.947718
ERR260250	T2D	Ruminococcus_E	3.30757
ERR260250	T2D	CAG-103	1.86601
ERR260250	T2D	Gemmiger	2.34075
ERR260250	T2D	PeH17	0.741884
ERR260250	T2D	Dialister	1.58871
ERR260250	T2D	Akkermansia	3.03997
ERR260251	T2D	Bacteroides	3.32656
ERR260251	T2D	Phocaeicola	2.55305
ERR260251	T2D	Catenibacterium	1.67805
ERR260251	T2D	Agathobacter	11.317
ERR260251	T2D	Coprococcus	1.20433
ERR260251	T2D	Fusicatenibacter	1.30952
ERR260251	T2D	UMGS1375	0.948825
ERR260251	T2D	Eubacterium_R	0.819388
ERR260251	T2D	Ruminococcus_E	4.02855
ERR260251	T2D	Gemmiger	3.26953
ERR260251	T2D	Ruminococcus_D	1.24564
ERR260251	T2D	Dialister	1.25249
ERR260252	NGT	Methanobrevibacter_A	1.00543
ERR260252	NGT	Collinsella	0.634199
ERR260252	NGT	RC9	2.23224
ERR260252	NGT	CAG-217	1.98507
ERR260252	NGT	Ruminococcus_E	6.16777
ERR260252	NGT	Ruminococcus_H	1.04955
ERR260252	NGT	F23-B02	2.25967
ERR260252	NGT	Gemmiger	0.887262
ERR260252	NGT	Ruminiclostridium_E	1.50323
ERR260252	NGT	Ruminococcus_D	1.41936
ERR260252	NGT	CAG-273	8.0841
ERR260252	NGT	PeH17	1.03873
ERR260252	NGT	SFEL01	1.52227
ERR260252	NGT	Dialister	2.11282
ERR260252	NGT	Akkermansia	1.59811
ERR260253	T2D	Prevotella	2.52398
ERR260253	T2D	Butyrivibrio_A	9.31315
ERR260253	T2D	CAG-127	0.647141
ERR260253	T2D	Coprococcus	1.15205
ERR260253	T2D	Lachnospira	0.708906
ERR260253	T2D	CAG-41	1.20795
ERR260253	T2D	CAG-177	1.43001
ERR260253	T2D	Eubacterium_R	0.951695
ERR260253	T2D	Faecalibacterium	4.18526
ERR260253	T2D	Dialister	1.25086
ERR260254	T2D	Methanobrevibacter_A	2.54515
ERR260254	T2D	Collinsella	0.777586
ERR260254	T2D	CAG-1427	1.54506
ERR260254	T2D	Alistipes	0.865995
ERR260254	T2D	Holdemanella	5.48647
ERR260254	T2D	Agathobacter	1.97977
ERR260254	T2D	Anaerostipes	1.59378
ERR260254	T2D	CAG-45	1.37784
ERR260254	T2D	Dorea	0.834374
ERR260254	T2D	UBA1691	1.55702
ERR260254	T2D	CAG-83	0.978661
ERR260254	T2D	Gemmiger	4.27012
ERR260254	T2D	Ruminiclostridium_E	1.93931
ERR260254	T2D	UBA1394	1.67125
ERR260254	T2D	CAG-273	3.42708
ERR260254	T2D	CAG-354	5.24115
ERR260255	T2D	Bacteroides	1.82879
ERR260255	T2D	Phocaeicola	3.23233
ERR260255	T2D	Alistipes	1.13939
ERR260255	T2D	Streptococcus	0.928005
ERR260255	T2D	Agathobacter	4.03368
ERR260255	T2D	Blautia_A	4.07425
ERR260255	T2D	Fusicatenibacter	2.3965
ERR260255	T2D	KLE1615	1.25395
ERR260255	T2D	Lachnospira	3.34445
ERR260255	T2D	Eubacterium_R	1.14899
ERR260255	T2D	Faecalibacterium	1.75348
ERR260255	T2D	Gemmiger	3.34176
ERR260255	T2D	Ruminococcus_D	1.22615
ERR260255	T2D	CAG-269	0.98121
ERR260255	T2D	CAG-354	1.26035
ERR260256	NGT	Bifidobacterium	0.995137
ERR260256	NGT	Bacteroides	0.801799
ERR260256	NGT	Phocaeicola	2.38099
ERR260256	NGT	Alistipes	1.46708
ERR260256	NGT	Parabacteroides	0.720709
ERR260256	NGT	Holdemanella	0.952133
ERR260256	NGT	Agathobacter	7.11115
ERR260256	NGT	Anaerobutyricum	0.790797
ERR260256	NGT	Anaerostipes	0.830593
ERR260256	NGT	Blautia_A	2.139
ERR260256	NGT	Coprococcus	2.06888
ERR260256	NGT	Fusicatenibacter	1.20604
ERR260256	NGT	Lachnospira	0.693507
ERR260256	NGT	UBA11774	1.07311
ERR260256	NGT	Eubacterium_R	0.856214
ERR260256	NGT	Ruminococcus_E	3.19684
ERR260256	NGT	CAG-103	2.65959
ERR260256	NGT	CAG-170	0.809377
ERR260256	NGT	Ruminococcus_D	1.19891
ERR260256	NGT	CAG-273	2.69591
ERR260257	T2D	Methanobrevibacter_A	1.65568
ERR260257	T2D	Bifidobacterium	0.761072
ERR260257	T2D	Collinsella	0.908418
ERR260257	T2D	Bacteroides	2.31226
ERR260257	T2D	Parabacteroides	1.12039
ERR260257	T2D	Erysipelatoclostridium	0.732211
ERR260257	T2D	Holdemanella	1.63812
ERR260257	T2D	Anaerostipes	0.728128
ERR260257	T2D	Blautia_A	1.82355
ERR260257	T2D	Dorea	1.49395
ERR260257	T2D	Fusicatenibacter	0.611281
ERR260257	T2D	Lachnospira	0.903804
ERR260257	T2D	Mediterraneibacter	0.369014
ERR260257	T2D	CAG-217	2.79193
ERR260257	T2D	Ruminococcus_E	7.58977
ERR260257	T2D	CAG-110	0.432998
ERR260257	T2D	CAG-83	1.46835
[truncated: 256 more rows]
