# Supplementary material for: MetaDecoder: a novel method for clustering metagenomic contigs
Source: Microbiome. 2022 Mar 10;10:46. doi: 10.1186/s40168-022-01237-8 (PMC8908641; doi:10.1186/s40168-022-01237-8)
Supplement: Supplementary file 26 — Additional file 25: Supplementary Table S13. Runtime and memory comparison on CAMI I Medium and High Complexity datasets. [file 40168_2022_1237_MOESM25_ESM.xlsx]

## Sheet: Sheet1
Supplementary Table S13. Runtime and memory comparison on CAMI I Medium and High Complexity datasets.
Runtime Memory	MetaDecoder	CONCOCT (version 1.0.0)	MaxBin2 (version 2.2.4)	MetBAT2 (version 2.12.1)	VAMB (version 3.0.2)
CAMI I Medium	8 min 50 s, 1.0 GB	10 min 31 s, 0.8 GB	3 h 19 m 45 s, 0.8 GB	14 min 44 s, 0.8 GB	25 min 33 s, 0.8 GB
	2 mim 56 s, 1.0 GB*				11 min 36 s, 0.8 GB*
CAMI I High	36 mim 21 s, 3.2 GB	39 m 38 s, 1.4 GB	8 h 4 min 6 s, 1.9 GB	26 min 57 s, 1.5 GB	46 min 6 s, 1.8 GB
	8 mim 20 s, 3.2 GB*				19 min 19 s, 1.8 GB*
All programs were run on a workstation with an Intel(R) Xeon(R) Silver 4108 CPU @ 1.80GHz (16 threads in total), a NVIDIA Tesla K80 GPU and 96 GB memory (indicated with an asterisk). All programs were run with all threads and with their default parameters except for setting the minimum contig length to 1.5 Kb, which was the minimum length threshold allowed in MetaBAT2. *Run with GPU acceleration.
